# Supplementary material for: Genome-wide association study of agronomic traits in winter wheat (Triticum aestivum L.) using a custom SNP marker set
Source: BMC Plant Biol. 2025 Oct 1;25:1279. doi: 10.1186/s12870-025-07322-y (PMC12487310; doi:10.1186/s12870-025-07322-y)
Supplement: Supplementary file 1 — Supplementary Material 1. Additional file 1.pdf supplementary figures and tables. Supplementary figure 1. Proportion of missing (no-call) values for each of the 16.5 K SNPs mapped on chromosomes pseudomolecules of RefSeq1.0 wheat genome assembly; Supplementary figure 2. Plots showing the distribution of SNPs among chromosomes and the gradual decrease their number on various stages of filtering; Supplementary figure 3. Geographical origin of winter wheat accessions on the scatterplot of principal components (PC1 – PC2); Supplementary figure 4. The geographical origin of wheat accessions shown on the neighbor-joining tree; Supplementary figure 5. Manhattan-plots and QQ-plots resulting from GWAS; Supplementary figure 6. Boxplots for significant marker-trait associations found in GWAS; Supplementary figure 7. KASP markers visualization; Supplementary table 1. A list of studies that were automatically screened for mentioning polymorphisms from wheat iSelect 90k array; Supplementary table 2. The KASP primers for detecting SNP alleles; Supplementary table 3. Comparison the KASP markers results and SNP-Seq. Additional file 2.xlsx Initial 60 K SNP set: positions and short descriptions of 60 thousand initial SNPs selected for SNP-seq marker panel design. Additional file 3.xlsx Oligonucleotide probes used for target DNA fragments enrichment. Additional file 4.xlsx Correspondence between sequencing samples and wheat accessions. Additional file 5.xlsx Phenotype BLUES used for GWAS. Additional file 6.xlsx Genotypes of 200 winter wheat accessions (16.497 SNP-seq markers). Additional file 7.xlsx 1RS.1BL translocation prediction and validation. Additional file 8.xlsx Diversity of specific sequencing-genotyped SNPs that are commonly used as breeding markers. Additional file 9.xlsx Significant marker-trait associations. [file 12870_2025_7322_MOESM1_ESM.zip › Additional file 2.xlsx]

## Sheet: Total_60K_SNP_set
Identifier	Reference	Position	Reference allele	Description code	Type	Subset	RefSeq1.0 sequence (SNP±100bp)	GC% (SNP±50bp)	Number of matches for SNP+-50bp in RefSeq2.1	SNP RefSeq2.1 coordinates deduced from SNP±100bp mapping
IAB15001	chr1A	508800	C	G_gap_SNP_other_4026	G	60K	CAGTACGAATCAAGTTGTGCATATTTGCTGTTGGCATGAACCACATCGCCGCATGTTGGGTTTGCAAAAGCCAGCCATCGCATGGAAGCTTGATGCCTTT[C]GCACACTGAAGATTATCTGACAACAAGCTGTGTCGACGAATCTCTGGATATGGTGATTCATGAAACCCATGGTATGATGTGTAAACATAGTCCCCCCTGG	47.5248	1	Chr1A:508800
IAB30001	chr1A	799201	T	G_gap_SNP_OTHER_13922	G	60K	CCAATCTAGGCACCCTTCAATGTCAACATTTCCATTAAAACTTGGGATCTCAGCTTTCACCTTGTATGTATCTCTTGCATATGTAGGGTTGGGTGCTCTC[T]GATATGCGTGGAGATTTGGTTCTTCAAGGGCATCATCATATTCTTCACCTTCAGAAGCTTCAACATAAATTGGCCTTCTTGAAGCACGTTGAACAACATG	43.5644	1	Chr1A:800459
IAB00001	chr1A	1145442	G	B_BS00000713_51.1_10.1186s12870-017-1167-3_ESM8	B	60K	GATCTGAATCTGATGTGGGTTCAGGCCGGATCTGCCCCTTCTTGGAGAAGAAGACGAACCGGGCCAACAAGGTGTCCTTCTCCAACCACAAGACCAAGAA[G]CAGCAATTTGTGAACCTGCAGTACAAGAAGCTGTGGTGGGAGGCCGGCAAGCGCTACGTCAAGCTCCGCCTCTCCACCAAGGCCCTCAAGACCATCGAGA	53.4653	1	Chr1A:1143935
IAB30002	chr1A	1172042	C	D_Functional_SNP_MODERATE_7501	D	16K	CTTAGTTTTTTTTCTTCCCATCACTCTGCATCTTATCTCTTGCCTGAAGAGCAGTGATACAGAAAATAGCATTTCATTCCAGGAACCGCAGGGAAGGAGA[C]TACGATTCTAGGCTCAGTTTAGCTGGCCAAGGCATGGAGATGAGCTCAAACATCATCTGGAAGCAGGTATGTATTGTTCACTTGCTCTGTACTGGCGCGC	47.5248	1	Chr1A:1169887
IAB30003	chr1A	1211885	C	D_Functional_SNP_MODERATE_7502	D	3K	TTGTGGTTCTCCTTGCCCGCGCTTCCTTCAGAAGGATGATCTTCTTGGTGCGATGAAGCGGTGGCCATATGGCCATTCGCGTATCCACTGCTTGACGGCG[C]GTTCTCTGTGTAATCGTCGGGCACTGCTGCTGCTGCCACGTCGCCGACCGCTTCCACGTTGGAGCATCGTGGCTGGGGAAGGCCACGGAACATGTGTTGT	62.3762	1	Chr1A:1209730
IAB00002	chr1A	1234396	C	B_RAC875_c95364_259.1_10.3389fpls.2015.00644	B	60K	AGATGGAAGAACACAACAATTTCTGAGGTGAAATTTGAGCTTACAAGAGCCTTCTGCTTTGGGGAAGAACGGCAGCAAATGACTGACCCACAGGCAATTG[C]GAGATCAAGGAACGCGGCCTTGGCATCGTCTTTGAGCGCATATGTAAGTGACTTCCCATCAATGATCAAAGCAAAAGATTCATTGCCAGATGCATTTATG	52.4752	1	Chr1A:1232241
IAB30004	chr1A	1235280	A	D_Functional_SNP_MODERATE_7503	D	60K	AATCTGCAGCCTCGTCAATCAGCTCATCCCGATCAGCGCTGACAGAATTCTTAGCTGCAGTGAACTTCCTTTCGAATTTTGCGTACTCGATCTCCTCGAG[A]TGACGGTATGCAAGAACTAGTGTTCTGAGGCCAGCATCCGCGTAATCATTTATGTGCTTCTGCGTCGCTTCAGCATACGTACTCTCAGAGGTTGATAGCC	46.5347	1	Chr1A:1233125
IAB00003	chr1A	1342676	A	B_Kukri_c2408_784.1_10.1007s11032-018-0837-7_ESM3	B	60K	ACCTCTGCGGACAGTTCGATCAGCATCATGGAAACCATTTTGAGCATCTTCTGAAACTCCATTCGCCAATAAACCACGAGAAGATTGTGCTTGTTCCTTC[A]GAATGCTTTCATCTCCATTGGCTTGCTTAACAGTGACTGCGCCGTTTGATATTACATTATTACTTTCCCCTGCACTTGCAAGACCAGTCGTGGGGGTTCG	44.5545	1	Chr1A:1340521
IAB00004	chr1A	1346169	T	B_GENE-0412_338.2_10.1038srep44530_ESM25	B	60K	TTTCCTGGCTGTATATGTGAAGGCATTTCAAAAACTCCTGGTAAGCTTCAGGCTCTAGCTTCTCCTTGACTTTCTCACAGAAAAGGAACTCTTGGGTGTA[T]GTACCTGATTTTGAATGATAGAAATGAATCTATAAATCCAAGAGGAAGGACTGTGTAGGGCATTATTAAAGTGGATATCGAGGCTGTATGCTAAGCTGAA	38.6139	1	Chr1A:1344014
IAB30005	chr1A	1804197	C	G_gap_SNP_EXON_13923	G	60K	ACAAGAGCTCTAGCAGAACAAGTCAAGGAGTTTCTACGTTCAGCTCCATATAACGCCTGGGAAGCTATTAAAACGCTTCTTGTAGCCGAGACAAGAGCTA[C]TGCTGCGGATCTTGAAGATGCTCTTTTAGATTGGAAGGTCGATGAAGGTACAGTGAAAGAACTGCTTTCAACGCTGGAAAATCATGGTAAGAGCGTTGTT	45.5446	1	Chr1A:2713904
IAB15002	chr1A	2162491	C	G_gap_SNP_exon_4027	G	16K	TACCCATCCAACTGCCGCAGCTCGTCGATCTTCGACTGGCCGGGCACCCGATCCTTGGCATGCTGGATCATCTTCACTAGCTCCATGAGGTCGCCGTTCG[C]CACGGCGCCACTGGTCGCCGTCACCAGCTGCGCGGTGACGCAGTTGCCGTAGAAGCCCTCCCTGGCAACCGCGTGCTTTCGCGCATTTGCTGGGAAGGTA	63.3663	1	Chr1A:3067605
IAB30006	chr1A	2540490	A	G_gap_SNP_EXON_13924	G	60K	CATCTCTATTTCTCCAGGACTACAACAGACACATTCCATCCGGTTTGGTAGGTCGCCACAACCCCAATGGGAAGAAACCCTCAGAGATGTTTGCCGCCAC[A]CTACCGCCTCTGTACCGGCTTGTAGAGCACGACGGTCACATACTTGGCCTTGAACCGGTGGGTGATCCCCAGGGCGACCACAGATCTTGAGTTCTCCTTC	57.4257	1	Chr1A:3442852
IAB30007	chr1A	2836971	C	C_EU385606.1_5	C	60K	AAATTTACCCCTTGCTAATTCTATTTTCAGGGAAGGACACAACTGTCAAACTTTTATTGGACTGAAGCACAACAATATCTTCTCTGACGACATACCCAAT[C]CGACACAACCAATCCAGTCAACATGGGCACATTACAGTTACTGGGCAACCAAACATCCTTGCTTGATTGGAAGTTCTTAGGCGAACATCGTTTTGACTAA	44.5545	1	Chr1A:3736620
IAB30008	chr1A	2837050	A	C_EU385606.1_6	C	16K	TTCTCTGACGACATACCCAATCCGACACAACCAATCCAGTCAACATGGGCACATTACAGTTACTGGGCAACCAAACATCCTTGCTTGATTGGAAGTTCTT[A]GGCGAACATCGTTTTGACTAAGGTTCACAAGGAAGTGAAAGAGCTAAGCTCCCACATCAATCTTGTCGCCATGTGCTTCATCTGCACCTTCACCATTTCG	41.5842	1	Chr1A:3736699
IAB00005	chr1A	2839154	A	C_EU385606.1	C	60K	TAATTCCAGGACCCAAGCTTGAATTAATTCTGACATCTAACCATGATGTAACAATGGAACCAGAGTAAATGCATGGACACTCCACAGTGTAGACAGAAGG[A]GAATTACCTCAGAGTGATCATGATCATAACAAACAAGAAACCTGCAGCGGCACCCCCTTACGTCATGCCTGCGCCTTTGAACTTGAAGAACATGTGCATC	43.5644	2	Chr6A:621380090|Chr1A:3738803
IAB00006	chr1A	2945016	G	B_BS00010868_51.1_10.3389fpls.2017.01412	B	60K	TTGTGGTGAGGTCTCTCTGCAAGCTGCGCAGCGTGTTGCCAAGTCAGTTCAGTACTCCAGCGAGTGTTCAAATGCCCTTATGAAGAAAATTGGTCTTGGC[G]GCTATTGGTGAAGTGGTCTCCAAAAAAATTAGTATGAATTTGCTGCTGAAGCCATTAAGTTGTTCAGTGTGCATCATTGGACAAGGCAGTGCATCATCCG	40.5941	1	Chr1A:3938028
IAB00007	chr1A	2985245	C	D_Functional_SNP_HIGH_4114	D	60K	GCAGCTGGTTGCTGTGAAGAAGCTTCATCAGACGGAAGAAGAGTTCGATGGTGAAAGAAGATTTCGTAGTGAAATGGAAATCTTAACACAGATCCGACAA[C]GAAGCATCGTCAAAATGTATGGATTCTGCTCCCATCCAACATATAAATTTCTCGTCTATGACTACATTCAGCAGGGAAGCCTCCACGGAATATTAGAAAA	36.6337	1	Chr1A:3978257
IAB30009	chr1A	3013492	T	D_Functional_SNP_MODERATE_7504	D	60K	ACGACAAGTGATCTCAATTCTCTTTCCCTTGTGTCAAAGCAGCTCTACAAGATAGAGGGGAATCAAAGGGATGCTATCCGTGTTGGTTCCGGTCTTTGCA[T]TGCTACAAAAGAACTGACATCATTGTGCGCCCGCTTCCCAAATCTGCGAAAATTGGAAATCGATTACTCTGGTTGGATACCTGGACATGGAAAGCAGTTG	48.5149	1	Chr1A:4006504
IAB00008	chr1A	3013896	G	D_Functional_SNP_HIGH_2026	D	60K	TCTCCACCTTATTGGTTGCGAGAAAATTGACAGTGTAGAGTGGCTGGAATACCTTGGTAGGGATGGATCGTTGGAAGAGCTTGTAGTGAAGAATTGCCAA[G]GAATCAATCATCATGACTTCCTAAAGTTTGGTTCTGGATGGATGAAGCTCCAGAAGTTTGAGTTTGAGAGGAAAAGAGGAAAATATGATCTTCTTGATCC	43.5644	2	Chr1A:4006908
IAB15003	chr1A	3014311	G	D_Functional_SNP_MODERATE_2841	D	60K	AGCTGCAGCAACCTTAAAAGAATATCACTTTGGCTCAACCTGCAGCGCTACTCTAGTGATATCAACTATTGTGAGACCAGGACGTCGCTTACTGATAACA[G]CCTTTACGCTCTAGCCCTCAACTGTTGTATGCTTCAGATGATAGACCTCAGCTTTACAGGATGTGATGCCGACTGGCCATCAGAAATAGGATTCACACAA	44.5545	1	Chr1A:4007323
IAB15004	chr1A	3256363	T	D_Functional_SNP_MODERATE_5684	D	60K	CTTTCTACCTTCTGTCCGGAGGATGAGGCTTGCATCATGCTGGGGTTGGGTAGCTGGGCGGAGAACCCATCCATGCTTCCTGGCATGTTTCCTGCCACTG[T]AGCTGCTGAACCCATGGGACTCATTGATACGTCCGACGCCATCTTCTTCAGAGGTGGCTGAGACGCAGAGAGGTCTGTACTAGACTTCCGTTTATCTGAA	54.4554	1	Chr1A:4249362
IAB15005	chr1A	3258013	A	D_Functional_SNP_MODERATE_1842	D	60K	AAAAGCAGAAGCCTAATCTGCTGATTAACAAAATTTGTCAGTGAATATTTCAATATTGCTCTGAAGTTTTGACCTAACTGAAGATTGAACAGGGCCTACC[A]CACTGGGCCCCAATGCAGATATCCCTTGAACAGCACCATAATGTTGCGTCAATGCTTTATGAGGGTCAAGAAATGCATGGACCAGTGTCTTTGTTAACCG	46.5347	1	Chr1A:4251012
IAB30010	chr1A	3378269	G	D_Functional_SNP_MODERATE_7505	D	16K	CTCCCCCTCAGCGGCCCCCGCCCCCGCCCCCACCGCCGCGCCCGGGGGCGCCGGCGGGGGGTCCGGCCTCCTCGCCGCCATCCGCGAGATCGAGGCGGAC[G]CCTCCCTCACCGAGCAGGAGAAGGCCAAGCGCCGCCAGGAGCTGCTCGGCGGCAAGACCGCCGTCGCCGGCGATGACGACGAGGATGAGGAGGAGCAGGA	76.2376	1	Chr1A:4371267
IAB00009	chr1A	3382700	C	D_Functional_SNP_HIGH_1389	D	16K	GAAAGAAGCAGGGGCGGGCGCACTCTGCGGGCACAGAAGATTGTGAAGAACTGCCCCTCCTGCCCAACTGATATTTGCGACTTCCTGGAGAACCCACAGG[C]ATGTAATTGAAACACAAGTCTGTTGAAGCATGTTTTAAAGTATGTTTACTGATGGACGCCTTCTGTTATTTGTGTTGCAGATTAACATAGAGATGAAGGA	43.5644	1	Chr1A:4375698
IAB30011	chr1A	3383082	G	D_Functional_SNP_MODERATE_7506	D	16K	ACAATCGTGGTTGAGGCCAAGGATGAGCTGAAGAAGCCTCTGAGGCGCAAGGGAGCTGAGGAGGAGGCCAAAGATGAGAAGAAGATCAAGACCACTGCTG[G]TGCTCCTGATGTGGAAAATGCAGCTGAAGAAGACGCCGAGATGGTTGAAAAGGAGGAAGAAGAAGGTTCCCAGAAGGCTCAGAAGAAGCGCAAGGGGCGT	51.4851	1	Chr1A:4376080
IAB00010	chr1A	3386966	T	B_BA00675168.2_10.3389fpls.2019.00527_ESM9	B	60K	TGTCTTCATTCATCAGGCTAGAATTCCGAAAATGAGAAACCAATTCATTCCTGCCCTGGATTCTAGCATATGCGAGTGTTGCCACCTTCTCGCTATTGAA[T]TTTTCCCATCTCTTGCCATTAAATGTCTGCAGAAAATTGTGCCTCCAGTTAGTTGCCAAGCGAAATTAACAAATGCATACCAAGCAAAACACAATGTAAT	44.5545	1	Chr1A:4379964
IAB30012	chr1A	3447444	C	D_Functional_SNP_MODERATE_7507	D	60K	CCCTTCTCATGGAATCCATGGCCGGGCAGATATACAAGCGGGGGGACACGGTGGACGAGAAGATCAAGAAGCTGGACGCGGAGCTGGCGCGCTACAAGGA[C]CAGATCAAGAAGACCAGGCCCGGCCCCGCCCAGGAGGCCGTCAAGGCGCGCGCCATGAGGATCCTCAAGCAGCGCAAGATGTATGTACAAACCCCAGCCC	66.3366	1	Chr1A:4440442
IAB00011	chr1A	3580197	C	D_Functional_SNP_HIGH_2809	D	60K	AAGAACAATTGGCAAAAGCAAAGCAAGTGTCTTCCGTTTATGGTGACCTGCTACTGGAGTTGAATAACAAGGTGGCAGGCCAGAAAGGTTACCACACAGA[C]CTTTATTGGGAAGAAACCAACTTGCTGAAGCATTTTGAAGTAGCCGTGCTGTTGGGACTGGTCCTTCCAAGTTGTTGTAGGACACATCAAGTGTTGACAG	45.5446	1	Chr1A:4571781
IAB15006	chr1A	3581013	G	D_Functional_SNP_MODERATE_5215	D	60K	TATTAGATGGTTCGATTGAAGGTCAATTTCAACCAAACTCGTACATGTCTTTAAACTCCTTGGAATGGGGCCATTGAACATATTAGAGAAGGCAATGAGA[G]ATTGAAGTTTGCCACCTGAACAAATATTTGAGGGTAAAGGTCCTGAAAATGAGTTGTTAGACAACTCAAGTGTAACAAGGCTGATGAGATCTTCAAATTC	38.6139	1	Chr1A:4572597
IAB15007	chr1A	3582294	T	D_Functional_SNP_MODERATE_1387	D	16K	GAGCTCACCAAGCTGGCCATGGATGCCAGCATCTGGCAGGGAGATGTTGGTGACCACCCAGGGCCTGCGGCGGCCATGGCGAACAGCTGCGCACATGATG[T]CCGTCCAGTTGCACAAGCTTGTGTTTTCCTGCCAAGAGCTCATCTGCAGCGGTGGGCTCGCAAGTGTAGCTTTCCAGCGGAGGAGGGCTATTCGTTGAGA	60.396	1	Chr1A:4573878
IAB00012	chr1A	3776696	C	D_Functional_SNP_HIGH_4123	D	3K	GCAACAACAATTTCCATAGTAGATGCCACTTCCGCATCAACAACAAATATTCCCGCAACAACAACAACCCCCACAACAACAACCATTTTACCAATATCAA[C]AACCATTAACACAACAACCATACACGCGAGAGCAACCATTGCCACAACAACAACCTTCTGTGGAGGAAAACCAACAATTGAACTTGTGCAAGGAGTTCCT	43.5644	1	Chr1A:4765249
IAB00013	chr1A	3776768	C	D_Functional_SNP_HIGH_1503	D	60K	ACAACAACAACCATTTTACCAATATCAACAACCATTAACACAACAACCATACACGCGAGAGCAACCATTGCCACAACAACAACCTTCTGTGGAGGAAAAC[C]AACAATTGAACTTGTGCAAGGAGTTCCTGCTGCAGCAGTGCAACCCGGAGGAGAAAGTGTCATTACTGCAGTCAATGATCCCGTTCCTCCGACCAAAGAC	51.4851	1	Chr1A:4765321
IAB00014	chr1A	3776843	A	D_Functional_SNP_MODERATE_5225	D	60K	ACAACAACCTTCTGTGGAGGAAAACCAACAATTGAACTTGTGCAAGGAGTTCCTGCTGCAGCAGTGCAACCCGGAGGAGAAAGTGTCATTACTGCAGTCA[A]TGATCCCGTTCCTCCGACCAAAGACCTCGCAACAGAACAACTGCCAGTTGAAGCGGCAACAATGTTGTCGACAACTTGCACATATCAGCGAGCCGTCCCG	53.4653	1	Chr1A:4765396
IAB00015	chr1A	3777227	G	B_TA001286-0611-w.1_10.1038srep44530_ESM25	B	16K	GTTACTTGTGATTCAGACCTTGCCTATGTTATGCAATGTGCATGTCCCATCTGATTGCTACACCATTAGTGCACCATTTGGTGGCATCACTGCCTACAAC[G]GTGGACAATGAAATCACAAGAGTTGTACTACTATATAGATGGAACTTCATTGTTTACTCGATTGGACGATCGATGTAGCAATGGAAAAATAAAATGTCAT	41.5842	1	Chr1A:4765780
IAB15008	chr1A	3846133	T	C_GQ871772.1_2	C	60K	TGCTGCATGATGATGGAATGCACGATGCCATGGATGGCTGCGCACTGGAGCTGCTGAGGAATCTGTGCTAGTTGTTGGCAACATTGTTGCCGCATCACCT[T]GCAATCACTTCGTGGCAAGATCATTGACACGAGGGATGACACCAATGACACAGGGTTGCATTGCTGCAAGAGGTAATTCTTGCAGGGGTTCATCTGTTGT	48.5149	1	Chr1A:4834185
IAB00016	chr1A	3846352	G	C_GQ871772.1	C	16K	AATGGTTGTTGTTGCTGGGGGAATGGTTGTTGCGGTTGTTGGGGCTGGGGTAAAGGTTGTTGTGGTTGCTGTAACTGGGGAAATGGTTGTTGGGGTTGTT[G]AGGCTGGGGGAATGGTTGTTGTGGTTGTTGCGGAAATGGTAGTTGGGGTTGTTGGGGCTGGGGAAATGGTTGTTGTNNNNNNNNNNNNNNNNNNNNNNNN	48.5149	1	Chr1A:4834404
IAB00017	chr1A	3847127	T	B_BA00058324.1_10.3389fpls.2019.00527_ESM9	B	3K	GGGGCTGGGGGAATGGTTGTTGTTGTTGTGGCCATTGTACTTGGCCACTAGGGTCGACCTGTATATTGGCGGTGGTGGTAGTTAGTGCCACCGCAATGAT[T]GTCAGGATGAGTAAGGTCTTCATGGTGGATTTATGTTAACTATTACTTACTTGGATTTGATGATTGTGCTCGAGTTGTGTGAAGGATGGATGATGGTATG	44.5545	1	Chr1A:4834831
IAB30013	chr1A	4033815	A	C_FJ006589.1_5	C	60K	CCCAGCCCCAACAACCGCAACAATCATTCCCCCAGCAACAACAACCGTTGATTCAGCCATATCTACAACAACAGATGAACCCTTGCAAGAATTACCTCTT[A]CAGCAATGCAACCCTGTGTCATTGGTGTCATCCCTCGTGTCAATGATCTTGCCACGAAGTGATTGCCAGGTGATGCAGCAACAATGTTGCCAACAACTAG	42.5743	1	Chr1A:5018663
IAB30014	chr1A	4041341	C	C_FJ006589.1_6	C	60K	AGACTCCATACCATCATCCATCCTTCACACAACTAGAGCACAAGTATCAAATCCAATTAAGTAGTAGCCAACACAAATCCACCATGAAGACCTTATTCAT[C]CTAACAATCCTTGCGATGGCAACAACTATCGCCACCGCGAATATGCAGGTCGACCCCAGCGGCCAAGTACAATGGCCACAACAACAACCATTCCGCCAGC	43.5644	2	Chr1A:5026189|Chr1A:5018204
IAB00018	chr1A	4041495	A	C_FJ006589.1	C	60K	CCCCAGCGGCCAAGTACAATGGCCACAACAACAACCATTCCGCCAGCCCCAACAACCATTCTACCAGCAACCACAACACACATTTCCCCAACCCCAACAA[A]CATTCCCCCATCAACCACAACAACAATTTCCCCAGCCCCAGCAACCACAACAACAATTTCCGCAGCCCCAGCAACCACAACAACCATTTCCCCAGCCCCA	48.5149	2	Chr1A:5026343|Chr1A:5018358
IAB15009	chr1A	4041800	A	C_FJ006589.1_3	C	60K	CCCAGCCCCAACAACCGCAACAATCATTCCCCCAGCAACAACAACCGTTGATTCAGCCATATCTACAACAACAGATGAACCCTTGCAAGAATTACCTCTT[A]CAACAATGCAACCCTGTGTCATTGGTGTCATCCCTCGTGTCAATGATATTGCCACGAAGTGATTGCCAGGTGATGCAGCAACAATGTTGCCAACAACTAG	40.5941	1	Chr1A:5026648
IAB15010	chr1A	4041803	A	C_FJ006589.1_2	C	60K	AGCCCCAACAACCGCAACAATCATTCCCCCAGCAACAACAACCGTTGATTCAGCCATATCTACAACAACAGATGAACCCTTGCAAGAATTACCTCTTACA[A]CAATGCAACCCTGTGTCATTGGTGTCATCCCTCGTGTCAATGATATTGCCACGAAGTGATTGCCAGGTGATGCAGCAACAATGTTGCCAACAACTAGCAC	43.5644	1	Chr1A:5026651
IAB00019	chr1A	4046046	C	C_DQ270189.1	C	16K	CCTCGCCTCGAAGGCCCCCTCGTCGGCGCTCTCCCTCCGCGGCGGCCGCATCGCGTCCCCGGCCCTCTCCGTCTCCCAGCAGAGCCGCGCGCGCTTCGTC[C]CCTCCGCCACCGCCGAACCCTATGTAAAGATTCAGCATTTATTTATCTATTTATCTATCTGGCCACAAGGGCCGCAATCTATGTGGAGCTTGCATATCTA	60.396	1	Chr1A:5030894
IAB15011	chr1A	4053566	G	D_Functional_SNP_MODERATE_5409	D	3K	TAGCAGCTGCTTGGTAATGTGGGAGCAGTGTTGTCAGCAACTAAAAGCGATCCCCAAGCAGTCAAGATGTGAGGCCATCCACAACGTCGTGCACGCCATC[G]TTTTGCAACAGCAACAACAATTGGTACAAGGTATTTCCACCCAACCTCAGCAGCAACAACAACAAGGTCAACAACAACAAGGTCAGGGTTCTAGCCAGCC	50.495	1	Chr1A:5038414
IAB00020	chr1A	4054790	A	D_Functional_SNP_MODERATE_5226	D	9K	TCATCATTATCATCATCATCATCCCAAAGAACTAGAAGAGAAGAAGAAGAAGATGCAGGACTGGAGTCCGGTGCTCATCTCCTTCATGCTCTTCATCCTT[A]TGTCCCCAGGGCTTGTCTTTCAGATCCCTGGCAAATCGCGGACGATCGAGTGCGGCAAATTCCACACCAGTGTCGTCTCCATCCTCATCCACACCATCAT	54.4554	1	Chr1A:5039638
IAB15012	chr1A	4063377	A	D_Functional_SNP_MODERATE_4291	D	60K	GAAGCACCACTTCGTGGAGTTCGGCAACATGCACACCAGCGCCATGGCCATCCTCGTCCACGCCATCATCTACTTCGCCCTCATCGCGCTCTTCGTCATC[A]TCATCGGCGTGCACATCACCACTGACTAGACACCGGCTGAGCTCCATCACCCCGGCCGGCCAGCTCCAATTAAGCTGCTCTTCCTTTTTCTTTTTTTCAT	57.4257	1	Chr1A:5048225
IAB30015	chr1A	4202380	T	C_AY453154.1_6	C	60K	CATTGACACTGCACATTGTTGGCAGGGTACGGAGTGCAATGGAAGTCATCACCTCAAGCTGAGCTATCTGGTGTGGCTGCAAAAAGGTACCATGTGCCAA[T]TGTTGTTGTTGAGGTTGTTGCCCGAGTTGCTGCTGCAACTGCTGTTGGGGTTGGGAGACACATTGGCCCAACTGTTGGGGTTGTTGTTGCTGATATTGGA	51.4851	1	Chr1A:5186136
IAB00021	chr1A	4202612	T	C_AY453154.1	C	60K	TTGCTGCTGCTGCTGCTGCAGGATGATAGAGTAGATGATAGCACGGATTGACTCATGGCGGGATTGCTCGGGGATTTGCCGCAACTGCTGGCAACATTGT[T]GCTGCATCACATGGCAAATGCTCTGCTGCAACATTTGTGACCTAGCAAGACATCGCTGCATTGCCACAGGGATGCACTGCTGCTGGAGGAATACCTTGCA	51.4851	1	Chr1A:5186368
IAB30016	chr1A	4202867	T	C_AY453154.1_4	C	60K	TGAAAATGGTGGTTGTTGTTGCTGCGAAAATGGTGGTTGTTGCTGCTGTGAAATTGGTGGCTGTTGTGAAAATGGTGGTTGTTGTTGCTGTGTAAATGGT[T]GTTGTTGTTGTTGTTGCTGCTGCTGCTGCTGTGAAATTGGTGGCTGTTGTGAAAACGATGGTTGTTGTTGCTGTGTAAATGGTGGTTGTTGTTGTTGCTG	43.5644	1	Chr1A:5186623
IAB30017	chr1A	4203412	T	C_AY453154.1_5	C	60K	NNNNNNNNNNNNNNNNNNNNNNNAATTGTGGTTGTTGTTGCTGTGAAAATGGTGGTTGTTGCTGCTGTGAAATTGGTGGCTGTTGTGAAAACGGTGGTTG[T]TGTTGCTGCAAAAATGGTGGTTGTTGTTGTTGTTGCGAAAATGGTGATTGCTGTTGCTGCGAAAATGGTGGTTGTTGTTGCTGTGAAAATGGTGGTTGTT	44.5545	1	Chr1A:5186925
IAB00022	chr1A	4499294	C	C_AY325736.1	C	16K	TCAAGGTCATTCTTTCTGGACCTAGAGGAAAGTAAGGACTACAGCGGGTATTATTCCAGCACATGTAAAATTCATGATCTTATGCATGATATTGCAATGT[C]TGTTATGGAAAAGGAATGTGTTGTTGCAACTATGGAACCAAGTGAAATTGAGTGGCTTCCAGATACTGCTCGGCATTTGTTCTTGTCATGTGAAGAAGCA	33.6634	1	Chr1A:5547963
IAB30018	chr1A	4552650	T	D_Functional_SNP_MODERATE_7508	D	60K	GGAGAGCTTCCAGAGATGGAATGCAGTTGAAGAGTCTCAAGGAGAACAGATATTGTTTCCTCAGCTTGAGAAACTAATAATTCAGAAATGTCCAGAGTTG[T]TAGCATTACCAGAAGCACCATTGCTTCAAGAACCGTGCAGTGGAGGTGGTTATAGATTGGTGCGCTCAGCGTTTCCTGCCCTAAAGGTGATCAAAATGAA	41.5842	1	Chr1A:5601008
IAB00023	chr1A	4553237	G	D_Functional_SNP_HIGH_1689	D	60K	TGTCTTCGTTGACCAATCTGGTATTGAAGCTAGAGTACACAGAAACAACATCAGGGGCTCAGTGGACTTCAATTGTACCGGTGGACAGCAAGGAGAAATG[G]AACCAGACATCCCCTATTGCAGTTATGAAGTTAGACTGCTGCAACTCATTCTTTGGACCATGTGCACTAGAGCTGTGGGACTATTTTGTACACCTTGAAA	47.5248	1	Chr1A:5601595
IAB30019	chr1A	4884879	A	G_gap_SNP_OTHER_13925	G	60K	TCTCCGTCGCCGACGCCTTCTTCGCGTGTTCCAGCGCCGCCGTCTTCTCCTTGGCCATGGTTGCCGGTGAGACGCGCGAGGAGAGGTTGGGCGGAGGCGA[A]AGCGAGCGCGTTGGGCGGAGACGAAGAGAGCAGAGAAAGAGAATGCTGAGGCACAGTACAAAAAACCCTCGCCGGGCGCATTTATAAGGTCCCTTCCGAG	62.3762	42	NaN
IAB30020	chr1A	5235357	T	D_Functional_SNP_MODERATE_7509	D	60K	CTTGCTCTGTTCTTCACTAGAACCACCCAATTCATCAATGGCTTCATCTCTGAAGGTGGCCACCATCGTCGCTGTTTGCATTGTGCTCGTCCTCAACATG[T]GTCACCCGGCGGCAGCCACAGAATGTGAAGATTGTCTGGGCGCCTGTGTTGCAATTTGCATCGCCTACACTGAAACGACGTGCAGCGGCATCTGCACCGT	56.4356	1	Chr1A:6275514
IAB30021	chr1A	5597748	T	G_gap_SNP_OTHER_13926	G	60K	CGGCGTGGGTGGCGGCGCAACCGCGATGGCGCATTGGGCGGTGGTTTGGTTGGTAGGCTCCGGATGGGCGGTGGTGTTTGGCGTGCGGGAGAAATCCTTG[T]CGGTTCGTCCGGCTCCGATGCGGTGACACCGGCGGGTGCCACCATTCCTTCTTGAAGGGTGTCGGTGGTAGTCATTCTCCACTTCCCTCCGTGTACCGGG	64.3564	1	Chr1A:6786612
IAB30022	chr1A	5975194	A	G_gap_SNP_OTHER_13927	G	60K	TAAAATAGCTAGATTGGCCAAGAATACCAACATAGGAGCCATGCTTTAGGTAGAGCAAATAATTTCTCCAGAGAGTAGCAAGAGTGCAAAAATGAAGCAC[A]TGAACAATTTCAAAATGCATTAGAATCTGCAAAGGGAGAAGGATGCGACCTAAATAGTCAGATCATATTGCAGAAGCAAAAACTTTGGACGAAGAGTGGA	38.6139	1	Chr1A:7164009
IAB00024	chr1A	6340926	C	D_Functional_SNP_HIGH_2097	D	60K	TCCGCTATAAGGACATCAATGGCCTTCAGAATCCGGCAAAGCTTGCGACCCATTTTATGACGGAACACAATACGGTTGTGAGTAGGGAAGAGTTTTATTA[C]ATCAAAGCCAAGCTCTTTGTAGTGCCCCTTCTTCCTGGCTTCACGGCGGAGCGCTTCGTACTTGAATTCATCGAAGACTTCATTTGCCTCATAGGCCACA	45.5446	1	Chr1A:7528574
IAB00025	chr1A	6340936	A	D_Functional_SNP_HIGH_3042	D	60K	GGACATCAATGGCCTTCAGAATCCGGCAAAGCTTGCGACCCATTTTATGACGGAACACAATACGGTTGTGAGTAGGGAAGAGTTTTATTACATCAAAGCC[A]AGCTCTTTGTAGTGCCCCTTCTTCCTGGCTTCACGGCGGAGCGCTTCGTACTTGAATTCATCGAAGACTTCATTTGCCTCATAGGCCACAGTCTTGAGCT	49.505	1	Chr1A:7528584
IAB00026	chr1A	6423402	C	C_KY554802.1	C	16K	TTGTAGCCGCTACGGTTGCTGCGGTTCTCGTACCGGATGTGCACCCCCTTGCCCGCCCACCGTCGGCACTCGGCCTCCACCAGGGAGCGGATGCCGGCGT[C]CGTGGAGTCGTCCAACACCTGGATCACCAGCTTATCGGCCGGCCACCACAGGCCGCAAGCCGCGCCGATGGAAAGACGGAACACCTGCATTGTCGGTCAT	70.297	1	Chr1A:7611050
IAB00027	chr1A	6562392	C	D_Functional_SNP_HIGH_4339	D	60K	GCAGTTGCCGCAAATCCCCGAACAATCTCGCTATGATGCAATCCGTGCCATCACCTACTCCATCATCTTACAAGAACAACAACAGGGTTTTGTCCAAGCT[C]AGCAGCAACAACCCCAACAGTTGGGTCAAGGTGTCTCCCAATCCCAACAACAATCGCAGCAGCAGCTCGGACAATGTTCTTTCCAACAACCTCAACAGCA	47.5248	1	Chr1A:7878359
IAB00028	chr1A	6562452	C	D_Functional_SNP_HIGH_1272	D	60K	CATCATCTTACAAGAACAACAACAGGGTTTTGTCCAAGCTCAGCAGCAACAACCCCAACAGTTGGGTCAAGGTGTCTCCCAATCCCAACAACAATCGCAG[C]AGCAGCTCGGACAATGTTCTTTCCAACAACCTCAACAGCAACTGGGTCAACAGCCTCAACAACAACAGATACTACAGGGTACCTTTTTGCAGCCACACCA	50.495	1	Chr1A:7878419
IAB00029	chr1A	6562488	C	D_Functional_SNP_HIGH_623	D	60K	AGCTCAGCAGCAACAACCCCAACAGTTGGGTCAAGGTGTCTCCCAATCCCAACAACAATCGCAGCAGCAGCTCGGACAATGTTCTTTCCAACAACCTCAA[C]AGCAACTGGGTCAACAGCCTCAACAACAACAGATACTACAGGGTACCTTTTTGCAGCCACACCAGATAGCTCACCTTGAGGTGATGACTTCCATTGCACT	46.5347	1	Chr1A:7878455
IAB30023	chr1A	6655144	C	D_Functional_SNP_MODERATE_7510	D	7K	TATATATATGACAACATGACGTGTCAGCAAAAAAATTCTACGGTTTATTAGCTGATTCACACACCTCCTCAAATTTCTCCGCCTCGGAGCCTCCCCATTC[C]TCCTCATGCAGATTCCCACTGGTATCCACGTAAGTAAACCTGACACCGTTGATTGCGTCCCCACTACGAACTGCCACACCAACTAGTGCGAAAGGAGTGT	52.4752	1	Chr1A:7971111
IAB30024	chr1A	6773593	C	D_Functional_SNP_MODERATE_7511	D	60K	CACCTCGGCGAGAGGCGTGGGCACGGGGCTGGGCAGAGGCGAGGTCCGGCACACCGGGCACGTGGGCCGCTGCCGGAGCCAGGGGTCGACGCACCCGCGG[C]GGAACAGGTGACCGCAGTCCGGCAGCACCCGGACCATGTCGCTGTCCGCGTACCTCTCCAGGCACACGGCGCAGCACGCCTCCTGCTGCTCCACTGACGC	75.2475	1	Chr1A:8089560
IAB30025	chr1A	6792721	G	D_Functional_SNP_MODERATE_7512	D	60K	CAACTTTGGCAACATGATGAGCATCAACACAGGCTCTCCAAGCTCACATGCCCTGGAGCCCAACACGCTCCTGAAGATAGTCGACGTCAAAGGCGCCGAC[G]GCAAGGCGGCGCTCCTGCAGTTCGTCGTCCAGGAAATCATGAAACCGGAAGGACACAGCAATCTGAACCCAGCATGCAAGACGGACGCGAGCACAAGTCC	60.396	1	Chr1A:8108688
IAB15013	chr1A	6793151	T	D_Functional_SNP_MODERATE_6246	D	16K	CGGCAGGCCGAGGAGGAGATCGTCAGGCTCCAGGGGCAGGAGAGCGTGTGCCTGTCGTCGGTGAGGGAGGTGGCGGAGTACTTCCACGGCGGAGACGAGG[T]GGGCGACGGCGAGGCTCGCTTGTTCAGGGTCTTCGCGGGCGTCAGGGAGTTCGTGGCCATGCTCGACCGGATCTGCAGGGAGGCCGGGGAGGTCCAGGGC	68.3168	1	Chr1A:8109118
IAB15014	chr1A	6793156	G	D_Functional_SNP_MODERATE_6247	D	60K	GGCCGAGGAGGAGATCGTCAGGCTCCAGGGGCAGGAGAGCGTGTGCCTGTCGTCGGTGAGGGAGGTGGCGGAGTACTTCCACGGCGGAGACGAGGTGGGC[G]ACGGCGAGGCTCGCTTGTTCAGGGTCTTCGCGGGCGTCAGGGAGTTCGTGGCCATGCTCGACCGGATCTGCAGGGAGGCCGGGGAGGTCCAGGGCGACCG	68.3168	1	Chr1A:8109123
IAB15015	chr1A	6793160	G	D_Functional_SNP_MODERATE_7348	D	60K	GAGGAGGAGATCGTCAGGCTCCAGGGGCAGGAGAGCGTGTGCCTGTCGTCGGTGAGGGAGGTGGCGGAGTACTTCCACGGCGGAGACGAGGTGGGCGACG[G]CGAGGCTCGCTTGTTCAGGGTCTTCGCGGGCGTCAGGGAGTTCGTGGCCATGCTCGACCGGATCTGCAGGGAGGCCGGGGAGGTCCAGGGCGACCGCGTC	68.3168	1	Chr1A:8109127
IAB15016	chr1A	6886085	A	D_Functional_SNP_MODERATE_6555	D	16K	TCGTAATGTTCCCAGCACTTGCAGAAATAGCCTTCGGCACTGGTTGCATTGACACAGGAGCTGTTGCCGTTGACGCACCTGTAGCCTGGACGGACAGAGC[A]GTCCGCATACGGACATGAACCATCCCTAAAGGCGAAATCGAGCACCACGGGGACACCCCTCGAGTACTTGTTGGATAGCACCTCGTAGCCGCGCCTGTCC	58.4158	1	Chr1A:8235710
IAB30026	chr1A	6914055	T	D_Functional_SNP_MODERATE_7513	D	60K	AACAAAGTTTGCAACATAGCATCATATGTTGCAGGCCTCCTTGTGATAAGCTCTATGAGGACAACTCCGAAGCCGTAGACATCGCTCTTCTATGTGACGA[T]CCCTTGCTCCATATATACTGGATCTATGTAGCTCATGTCCCCAATGACATGTTCTGTCATCTCGGCTTTTCCTCTTGCGAGTAGCTTTGATGTCCCAAAG	46.5347	1	Chr1A:8263681
IAB30027	chr1A	7178960	T	D_Functional_SNP_MODERATE_7514	D	16K	GCCTGGGTCGGCGAGGACTCGGTCTTCGCCGGCACCGCGTCGGGGTACTCGCTCTTCTCCTCGAGCGGCGGCGGCACGGGCCAGCGTGTGGACATATTCA[T]GCTCCCGGAGTCGGCGGGGGCGCCGAGGATCAGGCCGCTGTCGGGCGGCCAGGAGGCGATGCTGCTGGTGGACAATGTCGGGGTGGTCGTCGACCGGTCC	73.2673	1	Chr1A:8526786
IAB30028	chr1A	7181670	T	D_Functional_SNP_MODERATE_7515	D	60K	CCAAGCTGTTGCTATATGGCGTATCTTAGCAAGGAATTACAGCACAGGTCTGTGGAAGGACCGTCCTATTCTGCCTGGAACGGACTCCCAGGAAACTTCG[T]CTGTTAAAAAATCCGGTGAGGAAATTGCTGCTATCGAAGCCTCCAAGATACTTCAAGCAACATCTGATCAGGACCTTGTCTTGGAACATCTTGGATGGGT	48.5149	1	Chr1A:8529496
IAB00030	chr1A	7183830	G	D_Functional_SNP_HIGH_4695	D	16K	TTGAACTCAGGCTTTTGGATTTGTATTTGGACCCGAAAAATGGGAGAGAACCGATGTTTACAGCAGCTGTCCGACTTCTTCATAATCACGGGAAATCTTT[G]GATCCCATACAAGTATTGGAGGTACTATTTTCTTATATTACTGTGGGCGATCTTGTTATGCACAACTATTATTAGGTTATAATAAGAATTCTGAAATCTG	41.5842	1	Chr1A:8531656
IAB30029	chr1A	7185908	A	D_Functional_SNP_MODERATE_7516	D	60K	CTCCGGTGTCATCCCGGACTCCCTCGCCACGCTTTCCAACCTCTCGGAGCTCACAATCTCCTACACGGGTGTGTCCGGCCCGGTGCCCTCCTTCCTCAGC[A]CGCTCACCGCACTCACCCTCCTCGACCTCTCCTACAACTCCCTCACCGGCGCCATCCCACCGTCCCTCGCCAACCTCATCAGCCTCTCTAGTATCAACCT	64.3564	1	Chr1A:8533734
IAB30030	chr1A	7279073	C	D_Functional_SNP_MODERATE_7517	D	3K	TGAGATATACACATTGTAGTTACCAAAGCAATAAATATTCCATCCGAAAGATGTAATCAAATCTCTATCTCTTTTTCGTGTCAAGCAGGCACAATCATGA[C]CCGTTCGTGGATATGTACAAGGATGGATCGTGAAATGAGTACATGAACAGGAAAGAAGTGATGACCATGCATGTAAATTTGCATTCACATATTGTGGGGT	40.5941	1	Chr1A:8620598
IAB30031	chr1A	7320697	G	D_Functional_SNP_MODERATE_7518	D	16K	CGTGTTCATGCAGAAAACTATGGTCGAAGATTTGCTGGCGGTGGATAATCAACTAGTATGTCTTGAAGCATTTGATGGTACTTCGCCTCTATTCTTAGCC[G]TCTCGCTGGGCCAACATTGGCTTGCTAGTTGGTTGTACGAATGGGGTCATAAGAAATTGTCTTACTCTGGCCCCGAGGGGCAAAATGCCTTGCATGCTGC	46.5347	1	Chr1A:8661780
IAB00031	chr1A	7643152	A	B_BA00425298.1_10.3389fpls.2019.00527_ESM9	B	3K	CAACACCAGTCCGCGCGACGTCCTCCGGTGGATGCTTGCTACTGGGCTAGAGCATCCATGCCGTCCCTTAGATCTGTTCGTCCCTACTCCGTCTATTTCC[A]TTTCCTTTACGTTGCTCCTAGGGATGACTGAAAATAAAGTAGCTACCTGCACCCTCGGCATTGGCTGTTCGTCTGCATGTATGCTGTTTAAGTGTTCGTG	46.5347	1	Chr1A:8982181
IAB30032	chr1A	7651814	A	D_Functional_SNP_MODERATE_7519	D	60K	CAGCCCAACACAAAAGTGAAGAATGGACCCCCCTTTGCAACTCAGATACTATCAACACATCTTGTTAGCACTTAAGCGGTAACAGGACAGCTTCAGTTCG[A]CTTGTAGGCCCAGCTGTGCTCCTTGAGGTAGGCTTGCACTGCTTCCTTGATGGCGAGATTCGGAACCAACTGATGCTCCTTCAAGGGCTCCCGTGTCACT	49.505	1	Chr1A:8990843
IAB00032	chr1A	7657595	T	B_CAP12_c1632_462.1_10.1038srep44530_ESM25	B	9K	CCCCGGTCCAGGCGCTGCTGCTTATGCACAGCCCAGTGGACCTCAGGAGGGCTTCCCTGATGTTGTGGCCGTCGAGCTTGCCCTCGAAGCCGTCCACCTT[T]AGCGATTTGCCAATGTAGGCGGTTGGCTTCGCCAGCATCGAGATGCCTCCATGGCAGCCCGCGGCGTCCCAGCCACAGCTCTCAAGTGTCTGTTCATCAC	59.4059	1	Chr1A:8996624
IAB30033	chr1A	7658511	T	D_Functional_SNP_MODERATE_7520	D	7K	TAGCAACTGTGCTATATCATCATCACTGTACAGAAAGCCAGTAGGGTTAACTGTGGGACCAGAAATATAGACCCACGGCTGAGACACCTTCTCTAGTGTG[T]CGGCTAGGGCACTTGGTTCGATCTTGAAGCCTGAATCTGCCTTTGTTGGAATAGTCAAGGTAGTTGCATTCACAAACTTTGCTGCGTTGACATAATGCCC	51.4851	1	Chr1A:8997540
IAB00033	chr1A	7660024	G	B_Kukri_c2332_1093.1_10.1038srep44530_ESM25	B	60K	TCACAGAACAGACATGTATTTCCACAGTTCCAAACACACAGAAAGAGGAAGGGAGGATTGATTGAAGTACCTCAATTGCTAAAGATGTTAACCATTGCTT[G]GGCAAGTGTCTGGTTAGGTGTTCATCAACAATTGCAAGTCCCGGTGAGAACAATCGAAGAGCATTTTCTATAGCAACAGCACGGGATGGGAACACAACAA	43.5644	1	Chr1A:8999053
IAB00034	chr1A	7661990	T	D_Functional_SNP_HIGH_4696	D	60K	TACCTGAAGAGCACAGTAGTTGCTCAATGAGTACAAGAACTCCTCACTTGAATTTTCAGTTACAATCTTTGACATCGCCTCTGGATTGGGGTTAAGAATC[T]GAAAGGCAGACATTAAGGGCATTTTCGTTAAGTTCTGATCGACTATAATGCCCTTTCACAAAAAATTGGTAAAACCTGACCATACCTGTGGTATGCATCC	37.6238	1	Chr1A:9001031
IAB00035	chr1A	7777752	C	D_Functional_SNP_HIGH_3466	D	16K	CCAAAAAGAAGGTGTCACGATCGGGATGGAACCCAACCAGCTTGTACCCCAGCTTAGCTAGGTCCAGCACCTTATCAACTCTGAAACTTTGCTTCAGCGC[C]CATTGCTGGGTGTCATAATTCTCAAGGCGCCAGATCGCTACCTCTTCAGCCATGTTGAGTGAACCCTCATCGTTGTCATCCCCGACAGCGAGAGGAGCTG	50.495	1	Chr1A:9116558
IAB30034	chr1A	7811521	A	D_Functional_SNP_MODERATE_7521	D	16K	ATAGTCCTGGACGTGTCCGACATCCCCGAGTGCATCCCGCCCGACAGCCCGCTGGCCCCGCAGTGGTACAACCTCTCTGATGCCCATGGGGAGAGGTTCC[A]CCATGGCCACAGCCTCGGCGAGATCATGCTCGCCGTCTGGATCGGCACCCAGGCCGACGAAGCATTCCCAGAAGCATACCACTCGGGCGCACACCCGCTG	65.3465	1	Chr1A:9150327
IAB00036	chr1A	7830273	G	D_Functional_SNP_HIGH_2521	D	60K	CTGAGGTGAGCTCAGTTGGACTGATCCAACATATCAACCTAGTAAAACTGATTGGTTTCTGCTGTGAAGGTGATCACAGGTTACTAGTGTATGAACACAT[G]TTAAATGGGTCTCTTGATGGTCATCTATTTAAGAAGAGAAATGATGCCACCGCTGTCCTAAATTGGAACACTAGATATCAAATAGCCCTAGGATTGTCCT	38.6139	1	Chr1A:9169079
IAB30035	chr1A	7830874	G	D_Functional_SNP_MODERATE_7522	D	60K	CAATTTGGAAGAGGCTGAAAGAGTTTGTAAAGTTGCTTGTTGCTGCATCCAAGATAATGAGTTTGATCGGCCGACTATGGGTGAAGTGGTCCGGGTTCTC[G]AGGGTCTACAGAAGATTGATATGCCCCCCATGCTAAGGCTACTTGCAGCTCTGACAGAACACTGATGCTGCAAGTTTAGTGTAATAATAATAATAATAAT	50.495	1	Chr1A:9169680
IAB30036	chr1A	7835715	G	D_Functional_SNP_MODERATE_7523	D	60K	AGCATATATTCTGAGCCAGCCGATCCCTGCACTCCGCCTGCTACGTGCGGACCTTTCACGGTCTGCAACGGCATTGCACATCCATCTTGTGACTGTATGG[G]GAGCTTCTCCCAGAAGTCACCGCAGGATTGGGAGATTGAGGATCGAACAGGAGGATGCATCAGAAACACACCCTTACATTGCAGCACAAGTCGTAACAAC	52.4752	1	Chr1A:9174521
IAB30037	chr1A	7835798	A	D_Functional_SNP_MODERATE_7524	D	60K	ATCTTGTGACTGTATGGGGAGCTTCTCCCAGAAGTCACCGCAGGATTGGGAGATTGAGGATCGAACAGGAGGATGCATCAGAAACACACCCTTACATTGC[A]GCACAAGTCGTAACAACAAAAGCATGGCAAGTTCAACAGACATATTCCACCCCATTGCTCGAGTCGTATTACCCTACAACCCGCAAATTATAGATGTTGC	43.5644	1	Chr1A:9174604
IAB30038	chr1A	7835825	G	D_Functional_SNP_MODERATE_7525	D	3K	CCAGAAGTCACCGCAGGATTGGGAGATTGAGGATCGAACAGGAGGATGCATCAGAAACACACCCTTACATTGCAGCACAAGTCGTAACAACAAAAGCATG[G]CAAGTTCAACAGACATATTCCACCCCATTGCTCGAGTCGTATTACCCTACAACCCGCAAATTATAGATGTTGCTACCAGTCAAAGCAAATGTGAGCAAGC	44.5545	1	Chr1A:9174631
IAB30039	chr1A	7836011	T	D_Functional_SNP_MODERATE_7526	D	60K	CAAATGTGAGCAAGCATGTCTTGGTTCCTGCTCCTGCACTGCTTATTCCTATAGCAATAGCAGATGCTCTATCTGGCATGGGGAATTGTATAGTGTAAAT[T]TTAATGATGGCATTGATAATAATTCTGAAGATGTTCTTTATCTTCGCCTTGCTGCCAAAGATTTGCTACCAGGTTCTAGAAAAGAGAAAAGAAAACCAAA	33.6634	1	Chr1A:9174817
IAB30040	chr1A	7836875	T	D_Functional_SNP_MODERATE_7527	D	60K	CAGAGGTACTGTGGGTTATCTTGCCCCAGAGTGGCTTACTGGAGTGCCGATCACACCGAAAGTCGACGTTTACGGCTTCGGCATGGTGCTATTGGAAATT[T]TATCAGGAAGGAGGAATTCCTCACCTGAAACATCGTATAACACTAGTAGCAGCAACAGTGGTCAGAATATTGAATACTTTCCTGTGCAAGCCATCAGCAA	44.5545	1	Chr1A:9175681
IAB30041	chr1A	7837025	T	D_Functional_SNP_MODERATE_7528	D	60K	CAGCAACAGTGGTCAGAATATTGAATACTTTCCTGTGCAAGCCATCAGCAAGCTTCACGATGGAGATTTAAAGAGTTTGATGGATCCACAGTTACATGGT[T]ATTTCAATTTGGAAGAGGCTGAAAGGGTTTGCAAAGTTGCATGTTGGTGCATCCAAGATAATGAGTTGGATTGGCCAACAATGGGTGAAGTTGTCCGGGT	40.5941	1	Chr1A:9175831
IAB30042	chr1A	7837208	A	D_Functional_SNP_MODERATE_7529	D	3K	GGGTGAAGTTGTCCGGGTTCTCGAGGGTCAACATGACATTGATGTTCCTCCAATGCCAAGATTGCTTGCGGCTATAACTGAACAATCTGGTTCTGCAACT[A]CAATGTAATAATAATTTCCAGCCCAATGTAATCTTTGTTAATTTCAGCAATTTTCTTAAAAGTTGTAATGTGGAGTGCAAGGAATAAAAGGATGGCAAGT	35.6436	1	Chr1A:9176014
IAB30043	chr1A	8142054	T	D_Functional_SNP_MODERATE_7530	D	60K	TTATTATTACATTGAAGTTGCAGCACCAGATTGTTCTGTTATAGCTGCAAGCAATCTTGGCATTGGAGGAACATCAATGTCCTGTTGACCCTCGAGAACG[T]GGACAACTTCACCCATTGTTGGCCGATCGAACTCATTATCTTGGATGCACCAACATGCAACTTTGCAAATCCTTTCAGCCTCTTCCAAATTGAATACACC	48.5149	1	Chr1A:9480813
IAB30044	chr1A	8143662	A	D_Functional_SNP_MODERATE_7531	D	16K	CCAAGACTGGTTGGCTTGTGACCAAATATTCAGCTTAACCTGGCCAGAGATGTCTAGTGAGACAAAGATGGAAGACGATGATTCATCCAATAAAGTGTAC[A]TGTAGTACTCCTCCTGGTTATTATTGATATATGTTAGGTTAAACAAACCTTTGGTCCGAGGATCTAAATCTAGAAGTGACTTGAGCATTGGTATCAAAGA	34.6535	1	Chr1A:9482421
IAB00037	chr1A	8157604	G	D_Functional_SNP_HIGH_1984	D	60K	CCAAATTGAAGTCGCCATGTAATTGTGGATCCACCAAACTCTTCACATCTCCGCCGTGAAGCTTGCTGATGGCCTGCACAGGGAAATATTCGGCATTGTG[G]TAACTGCTGCTGCTGCTAGTGTAGTATGATGTTTCAAGTGAGGAATTCCTCCTTCCCGATATGATTTCCAGCAGTACCATGCCGAAGCTGTAAACGTCGA	49.505	1	Chr1A:9496363
IAB30045	chr1A	8158320	T	D_Functional_SNP_MODERATE_7532	D	60K	CCAAAACCCCCTCCTCCGATCTTTTCCGAGAAGTTTTTAGTAGCACGAACTAAATCAGTGTATCTAAAGGCTATAATTCCAGCAGCACTATCTTGATTGC[T]GTAGTATATCGCCAGGAAACCACATGACTTGAATTTGATCCTCCAAATCAGTAACAACATGAAAATGAGTAACCCAATACCAGCAATGCTTGTGGCAGTA	37.6238	1	Chr1A:9497079
IAB30046	chr1A	8239278	T	D_Functional_SNP_MODERATE_7533	D	60K	TGAAGAAACTGAAATTATGTGACGAGATACACATACCAGTTTCGCCCCAGACTTGGACGCCATGGCCGGAAGCATCCTGGTCCTGGGCGTCGCTCGCTGC[T]GACATGAGAAACAGCTGCGGCTCGTGGCGGTGGATGCCCTCAGGGAGACCAAGCTAGCACTGGCAGGCTCCATAGCTGCTGCTGCTGCTTGCCTCAGAAA	65.3465	1	Chr1A:9578037
IAB00038	chr1A	8242146	A	B_GENE-0411_350.2_10.1038srep44530_ESM25	B	60K	TGTGATTGTCTTCCAAATTTAAGAGCCGCAGTGTATCGAAACCTTGCACAAATTTTCCAACTGGGGTCTGGAGAAGATGGTAAAATACAGTTAGTCCTCA[A]ATATTGTTTAATGCACACTTTGCTGAAGGAATAAAATTATGAACTACAAACTTTGGGAATGGTTATCCATTTAAAATGCAGCACATTGGCAATGAACTGG	32.6733	1	Chr1A:9580905
IAB00039	chr1A	8242313	G	B_GENE-0411_656.2_10.1038srep44530_ESM25	B	60K	CCATTTAAAATGCAGCACATTGGCAATGAACTGGCAGAAAGCTTCCAAAAGCATTTATTAGGTACTGAGGTGTTTTGCTCTTTTCTTTGGATACAGATGA[G]ATGAAGAACAAGAAAATAGCAATTTTATGTAAAGCACATAAGAACAGAAGTACGAGGAGAAATGCTAACCGTGATTATGTTCAGCTTGTTCCATATTAGG	32.6733	1	Chr1A:9581072
IAB30047	chr1A	8291571	T	C_KF035075.1_5	C	60K	CACATATTCAGCTCCACCAGTGAACGATGAGTCGGTCAGCCCAAAAATGGATAGTCGGTGTAGCCAACAACAGGGTCGGAGGTGTAGAAGGTGGCCCTGT[T]GTACCCGTTGAGCTTCGCGTCGAACTCAAACCTCTTCGGAAGGTCCGGGTTGGCTAGGAAAAGCCGCCCAAATGCCACTAGGTCGGCGTACCCCTCTCCG	56.4356	1	Chr1A:9630330
IAB30048	chr1A	8291586	T	C_KF035075.1_6	C	60K	ACCAGTGAACGATGAGTCGGTCAGCCCAAAAATGGATAGTCGGTGTAGCCAACAACAGGGTCGGAGGTGTAGAAGGTGGCCCTGTTGTACCCGTTGAGCT[T]CGCGTCGAACTCAAACCTCTTCGGAAGGTCCGGGTTGGCTAGGAAAAGCCGCCCAAATGCCACTAGGTCGGCGTACCCCTCTCCGACCACCTTATTCCCC	56.4356	1	Chr1A:9630345
IAB00040	chr1A	8291832	T	C_KF035075.1	C	60K	GCCTCCCGGTACGGCCGCAGCCTCTTCGGTACCACCCGCCGACCATCGGCGCGTGCCATCCTTGGCTCCACCATGTGGAGGTAGAGGATGCCGCCGGGGA[T]GCCATTGAGCTTGGTGGCCATGTGGAGCGCAAGGGCGTGCGGGTCGGAGTCGTGGCAGTCCATGTAGTCGGCAAAGGGCGAGAGGCGGACGCCCACACGG	65.3465	1	Chr1A:9630591
IAB15017	chr1A	8292654	G	C_KF035075.1_2	C	60K	GACGCCCGGGGTGGGCCGGTGGCCCTGCGCCGCGGCGGACACGCCTGTGGCCTCCGTGATGAGCATCCCGCCGGCCGTCGCGCGCTGCGCGTAGTAGACG[G]CGGCGTGCGGCTGCGGGAGGTTCCCCGGGGACCGCTGCCTCGTCAGCGGCGCCAGCACCACCCTGTGCGCCAGCTCCAGCTCGCCGCTGCCCGCCCTATA	76.2376	1	Chr1A:9631413
IAB15018	chr1A	8292673	G	C_KF035075.1_3	C	60K	TGGCCCTGCGCCGCGGCGGACACGCCTGTGGCCTCCGTGATGAGCATCCCGCCGGCCGTCGCGCGCTGCGCGTAGTAGACGGCGGCGTGCGGCTGCGGGA[G]GTTCCCCGGGGACCGCTGCCTCGTCAGCGGCGCCAGCACCACCCTGTGCGCCAGCTCCAGCTCGCCGCTGCCCGCCCTATACGGCGCCAGCAGAGGGATC	78.2178	1	Chr1A:9631432
IAB00041	chr1A	8295524	A	C_KF035082.1	C	3K	CAATTAGCAGCCGGGATCACCTTAGTTTACTATAACCATATCACATGATAATATATGATTTGCGTACCAATGATCTATAAATGAATGTCCTGTCAACTCC[A]CTACTCACCACTCACTACCACACCACTCAGCAGTCTTCTTCTTCCTCCTCTGCCATTAATTGATCAAGAAAAGCTTCAGCTATCAGCAATGGAGCCCATC	42.5743	1	Chr1A:9634283
IAB00042	chr1A	8295595	A	B_BS00021748_51.3_10.1038srep44530_ESM25	B	60K	GATCTATAAATGAATGTCCTGTCAACTCCACTACTCACCACTCACTACCACACCACTCAGCAGTCTTCTTCTTCCTCCTCTGCCATTAATTGATCAAGAA[A]AGCTTCAGCTATCAGCAATGGAGCCCATCCCTCTCCTGACGCCGTACAAGATGGGCCAGTTCGACCTCGCCCACAGGTACGTACTATCCACTGAAACCGT	49.505	1	Chr1A:9634354
IAB15019	chr1A	8312193	G	C_KF035078.1_2	C	60K	ACTGTCGAGCACAGAGAAGGGGGTCGGCCCGCAGATGAGCTTCGACGGCCGGCTAGAGGAGTTCGCGCCTCCGAGGAGGCTGACGGTGGAGGAGATACCT[G]CCATCGTCGACGACTTCAGGAAGGCCGCCAGGAACGCCATCGACGCCGGTACGTACCTACAGTTGGACGTTGACACGCCAGCCTTCTGTTCAGAAATGCT	65.3465	2	Chr1A:9650952
IAB00043	chr1A	8312640	A	C_KF035078.1	C	60K	GCAGGTTTCGACGGCGTGGAGATCCATGGCGCAAACGGGTACATCATCGAGCAGTTCCTCAAAGATAGTGCCAACGACCGCATAGACGAGTATGGCGGTA[A]CCTAGAAAACCGGTGTCGTTTCGCTCTCGAGGTGGTTGATGCTGTCGTCAAGGAGGTCGGCGGCCACCGTGTGGGCATCCGCCTCTCCCCATTCACCGAC	52.4752	1	Chr1A:9651399
IAB30049	chr1A	8313045	C	C_KF035078.1_6	C	60K	GAAGGGGGCAAGGTGGTCACCGAGGGGTACACTGACTTGGTGGCCTTCGGGCGGCTATTCCTGGCGAATCCCGACCTGCCAAAGCGGTTCGAGGTCGGCG[C]GGAGCTGAACAAGTATGACAGAATGACCTTCTACACGTCTGACCCCGTCGTTGGCTACACCGACTACCCATTCCTCGAGTAATCATCGGTGGAGCTTCTT	59.4059	1	Chr1A:9651804
IAB30050	chr1A	8313095	G	C_KF035078.1_4	C	60K	GCGGCTATTCCTGGCGAATCCCGACCTGCCAAAGCGGTTCGAGGTCGGCGCGGAGCTGAACAAGTATGACAGAATGACCTTCTACACGTCTGACCCCGTC[G]TTGGCTACACCGACTACCCATTCCTCGAGTAATCATCGGTGGAGCTTCTTTCTTGGATGATGCAATTAATTGTACCACAGGGTCTGTAATTAAATGTATG	51.4851	1	Chr1A:9651854
IAB15020	chr1A	8327565	A	C_KF035094.1_3	C	60K	CTCAAGTTCTCAAGTGACGGCAATCTTGTCATTGTCACAAACCGTGCTGATGCCGTCACTGAATCCCTTGTTTGGTCCACTCATATTGTCAATAGGACAC[A]AGCCAGTAGCATAAACACCACCACCTCTAGTGCCGTTGTTCTCTTGAACAGTGGAAACCTTGCCCTACTCACAAATAGCAAAGTGATGTTGTGGCAGAGC	46.5347	1	Chr1A:9666324
IAB30051	chr1A	8327891	T	C_KF035094.1_6	C	60K	AGAACTAGACACCAGCGGCGTCGCCGTCCTCAAGCGCCGCAACAATCCCTCTGTAGTCTATTGGCATTGGGCATCCTCCAAAACATCATCACTGAGTGTT[T]TACCAACACTAAAGACAATTATAGATTTGGATCCACGCACCAAAGGCTTGATGAACCCAATATATGTCGACAACGAGCAAGAGGAGTACTACATGTACAC	41.5842	2	Chr1A:9666650
IAB00044	chr1A	8329287	G	C_KF035094.1	C	60K	GCGTTTGTGGGAAGGGATTTTAGCCGAGTTCTGACAACATTCAGAGGAACTGCTGGTTATCTTGCCCCAGAGTGGCTTAGCGGAGTTGCAATCACACCGA[G]AATTGACGTTTATGGCTTTGGCATGGTACTTCTGGAAATCATTTCAGGAAGGAGGAATTCCTCACTTGAAACATCATACAACACTAGTGGCAGTAGCAGT	46.5347	1	Chr1A:9668046
IAB30052	chr1A	8342060	T	C_KF035100.1_4	C	16K	TTGTTCAGCTCAACCTCTTACATTCTATCTATATATACAACACCTTCTTCCTTCTCCAAATATCAGAGCAGAGCAGCAATGTTCTCCATGCCTCCGCTCT[T]CATATTATCACTCGGGCTTCTCCTCTTCCACACCACTCCTTGGTCATCCTCCTTTGTAGCTGCAAACAATGATACTCTCATGGCAGGCCAAGTTCTCGCG	49.505	1	Chr1A:9680819
IAB00045	chr1A	8342317	G	C_KF035100.1	C	60K	CCAGCCAGCAAGCGCCATCAGTAAGTCGTCCTACAACACCACATCTCCAATCCCCAGCTTGTGGTACCTTGGCATATGGTTCAATAAGATCCCAGTTTTC[G]CAACAGTATGGGTTGCTAATAGGGATCAGCCCATCACCAACCCCAGCATCAACCAAACACGGTTCAAGATATCAAGTGATGGCAATCTTGTCATCGTAAA	49.505	1	Chr1A:9681076
IAB30053	chr1A	8342549	T	C_KF035100.1_6	C	60K	TCCTCTCACATTGTAAATAATAGGACACACATCAACACAAACAACACTAGTGTCGCTGTTCTCTTGAACAGTGGAAACCTTGCCTTCAAAGAGAGCCCGT[T]ATCTGACCTACCGGTCTGGCAGAGCTTCGACTACCCAACAGATGTTATACTTCCTGGTGCAAAGTTTGGTCGGGACAAGGTCACTGGTTTCAGTCACCAG	49.505	1	Chr1A:9681308
IAB30054	chr1A	8343763	C	C_KF035100.1_5	C	60K	CTTCTATGAAAAGTTAGGTGTTGGAAGTTTTGGTTCTGTATACAAGGGAGTGTTAAGTGACTCGAAGACTATTGTAGCAGTGAAAAGGCTTGATGGTGCC[C]GTCAAGGAGAGAAGCAATTCAGGGCTGAGGTGAGCTCAGTTGGACTTATCCAACACATAAACCTAGTCAAATTGATAGGTTTTTGCTGCGAAGGTGATCA	47.5248	1	Chr1A:9682522
IAB30055	chr1A	8343763	C	D_Functional_SNP_MODERATE_7534	D	60K	CTTCTATGAAAAGTTAGGTGTTGGAAGTTTTGGTTCTGTATACAAGGGAGTGTTAAGTGACTCGAAGACTATTGTAGCAGTGAAAAGGCTTGATGGTGCC[C]GTCAAGGAGAGAAGCAATTCAGGGCTGAGGTGAGCTCAGTTGGACTTATCCAACACATAAACCTAGTCAAATTGATAGGTTTTTGCTGCGAAGGTGATCA	47.5248	1	Chr1A:9682522
IAB15021	chr1A	8344118	A	C_KF035100.1_2	C	60K	CGTGAGTGCATCATACACTGCGATATTAAGCCAGAGAACATACTTCTGGATGAATCATTTGTTCCTAAAATCGCAGACTTTGGGTTGGCTGCGTTTATGG[A]CAGGGATTTTAGCCGAGTTATGACTACATTCAGAGGGACTGCTGGTTATCTTGCCCCAGAGTGGCTTGCCGGAGTTGCAATCACACCAAAAATTGATGTT	43.5644	1	Chr1A:9682877
IAB15022	chr1A	8344119	C	C_KF035100.1_3	C	60K	GTGAGTGCATCATACACTGCGATATTAAGCCAGAGAACATACTTCTGGATGAATCATTTGTTCCTAAAATCGCAGACTTTGGGTTGGCTGCGTTTATGGA[C]AGGGATTTTAGCCGAGTTATGACTACATTCAGAGGGACTGCTGGTTATCTTGCCCCAGAGTGGCTTGCCGGAGTTGCAATCACACCAAAAATTGATGTTT	43.5644	1	Chr1A:9682878
IAB15023	chr1A	8631900	A	D_Functional_SNP_MODERATE_7349	D	60K	AGCCTCATTGTCTTCCTCCTCTTTAATACATAATCTTCTGGAGACAATGCACAGTGTAGGAAACAATTCTTCAAATCATATGGAAGGTCCTCCAAGCTGA[A]CTTTAGGATCATATGAGCATCGGGGATCACATCTTTCGCCAATTGTGAATCCAAACCACTGTACACATCCTCCCATTCAGCAGAAGTTGGGGGTTTCAAG	40.5941	1	Chr1A:9969206
IAB30056	chr1A	8665784	C	D_Functional_SNP_MODERATE_7535	D	60K	ATGAACACAAACCAGATCATGCCGGTGTGGCTGGACTGGGCCATTCGCGTAAACGATTCCATCTCCGAGGACATACTATCATGCAAGCAAGCGGCCAAGA[C]GGGTCAGTACGCCTGCGCCAGCGCCCACAGCGACTGCGTCAACTCGACCAATGGACCTGGCTACAACTGCAAGTGCTCCAAAGGCTACGAGGGCAACGCT	58.4158	1	Chr1A:10002269
IAB30057	chr1A	8665792	T	D_Functional_SNP_MODERATE_7536	D	60K	AAACCAGATCATGCCGGTGTGGCTGGACTGGGCCATTCGCGTAAACGATTCCATCTCCGAGGACATACTATCATGCAAGCAAGCGGCCAAGACGGGTCAG[T]ACGCCTGCGCCAGCGCCCACAGCGACTGCGTCAACTCGACCAATGGACCTGGCTACAACTGCAAGTGCTCCAAAGGCTACGAGGGCAACGCTTACGTCGA	60.396	1	Chr1A:10002277
IAB30058	chr1A	8669547	G	D_Functional_SNP_MODERATE_7537	D	60K	AGGTCTAGCTTATATGCACTCACAAATCCATAACAAAATCCTGCATGGTGATGTTAAACCAGCAAACATACTCTTGGATGAGAACTTTTCCCCGAAGATC[G]CGGATTTTGGGATATCGAGGTTGCTTGCAAAAGGTAAGTACCACACTGGAAACGTCATAGGTGACATGTCTTATATGGATCCTGTGTACCTACAATCAGG	43.5644	1	Chr1A:10006032
IAB30059	chr1A	8669596	G	D_Functional_SNP_MODERATE_7538	D	60K	GATGTTAAACCAGCAAACATACTCTTGGATGAGAACTTTTCCCCGAAGATCGCGGATTTTGGGATATCGAGGTTGCTTGCAAAAGGTAAGTACCACACTG[G]AAACGTCATAGGTGACATGTCTTATATGGATCCTGTGTACCTACAATCAGGTCGATTGACCGACAAAAGTGATGTCTATAGTTTCGGTGTTGTCATCTTA	44.5545	1	Chr1A:10006081
IAB30060	chr1A	8669904	A	D_Functional_SNP_MODERATE_7539	D	60K	GGAAATTGCAACAACAGGAGATTTGGGATTTCTTAACAAGTTGGCAGAGATTGCTCTTGAGTGTCTTAACCTTGATGCAGATCAAAGACCATCAATGACA[A]ATGTTGCAGGGCGCCTTCTCACATTGCATAGGTCCCGTAATCCTTAGGTTTGTTTACGGACCGGAGTTTCAATGGCATGTTAAGTTGAATAAAATAGGTA	44.5545	1	Chr1A:10006389
IAB00046	chr1A	8717915	C	D_Functional_SNP_HIGH_3127	D	60K	CCTCCCATACCAGAAATTGTTATCACCGTGCTTTCTTTATCATCGCTGGTCAGCCATTCAGTCAACTTACTCCTGTTTTCCTCAATTCCCACAAGATCCT[C]GTCACTAAAACGTTCTGGAAAGCAGCTCCCAGACCGCTGCTTATCAATCTTTGCATGATCAGTTTTGATGGGTTGAACAGTGTCCCTCCATAATTTAGAC	46.5347	1	Chr1A:10054078
IAB30061	chr1A	9235265	T	D_Functional_SNP_MODERATE_7540	D	3K	AATCATCAAATGCGATGGAATTAATACATACATGTGTGGTAGGAGTATGATGTTAATTACTCAGCAAAAAGAAGAGTATGATGTTAATTACCTATGGAAA[T]CTGTGCGGCAAGTGGGAACTTTTCAGTACATCGTTCGGTTCTTGGGTCATGGCTTCGATAACCTAGACGACAGTTGCAGTCGTACGATCCTTGGGTGTCC	38.6139	1	Chr1A:10604985
IAB30062	chr1A	9357620	C	D_Functional_SNP_MODERATE_7541	D	16K	TTAGCAAAACAAGCTGCTTCATAGCTTTGAGAGACCAAATACCGAAAGCCAGGTGGTGAAACTGAATCAATTCCGCCCAAGTATGTACCAATGTAAGGAA[C]GTGATTCCACAGTGGAAGAGGGCAGCTGCTATTGGTATTGAAGATGGGATCCATGACCCAGAAGTAGGAACCAGTGTAGTTGATGGCAGTCACATAGTAT	45.5446	1	Chr1A:10727339
IAB30063	chr1A	9357652	T	D_Functional_SNP_MODERATE_7542	D	60K	GACCAAATACCGAAAGCCAGGTGGTGAAACTGAATCAATTCCGCCCAAGTATGTACCAATGTAAGGAACGTGATTCCACAGTGGAAGAGGGCAGCTGCTA[T]TGGTATTGAAGATGGGATCCATGACCCAGAAGTAGGAACCAGTGTAGTTGATGGCAGTCACATAGTATGTTCCTGTGTTGATGTGAATTGTAGCCTTGCT	46.5347	1	Chr1A:10727371
IAB30064	chr1A	9363443	T	D_Functional_SNP_MODERATE_7543	D	60K	ACCAGAGCTATACTCTCGGAACTTTGGGGGAGTTTCGTACAAGTCAGATGTGTACAGTTTCGGCATGCTGGTGCTAGAAATGGTGAGCGGGAGGAGGAAT[T]CAGACCCAAGAATCGGCAGCCAGGATGATGTTTACCTCCCAGAGTGGATCTACGAGAAAGTGATCAATGGTGAGGAGTTGGCTCTTACCTTGGAAGCAAC	52.4752	1	Chr1A:10733162
IAB00047	chr1A	9370099	A	D_Functional_SNP_HIGH_3354	D	60K	ACAGAAAACTTGCTTCCTTTATTCCTTCCTCTACACATTACAACTTCACGAAAATTGCTGAACTTAACAAGACTAGTAATATCGACTGCAAAATATTGTT[A]CATTAAAGTTGCAGCACCAGACTGTTCCGTCAGAGCTGCAAGTAGTCTTGGCATTGGCGGCACATCAATCTCCTGTAGGCCCTCGAGAACCCGGACCACT	37.6238	1	Chr1A:10739818
IAB00048	chr1A	9370123	G	D_Functional_SNP_HIGH_3490	D	60K	CTTCCTCTACACATTACAACTTCACGAAAATTGCTGAACTTAACAAGACTAGTAATATCGACTGCAAAATATTGTTACATTAAAGTTGCAGCACCAGACT[G]TTCCGTCAGAGCTGCAAGTAGTCTTGGCATTGGCGGCACATCAATCTCCTGTAGGCCCTCGAGAACCCGGACCACTTCACCCATCGTCGGCCGATCAAAC	43.5644	1	Chr1A:10739842
IAB00049	chr1A	9370242	C	D_Functional_SNP_HIGH_4115	D	60K	TAGTCTTGGCATTGGCGGCACATCAATCTCCTGTAGGCCCTCGAGAACCCGGACCACTTCACCCATCGTCGGCCGATCAAACTCATTATCTTGGATGCAC[C]AGCATGCAACTTTGCAAACCCTTTCAGCCTCTTCCAAACTGAAGTCGCCATGTAACTGTGGATCCACCAAACTCTTTACATCTCCGCTGTGAAGCTTGCT	50.495	1	Chr1A:10739961
IAB30065	chr1A	9374903	A	D_Functional_SNP_MODERATE_7544	D	60K	TGTGAAGTGTACATGTAGTACTCCTCTTGGTCGTTATTGACATATACTAGGTTATATAAACCTTTAGTCCGAGGATCCAAACTTAGCAGTGAATTGACTA[A]TGGTACCAACGATGCTGCTGTGGAGGATGTATAAAGCCAGTATTCTATGGAGGGGTTACGGTGCTTAAGGACAATCCCCCTGGTGCCTTCTAGTTCAATA	40.5941	1	Chr1A:10744622
IAB30066	chr1A	9374933	T	D_Functional_SNP_MODERATE_7545	D	60K	TCGTTATTGACATATACTAGGTTATATAAACCTTTAGTCCGAGGATCCAAACTTAGCAGTGAATTGACTAATGGTACCAACGATGCTGCTGTGGAGGATG[T]ATAAAGCCAGTATTCTATGGAGGGGTTACGGTGCTTAAGGACAATCCCCCTGGTGCCTTCTAGTTCAATACTGTATGAGCCGAGACCTGGATCAATGAGG	46.5347	1	Chr1A:10744652
IAB30067	chr1A	9375091	G	D_Functional_SNP_MODERATE_7546	D	60K	TTCTAGTTCAATACTGTATGAGCCGAGACCTGGATCAATGAGGCTCTTCTTTGAGATGCCATAACGACTAAAACCGGTGACCTTGTTCCTGCCAAACTTG[G]CACCAGCAAGCCAAACATCTGTTGGGTTGTCGAAGCTCTGCCACACCGATAAGTCAGATGACGGGCTCTCTTTGAGGACAAGGTTTCCACTGTTCAAGAG	50.495	1	Chr1A:10744810
IAB30068	chr1A	9476570	C	D_Functional_SNP_MODERATE_7547	D	60K	GACGGCGACCAGCCTCGTGTTCACGGCCGGGCAGAACGCCGGGAGCACGCTGGTCATGGTGGGCAGCATCGTGAGCTCCGAGGGCCCCTACGAGACCGCC[C]TGGTGGGCGGCACCGGCGCGTTCAGGATGGCGCGCGGGTACTGCGTTCTGAAGGCCGTATGGAGCCCGACGCCGGAGTCCACCGTGTACGAGGTAAACCT	70.297	1	Chr1A:10846289
IAB30069	chr1A	9476646	A	D_Functional_SNP_MODERATE_7548	D	60K	TCCGAGGGCCCCTACGAGACCGCCCTGGTGGGCGGCACCGGCGCGTTCAGGATGGCGCGCGGGTACTGCGTTCTGAAGGCCGTATGGAGCCCGACGCCGG[A]GTCCACCGTGTACGAGGTAAACCTGTTGTTGAAGCTGGGAGGAAACCTGTTGGCAAAGATGGATGCCTGGAAACGTACGTATGCACTGTGAAATCTTCAA	60.396	1	Chr1A:10846365
IAB00050	chr1A	9544509	G	B_BS00074510_51.1_10.1038srep44530_ESM25	B	16K	ATGTTTGGGCTGAGCGCTTGTGGTCGGAGATAAGAAATGTCTTCCCAACATCTAACTGTACCGGCCGATTTGTCATCACATCAAGAAAGCAGGCAGTGTT[G]ACAACTAGGGAATTTTCATATGCAATTCACTTGGAACCATTACAAGAGCATCACTCATGGCTGCTATTTTGCAAAGGAGCCTTTGGGGATGCCGATGACA	41.5842	1	Chr1A:10914228
IAB30070	chr1A	9549455	T	D_Functional_SNP_MODERATE_7549	D	60K	GGCATCTGTAGGCCGTCAGCCCCAGCCTCCAGGATCTCGATGACCTCGCTCATCGTCGGCCGATCACGAGATCTCATCTGAATACACCACAATCCGACAA[T]GCATAGCTTCTTCTCCAGCTCATGCATGTCAGCAGCAACAACAGATATCTCGCCTGCTTCTTCCCGAGTCAGCCGGTCGTACACCCATGAAGGGTAGTAC	47.5248	1	Chr1A:10919174
IAB00051	chr1A	9551163	C	D_Functional_SNP_HIGH_2784	D	60K	ACAGTAAACCCCTTACTTATGAATTGTGTGATATCTGCATAACTTGCATTCTGTAGCTGTCCCCAATCAGAGGAGTACTCGTCACCAAATGGAATCTCTC[C]CAGGTATCCACAGTAAGGTTCAAGATCTTCAACCGCACAATGTGCGTAATTAGACACCCAGACATAAACATGTGAATTTTTGGCACTCTGGCAAGCAACA	47.5248	1	Chr1A:10920882
IAB00052	chr1A	9554431	T	C_AF027190.1	C	16K	TGGTGCTACAGCAGAAGCTCGTCATCTCCAGAAGCTCGTCATCTCCACAGGTTGATGTTATCAACGATGAGATGCCAAGTTTTTATGACTATTTCTTTGA[T]AGTTCATCTTCAACCATAGTACACTGTTCAAGAGAGTTCACACCTGCTGCTGCCCATGCCGATAGCATTGCAGGCCCAGTCTCCTGCCTTAGCAACACAA	37.6238	1	Chr1A:10924150
IAB15024	chr1A	9554603	C	C_AF027190.1_3	C	16K	AGGCCCAGTCTCCTGCCTTAGCAACACAACCCACTTCTTTTATTTGGTGAATAGTTATGAAGACATGTCTATTCTTCCGTTGGACTGCAAGGTCGTCCCA[C]TCTCAGATCGAGGTGGCATCTCGTTACCATATATTAAAGACCAAATGTTCCAGAACTTCACGGAAACCGCAAAAAAAATCCTCACTTTTGCTGAGACGGC	42.5743	1	Chr1A:10924322
IAB30071	chr1A	9562968	G	D_Functional_SNP_MODERATE_7550	D	60K	GAAGGAGGAGTCATTCCGCCCATTTTGCACACAGCGGAAGCCGGGGTCGAGGAACGGGCAGTCCTCCCCGTATGGCATAGCATCAGTGGAGCGGCTCCTC[G]CCCATTTCCCATCAGAGTAATCGCAGCCACAGGTGGCGGCGTCCTTGGTGCAAGCCGTAGCGCGGCCACCGCCGGCATCGCTAATCAGGCGCCGAGCCCG	62.3762	1	Chr1A:10932687
IAB30072	chr1A	9563043	G	D_Functional_SNP_MODERATE_7551	D	60K	CATAGCATCAGTGGAGCGGCTCCTCGCCCATTTCCCATCAGAGTAATCGCAGCCACAGGTGGCGGCGTCCTTGGTGCAAGCCGTAGCGCGGCCACCGCCG[G]CATCGCTAATCAGGCGCCGAGCCCGGAAGAAGGGCGCCTGCGTGACGACGACGGAGAGCGCGAAGAGGATGAGCAAAATGGAGGGGACTGGAACATCTCT	71.2871	1	Chr1A:10932762
IAB00053	chr1A	9572650	C	D_Functional_SNP_HIGH_2336	D	16K	TACTAAAGTAGTGATCTAAACGCTCTTATATTAGTTTACATAGGGAGTAATATACAAAGGATTTGGGCCTCACGCCCCGGGCCTCGCCCCCATCCGTCGT[C]ACTGCTCATCGGGATCAGCCAGTTGTAGTATGGGAAACATGATCATCTTGGCATGAGTGAGGAACTCCCCTCCAGCGCTCAGCTGCTTGGCATGGAACCC	55.4455	1	Chr1A:10942369
IAB00054	chr1A	9572651	A	D_Functional_SNP_HIGH_2337	D	60K	ACTAAAGTAGTGATCTAAACGCTCTTATATTAGTTTACATAGGGAGTAATATACAAAGGATTTGGGCCTCACGCCCCGGGCCTCGCCCCCATCCGTCGTC[A]CTGCTCATCGGGATCAGCCAGTTGTAGTATGGGAAACATGATCATCTTGGCATGAGTGAGGAACTCCCCTCCAGCGCTCAGCTGCTTGGCATGGAACCCA	56.4356	1	Chr1A:10942370
IAB30073	chr1A	9572909	T	D_Functional_SNP_MODERATE_7552	D	9K	TCCCACCGATCAGCAGCAGCTACCTCGCCGTTGAGCAGAAAAGCCACATCAGTAGCTAGACTAGCTAGATGGCCAACTGAACCTTCAGAGTGAAAATCGT[T]ACCGTAGAATCTCTGGAGGAGGACCCTCTTATCATAGTTGGCATAGAATCTCTGGAGGAGGTCCCTCTTATCATAGTTGGCATCTTTGCAAAACGCGCCA	44.5545	1	Chr1A:10942628
IAB00055	chr1A	9579687	A	B_BS00022943_51.1_10.1007s00425-019-03164-9	B	16K	ATGACCAAACAACATCAGTAAGTGTCTGTTCACATCCGCGCAATCTAATTCTACCATAATTATAGCACCCACTTAGTTCCATTCGTTGCTAGTTTTCAGC[A]TGGGCATACACCAAACTTACTAAAAGGAAGCAGACAACCACATCTAAACAACCTAGGGCACACCCTCCAGCGGAATGTCAGTAAACAGGGAAAATGATGA	39.604	1	Chr1A:10949406
IAB00056	chr1A	9579832	G	B_Kukri_c46939_83.1_10.1371journal.pone.0188662N	B	7K	TAAACAACCTAGGGCACACCCTCCAGCGGAATGTCAGTAAACAGGGAAAATGATGAATGTCCAGCTAGTCTTCATCTTCTTCTGTTTCCTCATCATCGGC[G]TTCTGGTTACCGTATCTCCAGCCATCTTCTACATTGTTACCACCAGGATCTTCCTCGGTCTCTTCACTGTCATCGTCATACATACCCTTGCCTGGCCACT	45.5446	1	Chr1A:10949551
IAB30074	chr1A	9580244	C	D_Functional_SNP_MODERATE_7553	D	60K	GAGGTTGAGTTTGTAACCGTGGATGTAGGCTTTCCCACAGCCTTCGTAGGGGCAGACATAAGGGCGCTCACTGGAAAAGCTTGGTGGTGTGGGCGCAGAA[C]GCTTTGGGGTTGCTTGTATGGAAGGCTTTATGGTGCTTTGTGGTTTTTCTGCTGGTGGTGTATGCTGCACTGCAATAGGAGATCCAGTCTGCATCATGGC	51.4851	1	Chr1A:10949963
IAB00057	chr1A	9642866	C	B_TA004380-0460.2_10.1038srep44530_ESM25	B	60K	GTTCAGTTTCAACATCTGCACCATCAGAAATCCCAACCACCTGAATAAGCTCTCCACCAACTTGATCTCTAAATGACACTCTCCGCCTTTTGCTTCTCTT[C]GACGGTCTACCGACTGCCTGGTTGTCATCATTTACAGCAGAAGCAGAAGCATCCCCAGAAGAACTTTTTCTCTTCAATGGCACTTCTGATTTGCTAACAC	48.5149	1	Chr1A:11012586
IAB30075	chr1A	9787938	G	D_Functional_SNP_MODERATE_7554	D	60K	CCGATGGGGAGGACCTCCGGGAGCTCCGTGGCGAGAGCGGCGGTGACGTCGTCGGGGAGGAGGCCTGGGAAGGTGTTCAAGGCCACGGCGGTGGCGGCGC[G]GGGAACGTGCAGCTGCTCGGCCACGCGACGGAACAGGGCGACGATCGGCAGGTGCATCTCGCCGAAGACGCAGCCGTCGGGGAGGTCCCGGACGCGGTAG	72.2772	1	Chr1A:11157658
IAB30076	chr1A	9788373	G	D_Functional_SNP_MODERATE_7555	D	16K	ACCGGAACCCATGGTGCCCCCACCGCAGCGGCCGCCTCGGCGGCCATCCAGACGAACGCGTCGCCGACGACGCAGGTGACCCTGGCACCGCCGGCAGCAA[G]GCGGGCCGTCTCCAGCGCCACTCCCACCCCGCCAGCCTCAGCGGCGGCCAGGAAGAGCCCGAGACGCGCCATATGGTTCGGCGGCGCTGCCGGCCCGGCG	76.2376	1	Chr1A:11158093
IAB00058	chr1A	9968828	C	D_Functional_SNP_HIGH_1102	D	60K	GGCTTCGCCGCGCTGGCGACGAAGTACGGCCTACGGCGGCCTTCTGCACCTCCGCCTCGGCAAGGTCCACACCTTCGCCGTGTCGACGCCGGAGTACGCG[C]AGCAGGTGCTGCAGGCCCAGGACGCCGCCTTCTCGCACCGGCCAGCCACCATCGCCACCACCTACCTCACCTACGACCGAGCCGACATGGTGTTTGCCCA	72.2772	1	Chr1A:11338535
IAB00059	chr1A	9972145	T	D_Functional_SNP_MODERATE_5227	D	9K	TGCCGACACGGTGGGTCTTGGCCGAAACGTGGACGAGTCGGACCTCAACAACCTCTCCTTCCTCAAATGTGTGATCAAGGAGACACTCCGGTTACACCCG[T]CCATCCCACTGCTCCACCGCGAGAACGCCCGAGGAATGCGTGGTCGGCAACTACTCCGTGCCCCGGGGCTCGAGCGTCAATATCAACGTCTTCGCCATGG	58.4158	1	Chr1A:11341852
IAB15025	chr1A	9972324	T	D_Functional_SNP_MODERATE_2842	D	60K	AATATCAACGTCTTCGCCATGGGCCGCGACACCAAGTATTGGAAAGACGCCGACACATTCCGTCCGTCGCGGTTCATGGCGGGGGAAGGGGAGGCAGCTG[T]GGTCGACTTCAAGGGCGGGTGTTTCCAGTTCCTGCCGTTTGGGTCTGGTCGTCGCTCGTGCCCCGGGATGGCGCTCGGCCTGTACTCACTAGAGCTCGTT	63.3663	1	Chr1A:11342031
IAB00060	chr1A	9972538	G	D_Functional_SNP_HIGH_1215	D	9K	CCCACGGGTTTAATTGGGCGCTTCCCGACGGCAAGAAGCCGTCGAAGCTCGACATGGGTGACATTTTCGGCCTTACCGCACCGCGCGCCACAAGGCTCTG[G]GTCGTGCCCACGCCCCGACTTACCAGCCCTTTGGTTGTTGATGTCTGACGCCGCGTGCCTTGCGCGCACAGCTGATGCTATGTACCAGTTGCGTAGGGTG	61.3861	1	Chr1A:11342245
IAB30077	chr1A	9980728	A	D_Functional_SNP_MODERATE_7556	D	60K	TATTTTTCATACCGATGTAGGGAAAGATGCCATGGAACGCTGCACTAGTGGATGCCACGATCTGTGCACCAAGAACAATGCCGAAATTGCGCAAGTCGTC[A]CAGCTTAACTAGTTATGCCAACGAGCTGCATCTGACAAGCCCGCCAAGGAGTGTTTGTGTTGCCTTCAATAATTGGTGCCAAATCCAATAAGGATCATGA	51.4851	1	Chr1A:11350435
IAB15026	chr1A	10067353	C	C_KC775780.1_3	C	60K	TACATATGTGATATGTCATCTCCTGCATCTTTTAACATGTCATCTCCTGCATCTGTTAACACGTCATTTTCTTGTGGTTTATTATCGTCTAGGCTGGTTT[C]GCTGGAGATGATGCACCAAGGGCTGTTTTCCCTAGCATAGTTGGTCGCCCACGGCACACTGGTGTCATGGTAGGGATGGGGCAGAAGGATGCTTATGTTG	46.5347	1	Chr1A:11436959
IAB00061	chr1A	10068414	G	B_IACX3811.2_10.1002csc2.20098_ESM3	B	60K	ATGGTCAGGTCATCACGATTGGCGCAGAGAGGTTCAGGTGCCCTGAGGTCCTCTTCCAGCCATCCATGATCGGCATGGAGTCTTCTGGAATCCATGAGAC[G]ACCTACAACTCCATCATGAAGTGTGACGTGGATATCAGGAAGGACCTGTACGGCAACATTGTGCTCAGTGGTGGCACAACTATGTTCCCAGGTATCGCTG	49.505	1	Chr1A:11438020
IAB00062	chr1A	10068689	C	C_KC775780.1	C	3K	AAGTACAGTGTCTGGATCGGAGGGTCCATCCTAGCCTCACTCAGCACTTTCCAACAGGTACGTTTCTTGTTCAGCCCTACCTTCTATAACCCATCTGAAC[C]GGAACCAACATCTGAAATATGTTCTATTTGGCTATGTTTGTACCAGATGTGGATATCCAAGGATGAGTACGACGAGTCTGGCCCGGCTATCGTCCACAGG	41.5842	1	Chr1A:11438295
IAB00063	chr1A	10070344	C	B_Tdurum_contig14847_144.1_10.1002csc2.20098_ESM3	B	60K	TTAGATCGTCACGACGAGGGGCCTCTTCCTCATCCACATCACTCTCGTTCCAAACTTTTTCCCTTGATTTGTTCGGTCGAGGCTCCTCCCTCCATTGGAA[C]CCATTAGGAAGGTCATCATCATCCTCCTCCCCGGGCCAGTACCACGTAAAAGATGTCTTGCCGCCAAAGCTCCCGTAAGGGCTATCACTAGAATCATCAC	51.4851	2	Chr1A:11439950
IAB30078	chr1A	10126826	C	D_Functional_SNP_MODERATE_7557	D	60K	GCTCCTCATGTTCGGCGCGAACCGTCCGGTCATCGTCGTTTCCACCGCCGAGGCTGCCAAGGAGATGATGAAGACGCACGACACCACCTTCTGCGCGAGG[C]CACTGACCTCAGCTCTCAAGGCCATTAGCAAGCATGGCCTGGGGATCGTCTTCGCCCCGTACGGTGACCACTGGCGGCAGATGCGCAAGATCTGTTTCCT	59.4059	1	Chr1A:11495734
IAB30079	chr1A	10127876	G	D_Functional_SNP_MODERATE_7558	D	3K	CAAGGAGACATTGCGGCTGCACCCTCCTGGGCCACTAGTACCAAGGGAGTGCAGAGAGGACTGCAGAATACTCGGCTACGATGTGCCCAAAGGCACCACC[G]TTCTCGTCAATGTTTGGGCCATCTCTAGAGACCCGGAATGCTGGGATGAGCCCGAAGAATTCGTGCCTGAGAGGTTTGTGGCAAGTGCCAGAGATTTCAA	55.4455	1	Chr1A:11496784
IAB15027	chr1A	10128189	G	D_Functional_SNP_MODERATE_7445	D	3K	GATTGGAGTCTCCCGGATGGCACTCTTCCTAGTGAACTGGACATGACAGAAACCATGGGAGTGGCGGCCAGGAAGAAGGTGCCTCTGTGGTTGCGTCCAA[G]TCCCCATGTATATTTGCCTTGCTGAAGCATGCATTCATGGTTCTGCATCTGTTCTCTTTGGTTCTACTGTACTATGTTTTAACTAGCAGCACAGCACGTA	52.4752	1	Chr1A:11497097
IAB15028	chr1A	10132967	G	D_Functional_SNP_MODERATE_4462	D	16K	CCAACTCTCCGGGGTGCACGCGTTGGAATTACTTAAGCTCCTGGGTTTTTTACCGTCGACCAAGTGCAAGAGCTGTGTCATGTCCGCCATCAGGCCACAA[G]AGCTTCCAGTGCACAAACCGCATCAACGATTTCTGCGAGAGCTGCTGCACGCCGGCTGCTCAGAGCTTTAGCTCCCTTTGCATCTGGATTGATGCGGAGA	55.4455	1	Chr1A:11501875
IAB15029	chr1A	10152060	T	D_Functional_SNP_MODERATE_6810	D	60K	GGCAGCGGCTATCGAGGAGGCGATGGGCCAAACCGCGTCGCCCGAGAAGATGGGGTCGTGGCCGAAGAAGATTCTAGAGGCCGTCGCGACTGGTGGCGGG[T]TGCTGAGCGTGGCGGGGTCGCCGAGGTTCCGGGTCTACGACGTCGATTTCGGGTTCGGGCGGCCGGCCAAGGTGGAGATCGTGTCCGTGGCGAGGACCGG	65.3465	1	Chr1A:11520968
IAB30080	chr1A	10156957	T	D_Functional_SNP_MODERATE_7559	D	60K	AGCTAGTAAGGTAATAAGATCATTACCATCCAGTTTTTTAGAGACCTCTTGCTGATCCTATTGTACTCTTGTCCTCCTTCGAAAAGATGCATTGCTTTGA[T]GGCTTCCTCCTGCCTCATGAAGTGCATCAAGTCTGCTAAGTATATGTACCTGCATTATCCGTACATTCATGATCAAGAATCTGAATCAGCAAGGTTGCCA	44.5545	1	Chr1A:11525865
IAB00064	chr1A	10159147	G	D_Functional_SNP_MODERATE_5228	D	9K	CTTGTCAATGCTTATCCCTTCATCAATCTGATGCTGTCTTTTCTCCTTGGATAGTTGCTTGCTTCCTTGGCCCTGCTGCTTAGACATTGAAACCGATGGC[G]GAAAGCTCCTTAGCCCCGATAGATTCTTGGTTGGCATCGCGGCATGGAGATCACTCGGCTCAGCAAACATGGGGCCTTGTTCTTCAACTAGTTGCGGCCC	52.4752	1	Chr1A:11528055
IAB15030	chr1A	10160074	A	D_Functional_SNP_MODERATE_3261	D	16K	TAACGGTCCCTTTCCCGTGGAGGTAGATTTGCAGCGTACCATCTCGTCGGCGCGCCTACCGCTGCCCTCCGCGTCAGAGTCAGAGTTGGAGTCGGAGTCG[A]AGGAGATGTGTTTTTGGTGTTCGTCCTCGAAGGAGACACGCCGAGCGCCGTGCGACGGCCTCCCGAGCTCCTCCATCTCCGGGTCGAGGTCGAGCGACGG	62.3762	1	Chr1A:11528982
IAB00065	chr1A	10160248	A	D_Functional_SNP_HIGH_3776	D	60K	CATCTCCGGGTCGAGGTCGAGCGACGGCTTTGCGCCGGACGCCCTCTGCTTCCGGAGGAAGTTGCCAATGAGGCGCGTGGGCGGGTCCTCGCCTCCCTCC[A]TCGCCTGCTGCGGCGTCGGCGACGGTGGCCGATTCTTAAAGCTCAACTCCTCTTTCATTGATGTACAGCAGGCGATATACAGCAGCGTACTTGTACCCAA	66.3366	1	Chr1A:11529156
IAB15031	chr1A	10210718	G	D_Functional_SNP_MODERATE_562	D	60K	CAAGATGCATGCAGAGGGAGCTCCGAACGAGGAGAGAAAAGTAAAGGCACAAGCATTATTCAGGCAAGCAACAACAGGACATGAGCCGCCGTGCAATCAC[G]CCGCCGCTGTGCAGCGGCGCTCGCAGAAGTTGGTGATGCTATCTGCGCATTGGAAGCCAGCGGTGGACCTGACGCAGCTCTTGCAGGCCGTGTTGCACCC	57.4257	1	Chr1A:11579529
IAB00066	chr1A	10472486	G	D_Functional_SNP_HIGH_4236	D	16K	GTTTTTCCAAGACCACCCATTCCCCACACAGTGATCACCTGGAATTCTTGGGTAGGTTGATCTGAAATTAATTTGACAATCTCATCCTTTTCTTTCTCTC[G]CCCAACAAGGTGAGATTCCTCCAAAGCAGTCACCGTCGTCCTGAGGCGGGTGAAGCTCTTTTTTACTATAGTTTTTTCATCTGCACCCTTTGACTGGTCC	47.5248	1	Chr1A:11837832
IAB15032	chr1A	10473337	G	D_Functional_SNP_MODERATE_7350	D	9K	AGGCTGATCTACACGAACGGCATAAGGTGGAACTTTGAATATTACCTTCTCATGGAAAGCATAAATATTTTGATCAGCAGACAGTTGCCTGAGCTGTGAT[G]CCATGCTTCCTTGCCCTGCACATAAGCTTCCAACTTCAACTTGAGCTGTAGACACTATGATCCTGCTCCCCATATTGTTGTTTGGGAAGCACTTTTTAAT	44.5545	1	Chr1A:11838683
IAB30081	chr1A	10972474	C	D_Functional_SNP_MODERATE_7560	D	60K	TGGAAAGATTTACGAGTAAGGGCTTCGAGGATTTCACGGGAAGGGATATCTGAAAAACCGGCCAAGTCCCATTCCGAGCCGACTGGCAATTCCAATTGGG[C]GAGGCGCGAGGCAACAATTTCATGGTACCTTGGCTCTGTTGCAGGCTCGTCGGGCGGCGGAGAGCCTCCATCGGAATCGACGACGGATCCAGACATAGCA	55.4455	1	Chr1A:12362237
IAB30082	chr1A	11229251	C	D_Functional_SNP_MODERATE_7561	D	9K	AAACTGGATTCCGATGCAAGAAATTAAATGGTTTTGCACAATCCTAGGACCAATTAATGCACCCAGAATGAACAGAAGTCATCATATGGCCTTTGGATGG[C]AGTGTGGCGCACTGTTTACTTTGTTCCGACGAAATCTTGGCACTAGTGATATCAGCATAGTCCACAGAATATTCTTTAGTCCTATATTATCAGTCCCCTG	44.5545	1	Chr1A:12617074
IAB30083	chr1A	11229635	G	D_Functional_SNP_MODERATE_7562	D	9K	CCCCGGCCATTGATGTAGCATCCAAACGTGCAAGTAGGACAGAGCCGACGAAGAGCTAGAGACGCGAAACGAGCCTCTGAACCAGGACACCAACATTTCC[G]GGTCATATACAGCTGACGGAACTGCTAATACCATGAGTGGGTTTCGCAAGAGTAGTTGTACTACTACTAGGCCCCGTGTGGCAGAGTTGATACGCCCTTC	50.495	1	Chr1A:12617458
IAB00067	chr1A	11230367	A	D_Functional_SNP_HIGH_700	D	9K	GGCAGGATTCTCCTTAAATTCATTCGCAAGTACACCTATGAAGACAAAGAAGATAACAGGAACGATAGCAATTCTGATATACCTTTTGTTGATCAGAAGT[A]ATAAGACATAATGTAGCAGCACCACTGCGGCAGCTCTGTAGCAAGTCTGACCAAATCTTTTCAAATAGTACCACAGCAGCAATCGCAGCCCCACAACGAC	40.5941	1	Chr1A:12618190
IAB30084	chr1A	11531089	G	D_Functional_SNP_MODERATE_7563	D	16K	GCGGTTCCTCGGGCGGCCCTTCTCGGCCGCCGACGAGGCGGCGGGGCTGCCGGCGAGCGTCGTGGAGCTGTGCAGCTTCGAAGCTCTGAGAGGCGTGAGC[G]CCCGGAGCGTGGGGTCTTGCAGCGGCTCGCGCGTCGAGTTCTCGCACCAGTCCTACTTCAGGAAAGGGGCGGTGGGGGACTGGACCAACCACATGACGGC	69.3069	1	Chr1A:12916542
IAB30085	chr1A	11531099	T	D_Functional_SNP_MODERATE_7564	D	16K	GGGCGGCCCTTCTCGGCCGCCGACGAGGCGGCGGGGCTGCCGGCGAGCGTCGTGGAGCTGTGCAGCTTCGAAGCTCTGAGAGGCGTGAGCGCCCGGAGCG[T]GGGGTCTTGCAGCGGCTCGCGCGTCGAGTTCTCGCACCAGTCCTACTTCAGGAAAGGGGCGGTGGGGGACTGGACCAACCACATGACGGCAGACATGGCG	65.3465	1	Chr1A:12916552
IAB30086	chr1A	11554882	G	D_Functional_SNP_MODERATE_7565	D	60K	TCGACCGCCGTGGCCGCGTGCGCGATCGGCGCGAGCCTCCTAGTCCTGTGCACGCTCATGGCGTCGTCGGCGTCGGCCCAGGCGCCGCCGCCACAGGTGC[G]TACGGTGCCCAAGGGCAGCAACCTGGTGGTGATCAAGCCGGGGGGCGGGAAGCGCAACAGCAAGTTCACCTGCACCGACACCAAGAAGAAGCGGCCCGGG	73.2673	1	Chr1A:12939880
IAB30087	chr1A	11565672	C	D_Functional_SNP_MODERATE_7566	D	60K	TTCATACTCCTTAAAAAATTCCTGTGCTACCATTTTCTGCGATTTCAACTTATTTCAATGTATTTCTGCATATTTCAGTTGGAAGGACGTGGTAGTGTTC[C]GACAAGGCAAGGTCCTCTAGCTAATAGTGCTAAAACGTCACCACTGGAGAAGGAAAAAACTTGTGCAAGAACATCTGTTACAGTATCGGAGTTGTCTGAG	42.5743	1	Chr1A:12950670
IAB30088	chr1A	11565785	T	D_Functional_SNP_MODERATE_7567	D	60K	TCCTCTAGCTAATAGTGCTAAAACGTCACCACTGGAGAAGGAAAAAACTTGTGCAAGAACATCTGTTACAGTATCGGAGTTGTCTGAGGACAAATCACAG[T]GCTCACCCAAAGTAAAACGCAAGCGCTCTCTGGGAACAATGCTCAGTAGAAGCAATGATGCTGATCGAGATGTTAAACCTGTGGGTCAAAACAGGCCAGC	46.5347	1	Chr1A:12950783
IAB15033	chr1A	11566520	T	D_Functional_SNP_MODERATE_6109	D	60K	ACTCACCGTTTTTCATTCTTTTGTTGCAGACATGGAGCTTCTGTCGGAGCAGTAGCAGGTAGCAAGATGGATAGCAGTTTTCAGCAGAATAACATTGGGT[T]GCGTATTCTATCCAAGATTGATGTGGATTATGCCAGTCTACCAAATGAAAGAAGAATCCGGCATGCTGGACCTGGAAAGGAGCGTGCTATGATAAAAGGA	39.604	1	Chr1A:12951518
IAB15034	chr1A	11567345	A	D_Functional_SNP_MODERATE_6556	D	60K	GAAAGCATGGCCAAGGAGAAAGTTAAGAATAGTGGTGAACTGGAGAATGAGGAGGCAACTGCAGTCCACAATGCAACAGGATCAATTGTTCCATCAAATA[A]GGCACCTTCAAAAGAAAAACCTGAACATGGAGGTGTTCTTCGGCACGGGAGGAGCGGAAGAGGTTCTATGGACTTAAAAGGGTGCTCTTCAATATCAGAA	46.5347	1	NaN
IAB30089	chr1A	11567833	A	D_Functional_SNP_MODERATE_7568	D	60K	ATGGTTCAATTTTGGATACTTTCCATCTCCTCTGCCCTAATTTAGTCTATCGATTTTAATAACTAACTGATCATTGCAGCTGAACCAGACGGTGACCTAG[A]GGAGCTTTTAGCTGCTGCAAATGCTGCTCGCAGTGCTATCAGTGCGTTTATTCTCTTGTCTGATTTTGCCGGTTGAGCTATGTCACATCTCTTTGGGCTG	45.5446	2	Chr1A:12952831
IAB15035	chr1A	11568693	G	D_Functional_SNP_MODERATE_5685	D	60K	CAGTGATGTGCAAAGAGACATCTTTGTCGATATTTCAGATAGCCATATTCCCTGCACTGCCCACAGATACCTAACTAATGAAGTTCAAGTCAGTGACATA[G]CATATAATTCTGGGTTGAGTGTGGATTTTACACACTCAAGCAATTCTTCAGTGGTAAATCAGAGCCTGTGCGATGGATACACAGCTTCGAGCAATTTCAT	40.5941	1	Chr1A:12953691
IAB30090	chr1A	11570932	C	D_Functional_SNP_MODERATE_7569	D	60K	TCATCCTGCTCTTATAAACTATAGTTTTCCTTATAGAGGAATGCTGAGTAATCCTGGATACTGATTGTATGTCTTGATGATATGTAGGGTGTGGAGGCTG[C]GGAGGTTGTTCATTCTTCTTTTGTCAGCGCTTTAACAGTACCGTTTATAGAGGAATGCTGAGTAATCCTGGATACTGATTGTATGTCTTTATGATACGTA	42.5743	1	Chr1A:12955930
IAB30091	chr1A	11671762	T	D_Functional_SNP_MODERATE_7570	D	60K	CATATTCCGTTGCAGGCATTATTGGTATTTGGATTTTCATAATCTAATCTTTTCAGCTATTGCTTTTCACAGGATGAAAATTTGATCTTAACTGGCCCAG[T]TCGAGGTCTGGTATTACTTGATTTCATATATCTGGAGATAGATCTTAAAATCAAGGTTGGCGAGGAGCCTCTCGGCGAGCAAATCAGCAAGGGTTTGCTT	34.6535	1	Chr1A:13056455
IAB00068	chr1A	11895465	T	B_GENE-0815_140.2_10.1038srep44530_ESM25	B	60K	TCTTGTTGACGGATGCTTCGACCTAATCGAGGGCCGGTCTAGTTTCGACGTCCTTTCTAGAATCAAAATGGAAGGTGAACATGGTGCTCTTGTTTTTAAT[T]TTATCATATTTCGAGACAGTGTCGAGGCGACCATACATATGAACTTTTTGGAAGTGCCTGGAGATGGGTTTGATATAAAGATGTGTGGGTACACTGCCAT	35.6436	1	Chr1A:13271754
IAB00069	chr1A	11895578	G	B_BA00682615.1_10.3389fpls.2019.00527_ESM9	B	60K	GAGACAGTGTCGAGGCGACCATACATATGAACTTTTTGGAAGTGCCTGGAGATGGGTTTGATATAAAGATGTGTGGGTACACTGCCATCTGGAAGAACTT[G]TATGCCTTCATAGACGATAAAGAATGCGACTGCAATAGCTTCGTGTCTTCAACTGGGAGCTTTTCACAATATTTTGTAGCAGCTGTGCAGATGGATGACA	42.5743	1	Chr1A:13271867
IAB00070	chr1A	11934358	T	B_BS00083340_51.1_10.1002csc2.20098_ESM3	B	7K	TAGCAGCAGCAGCATCTTCTGTGTGGCGTAAGTAAGTGAGAGCCGATAAAACTCTAGCTGGCGGCGTCAATCAGTGCTGGATCTCGCACAGCTCCCAGTT[T]CCCTCGCCGTCGATGAGCTTCAACTCCACGGAGTGGAAGGGTATAAGAGCAGGCCTCTGCAAACAGAGTGAAAAGGAAGTTTCAGTAAAATACCGTAAAT	57.4257	1	Chr1A:13310504
IAB15036	chr1A	12102950	A	D_Functional_SNP_MODERATE_2418	D	60K	GTACACTGATATGGCCATGACATCTTATGGCATTCCCATGAGACTATGAAAGCATTCATCAATGTGGAAGAGAGCGCGTCACCTTTGGGCTTGTCGATGA[A]CACGACGGTCCCAGTCGGCCCATCCCACCGAGGCGGCAGCTCCGTCCTCGTGCTCGCGAGGTGCGGCCGCGGCCAGTCTTCTTCCTCCCTCTCCGCATCG	61.3861	1	Chr1A:13544763
IAB30092	chr1A	12103570	A	D_Functional_SNP_MODERATE_7571	D	16K	CGACGTGGTCGTCGGCTTGGTGCCCGTCGTGGCGTCCGGGTCCGGGAGCTGCCGGCTGCGGCGCTTCCGGAGGTACTTCCGCTGCGCGCGGTCGAGAGCG[A]GTTGCTGCTGCCCGTCGGCGCCCTCCGCGTCGGGCGGCGGGGGGCGGGGGGCGGCGGCGTCGGCGTCGGAGGGGGTGGATTTGGGGGTTTTCACGGGGCG	80.198	1	Chr1A:13545383
IAB00071	chr1A	12144214	G	D_Functional_SNP_HIGH_1735	D	7K	GACCATTGCATCATCATCAGCAAGTAGGCTCCTCGTGGTCGATATCCCCTGCAAAGAAACAACCAGCGGCGAACGCACAATTTCAGCCATCACCAAATTT[G]AGCAACCAGTAGGAAACGTAGCACCGCAGATCGTGTGTAAGAAGCTGGAGCGGGAGAGGGGTGGTGCACCTACAGCATTGCGGATCAGCTGATGGAAGGA	49.505	1	Chr1A:13585525
IAB00072	chr1A	12184819	C	D_Functional_SNP_MODERATE_5229	D	60K	AAACAACAAAGCCATATAACTGGTAGCGCATACAGTTGACATCTTAAGAAAGTTGACCACCTCTCTGGTATGCATGCTGGTCAAGAAGGTGCCAGAGAAC[C]CAGTTTTCTCTTCCCAAGAGAAATACTGCCGGTGAATTTTGAATTAGAGAGTTCCCGGGGAATTGGAGCTCCTGCAGTCTTCAGAACCTGAACAAGCTCT	45.5446	1	Chr1A:13625294
IAB15037	chr1A	12303923	C	D_Functional_SNP_MODERATE_3671	D	60K	CGACACGATGTAGATACCATCAACGCACGGAATGGCACCCTCCTCAATCTCCAGTTGCTTGACATTAGGCATGCGCCTCAAGACAAGCGTCTTCAACTGA[C]AGAAGCACCCTGCAGAGAGCACCAATGTACCTGCACTACTCACCCTGTTAAGGCTGAGATAAGTGAGAGCTGGCAGATGAGATGCCAGCAGCTGCAGCGG	51.4851	1	Chr1A:13743538
IAB00073	chr1A	12313491	C	B_BA00564679.3_10.3389fpls.2019.00527_ESM9	B	16K	TGAACTTCCGGGACTCGGACTAGCGATAGCGCTGGTACATCCTCCGCAGATCTCGGCAGTGTACGCACGTCCATGGGGTCAGTGGGGGATCAAGGCAGTA[C]GAGTGTACCCACTGCGATCGGCAGACGTGGCAGCTCAGTATAAGCTCTTCGGGCTCACGGCTGTGGCACATGTAGCAGGCCCCTTGGGTAGACTGCACGT	58.4158	1	Chr1A:13753106
IAB30093	chr1A	12317753	T	D_Functional_SNP_MODERATE_7572	D	16K	CATGTACTACCACATGTATAACTGCACCGCGACAAAACAGCTGAAGAAATCGGCTTACCTTTCCATGGTGTAGGGGCCCTCGGGGAGGCGCCTCCCCTCC[T]TGAGGCAGTCCTGGAACCAGCGGTGGCTGACGATGCGCACCCGAAGCCTCCTGGCGATGTCGTACTTCTTCCCCTCGAGCCTCCAGCAAACCTAATCGCA	67.3267	1	Chr1A:13757368
IAB30094	chr1A	12318067	G	D_Functional_SNP_MODERATE_7573	D	16K	GACGTAGCTGGCGCCGGTCTCCGAGATGAGCTTCACGAGCCTGTGCCGCTCGTCGCCGTGGTAGCCGCTCACCGTCGCTATCACCCCGTCCATCCCCGCC[G]CCGGCATGGCTCCGCCCCTGGCGCGAGGCTCCGGGGACGAGGCGGGCGCGCGAGGAGACCGGCCCGAGGACGGGGACCGCGGGTGGGAGGTTGAAGGCGG	78.2178	1	Chr1A:13757682
IAB30095	chr1A	12355986	C	D_Functional_SNP_MODERATE_7574	D	16K	CGGAGCCGTCTGACGGACATGGAGTGCAACCAGGGGCAGATCATGCTGTGCCACTACTTCCCGCCGTGCCCGGAGCCGGCGGCCGCCATCGGCACCAGCC[C]GCACTCCGACTCCAGCTTCCTCACCGTGCTCCTCCAGGACGGCGTCGGCGGCCTCCAGGTCCTCCACGAGGGCCGGTGGGTCGCCGTCCCGCCCGTCCCC	74.2574	1	Chr1A:13795313
IAB30096	chr1A	12356209	G	D_Functional_SNP_MODERATE_7575	D	16K	GCGACCTCCTGCAGGTGATCGACCGGGACCACCATCGTCGTCGGCATTTCTGAAGCTCTGAGCTGAGCTGAACCTTGGTTTTCTTGTGAGCGTGCAGCTG[G]TCTCCAACGACGGGTTCCGGAGCGTGGAGCACAGGGTGGTGCTGGCGGCGGGGGGCGAGCCGAGGGTGTCCATCGCGTGCTTCTTCAGCACGCACTTCCA	61.3861	1	Chr1A:13795536
IAB30097	chr1A	12356276	T	D_Functional_SNP_MODERATE_7576	D	16K	CTGAACCTTGGTTTTCTTGTGAGCGTGCAGCTGGTCTCCAACGACGGGTTCCGGAGCGTGGAGCACAGGGTGGTGCTGGCGGCGGGGGGCGAGCCGAGGG[T]GTCCATCGCGTGCTTCTTCAGCACGCACTTCCACCCGGCGTCGACGCGGGCGTACGGCCCCATCGGGGAGCTGGTGTCCGGCGGCAGCCCGGCGCTGTAC	73.2673	1	Chr1A:13795603
IAB30098	chr1A	12369136	C	D_Functional_SNP_MODERATE_7577	D	3K	AATGTAGACGGTATGTGTGAGCGAATGTCATCATCAGTGCACTTGTCGAACCCGGATGCGGTCAACAGGAACTCAGGAGGAGCTTCCGCTGGCACTAGTT[C]TCGTCTTTCAGACGGCGGTTATCTCACAGCAGATCTTAATGAAAAGTTGGCAGATTTGTTGGCCAATCAGAAAGAGGAGCTCAGTGCGCTGCGAAGAAAA	52.4752	1	Chr1A:13808463
IAB00074	chr1A	12505124	T	D_Functional_SNP_HIGH_3972	D	60K	CCTGCCATTGACCATTGTATCTTCTGGCAGCCTATTGTCCACGAAGCAGCCGACACAGCATGCCTGGAATCACATGTACAATCATCTCCGGAGCGAACTA[T]AGGCAAATAACCATGTCCAAGCTATACTTAATCTGAGCTACCATGACTTGCCAGGTGATCTCAGGAACTGCTTCCTGTACTGCAGCTTGTTCCCTGAAGA	44.5545	1	Chr1A:13942225
IAB00075	chr1A	12506332	G	B_Excalibur_rep_c102627_598.2_10.1038srep44530_ESM25	B	60K	TATTTAAGGACCATGGAAAGAATCTCAAGTATCTGGCTCTAAGCTGGTGCAATCTGGGGACGGAAGACCCGCTGCAGCTGTTGTCATCTCATCTGTCAGC[G]CTCACTTATCTCAGTCTTAACAGGGTGAGCAGTGCAGGTACATTGGTCCTTTCTGCTGGGTGCTTCTCTGAGCTGAAGACACTTGTCTTGAAGAACATGC	52.4752	1	Chr1A:13943433
IAB30099	chr1A	12569301	A	D_Functional_SNP_MODERATE_7578	D	60K	TTTGATAAACTGAATCATTAGCCGACGAGCAACATGAATTGGAGACACTAACAATTCGGGCTTGGTGACTAGCCGACTGCCTAGATTATTCCTGTTAGAG[A]AAGCCAAGTTGATGCCTTCCCACAATTTTTCATCCCATATATCATCAATTATGACGAGATACCTACATTAGTTCAGAGTATAAGTGTAAGGTCTATAGAC	41.5842	1	Chr1A:14005960
IAB30100	chr1A	12862025	G	G_gap_SNP_EXON_13928	G	60K	GGTACCAGAGGTTCCCCGGAGGCTGCTGGTTTGGGTACTCGTACGCCGGCGAGGAAAAGTGTGGGCCCGTGGCGGCGAAGCCGGAAGTGAACCACGCCAT[G]GAGTTGCCATCGGAGGTGGACTGCTGCACGCCACCGTGAAGGTGGGTGACGGTGGGGACGACGGTGCCGTTGCCGAGCCCCGCGGCAGCGAGCGATCTGT	64.3564	1	Chr1A:14329854
IAB30101	chr1A	13084606	G	D_Functional_SNP_MODERATE_7579	D	60K	ACGTACTGACCATGCGGTACGATCTGAGATCCTTGCTAAGCATGGTTGGGATAAGGATCTTGGCGATAAGATTTGGTGCTTTGGTCCTGATGTTGTTGGC[G]CCAATGTGATTGTTAATAGGTGCAAGGTAATACAGAATCTGGAGTTAGCGAAGAAAGTTATCGTGGCTGGCTTCGAGGTGGTGGCAAAAGAAGGCGCATT	42.5743	1	Chr1A:14552246
IAB00076	chr1A	13415946	C	D_Functional_SNP_HIGH_3829	D	60K	GATGAAAAATTGTAGGAAGGCATCAACTTGGCTTTCTCTAACAGGAATAATCAAGGCAGTCGGCTAATCACCACAACCCGCATTGTCAGTGTCTCCAATT[C]ATGTTGCTCGTCGGCTAATGATTCGATTTATCAAATGAAACCTCTTTCTACTGATGATTCCAGAAGGCTCTTCCATCAGAGAATATTTCCCGACAAGAGT	43.5644	1	Chr1A:14954308
IAB00077	chr1A	13666298	G	D_Functional_SNP_HIGH_4340	D	60K	ATTTGTCCACCATGGAGATCAAGGGACCAGCCTGTTTTTGGTCGGATTGAACTACTTCAACCAGCTCATTAATAGAAGTATGATCCAGCCAATATATGAT[G]AACTAGGCCAGGTACATGCTTGCCGTGTACATGATATGGTTCTAGACCTTATCCGCAACTTGTCACATGAAGCAAAGTTTGTTAATGTATTGGATGGCAC	40.5941	1	Chr1A:15204630
IAB30102	chr1A	13667118	T	D_Functional_SNP_MODERATE_7580	D	60K	CATATCGAAAGCCTAAGTATTCGTTATAATTCCGAAGAAACATCTTCTGAACTGATGGATCTCTTGGGAGAACGCTGGGTGCCTCCTGTACATCTCCGCA[T]ATTTGTGTCTAGGATGCCCAGCCAACTCTCTGCACTGCGAGGGTGGATAAAGAGAGACCCCTCGCATCTCTCGAACCTCTCCCAGTTAATTCTCGATTCA	53.4653	1	Chr1A:15205450
IAB30103	chr1A	13768099	G	D_Functional_SNP_MODERATE_7581	D	60K	GTTCAAGAGCGACGACGTCGACAAGTTCTACGTCGCCGAGGACCCTGGCGCGGAGGAGGTGATTGTAGCGACCAAGCGGCAGTCGAGGAGGACCACGCCC[G]TGCAGAGCAAGTACGACGGCTCCGACAGGCTCTCCGTGCCGGACTCCATACCCGAAAGGTAGCACTTGCTCTTGCCGGCAAGCTTGCTAGCCGCCATGGG	64.3564	1	Chr1A:15306431
IAB30104	chr1A	13862340	T	D_Functional_SNP_MODERATE_7582	D	16K	CCCATGAGGAAGTCCGACATGCTCTCCGGCAGCGGGCGGAGGCCCGAGCCCGCCCCGTCGTCGTAGAAGAGCTCGAAGCTGCTGGCCGCGGCGAGCGCGC[T]GTCGTCGTCGCCGTTGTTGTCTTCCCCCGCTGCCGCCCCCGCGCCGAGCGCCGAGCGCCGCAGCACGATGACCGGGTTGAACGGCGCGCGGTCGCCCCCT	74.2574	1	Chr1A:15400672
IAB30105	chr1A	14064873	C	D_Functional_SNP_MODERATE_7583	D	16K	CGGGGTTGTCAAGGGCTGTACCAAGCTGTAACTGGAACAGTCATTACTGAAGCTAGTGCTCCAGAGCCTCTTGTAACAGCTGGTCCCACTCTTATCAGGG[C]TGTCTTGTTTGTTGTTGCTATACAAAGCCGGTGTGTATACCTGTCCAAGAATGTCACGGAATGGCTGCTCAGTAGCCTGGATAGCTGCCTCCCCTTGGCA	48.5149	1	Chr1A:15603205
IAB00078	chr1A	14075396	G	D_Functional_SNP_HIGH_1201	D	60K	CCCTTCCATCCTTGTAGCAGCCAGCCACAATCTTCAACAGCAAAGAATTCTTCATGATAATGTAAGTTCTTCCTGTGTACTATGTTCTTTAAGATGGCTT[G]ATCGACAGGAAGCTGCTGGAACCCAGCCTTGAGGCACCTTGCTTGCCACTGCCTGTAAATTTCTGGCCTCTGAGTTCTTTCTGCACCCTCACATGCTATG	45.5446	1	Chr1A:15613728
IAB30106	chr1A	14075903	T	D_Functional_SNP_MODERATE_7584	D	60K	TTAAGATCCTCAATTTTGATAGTCTCCCATCTTGAAGCGGCAATGCCCTGATACTGGAAAGGTACCTTGAACCTATTTGTGTAATCAGCCAACCGCTTCC[T]TGTCTCCTCGATCATTTCGCAGGGGTAGAAACCTGGCTGGGGAACGTCTATACCTGTGATCCGAAGCTTAGGGGCTCCCTCTTCTTGCTGTGCAAGTCTC	48.5149	1	Chr1A:15614235
IAB30107	chr1A	14075959	G	D_Functional_SNP_MODERATE_7585	D	60K	GAAAGGTACCTTGAACCTATTTGTGTAATCAGCCAACCGCTTCCTTGTCTCCTCGATCATTTCGCAGGGGTAGAAACCTGGCTGGGGAACGTCTATACCT[G]TGATCCGAAGCTTAGGGGCTCCCTCTTCTTGCTGTGCAAGTCTCTGAATCATTAATGGCCACTGAAAGCCGAAGCCGATGCCGAAATCAACGATGTGTAC	53.4653	1	Chr1A:15614291
IAB30108	chr1A	14076221	T	D_Functional_SNP_MODERATE_7586	D	60K	CCAAAAGGGAAAGCTGGAAGAAAAAGGCTATAAGCCTCTAACCAATCTGCTGTACTTGTTCGCCTTTCCACGAGATTGCGATAAACCTGACTCCCGATCC[T]AGCCAAGCGTGCCTTGAGGCCATCCGCCAAGTAAAATGCCAGTCTCTGAGTACAATCAGCATCTGCTGAAGAGTGTTGTCTTATCTTTAATAGCAGTTCA	52.4752	1	Chr1A:15614553
IAB30109	chr1A	14076280	G	D_Functional_SNP_MODERATE_7587	D	60K	TCGCCTTTCCACGAGATTGCGATAAACCTGACTCCCGATCCTAGCCAAGCGTGCCTTGAGGCCATCCGCCAAGTAAAATGCCAGTCTCTGAGTACAATCA[G]CATCTGCTGAAGAGTGTTGTCTTATCTTTAATAGCAGTTCACTGGCCAACAGGTAGCTGTCTTCTGCCACAGCTTGTGCGCAGTGGGTGAGGAGAGTCCG	46.5347	1	Chr1A:15614612
IAB00079	chr1A	14077274	G	D_Functional_SNP_HIGH_1282	D	60K	AATTTGTTTTGTCCATGGCTGCTGTTGACACTTACTTGGTTGGCTGGGGAGAGAACTGTTGAGTGTGGACCACTCAGGTCGTAGTTGTGCACGGTGAGTT[G]CTGCTGGGAAGAGGAATCACCATCGTATGGTTGGTCGGTTACTGCGATGCCATCCAGATTGTCACGGAGAGGTTCAATTGCCATTCTGGAAAGTCTGATT	53.4653	1	Chr1A:15615606
IAB00080	chr1A	14142232	T	B_Excalibur_c55959_710.2_10.1038srep44530_ESM25	B	16K	TGGCCTCGCATTAGATACAGATAAGAAGCAAAAATTTCTTGGCTGCAAAGTGTTCCGTTTACATGGTAACATGGACCAGGAAGACCGCAAAAAGTCATAC[T]TGGGATTCAGTTCTGATAAATCTGCAATTCTTGTGTGTACTGATGTTGCTGCCAGAGGCTTAGACATTCCGAAAGTTAGGTGCATCATACAGTATGATTC	40.5941	1	Chr1A:15680564
IAB30110	chr1A	14254269	T	D_Functional_SNP_MODERATE_7588	D	16K	TTGTTTTTACTGGCTGTCCTAGATAGCCCGACACCGAGCTTGGCGTTGAAATCAAAATCCAGTAGTACACTGCTTGGCTTGATATCTCCATGCAAGATGG[T]TCTATTGCATTCGTGGTGAAGATGATGAAGTGCAGACCCTATGCCCTTAATTATTTGGTACCTGTGAAATAATGTAAGTAGTAAAGTGAAATGTCGAGAC	42.5743	1	Chr1A:15792786
IAB30111	chr1A	14254281	C	D_Functional_SNP_MODERATE_7589	D	16K	GCTGTCCTAGATAGCCCGACACCGAGCTTGGCGTTGAAATCAAAATCCAGTAGTACACTGCTTGGCTTGATATCTCCATGCAAGATGGTTCTATTGCATT[C]GTGGTGAAGATGATGAAGTGCAGACCCTATGCCCTTAATTATTTGGTACCTGTGAAATAATGTAAGTAGTAAAGTGAAATGTCGAGACATACATATCAAC	42.5743	1	Chr1A:15792798
IAB00081	chr1A	14468101	C	D_Functional_SNP_MODERATE_5230	D	9K	GGCATGGCTCCCCTCTTCCGCTCGTTGGCTCTCCTCGTCCTCCTAGTCACCCTGTCCAGCACCACATTGCCCTCCTCCCGTGCTACGTCCGGCGATGGAG[C]CGACCATGACCTGCTGATGCTGGGTAGGTTCCACCGGTGGATGTCAGCGCATGGCCGGACGTACCATAGTGCCGCTGAGAAGCTGCGGCGGTTTGAGGTG	64.3564	1	Chr1A:16003943
IAB00082	chr1A	14520795	A	D_Functional_SNP_MODERATE_5231	D	16K	CAAGAGGTACCGCTACAAACGGAGCTCCGGGAGCCCGGTCGTGCACATCCTCCAGGTCCTCGTCGCCGCTGCCCGCAAGCGCGGCCTCAAGCAGCCGCTC[A]CCGCCGCCACGCTCTATGAGGACCGCCCCGAGCACGCGAGGATCCATCACACCGACCAGTTCCGGTGCTTGGACAGCGCGGCCGTGATGGCCGGTGAGGA	71.2871	1	Chr1A:16055947
IAB15038	chr1A	14521572	A	D_Functional_SNP_MODERATE_4884	D	9K	CACCACGCTCTCCCTCGGCTTCTTCCTCAGCAGCGCCCTCGTCTCTCTCGTTAGGGGCGCCACCACATGGCTCGGTGACACCATCAATCACAGCCGCCTC[A]ATTACTTCTACTGGCTCCTCGCCGTGCTTGGTACCCTCAACCTAGCCGCCTACCTCCTATGCGCCATGTGGGCCACGCCGGCCGCCAGCAGCAAGGCGGA	59.4059	1	Chr1A:16056724
IAB15039	chr1A	14799503	C	D_Functional_SNP_MODERATE_3262	D	60K	CTGGGCTTCAAGCATTTGGTGTGAGGGTGATCCAACGACGGTATCAATGATTATCACCTTGCCAGCTCTGGCTCCGTGGGAAATGGCCTGTCTACATCGC[C]TGAGGATCTTCACGCAGTCCTCATCGCTCCAGTTATGCAGCACATGCTGCCAATCGGATTAACCATAAGTAACTTTAGTTTAAAACTGCGACACTTATTA	55.4455	1	Chr1A:16332985
IAB15040	chr1A	14799745	T	D_Functional_SNP_MODERATE_563	D	60K	TTGAAGTTACTTAGTACTATGATATACCTTAAGCAGAACAGCATCAGCGGGAGGCACAAACTCCATCATGTCACCAGCAACGAGCTCAACTGTGCCATCA[T]GCGAGATTCCTTCTATCACCTGTGGGAGTTCCAACACCGAGCACTTGACCCGTGGGAAAGCCTCGGCGATGGTCCTCGCCATGGTGCCGTTCCCGCCAGC	52.4752	1	Chr1A:16333227
IAB15041	chr1A	14799881	G	D_Functional_SNP_MODERATE_1843	D	60K	ACCGAGCACTTGACCCGTGGGAAAGCCTCGGCGATGGTCCTCGCCATGGTGCCGTTCCCGCCAGCAACGTCGACCAACGACGTTATCCCAGTGAACACCT[G]GCTGCATTCACGAACAGCAAGGGCGGCGATGAACTTGCTGGTGGCACCCATCGCCCCGTTGAACAACGCGTTGAATTCGGGGTCACGGCTACCGACGCCG	60.396	1	Chr1A:16333363
IAB15042	chr1A	14799984	C	D_Functional_SNP_MODERATE_3263	D	60K	TGCATTCACGAACAGCAAGGGCGGCGATGAACTTGCTGGTGGCACCCATCGCCCCGTTGAACAACGCGTTGAATTCGGGGTCACGGCTACCGACGCCGTA[C]AAGCTCCCGCCATGCACCATCATGAACGGCGAACCCGTCGTGGGTCCCTCCTCCTCGCTCAGGAGCCACTGGTGCAGCTGTAAGGAGGCTGACACGAACA	63.3663	1	Chr1A:16333466
IAB15043	chr1A	14800035	C	D_Functional_SNP_MODERATE_1844	D	60K	CCCCGTTGAACAACGCGTTGAATTCGGGGTCACGGCTACCGACGCCGTACAAGCTCCCGCCATGCACCATCATGAACGGCGAACCCGTCGTGGGTCCCTC[C]TCCTCGCTCAGGAGCCACTGGTGCAGCTGTAAGGAGGCTGACACGAACAAGTCGGTGGTGTCCAGGAGCACACACAGCGACATGCATGAGCTGCCGTCCA	61.3861	1	Chr1A:16333517
IAB30112	chr1A	14839706	T	D_Functional_SNP_MODERATE_7590	D	60K	TCAAGCGATGGCTCCATGTGGGAGCAGATGCTGGGGTTCTTTTTGAGGATCTCCTCGGTGAGGTGCATGTGCCTCTTCCTGATTGTGGACTTCTCGCACA[T]CCTCTCGAACTTCTCCTTGAGGTCCGGGAGGTGCTCGCTCTTGGTGACCCTGAAGTAGTAGTCAGGGTAGGTCGCCTGGTACACGCAGTTGGCCGGGACG	58.4158	1	Chr1A:16372154
IAB15044	chr1A	14857684	T	D_Functional_SNP_MODERATE_3264	D	60K	CACACGTGGGAAAGCCTCGGCTATGGTCCTCGCCGTGGTGCCGTTCCCGCCAGCAACGTCGACCAACGACGTTATCCCGGCGAACACTTCGCTGCATTCA[T]GGACAGCAAGGGCGGCGACGAACTCGCTGGTGGCACCCATTGCCCCATTAAACAACGCGTTGAATTCTGGGTCACGGCTACCGACGCCATACAAGCTCCC	59.4059	1	Chr1A:16389993
IAB15045	chr1A	14857810	T	D_Functional_SNP_MODERATE_2636	D	60K	GCTGGTGGCACCCATTGCCCCATTAAACAACGCGTTGAATTCTGGGTCACGGCTACCGACGCCATACAAGCTCCCGCCATGCGCCATCATGAACGGCGAA[T]CCGTCGTGGCTCCCTCCTCGGTCAGGAGCCACTGGTGCAGCCGTAAGGAGGCCGACACAAATAAGTTGGTGGTGCCCAGGAGCACGCACGGCGACATGCA	64.3564	1	Chr1A:16390119
IAB30113	chr1A	15192828	C	D_Functional_SNP_MODERATE_7591	D	60K	ATTCTGCTAAGTGAGTGTGATTTGATCGGGAAGCCAAAGATTTATGACAAGAGCTTACCTGCGGGACATGTGCCTAACTTACCAGCCAGTGCTGCTCAAG[C]AAATAGTGGAAACCATTCCAATGGTCCAGGCATGCTTGGCAATGGTGTAGCCCCAAGGGTGGAGCAGAGTACTAACAATCAGTCGTATGGTGGACCCTAC	51.4851	1	Chr1A:16721980
IAB00083	chr1A	15195628	T	G_gap_SNP_exon_0001	G	16K	GTTTTAGTTGCGCGGCGATGTCTACAACTGGCAGCCCTTTGCTGGTGGCTTCTTGAGTATTTTGGCCGACCCAATAGCATCTTGGTTCGGTTTTTAGTTG[T]GCGGCGATGGCATCGCAGCGTTTTATGTATAGTTGTTAAAAAAAATCTGCATGCTGTGTCTCTGCGTGGCAGTGGCGTCTGGACCTTGTGCTACTACTTT	41.5842	1	Chr1A:16724780
IAB30114	chr1A	15325650	A	D_Functional_SNP_MODERATE_7592	D	60K	CGTCTGCCCGGAGTTCACCTACGTGATACACGGCGTGGAGGCCGTGGACTCCTTCAGCATGAACGCCCACAAGTGGCTCCTCGCCAACAACGACTGCTGC[A]CGATGTGGGTGAAGAAGCCGAGCGCACTGGTGGCTGCGCTCGGGACCGAGCAGGAGTACATCCTCAAGGACGCGGCGTCGGAGGGGCACGACGTGGTGGA	63.3663	1	Chr1A:17212305
IAB30115	chr1A	15325872	G	D_Functional_SNP_MODERATE_7593	D	3K	GCTGACACGCCGGTTCCGCGCGCTCAAGATGTGGCTCGTGCTCCGCTGCTACGGCATCCAGGGCCTGCGCGACCACATCCGCTCCCACGTCCGCATGGCC[G]TGGCGTTCGAGAAAATGGTGAGGGCCGATGAGAGGTTCGAGGTTGTGACTGACAGGACGTTTGCGCTGGTGTGCTTCCGGCTTCGCCCACAGGACAAGTT	63.3663	1	Chr1A:17212527
IAB30116	chr1A	15325974	A	D_Functional_SNP_MODERATE_7594	D	60K	GGCGTTCGAGAAAATGGTGAGGGCCGATGAGAGGTTCGAGGTTGTGACTGACAGGACGTTTGCGCTGGTGTGCTTCCGGCTTCGCCCACAGGACAAGTTC[A]GCGGTGAGAAGACGGCCAACGACCTCAACCGAGGCCTCCTAGAAGAGGTGAACGCGGTCACCTCGGGGCCCTACATGAGCGCCGCAAACGTAGGCGGTAT	60.396	1	Chr1A:17212629
IAB30117	chr1A	15326128	A	D_Functional_SNP_MODERATE_7595	D	60K	GCGGTCACCTCGGGGCCCTACATGAGCGCCGCAAACGTAGGCGGTATGTTCATGCTAAGGTGTGCCGTGGGGAGCACGCTCACGGAGGAGCACCATGTCG[A]CGATGCATGGAAGGTTGTGCAGGATCGGGCCTCGGCGATCCTTCGTAAGATGGAGATCATCTACAGCTCTAGGTAACCTACGAACTTGGTGAAGATGAAC	60.396	1	Chr1A:17212783
IAB30118	chr1A	15345771	A	D_Functional_SNP_MODERATE_7596	D	7K	CCGCAGCAGACACTGTAGGAAGGAGTAGGCGAACAGGCCGGGCACCTGGTAACGGATGAACACCGCGGCGGCGTGGGACACCTCAGGTTCTTGATGCAGA[A]ACAACAGAATTGGCTCCGTGAACAGCCAGACGACGGAGATGAGTACGGACACCACCGTTGACATGATGAGCGACGACTGCAGGTACAAGCCCAGCAAGCG	56.4356	1	Chr1A:17232427
IAB30119	chr1A	15438673	C	D_Functional_SNP_MODERATE_7597	D	60K	TCAGCATCCGAGCCCACGCCGTCGATATAATCATCCATGTCATCGAAATCAGCATCCTCGTCGTCGGTGACCACGTCCAGCAGATCATCGTACATGTCGA[C]CTCGATGTCGGAACCGCCGGGGTAGTCATCACTGATAGTGAGGTAAGCCCGGTACTTGAAGTCGGAGATGGGGTCCCGAGGAAGCCTGAGGTTCCCGATC	57.4257	1	Chr1A:17324622
IAB30120	chr1A	15516724	T	D_Functional_SNP_MODERATE_7598	D	16K	TACGTGCCGAGCTCTGACCGGACGGGCATGGTGCACCACCACCGGGCGAGCCTCCTGCAGCACCACGACCAACAGAAGCTCGACGAGGAGAAGCAGCAGG[T]GGAGGAGATGAAGGAGCTCCGGGGCCGGCTGGTGGACTACGCGTGCCACCACCGCAAGCACGGCCACGACGCGCTCCTCCTCATGCTCGCCGGCTTCGCC	65.3465	1	Chr1A:17404583
IAB15046	chr1A	15517066	A	G_gap_SNP_exon_4029	G	60K	GGCGCCGTCTGCTGCGACCGCTCCTCCCCCCGCGCCGACCTCTGCGTCATGCGCGGGGACGTCCGCACCCACGCCGCCTCCAACGAGCTCTTCCTGCTCG[A]CGCCGCCGCCCCGGCCGACGAGCGCATCCGCCCCTACACCCGCAAGTGGGAGTCCAGCGTCATGAGCACCATCGACGAGCTGCGCCTCCGGGCCCTGCCC	76.2376	1	Chr1A:17404925
IAB30121	chr1A	15924752	T	G_gap_SNP_OTHER_13929	G	9K	TTGCAGTTAAAAGGGAAATGGTTGTTGCGGTTGCTGCGTAATTATTTGTTCTGGTTGCTGGGGGAATGGTTGTTGTGGTCTCTGGGGTTGCTGCGGGAAT[T]GTTGTTGTGGTTATTGGGGAATTGGTTGTTGGGGCTAGGGAAATGGTCGTTGTGGTTGCAAGGGAAATTGTTGTTGGGGCTGGGGAAAAGGTCGTTGTGG	52.4752	1	Chr1A:17808570
IAB00084	chr1A	16300927	G	B_BA00598832.1_10.3389fpls.2019.00527_ESM9	B	16K	AGCAACAGATTTTGGTGGTCGCCTCGGGGCACAGGAGTGTAGAAAGTGACAACAGGAACCACATTACGGAAGCTAGAATCATCGCGCAGCTTCCTCACCT[G]CTCAGATTGCAGCTCAATTGTGAAGAGGCCGGCCATCGTACAAACAAAAATGGCATTTTCTCCCTCAGCAAAGCCCACCACTAGCACTCTATAACCTTCA	48.5149	1	Chr1A:18181693
IAB30122	chr1A	16407399	T	D_Functional_SNP_MODERATE_7599	D	60K	GCGCCGTACGCACCCCCTTCCTCCCTCCTCTTTCATCCAATGTCTGTATCTTGCAATGTGTCTGATCCGTCGATTGGATAATGTGCGCAGGTCGGCGCCT[T]CAGGGTGGCCGCCGAGGACGCCTTCGACTGCCTCCAAAGTGGTAACCACGCATCCCATCTCTGATTTCTTCCGCCCCGCAGATTCGTCCGGTTTCTTTCC	59.4059	1	Chr1A:18288036
IAB30123	chr1A	16425839	G	D_Functional_SNP_MODERATE_7600	D	60K	CTCCTTCCGCACGCTCCAGCCGGGCCTCTTCTCGGGGAGCCTGGACTACTGCGCGTCGCCGTCGTCGTCGTCGTCCGGGCCGAACTCGGGCGTTCTGTCG[G]CGGCGGCGTCGCGGCGGGGCGCGCGCACTGAAGAGGAGATCATGGCGGACCTCTACGCCACGCGGCGCCGGCGCCGGTGCCAGCTCGAGGAGGCCGCGTC	75.2475	1	Chr1A:18306223
IAB30124	chr1A	16427224	C	D_Functional_SNP_MODERATE_7601	D	60K	CATGTGATGTAAGGATAACTAGGTAGAATCATCAGTTTGAACTACCAATTGATTTTTCTTTTAGAAACCGTTACTAACATGGGGAAGTTCGATGTTGCAG[C]CGAGGTGGAACAAGGCTCTCTTGGAAGTTTTTCGGGTGGACTATGTTGGCGTATTGCCTTACATTACTTGCAAGCCGTTCCTCCGACACCACTGCCTCGG	45.5446	1	Chr1A:18307608
IAB00085	chr1A	16434515	T	B_wsnp_BF200531A_Ta_2_1.1_10.1534g3.114.014563_ESM5	B	3K	CTTTAGCACCTTTGGGTTAACTGGATAGAAGTATGGAAGGTTGGATCTATCTGGTTATTATTTTGTGTACCAGTTGATATTGTTGTACGAAAATCATGCG[T]CAATGTTACCAAGAATTACAATTAGGAGTGATTTGTGGCACTGTTAAATAAATAGCATAGATCTACCAGATGTCAGTGACAGTAATATTGCTTTATTTTT	32.6733	1	Chr1A:18314483
IAB30125	chr1A	16838956	T	D_Functional_SNP_MODERATE_7602	D	9K	CTGTGGTGTATGCGGCGGGCGGCGTGCCCCTGTTATGCGCCGCAGAGGAGACGGCCCATTGGACGTAAGGTTTGTAGGTCGAGCAAATCCTCACGTTTCA[T]GGGCTCCCAGCTTCCCGCCGCCTTGAGTTAGTATTGTCAAAAAAATTCCCACTGTAAATAAACATATGTGGTAGTTTTCTTTCTATTGAAATTTTGGTGT	50.495	1	Chr1A:18715529
IAB15047	chr1A	16916246	G	D_Functional_SNP_MODERATE_4463	D	60K	GATCTATTTTGTTGAATTCCTTTGCTTTCATGTGGACTTATGTTACAGACTGGGTTTTTTGGATGTTTTGGTTCTGATGTGGATGCTATTGATTACTACA[G]ATCAGAGATTGAGAAGATAGGAAAGGAAGTAAGTTACAAAATATGCACCCGTAAAACCTTTGTATCCTTTGGTCCTTTTAAGTGTTAGATTATCTGTCGT	36.6337	1	Chr1A:18792379
IAB00086	chr1A	17246876	G	D_Functional_SNP_HIGH_1206	D	60K	ATTTATAGAATATCCTTACATAATACTTTTATTCCACAACAATGCCAGCTTCTCCAACGAGAATACAACATTTTTTATATGAACGGAAACACAAAACTAT[G]ACATGATGTCTCTTCTGCAATTAGCTTCTAGAATTTCAGCCATAACTCTCTTGAGTGAACGTTCCTGAATTAGAATGTGAGAGTGGTTAGTATGAGCAAT	34.6535	1	Chr1A:19121779
IAB15048	chr1A	17247393	T	D_Functional_SNP_MODERATE_3265	D	3K	ACTACAAGCGGCTCGTGAGCAAAAACCCTAGTAGACGGTAAGGATACAAGGGAACTCGCGAAAGTTCTCCACATTGGACGCAAATCTAGCGACGTTACCG[T]CGGTATAAGAATGGCTGACGGACCCGAGACGAGGTTCATGAGCACCTGCACAAAGCCAGTAGGAGGTGTGGGCGCGATTAGGACCATGTGTTTGATGAAT	53.4653	1	Chr1A:19122296
IAB30126	chr1A	17248164	C	D_Functional_SNP_MODERATE_7603	D	3K	ACAGGGCTCATCTGCTCCTGTAAGCACGGAAGGTAATCATGGTCGAGCACGTCCCAGGTGTTGTTCCAGAGAGGGAACCATCCCTTCCCCTTGAGTGCGC[C]GCAGCGCGGCACCGACGGGGTGTAGGCGTCAGTGAGCCGGGCTTCCAGGTTGGGGCAACTTATGCCAGGGAACAAGATTATCGGGTGGTAGACTTGGAGC	66.3366	1	Chr1A:19123067
IAB30127	chr1A	17248178	G	D_Functional_SNP_MODERATE_7604	D	3K	CTCCTGTAAGCACGGAAGGTAATCATGGTCGAGCACGTCCCAGGTGTTGTTCCAGAGAGGGAACCATCCCTTCCCCTTGAGTGCGCCGCAGCGCGGCACC[G]ACGGGGTGTAGGCGTCAGTGAGCCGGGCTTCCAGGTTGGGGCAACTTATGCCAGGGAACAAGATTATCGGGTGGTAGACTTGGAGCTGGCCTTGACCGAC	65.3465	1	Chr1A:19123081
IAB30128	chr1A	18084435	G	D_Functional_SNP_MODERATE_7605	D	60K	TGGTGCTAGGAGAAAGTAGCATATGCAACATGATGTAGATATATGTAGGGTCTCTGTCGGCTCGTGAATTACGCGGCCGCTGACATCCTCCTGTTGTAGC[G]GACCATGACCTTCCCCTTGGGCCCCGGCATGACCACGTTCCAGTTCGTCTCAGGGAATGGCAACACCATCTCCATCTCGAAGTTCCTCAGCAGGTGGCTC	60.396	1	Chr1A:19948308
IAB00087	chr1A	18085929	G	D_Functional_SNP_HIGH_1397	D	7K	TTGGTGAGAAGTGATGGGAGGATCCCAAGAAGGGGAGCCCCTGCAGCCTCGGGCGGCAGAGGTGGTGAACGTTTGGTTGTTGGGGAGAACGTCGCTCGTC[G]CTGTAGCCACGCCATTCCGGTGAACACAATTGTGACCAAAATAGGAAAAGATGCTAGCCAAATGATTCTTGTCAATTCCATGTTTGGACTCCAGATGCGA	54.4554	1	Chr1A:19949802
IAB30129	chr1A	18461623	A	G_gap_SNP_EXON_13930	G	60K	CCGCCTGCTTGGGTTTGGCGCGCTTGGCGTGGCGGCGGTAGCCGCCGCCGACGGGGACGTTGCGGAGCGCTCCGCCGCGGGTCCAGTAGCGGCGGCAGGC[A]CGGCAGAAGTGGCGCGGCTGCGAGAGGGAGTAGTTGTTGAAGTAGCAGAACTTGGTGTTGGCGGAGTCGCAGCGCGGGCACTTGAGCCCCTGCTCCGGCA	67.3267	1	Chr1A:20323043
IAB15049	chr1A	18771451	A	G_gap_SNP_other_4030	G	60K	TTCCTGAAGTATACTGCTGCTGCTGAAGTATACAGTTGCTGCTGCTGAGTTTGCATTACTTTACAAATCTTATAGAATAATTTGTTTATGCTAGGAATGC[A]TCAGTTTGTACAATACTATAAAGGGCAAATAAAACAACAGAATTGCATAGGGCAAATAAAACATTTTAACCTGCTGTTGTTCTACACTTCAACATGGATA	27.7228	1	Chr1A:20629935
IAB30130	chr1A	19204485	G	G_gap_SNP_OTHER_13931	G	60K	TGCATTTTCTTTTCCTTTTCTTTTAGCCAATAAATACTTTGCAAAAGATTATGCCATTGGACAAAATAATCTCAAAGAAATATTAGGCACTGCCCAAAAA[G]ATTGTGAGGCTTTAGAAATAGTTTGCCATTTTCATAAATTAAAAAGGCATTTAATTTATTTCTTAGGCCACTGTTTGAAGTAGCTTAGGCCACTCAAACC	31.6832	7	Chr1A:21060507
IAB00088	chr1A	20158214	T	B_BS00091688_51.2_10.1038srep44530_ESM25	B	60K	ATTGCTGACGGCGCTGCATGCATGATATTTCATCCTGTAACTAACTCGTGCTTCTGTAGGTCTCGGTTTCGACGGACCAAGGTCCATCCCAAGTCGACGC[T]GAGGTCAAATCAGCTACTGTCAATTATGCTCTATATGATGGCTTCTTCGGCAGCTCTCCCGTATCCCCCACTTTGAGATCTTCCACTGCTCAGCTGCTAG	49.505	1	NaN
IAB00089	chr1A	20183405	C	D_Functional_SNP_HIGH_2553	D	7K	TTGCTTCGATGGTTACATCACCGCACACTATCAGTCCCCCCAGCACATGATCTGCCTGTGGAGAAAGTTGCAGTCCGGTAGCACCCATTGCTGCAACGTG[C]GATGACGATGGCGAAAATGTGTTGCACCGTCGGTCCGAGAGGAAGAGATGATCGGCTCGCATGCACATGCATATCAAATGTGGAAATCATCAGCTGCGCC	55.4455	1	Chr1A:22076987
IAB30131	chr1A	20237114	C	D_Functional_SNP_MODERATE_7606	D	60K	TTCCGCGTCGACCGTGACCACTGAGGCATAATGTGTAGCCAAATGCATAGTGCCATTCAGGAAGACACATTCTGAATTCCCGACCAGAATAGTTTTGTAA[C]CCCACTCACTCTGCACCTTGTTCCATCGTCCGGTTTCCGACGAGTAGATGGCCATCTCTGTGAATTCGCAGAAACAGTTGGTCAGGGGCACAAACACCAC	48.5149	1	Chr1A:22129853
IAB00090	chr1A	20245166	G	D_Functional_SNP_HIGH_3220	D	60K	AACCCACACATAGAGTTGGCAATCATGATCGTCATCAATTTGCCACGCATACAGGCGTCCTTGGGACTTCCCAATGGAAGCCAACTGATTTGAGTCTGGC[G]AGTGCTCAGGCATTTCAATTTCCCTCCAAACCTTCCCCTCCGCGTCGACGGTGACTACTAAAGCATAATGGGTAGCCAAATGCATGGTGCCATTGAGGAA	55.4455	1	Chr1A:22137905
IAB30132	chr1A	20538416	T	G_gap_SNP_OTHER_13932	G	9K	CTCAAAACGCCTGCAGCATGGCTTTTCCCTCAGAGCTGAGATAGATATTTTCCTCCATATGATTCATGCTTTAGCTGATAGTTGAGCTATGGACCGCTGA[T]ATTGTCAACTGGATGCTCTCCATCCAATCTCCGTGATTCGTTTGGATGTAGCATGTGTTTGTTTTGTCAGGTTTTGCATGCACTCACACAAGAATTATGA	43.5644	1	Chr1A:22425375
IAB30133	chr1A	20880032	C	D_Functional_SNP_MODERATE_7607	D	3K	CCGTTGATGAAGTGGTTGAGGTTCCAGCTGGCGAGCCCGATGACGACGATGTACATCACCAGGTTCAGCACCAGCAGCGGCGCCACCATGCTCCGGCTCA[C]GCCCGCCATTGCTGGATGGTTTCGTCCAACTTGTTTGCACGTACACTACGTCGCTGGATGGAAGAATGGAAGCTTAGCTGTGGCCTGTGGGTGATTTGAT	59.4059	1	Chr1A:22764857
IAB00091	chr1A	20898088	G	D_Functional_SNP_HIGH_991	D	60K	GCCCCACGAGGAAGAGGAAGAAGAGGAGGCCGAGGCTGGCGACGGACTCGAGCACCGGCGCGCTCCAGGGCGGGAAGAGCGCGCGGAGGTAGGGTTTGTT[G]CGGCCGAGCGCGGAGGGGCCGAGCAGGATGCCGGCGACGATCTCGGCGATCACCTTGGGCTGGCGGAGCGGGCGGAGGAGGAGGGCCAGGACGCGGCTGA	73.2673	1	Chr1A:22782529
IAB15050	chr1A	20918157	C	D_Functional_SNP_MODERATE_5296	D	9K	CAGGAAGTTTTTAGCCCACTTCCTCCGAGATGTTGTTGAGAGGATACATATGAAGAGAATCAGCCCATGGCGTGCCGACAATGGTGTTGTTGGCCGGCCT[C]ATGCACTGCCACACGGCGCTGTTGCACTTGAACCCAGAACCGAACCCGATCATCCACACCCGGTCGCCCTTCTTCATCCGTCTCTTGGCCTCGATGTATG	58.4158	1	Chr1A:22802598
IAB15051	chr1A	20925461	T	D_Functional_SNP_MODERATE_564	D	9K	ACCTCCTTTGGTAGCACTGCACGGAGCTCCTGCTCGAACGCGGCAAGCTTGGCAAAGACAGATGTCTCCACGTCGAGTTCAGCCTCACCGTTGGCCAAGG[T]GTGCTCCACGAGAACCGCACGCATCTTCTGCATCAGTGGGTAGTTGGCGCTGCAAGGGTCGTCTGCATACGCGAACACCACCTCACGGTCAATCGTGAGC	58.4158	1	Chr1A:22809902
IAB30134	chr1A	20932224	T	D_Functional_SNP_MODERATE_7608	D	60K	AGAGCTCCTCCCTCCTTGGTCCTCCGGTGGGAGGTGGCACCAAAGCCGGTGGTAACGCCGTAGCTGTCAGTGCCGTTGGCCATGCTGTTCATGACCCAGT[T]ACTGCTCTCCTTGACACGGCCACGGGCAGACTCGTCGAGCTCCACCCTAGTGTCGCTGCCGGCTGCCACAGCGGCAACCATGGCAATGGTCAGGCTGGCG	60.396	1	Chr1A:22816665
IAB15052	chr1A	20937592	A	D_Functional_SNP_MODERATE_3266	D	60K	GGAGACATCGGTTTTTGCCAAGCTTGCCATGTTTGAGCAGGAGCTCCGTGTTGTGCTGCCGAAGGAGGTCGAGGCTGCCCGGAGTGCTGTGGAGAATGGC[A]TCGCTGCGCAGCAGAACCGCATCACCGGGTGCCGGTCGTACCCGCTCTACCGGTTCGTCCGCAACGAGCTTGGGACTGAGTACTTGACTGGGGAGAAGAC	65.3465	1	Chr1A:22822033
IAB00092	chr1A	20977390	C	B_RAC875_c37934_225.1_10.1038srep44530_ESM25	B	60K	CGAAGCGAACCCACCGCTTCATCATCTACAAGATAGACGATAAGAAGAAGATGGTTGTTGTGGAGAAAGTCGGCGAGCCTGCCCTGAACTATGAGGACTT[C]GCCGCCAGCCTCCCCACCAATGAATGCAGATACGCGATATTCGACTATGACTTTGTCACCGAGGAGAACTGCCAGAAGAGCAAGATATTCTTCGTCGCAT	53.4653	1	Chr1A:22861351
IAB00093	chr1A	20977748	G	B_IACX7219.2_10.1038srep44530_ESM25	B	60K	TTCAAGAGGGAGCTCGACGGCATCCAGGTGGAGCTGCAGGCGACAGACCCGACCGAGGTCGGCTTTGATGTGATCCAAGGCCGTGCCAACTGAGCACCAT[G]GCCGTGCTGCTGCTTACCTTAAGTATGAGCCTCTGATGAGGATTTAGCGCGCTCGCCGAGGCTGGTCATGAGCTGTTTACCATGAGGCAATTGTGATTGA	55.4455	1	Chr1A:22861709
IAB00094	chr1A	20977802	C	B_BobWhite_rep_c55186_299.3_10.1038srep44530_ESM25	B	16K	GAGGTCGGCTTTGATGTGATCCAAGGCCGTGCCAACTGAGCACCATGGCCGTGCTGCTGCTTACCTTAAGTATGAGCCTCTGATGAGGATTTAGCGCGCT[C]GCCGAGGCTGGTCATGAGCTGTTTACCATGAGGCAATTGTGATTGAGTTGCCAGTATGTACCACCTAAGGAAGATGTAAGCTGTGACTGGTGCGACGACA	50.495	1	Chr1A:22861763
IAB30135	chr1A	20978933	T	D_Functional_SNP_MODERATE_7609	D	3K	CCAGTCTGGAAAACACAAGGTCCACAGATCAACAAACTTCGTCTACAGGTTGGTGTGGGAAGTTAACAGCAGGAGAAGTTCTAGCGATCTTACCCAGGAG[T]CTGGAGCACAGCTGGATTCTGGGCAGCGTTGTTGGTTTTTTTCTTGTTCCTGGCCTTCCGCTTCTCTTTCTGTTTGGTCTTGTCCTTCTTACGAGGCTTT	49.505	1	Chr1A:22862894
IAB15053	chr1A	21038365	A	D_Functional_SNP_MODERATE_6411	D	60K	TAAAGGATGAACTCAAAAAGCATGTTTCAACTGCTGAGCTGAGGGATATGCTTGAAGTTAATGAGCAAGATCCATCTGGACCAGAGCGGGATCTATTGGA[A]CGATGGTAATATTTTTTTGCTATTTTTCTTTTCTTGATGGATTTTCATCTAATCGCAAATTATTTTACTTGTTGTCATGTGCTAAACTCGGTAAGGTCCA	35.6436	1	Chr1A:22922017
IAB00095	chr1A	21198587	C	D_Functional_SNP_HIGH_2220	D	7K	GATAGTTTCTCTTATGCTACTGATTTCTTGGGAAATATGGAAAGAGAGAAATGCACGTGTGTTCCGTAACAACGCAGTTCCGGTTGGTGTTCTTGTTGCT[C]GAATTAAAGAGGAAGCTTCTCTGTGGTGTCTAGCTGGGGAAAATATTTTGTGTAATATTATGCCACAAGAGTGAGCCTTGTAATTCGGCCCCTGGCCTAG	45.5446	1	Chr1A:23142771
IAB00096	chr1A	21281861	A	D_Functional_SNP_HIGH_1032	D	60K	CAGAACACAGACCGTTGCCGTGGACAAGCTTGCCTCCCAACCATTTGCGAGCATCCATCCGGTTGCCATTCCTAAACGGCATCTGGATTTGCCATTCCTT[A]TACGCCAACCGGAGAATCAAGGCTGGAGCGAACCCTTTTAACACCCCTACGATGAGTAGCTTCTGCACGAATTATATGGACCGTGAAAGTGGACCTTTCC	51.4851	1	Chr1A:23224570
IAB30136	chr1A	21322420	T	D_Functional_SNP_MODERATE_7610	D	60K	ACCCCTCGGATGCCGGCGGTGATGGCCGGCGTTGACGGCGGCGGTCGATCCCTGGATTGCCGCAGCTTCTGGAAGGCCGGCGCCAGCGAGGGCCCCTCCG[T]CCCCATCCGCGAGTTCCACGGTTCGTCTCCTCGATCCCCATCCTCCCCTGGTCTCCGCGAAATCCCGACGCCAGTTTCCTCTGCCTGGTCTCAGATGCGC	69.3069	1	Chr1A:23265124
IAB30137	chr1A	21402840	T	D_Functional_SNP_MODERATE_7611	D	3K	AGCGGTGCACCGGTGACTGTGGTGATAACTGTTGGTTCTCTCCAAGGAGGAAGGATTCAAGGCTTGCCCAATAAGGTCGAGCCACTTGGAAGCAGGGCCC[T]TGTCCTCCGCGCCGAGAACATTCCCAGCGTTCAGCGGCACTATTTCCTGGAAGCTGTGACACAAGAATTAACTTAATCAAACTTCAGAATCACTCTATAT	57.4257	1	Chr1A:23344658
IAB30138	chr1A	21405172	G	D_Functional_SNP_MODERATE_7612	D	16K	TCTCTGTATAAATAAAAGAAGGAAGAAATTTGAAAGAGAACGATGTTCCTGAATCCAGAGATTGATTCGAAACCATACCTTTGGGATTCTTGCATTGTCC[G]TCGCCATGATTCGATCTGCCGACCAGTCTCCTGGATGCTCTGTCCGCGTCCGTCAATCTGTAAAGAGATGATGATATGTGATGAGGGACTGACTACTCCA	51.4851	1	Chr1A:23346990
IAB00097	chr1A	21624934	T	B_Tdurum_contig9874_547.2_10.1038srep44530_ESM25	B	60K	GTGGCTTATACTGCATGATATTTCAGATCTATAGCGAAGAAGATAGATCGAAAATGCCTCCCGAGCTTGCAAATGCACTTTCTCATGAACGAGAAGCTGT[T]GATGATTCTGAAATTCGTGAACGGGCACTGGAGGCTATCTATATGATCGTGATGCAGGTGAGTCTGATATTCCAAGGGAATGACTTATGTTCTACTCCCT	44.5545	1	Chr1A:23560585
IAB00098	chr1A	21625900	G	D_Functional_SNP_HIGH_233	D	60K	AATGCTTACATTCTAATCTTGATCTGTTGATGTACTCTTCTCTTACCAGGATGATGGACGAAAGGCCTTTTGGTCAGTCAATGGGCCACGGATACTGCAG[G]TTGGTTATGAAGACGAAGAGGACCTGAAAGTGATGGGAGCATATGAGTTGATTGGTTCTTTGGTATTACCACTGAACTTTGGAATGTCTATATTTGCTGT	48.5149	2	Chr1A:23561551
IAB30139	chr1A	21986609	T	D_Functional_SNP_MODERATE_7613	D	16K	GACGCGATCGACGGCGCCGGGGAGAACATGGACACGTTCACCACCAGCACGTCCACGTCCCGGGGCTTGATCAAGCTGCCGCTCTTGCCGAAGAGCTCCG[T]GATGGCGTCGTCGATGAAGGCGTCCATCTCCTCCACCGCGTCCTGGTGCGTCGGCGCGTCCTCCCGGCTGTCCACGATGTTGCGCGGGGAGTAGGTCTCC	65.3465	1	Chr1A:23929390
IAB30140	chr1A	22039131	A	D_Functional_SNP_MODERATE_7614	D	60K	ATGATCCTGCTCAGAAGCGGGTGCGTGCGCCACTCCGGCATGGAGGTGTGGCTGCAGAGCAGTGACACCATGAACCAGTTGGAGAGCAGGAACAGGATGA[A]CTCCCACACCTCCTCGTAGGCGAAGGCGAGGATAAGCAGGATGGTGATGGATATGTCGATGCTGCAGAAGACGAAAGGGGTAGACAGGGACTCCCAAACC	56.4356	1	Chr1A:23977148
IAB30141	chr1A	22039634	G	D_Functional_SNP_MODERATE_7615	D	7K	GCGGCAGTTGGAGGCTTCCGCGTCGGTGATGGGGAACTCCTCCAGCCTCCGGCGGAGCATCTTGAAGAGGGCGAAGGAGAGACATATCCGCTTCAGCTTC[G]GGTCCTTACGGAGCATCGGGTCTTTCTCAGCGAGAGCCCAGATTTTGCCAACCGTGACGACACTGGAGTCGGCTTCTGATATTGCCTTCCCCAGCTCCTC	56.4356	1	Chr1A:23977651
IAB15054	chr1A	22076765	C	G_gap_SNP_exon_4032	G	16K	GCATCAGCAGACTAGCTACTCTCTAACCTATGCAACATGCATGCTGGTACATCATGACAAGATTAGTGCTAACAGAACACGCGGTCGCACGTCTTGCACA[C]GAACGCCCGCTCGGGCGTGTTGTCACCGCGGCCGGCCGCCGGCTTGGGAATCGGTTGCTCCCGTGACACGTGCAGTAGCACACGCGCCATCTCCCGCTCA	62.3762	1	Chr1A:24014440
IAB30142	chr1A	22271615	C	D_Functional_SNP_MODERATE_7616	D	16K	GGCTTGATGCCGCCTCCGCTGCCAACAACCACAACGGCGTTGCTGCTGTCGTCAAGGTTGTTGACCGTTTTCGCCGGCGGCCCGGCCGTGACGCCATGGC[C]TCCTGCAACCATGGCACGGTGACGCCTCATGTGGCCGCCGAGCGCCTGACCGACAGCGAACTCAAGGCCGCAGATGGAGCAGCCGTGCATCTTGGGCTTG	68.3168	1	Chr1A:24208349
IAB30143	chr1A	22282426	T	D_Functional_SNP_MODERATE_7617	D	9K	AAAAAGAAGTTACTGCCAAAGTACACACAGGAAAATATTGTACTATCCGGCAAAAACCCGGCAACGGAGTGGGAGATGGGGTAGCTAGACGCAGTCCACC[T]CCATGGTGCCGGTATCCAGGAACTGGTGGAACGTGTACCCGCCGGCAGCTGCGTCGTGGCCGCACTCGTCGTCGCTCTCGCTGCTGGTGCCGTACTCATC	61.3861	1	Chr1A:24219191
IAB00099	chr1A	22657917	T	B_BA00747791.2_10.3389fpls.2019.00527_ESM9	B	60K	ATCATCGCCAAGGACAAGCCTGATGCTGAGATAGAGGTCCTGCTAGTCGATGCGTTGGTCACCCAGGACTTAAGGCCCGACCGTGTCCAAATCTTCATCG[T]TGTTGCCGACACCCCTACGGTTGGTTAGCTAGCTTATCAGGCATGAATCATTAATAATTATGTAACAGAGGATAAAGATATCTGGCACATCAGGCAGGCA	52.4752	1	Chr1A:24594566
IAB15055	chr1A	22756606	A	D_Functional_SNP_MODERATE_2896	D	60K	CGGCACCCCTCTGCCGGTAGGCTTCTACGGGAACGCGTTCGCCTACTACGCCGCAGCGACCACGGCCGGGGAACTCTGCCACGGAGGCCTCGGGTTCGCC[A]TGGAGCTGGTAAAGAAGGCCAAGTCAGCGGTGACGTACGAACACCTGCTGTCGTTGGCGGACCTCATGGTGGCCACGGGGCGGCCGCTGTTCGCCGTGTC	65.3465	1	Chr1A:24688561
IAB15056	chr1A	22789415	C	D_Functional_SNP_MODERATE_2938	D	60K	TAACTTAGTTCAACTTGGTTTATAAAGGCACAAGATTACAGCCTAAAGTCCATCAAGGACCAGATGACCCTGAATCCGAACTTCCCAGCACCACACGTAA[C]TTCCAATTCATCTGCAGCAGTGCGGCGTGGACTTAAATCAAAGGTTCGTTCAGCACAAACACCAGCAGCCTCATTATTTATGCGAAACATCACATTTCTT	49.505	1	Chr1A:24721390
IAB15057	chr1A	22818572	C	D_Functional_SNP_MODERATE_1756	D	60K	AAGAACCGGGTGTAGACCTTGCGCCCAGCCTTGGGGTCGTGCTGGATGATGGAGTCCATGACCGCATCGTGTGCCTCGCGTCTCCGTCGGTTCTCCTCCG[C]CTTCCGCGCCTTCTCCTCTTCCTCCCGCCGGCGCCTCTCCACCTCCTTCTCCTCATCCGCCTCCATCTCCGCCCAGTCCTCCTCGTCAAGGAAGAGAAAC	67.3267	1	Chr1A:24750547
IAB15058	chr1A	23003472	T	D_Functional_SNP_MODERATE_6988	D	60K	GCTGCCGAGATGTATCCCATCATGTTAGTTTGTAAATGTAGCTTAAGATATAGACTTCCATGAAGGACAACTTGTATATATTGTTTTAAAGGATACACAT[T]TGGATATCCATCCCTTCAGGAGAGCATCCTCAGGTGTTAACTTCTCGAGGTCAGCTTTGATGAGGCCGAACTTGCCTAAGAACAGAGACGCAAACTGGTC	39.604	1	Chr1A:24941678
IAB15059	chr1A	23004319	A	D_Functional_SNP_MODERATE_5686	D	60K	ATGAACAAATATATGAAATGGTAGCGGTGGCAACATGCTCACCTCAACTTTATCAGGCGACTTGATCATGTTAACTAGCACTTTAATCAGCCGGTCATTC[A]ATGTCATTGCCTTTGAAACACAGTGTATGGCTGATAATTCTAACATGAAGTGAAGGATCAAATCAAGAGAACCCTTTCTGAAACGTGTTAAGAAAAAGGT	38.6139	1	Chr1A:24942525
IAB15060	chr1A	23005217	C	D_Functional_SNP_MODERATE_2419	D	60K	AGCTTCTCATCCGGTGGTCTGTCAATCTCATTTGTTAGTAACCCAATAACACGGTCAACTAAACCCAGTTTAAGCAAGGGCTGGATAAGCATAGCAATCA[C]ATCTCGATTATCAATGACAGTTGATAGGAAGTCAATGATCTGCAACCAGTAATTCACATAAGAAATAACCAAACAGTTGAACACATGCAAATATAAAGGT	41.5842	1	Chr1A:24943423
IAB30144	chr1A	23339958	G	G_gap_SNP_EXON_13933	G	60K	GTGCAGGTCTCCGGCGCACCGGCAAGAGCTGCCGCCTCCGCTGGGTCAACTACCTCCACCCGGGGCTCAAGCGGGGACGCATCACCGCCGACGAGGAGCG[G]CTCATCCTCAGCCTCCACGCCGAGTGGGGGTCCCGGTGGTCCAGGATCGCCAGGAAGCTCCCCGGCCGCACCGACAACGAGATCAAGAACTACTGGAGGA	71.2871	1	Chr1A:25406645
IAB15061	chr1A	23616835	A	G_gap_SNP_other_4033	G	60K	CTATGTGACATGAAATATTCAACTTGTGACATACAATAAGCCAATGATAAATAGATTTATGAATAAACACTATTGTAATGCATAATAATTTCTAAGATTA[A]TTATAAAACGAGTAAAATTTGACCACTTATTTAACTTTTAAGTTGGATAATTGGAATATCCGATCGAATATGAATATCGGATATTTCGGATTATCTTCTA	19.802	1	Chr1A:25680522
IAB30145	chr1A	23817987	C	D_Functional_SNP_MODERATE_7618	D	9K	GGGGGATGCCTCTCCTGCACTCGTTGGGGATGATGATGACAAGGTGCCCCGCCCCCAATTCCCCCATTTCCAAGAGCCGGGCTATGTGCTCGACGTGTCC[C]GCAGGAGGAACTTGGCCAGCTACATCAGCCACAGCTGCACTCCCAATGTGTTCGTCCAGTACGTCGTCCGTGGCGGCGAAAACGAATCGTGCCCTCACCT	60.396	1	Chr1A:25879375
IAB30146	chr1A	23966612	C	D_Functional_SNP_MODERATE_7619	D	60K	GTCCTTCCTGTTCTTCTCGAAATTCGAGGCGAACCTCACACGAGCTGCAGCGGCAGCATCCTCTGCGGAGGGTGGCAGAAGGCGTACTCCGAGCCCCATC[C]TCCTCGCTGATTTCTTCTCTTCAGCAACTCTCTTCTTTTGGCTCTACATAAATAATAGGACAACAAGTGGATAAGAATCCTGACAGTTAGACAACTTACT	55.4455	1	Chr1A:26027122
IAB30147	chr1A	24077478	G	D_Functional_SNP_MODERATE_7620	D	16K	CCTGCGCGCGGAGGCCATGAGACGACCCGGCGGCGCCGCCCCCGTCGTCGTCCTCCTCCTCTGGCTCGCCGCGCTCACCTTCGCCTTCCACGGCTGCGGC[G]GCGGCCTCCTCCGTTGCGGAAGCTCGGTGGCCGTGGTTGAGCGGGATCGTCGTCCGGCCTCTCTTCCCAGGAAGATGCTTCTGGCCGTGGAGAGCCGGAG	71.2871	1	Chr1A:26138322
IAB00100	chr1A	24139273	G	D_Functional_SNP_HIGH_1814	D	60K	GCAGTCTTGTTCTCAGACAGGAGCTTTTGTTGGCTTCACATGGGCGATGGAAGAAAGGCTTTGCTAGATGCTAATAAATGCAGAAAAATGCGGCCTCACT[G]GCCAAAAGCTTGTCGCCAGCAGGGTGAAGCTCTGATGCTACTGAAGGTTACATAGAGGATATGGCTGGCTGTTTTTCTCTTGGTATTGCAAATTGTTTAT	46.5347	1	Chr1A:26199842
IAB15062	chr1A	24139425	T	D_Functional_SNP_MODERATE_6167	D	60K	ATAGAGGATATGGCTGGCTGTTTTTCTCTTGGTATTGCAAATTGTTTATGATCGTTCACTTTTTGTGTTTTATTGTCAGGACTATGAGGGCGCAAGTGAA[T]GGTTCTTGGATGGTCTCAAATTGGACCCAGTGGACACTGACATCGAGGATGCAGTACGGTAAACCCATCTGCCTCTTTGGTTATTGCCATACACCAACCT	44.5545	1	Chr1A:26199994
IAB30148	chr1A	24319952	G	D_Functional_SNP_MODERATE_7621	D	60K	GGAGGCAAAGATGGAGCCTGGAAGGAAACCTCTGAGTCTGCTGGACCTATGCATCCGGAGCGCCGTCGACAACCTCAGGACCCTCAACAGCGTCGACATC[G]TGCCTGACGAGCTGCTCAAGAGAATCCTGCCCCACTGCACCTTGGAGCAGCTGAGGCACATCGAGAGTTGCACACATGTATGCTTCTCGCGGAGCAACTC	62.3762	1	Chr1A:26378817
IAB00101	chr1A	24321355	G	B_BS00105601_51.1_10.1038srep44530_ESM25	B	9K	GAGGCCACTGCCATGACATCATGCTTGTGACCGTGGAGTTCGCCATGATTGCGCGGAAATCGTAGTTCCTGTGGACATTCAACAAGTCTTTGTGAGACAG[G]GAAGAGTCTTGTTTGTAGTTGCCCCAGCTGAGCACTTGTATCTTTAGGGGAGCAAACAATATCTGCACCAAACATTTTTTCAAAATTAGATTCAATCAAA	48.5149	1	Chr1A:26380220
IAB15063	chr1A	24329113	G	D_Functional_SNP_MODERATE_7194	D	60K	AAACTGAGCGTCGCCGGCCGTGGCGGCAGCTCGCACTACTTCAAGTTCGGCGTCTACACGCAGAGGGACGCGTCCAGCCGCATGGAGTCGCGCTGGAAGA[G]CGTCAGGATCCTCAAGAAAAACTGATATGTCCGATCGCCCTCACAGCAGCTTCGTCCTTGAAAGTTTGTATTGTAAGCAGCTCAGCGCGTATTTTGGTAA	59.4059	1	Chr1A:26387867
IAB30149	chr1A	24339032	C	D_Functional_SNP_MODERATE_7622	D	16K	GTATTCGACTTGCAGCAGATGGCGCTACTCACCGGAATTCCTGCCGGGCCAGCCGACGCCTACACCATCAACGGCAAGCCGGGAGACTTCTACAACTGCT[C]CGCCCCAAATCGTATGTGCCAGTTAACCTTCATCGGCGTAAGATTGTTCTTAATTTGTGGTTGATGTAGTAAATGAAAGTTCTACCTTTGTCCCGAGTCA	53.4653	1	Chr1A:26397786
IAB15064	chr1A	24767094	G	D_Functional_SNP_MODERATE_1391	D	60K	CAAGGTGTGAAACTGATTTGGGATGCAATTCCAGGTTAAACTTGTTTGAGTCAAACAAACAGTGGGACTGGAATTCCAGGCCAGTTCGGCAGCAATGGAT[G]AAATGCACAAGGAGGCAATCAAAACCACCTATCATGAAGATACTACCAGTACTGATGGATCAAGGACGGATGTATACGATCCATCGAATCCTCCGTATCC	45.5446	1	Chr1A:26823975
IAB15065	chr1A	24767678	T	D_Functional_SNP_MODERATE_4966	D	60K	GCTAATTGGATAACTGATTTCCTTTCACCTCTTTTGATCCTGATTAGGAGGTGAATCATCTCTTCCATGATAAAGTGCACCATTTGGCACCCATCCTGGA[T]AAGGATAGCGTCCGGCGCTTTCTCAGCTATATGGAGAGGAATGGGCAGGGCATGCAATGGGATTCGATCATCACCCCAGAGGCTTTGAACCATATGATTT	50.495	2	Chr1A:26824559
IAB30150	chr1A	24768672	C	D_Functional_SNP_MODERATE_7623	D	60K	GCCGAGACAGCCGTTTTGCTCATGGCAGCTCAAGAGCAGATACGCATGGGAACTTCTCGCAAGAGAAATGGAGATAGTAAGCCAGATGGGTTTGCTATTA[C]CTGTGACCGTATTTGGAACAACAATATTGCTTTGCAGTCTGAGAAGGGTCAACAAGTGGAGGCAAGGATAAAGCTTAATAATATGGCATTGATGCTTGTT	42.5743	1	Chr1A:26825553
IAB00102	chr1A	24943668	C	B_wsnp_Ex_c48087_53105842.1_10.1038srep44530_ESM25	B	9K	AAACTTCTGTGATCTCTCGATGGATTATAGACCACAAAACACGCAAAGATGTGTGCGCTTTCGGTAACAGAAATATCGCCCGCTTCAACAAGGGGGGTGA[C]AAACACAATTCCATCACATAAGTTGCAGCACCGTACACGTTGTATGATAATCAAATCCACTCGATGGTGAAACTACATTGGTCTGATGATAATTACTAAT	46.5347	1	Chr1A:27000549
IAB00103	chr1A	24944403	A	B_wsnp_Ku_rep_c101175_88380491.1_10.1038srep44530_ESM25	B	60K	TCAGAACGAGCCATGAAGACAGAAATGTTCCCATCAGATGAACCGCAAGCCAAGCATAGGCCGAGCTCGTGAGGCGCCCAAGCAATGGAATTGACAGAAG[A]CTTGTGCTCATTGAAAGTGTGTGCCTGTGCCCACTCATCGGGCTTACTCCCTTCTTTCCATATGATGACCCGACCATCATAGCTGCAGGATGCAAGCATT	54.4554	1	Chr1A:27001284
IAB00104	chr1A	24944582	G	B_BS00110455_51.1_10.1038srep44530_ESM25	B	60K	ATAGCTGCAGGATGCAAGCATTGAACCATACTTGGGATGAGCCCATGCGATTTGCCAGACTGGGCCCTCGTGTCCGCTCAAAGTAGCAAGTTGCTGGTGC[G]AGGTGCCACTTACGCCAATGATCTTGATTGTGTTATCAGAGGAGGCAGTGGCAATACGCTTCCCGTAGTAATCCATTGCGATGTCATGCACCACATCTTG	53.4653	2	Chr1A:27001463
IAB30151	chr1A	25224283	G	G_gap_SNP_OTHER_13934	G	60K	ATAGTACAATCCAGCTCACACAAAGAGAACATTTAAACTATTGAAGTTATTATTCATCTTGTCGTCGGCCCTCCTGATGGAAACTATGTATCATGTCATA[G]TGATTGTTATTGGCAGCACCAAGTAGCCCACTATGCAATCATACCTAGCATATTTATAAGACCATTAGATATGTTAGATATAAATAGATAGAAGAGAATT	43.5644	1	Chr1A:27280633
IAB00105	chr1A	25541205	T	B_RAC875_c1825_188.2_10.1038srep44530_ESM25	B	60K	TATTTTATACAAAATTTTCACCTTTTTTCTGATTGTTGCAATACCTTCTTCTACCTCAGACCATTCCTGGGAAGGATGAGAAAACTGTTAAACCCACTAT[T]TCACTTGATTCAAGTGTTATCAATCTACCAAGTGACGGACAAGCCCAGGCTGGCACATCCAACATAGGTGGGGAACATAATGTTGTGTATCCACAACACA	44.5545	1	Chr1A:27650290
IAB00106	chr1A	25544299	A	B_CAP12_c2714_164.2_10.1038srep44530_ESM25	B	60K	CAAGGACTGGAGATGCTGAAAATCTTCAAGGACCATGAGGATAATGTGTCAATCCTTGATGACTTTGACTTTTACGAGGAACGTGAGAAGGCCCTGCTGG[A]GAATAAGGCGAGGCTGCATCAGCAACAACAGATTTCCAGCTCCAGTGTTTCTGAGCCCAAGAAGCCGTCGACAGTGCCCACTGACCTGGTGGGTCATATC	47.5248	1	Chr1A:27653384
IAB00107	chr1A	25544648	T	B_wsnp_Ex_c10783_17554146.1_10.1038srep44530_ESM25	B	60K	ATTCATCTGCTGCTGCTAAGCCTGTTGAAGTGAAAGAGAGCAGTTGAAGTGCGATTTGGCCGTGGTTGAAATTCAAATCATGTGCTTCCTCACCAGAGAG[T]TGGGTGCATAAAGACATCTGGTGCCGCCAAAATATGAAGGCGCAGGTGAAGATGATGGATGATGGCGTCCTGCGCTTCTGGTGAAGCATGATGTACACTA	48.5149	1	Chr1A:27653733
IAB00108	chr1A	25545972	C	B_CAP7_c4833_141.1_10.1038srep44530_ESM25	B	9K	GCTCGAGTTCCCCCAGATCTCCGGCGTCCGGGTGAAGGTCGGGAAGCCCCACGTCGCGGTGCAGGGCGTCGTGGACTACCTCGGGGTGGAGATACTGAGG[C]GTAGACAAGCATGAGCACAAGAACCGAACAGAATTAATCTCAGTTGAGCCGATCGATCTCTGTGTCTTATATTATCTATCTATGTATGAACATATGTTAA	55.4455	1	Chr1A:27655057
IAB00109	chr1A	25546058	A	B_CAP7_c4833_55.1_10.1038srep44530_ESM25	B	9K	TGGAGATACTGAGGCGTAGACAAGCATGAGCACAAGAACCGAACAGAATTAATCTCAGTTGAGCCGATCGATCTCTGTGTCTTATATTATCTATCTATGT[A]TGAACATATGTTAATCGCGCTCACGAAACAAGAATCATGAACGGAATAATTTCTGAAATGGGGATCATGTTCTTGCCTGCATATAATAGTTTCTGAACAT	35.6436	1	Chr1A:27655143
IAB00110	chr1A	25702851	A	D_Functional_SNP_MODERATE_5232	D	60K	TACTTAAATTTTCGGAACCTGCTGGTCTCCTAAATTGTGTATATTTATGCAGTCGAGTAAGAAGTCCACGGACCCAGTGGCTCCAATTCAGAAATACTGC[A]TTATCTCCTTCTCAAACATTCTAACCACAACTTGCCAGTACGAGGTTATGTATTAGTTTTGTATATCTGCTGTTGTTGGTTCCTATTGCTTCTGTACATA	44.5545	1	Chr1A:27847709
IAB00111	chr1A	25702854	A	D_Functional_SNP_MODERATE_5233	D	60K	TTAAATTTTCGGAACCTGCTGGTCTCCTAAATTGTGTATATTTATGCAGTCGAGTAAGAAGTCCACGGACCCAGTGGCTCCAATTCAGAAATACTGCATT[A]TCTCCTTCTCAAACATTCTAACCACAACTTGCCAGTACGAGGTTATGTATTAGTTTTGTATATCTGCTGTTGTTGGTTCCTATTGCTTCTGTACATAATA	43.5644	1	Chr1A:27847712
IAB15066	chr1A	25708489	A	D_Functional_SNP_MODERATE_565	D	16K	ATCACTCGTCTCACAACGTTTCTTGTCTCTGTTCCAATTAAAAATGAACTCCGTGCTATACCAGGCCATTGTATTCGGAGCCCTGTATGCGAAAACCTTC[A]CAAGAAACAAAACGCAGAAGGCCATGGTCGCGAGCTCATCGCCGCAGGGTTCTGTTCCAAATGCTGCTAACAGTTGACTGGAAGAAATAGCAAATAGGAA	54.4554	1	Chr1A:27853347
IAB00112	chr1A	25708710	G	B_wsnp_Ku_c42878_50516167.1_10.1038srep44530_ESM25	B	60K	GTCACTTTGCTGTACCGGATGGAATTTTTCATGTCCGTGGCGAATGACAGGCACCCTAACAAATTGACTGAGAGAGAACAGATTGTAGAGTCATGCCTTC[G]CTCCGAATCATCAACCTGGGGAGCTCTGAAAGGCTTAGCTGAAGGCCCATTAGTTTGTTGATGAGCAAGAGTGATCGGGACTGCTGAATTTGTTCTCTGA	49.505	1	Chr1A:27853568
IAB15067	chr1A	25712734	A	D_Functional_SNP_MODERATE_3267	D	16K	TCAAATTCGAGAGCACAAACTATTGCTATATACATGAAAATCCATTAACAGTTCTGGCAAGCAGAGGGAGTGCGTCTGAGGCAACAACTACATAACTTGC[A]AGAGAATCATAGGTATGCCAAATAAATTATCCCTACAAAAACAATTACACGTAAACTTATATGATTGATATATCAATAGTAATTATGAAAGAAATAGCTA	40.5941	1	Chr1A:27857592
IAB00113	chr1A	25791352	A	B_BS00065737_51.3_10.1038srep44530_ESM25	B	3K	GAAATCTCCGGCTAGCCGGCCAGCGTGGCTACTCTCTGCTTAGTTAACCTTCTGAATCTCCGGTTGTACGTCATGGTCCGGGGAAAGACGGTGATCGAGA[A]GATCGAAAACACCACAAGCCGGCAGGTGACCTTCTCCAAGAGGAAGAGCGGGCTGTTCAAGAAAGCCAGGGAGCTGGGCGTCCTCTGCGATGCGCAGGTA	54.4554	1	Chr1A:27936210
IAB30152	chr1A	26072080	G	G_gap_SNP_OTHER_13935	G	60K	AGAATCAGAGAAAACCATCAACATGAAAAAGTTTCGCATTTTCCGTAGCTTTTCAATGGTATATTGTTTGCCCAATTCCGATAAAGTTTGTAGAAATTAC[G]GCGAAAATACGTTTTTCGCCATTTTCGAAACTGACTTAAAACCGTAAAGAATTGGGAGAAACAATACATACCAAAAAGTTTCGCATTTGTTCAAGCTTTC	33.6634	1	Chr1A:28214548
IAB15068	chr1A	26313939	G	G_gap_SNP_other_4034	G	60K	TGCAGAAGAGACCAGAAAAGATTTGAGATGGCTAGGAACTTACAGCGAAGATCAGGCGTGAAAAAGTTGATGCATGTCGATGAGGATGATGTGGCCTCTC[G]GGTAGGGGAAGGTGGCGTCCGCTCGGGGAAGGAGTGGATTAGCGGCTCGTCGGAAGATCTGGCGCCGCGACCCGACTGGGGTGACTTGCGATGGAGGGGG	57.4257	1	Chr1A:28453756
IAB30153	chr1A	26603247	G	G_gap_SNP_OTHER_13936	G	16K	CTGGTGAGTGACAAATACTGAAGCGCACCTACTGGACTTCTGTACCTGGTGCCATCCTCTTTATCCAAGGGTTGAACTTCTGCAAGAGAGAGTTTTTCCT[G]AACTAGACAGTGGTGTGGATGAAGGTTTACAACCATGTAGGACAGCCTTAATCAACAAGTCAGTTGCATACTTTTCTTGAGAAAAATGAAGCCCACCTTC	44.5545	1	Chr1A:28742160
IAB00114	chr1A	26960576	G	B_BS00097523_51.3_10.1038srep44530_ESM25	B	9K	TCAATTAATATGGTCTCACCGTGGACAGTAGCCTCTGAGTTGCTGTCAGTTGCTGTTGAACTAGTTCCGGTGCATTTCTCTGGGCAAGAAACACCAGTAA[G]CTGTTTCACACCATTGGTATTACTCTTATCCGTGGCTTCCTCTGCTTTGTGAATAGATGGTGCCCTTGGTGGCAATACTAGCTCCTTTGGGAGTGATGGC	45.5446	1	Chr1A:29102473
IAB00115	chr1A	26960753	T	B_wsnp_Ex_c5323_9408829.1_10.1038srep44530_ESM25	B	60K	ACTAGCTCCTTTGGGAGTGATGGCAGCTTCAGACATGAAAATCCTCCTCTTCTTTCTGCTATAGATGAGACCTTGGACGGAGAGCGTATTGATCCCAGGA[T]GGGCTTCGAATGTTCCGCATTAGATGACTGGCGAAGAGGAGACCTAGATGATGGCACCAAAGCGTGTGGCAAATTAGATGAAGCAGGTGAAAGACCAAGT	49.505	1	Chr1A:29102650
IAB00116	chr1A	26961227	G	B_GENE-0074_370.1_10.1038srep44530_ESM25	B	60K	GAGAATGCTGGAACAACACCCCCAGCTATCGCTTTCTGGACGAGCTCAAAATCAGAATCATAAGATTCCACTCTCCGGCTTCCCACGCCAGTCCTGGATG[G]CGAATCGATCTGCTCCTTGCCAAGCTTCATTTTGCTGTCTGAATTAATAGGTGCACTGGAAAAGGCGTCCCAAAATTCAGGTTGCTCCAACCCTTCTCTG	47.5248	1	Chr1A:29103124
IAB00117	chr1A	26961317	A	B_GENE-0074_455.1_10.1038srep44530_ESM25	B	60K	GTCCTGGATGGCGAATCGATCTGCTCCTTGCCAAGCTTCATTTTGCTGTCTGAATTAATAGGTGCACTGGAAAAGGCGTCCCAAAATTCAGGTTGCTCCA[A]CCCTTCTCTGACAACTTTGATCTGCCCCTGCACCTTCTCATACCTCACCACCTGAAAAGCTGCCGCTCTCGCATCCTTCTCCATTACTGTATCACATTTG	47.5248	1	Chr1A:29103214
IAB00118	chr1A	26961620	G	B_RAC875_c8245_272.1_10.1038srep44530_ESM25	B	60K	TGCAGTGGAGCGTATGGGGAGTGAGGTGCCAACCGATACATCCTGAGCACTGAGTTTGGGGACAGAGGAATGGCATGCACCCGCTTCTGGCACTGAAGCA[G]CTGGCAGGCAAACCCCATGTTCGGATTCGCGATCCCCCTGGCAGCCTTCACAAACTGGAATGCGTCATCGAAGCTCTGCCCTTCCCTCCACATCAAATAC	59.4059	1	Chr1A:29103517
IAB30154	chr1A	27249417	A	D_Functional_SNP_MODERATE_7624	D	16K	CTCACGCGCCGCTACCTCCGGCGAGACCTGCTCGCACCACCCCCTCATAAATACTGGTGCGCCCAAGCCTCGCCGCAGATCGACCGCGCTCGCCCTCTCC[A]CTTTCCTGCTGCTGGTGCTGTTAACCGGACTCCCCGACGCCGCCGTCGCCGCCAACATGACCGAGGTCTGCGTCAAGGCCGCCGTCGGCCACCCCGACAC	68.3168	1	Chr1A:29390762
IAB30155	chr1A	27258447	T	D_Functional_SNP_MODERATE_7625	D	9K	GCTCCTCCCGGCAACCTCCAACCAACCTCTCGATCGATCGTAGCGGCTTCTGCTTTTTCGCTCGCGGCGATGGCGGTGGATCTGACCCCGAGGCAGCCGG[T]CAAGGCCTACGGCGGCGACGGCGGCGCCTACTACGAGTGGAGCCCCGCCGAGCTGCCCATGCTCGGCGTCGCCTCCATCGGCGCCGCCAAGCTCTCGCTC	71.2871	1	Chr1A:29399792
IAB30156	chr1A	27258555	C	D_Functional_SNP_MODERATE_7626	D	60K	TACGGCGGCGACGGCGGCGCCTACTACGAGTGGAGCCCCGCCGAGCTGCCCATGCTCGGCGTCGCCTCCATCGGCGCCGCCAAGCTCTCGCTCGCCGCCG[C]CGGCATGTCGCTCCCCAGCTACTCCGACTCCGCCAAGGTCGCCTACGTCCTCCAAGGTATATCTCTCCATCTATCACGCCGACCCCCATCTCCCCTCCCC	72.2772	1	Chr1A:29399900
IAB30157	chr1A	27360838	A	D_Functional_SNP_MODERATE_7627	D	60K	ACTGGAGCATTCGGCACCAAAAGGGAGCAGGCGTTCAAGGAGGCCCTCGCAAATTGTTGTTCTGAAACCAGACCCTCAGAGGAGAAGTTCTACACCGGTT[A]TAGCAAGCCAAGAAACATCGCAGTTTGGTCAGTGGACTGGTGCACGGTGGTTGAAGCCGCCACGCCATAGTCTGCATAAGCAAGATGGCATACATTCTAT	48.5149	1	Chr1A:29502183
IAB30158	chr1A	27360911	T	D_Functional_SNP_MODERATE_7628	D	3K	CCTCAGAGGAGAAGTTCTACACCGGTTATAGCAAGCCAAGAAACATCGCAGTTTGGTCAGTGGACTGGTGCACGGTGGTTGAAGCCGCCACGCCATAGTC[T]GCATAAGCAAGATGGCATACATTCTATGGCACATGGCAGTGTCCAAGTTTCAGAGCCAGAAGGAGATACACCTGAACAGAAGCTTAGAATACAAACCTCT	51.4851	1	Chr1A:29502256
IAB30159	chr1A	27361048	T	D_Functional_SNP_MODERATE_7629	D	60K	CAGTGTCCAAGTTTCAGAGCCAGAAGGAGATACACCTGAACAGAAGCTTAGAATACAAACCTCTAGAAGAGGTAGCAGGAAGAAACCATCTGAGAATGAG[T]GCTACCTTGGAGTTGGCTGTCAAAGGGAAAAGGCTGCTTCCACTTCTCATGATGAGACTTCGTCAATTTCTTCATCCACGCATTCTGCTGGATCATCGGT	45.5446	1	Chr1A:29502393
IAB30160	chr1A	27361757	T	D_Functional_SNP_MODERATE_7630	D	60K	ATTTATGTAACTTCAGAGAGAACAAGACACAGTATCTGCACTTCTGATCTACCCAGGACAAGCAACACATATAATGAGCATCCAGGTGATGTTATCAGTA[T]TGAGGATCACACAGCAATTGATTTGGCTATTCCACATGAGGATGTGCAAAATTTGAAAGGTCAGGCAGGGTGGAAAGAGCAAAAGCTAGCAACACCGTTA	41.5842	1	Chr1A:29503102
IAB00119	chr1A	27362753	C	B_wsnp_Ku_c11896_19337444.1_10.1534g3.114.014563_ESM4	B	60K	AGCAGTGGCAGTTCAGCTCAGATGTGTTCGTATGGCTGGAAAACAAGTACAGCAAGCTGCTCCTGTGGTCGAAATCAGACAGGAAGCTTCTTTTCGATCT[C]GTTAACTCAATCTTAGCTGATATGACGGCTCCCGGCAGCAGCCTATGTTCAAAAATCATGATGAACTCCTGGCCTCAAATGGATTGGAGAAAGTTAGCTG	49.505	1	Chr1A:29504098
IAB30161	chr1A	27753454	A	D_Functional_SNP_MODERATE_7631	D	3K	NNNNNNNNNNNNNNNNNNNNNNNNNNNNNNNNNNNNNNNNNNNNNNNNNGTGCAGATTCTTAACTAACTCAGTGTTGCTGCCAAACGAAGGTTTCTGTGA[A]GTTTGATCCGTCCATCGACCGGATTCCCCACCCGGACGCATCCCTGGAAGAATCTATAGGCGAGGTGGTGTGTCTAATCGTGTGTGTGTTCGCTTCGTGT	51.4851	1	Chr1A:29893859
IAB15069	chr1A	28069046	T	G_gap_SNP_other_4035	G	60K	CCTTGAAGAATCATTTAGCGTACATGCTTAAGAAAAAGAGATCTATCAGCTCACCTATTCACACGCAGCTGCATGCATTTTTTTTAGAAAAGGAGGATGA[T]TCCCGGCCTCTGCATCTAGAAGATGCATACGGCCACTTTATTGATTATTCTTGAGTACCTTACAAAGTATTACAACAATATGCCTGAATCCACCATCTTG	42.5743	1	Chr1A:30208166
IAB30162	chr1A	28361479	T	D_Functional_SNP_MODERATE_7632	D	60K	CGCAGGGGGACAGGCCCCGAAGGGCTGATGTACACTGACAAGTGACCATCTTTTCGCTGTGCCGTCATCTGTGTCACGTTCAGTATAGCTAATCCAGGCA[T]CTTGGGTTTTGTGCTGCTCCCAAGAACATTATGGACAGGCTCAAGCTTGTCCGCCCATTGCTCCAGCGATTTAAACGGTGTCGCATCAGGAAGAGTTTCC	47.5248	1	Chr1A:30502952
IAB15070	chr1A	28613922	C	D_Functional_SNP_MODERATE_1845	D	60K	AGTGCTGGTCAAGGAACGCCCGTGAATATGAATTCAAGTAGCGAGCATAGGGCAGGATCTGTCCAGTACTCAGACACAAAAGACTTTGGTGATAACGACG[C]CAGCAGTACAGGTGCTTCATCAGACAGAGGACCAAAGAAGAAACGTGGAAAAGCTACGGGGTCTGCCAAAGGCGGAGCAGTTGAGAAGGATGATGATGAA	48.5149	1	Chr1A:30754555
IAB15071	chr1A	28614804	A	D_Functional_SNP_MODERATE_4888	D	16K	GCCTATGTGCATTGTTCTCACAAGATCGCTTGCTACTCAATACATTAGCAGCAGCCTTTACTTACCGTCCTTTCTTTACCTGTTTTCTTGTTTGCAGGGC[A]TATTACACAAGCATCTGCTAAGAACTATGGGTACTCCAATAGTCAACAAGATTTTATCTAGTCTGGTAACTTCTATAAGCTCACACAGTATGGTTGCCTG	41.5842	1	Chr1A:30755437
IAB00120	chr1A	28617631	G	D_Functional_SNP_HIGH_4697	D	60K	TAATTTCGTGTATGAATTGAAGGATTTGATAGCACAAGTTTCTTCAGAGACTGATCCAGTTTCCTTCCTCCCAAAAGTCGTTGCTCTACTTTTTCTCCAG[G]TTTGCTTGATTGTATCTTTCCTGAAATAAAACTCTTCTTTTCGCTCTGTATTTATAGGCTGACCGGAGAAACATCCTGTTTGAATATTTTGTAGGCACAC	39.604	1	Chr1A:30758264
IAB00121	chr1A	28757527	G	B_BS00011787_51.1_10.1186s12864-016-3148-6	B	60K	GATGATTAGTTACCACGGCGTCTGGAACAACCGCTGTTAGCCACCGCCGCCTCCTTCACTCGCCCTTCTGCTTTTTTAAACGCCGCTTGGGGCCTGAGGC[G]GTCGTGCTCCTGCCCACGAACTTGAGGACCTCGTCGATGAGCACCACGGGGAGGGCCACCAGCAGCACCAGGAGCCATTCATTCAGGCTGAGCGGCACAA	61.3861	1	Chr1A:30900872
IAB00122	chr1A	29191523	T	B_IAAV7845.3_10.1038srep44530_ESM25	B	60K	ACGGGTACAAGGACATCCAAAAGAAGCACGACGACTTTGAGAAGATGCTTCTTGACAGGCTCCTGATCTTTGTCAGACTTGAGAGCATGATGGATGGCTA[T]TCTGATTCCGAGGACTTCACGGTGTCGGAGCAAAAGGTCGAGAGATCCACCAACGCGTTGCTGATGAGCGAAAAGGCTGGAAGCAACACATTGTGCTCCG	50.495	1	Chr1A:31334051
IAB00123	chr1A	29191754	T	B_wsnp_Ra_c26191_35761997.1_10.1371journal.pone.0164293	B	60K	ATTCCATTGTGCTGGCCAAGTCGCCGCTAACAGGAAACAACAGCCTAACAAGGTATTCCAGCCAAACATACCGTGACGAACTGGAGTTCCTCAACAGCTG[T]AAGGACGCGGGCGTCGTGCACATCCTCGGCAACACCATTGTGCGCGCGCGCAGGGATTCAGGGATCATCAAGAGGATTGTTGTGGATCACCTGTATGCCT	58.4158	1	Chr1A:31334282
IAB30163	chr1A	29611308	C	G_gap_SNP_EXON_13937	G	16K	TCTCTTATTTTCAACATATATTGGTCATATATGCTGCGGTCCTATTTGAGATAAACGATACAATTACTTACTAAATAATGTCTGCATGCAGAATCCGTAT[C]TGACACTGACAGGTCCTAGCCGTGCTATTGTGGTGGTGGATCCTGTGTGGTTTGAGGTTGCATTGAAAGTGAAGGGCGCTACTGAATCTGAGGATAAAGA	43.5644	1	Chr1A:31748677
IAB30164	chr1A	29993516	G	D_Functional_SNP_MODERATE_7633	D	60K	TTCTTCCGCAAGGAGAGCGGCGATGGCGGAGACGCAGGAGGAAATCGATTCTTACATTGAGCTTTATTGGGCTGATAGGATGGAGGCGTTCTTGGAGGAG[G]AGGAAGCGGAGGAGGAGGCGGAGAGAAGGGAGAGTGGTTCCGGCGGCGAAATGAAGAAAAGGAAGACGGCGGCGGGAGTAGGCTCGAAGAAGGCGGCAGC	57.4257	1	Chr1A:32128479
IAB30165	chr1A	29995948	T	D_Functional_SNP_MODERATE_7634	D	3K	GCTTAGCACAGTGGAATTAACATTGGGTGACATGGCTGAATCCGTGGAGGCCACCATCAGTGTGAAAGTGGTTGATGGGGAATGGCCAGAAGGCTTCGGA[T]GTCTAATTTCTGCCCGTACTGCCAGTATCAGTGACATGGAAATCAAGTTGCTTGCTTTTGATAAACTACCAGTTGCAGCTGATGGCACGATACAGCTTTC	48.5149	1	Chr1A:32130911
IAB30166	chr1A	30118630	G	D_Functional_SNP_MODERATE_7635	D	60K	CCGGCCAGGCCAACAAGCTGGTGAAATGGCTATGGGGGGGCATACTACTGGGATAAGGAGAAGAAGAAGGCTATGCCCTTGGCCAACGGCATCAAGCAGC[G]GCCCATATTTGTGGAATTGGTGCTCAAGCGGCTGTGGAAGGTATATGATCATGGTCTGAAGGTGGACGGCGCAAGCTGGCTGCGCGATCATGTCGTCCAG	51.4851	1	Chr1A:32252750
IAB30167	chr1A	30118722	G	D_Functional_SNP_MODERATE_7636	D	60K	CAAGCAGCGGCCCATATTTGTGGAATTGGTGCTCAAGCGGCTGTGGAAGGTATATGATCATGGTCTGAAGGTGGACGGCGCAAGCTGGCTGCGCGATCAT[G]TCGTCCAGGCCTTCAATCTGAAGGTATCGGAGCGGGAGCTGCAGAGCAAGGACCGCCCCAAGGCCGTGCTGGAAGCCGTGATGAGGGCGTGGCTGCCGCT	56.4356	1	Chr1A:32252842
IAB15072	chr1A	30120157	A	D_Functional_SNP_MODERATE_566	D	60K	TTAAGCAGCGGTTCGACAACCATCCAAAACGGAAGGGAAGGTATTCTAGTGCGCGGCACGTGTCATGTCTCAGAGAAACTGGGGTTTGTGAGTGTGTCTG[A]TGATGCAGAGATTAGCAATGGCATTATCGACGACAGTGAGCCATCCACAGATGTTCCTGATCATGAGGCACTAAGGAACATCATCATCTCAGGATTTCAG	51.4851	1	Chr1A:32254277
IAB30168	chr1A	30164884	A	D_Functional_SNP_MODERATE_7637	D	60K	AAGGCAACCTGAGCATGAAGCTAAGGCATAGTCTAGCGACAGAGGAAAGTAACAACGAAGGGAAGATCCTTGTGTTTATACCATGAGCTGCAGCTGAATG[A]AGAAGACTGATGTTTCCTGAACGTTGTTGATGCACATCGGCGCCTTGATAAGAAGGTACCTGACGGCAGGAAGGTTGCCATAGGTAACGGCATGCTCCAC	44.5545	1	Chr1A:32298348
IAB30169	chr1A	30180515	C	D_Functional_SNP_MODERATE_7638	D	16K	GGCCTTTGTGATGCGGGTCGAGGAGGAAGACGGCTCGGAAGAGGAAGACGACAACACCGATGAGGATGCCCATGCTCTTGTGACCACCGGGGCGAGGTTC[C]CATGCAATGATCTCGAATGCAGGTGAGAGTTTGGTACTGCAATTTGGTTCCTGCAGCCAGTTGCATTTTTCTTATATGAAATTAACACGTTGTAGTTTGT	52.4752	1	Chr1A:32313979
IAB30170	chr1A	30180536	A	D_Functional_SNP_MODERATE_7639	D	16K	GGAGGAAGACGGCTCGGAAGAGGAAGACGACAACACCGATGAGGATGCCCATGCTCTTGTGACCACCGGGGCGAGGTTCCCATGCAATGATCTCGAATGC[A]GGTGAGAGTTTGGTACTGCAATTTGGTTCCTGCAGCCAGTTGCATTTTTCTTATATGAAATTAACACGTTGTAGTTTGTCAATATCAGCTGTCATCTGAC	50.495	1	Chr1A:32314000
IAB30171	chr1A	30181276	T	D_Functional_SNP_MODERATE_7640	D	16K	ATTCCTAGTGGATTTGAAGATTCTGGAGATGAAGTAGATTGCAGCAGTGCACCATATCACCTGATGGAGAAAAGGAGCCTAGAGAAGAGCATTCTGCTTG[T]GCTGGAACTTGAGCATCATCTGAAAATTGAAGTGTGTACTACTTTGCTGTTCCTCTTTAATAAGCACAGTATGCTAGTGATGGTCTAATGATTTTCCTTT	42.5743	1	Chr1A:32314740
IAB30172	chr1A	30184056	A	D_Functional_SNP_MODERATE_7641	D	3K	AAAGCAGCATACGAGGGAGCTGCTATATTGAGGGTAGAGACAGTTTCTACATCTAGCCAAATTTCTCAGAACAGTGTTTCTCATGCAACAATGGTGAACA[A]CATTGGAGTCAAATCAGAATTACCAGGTGTGTTTGACTTCTATAGAACTGACTTGCGATACTTTAAAGCTACCTCTAAACTCCTGTACCTATGTTTTTCA	37.6238	1	Chr1A:32317520
IAB30173	chr1A	30197118	A	D_Functional_SNP_MODERATE_7642	D	16K	TCATGAACTTTCACCAAGCAGCATGGATTATTTATTTATTTATCGAATTAATTATTACGTACCTGCTCCGGAGGATGTTGGCGTCTGTCCCGCCGGCGCG[A]CGGACGACGGCGACGTGGTGGGGGCAGTGGCGCAGTTGCTGAGCGGGGGCGTCTTGACGCCGCACTGGTCGGGGAGGCCGAGGGCGCGGGTCTTGTTGAC	68.3168	1	Chr1A:32330020
IAB30174	chr1A	30294612	A	D_Functional_SNP_MODERATE_7643	D	60K	ACGGCGCACCCCTTCTTCTTCCTCCTCCGCTTCCTCCTCCCGTTGCTGCCGCCGGTCGTAGTCCCGCGGCGCCCGTCTTGATCCCTCCCGGAGTACTGGC[A]TCCACCGCCGCTCGAGCTGCCGAACGAGCTTCCGGCGTCGGACCCGCCGCCGCCGCCCCGGTGCGGGAGGAAGCTGGGGAAGACGGCGGCGCGCTCCCGG	73.2673	1	Chr1A:32427130
IAB00124	chr1A	30772523	G	D_Functional_SNP_HIGH_426	D	16K	GGGAAGTGCGGACGCCGCCGCGACCAAGGGCCGGCTCGTCGCCAGCATACGCGTGGCGCTCAGCACGACCCCCTCCAGCGACGTGGCGCACGCCTTCCGT[G]AGCCGGCGAGAGGCGCCTCGCGGCAGGCGCTCAGTGTCTCGCCTACCCGGGCCGCCTCTTGGGAGCCCGGCGTGATGCCGAACCTATAGAGGGCATCCGC	75.2475	1	Chr1A:32899087
IAB15073	chr1A	30804229	T	D_Functional_SNP_MODERATE_5687	D	60K	CTAGATTATAAGCATCACTGCCCATATGGCATTGCCAAACTGACCTTGTATCGCTGAATCAAGAAGGGATGCAAACGTTGTAAAAGTTGTTTCTCCTTCT[T]GTGGCATATCGTCCTCCAGCTTGACCAGATTCAATGCTGATCTTGCCACCTTCCTACCTGAACCACCATCCAGCAGTTTCGGTCCATTCAAGCCATCAAT	45.5446	1	Chr1A:32930291
IAB15074	chr1A	31031692	T	D_Functional_SNP_MODERATE_5245	D	3K	TTTACAGAGTTACAAATGGGCCCCTGTTGAGGAGTGATAGGAGCTCGAATATAAGGGGAGTGAGGGAGGGATCTGAGGAGGAACGGATCTTACGTTGAGC[T]GATTCTGCACTACGGGTGGGCGGTGGCGAGGGCGGCTGCGCGGCAGCGCGCCGGTGAGGGCGTATATGTCTTCCTCGATCTCTTCCGCGGAGAGCGTCAC	64.3564	1	Chr1A:33157077
IAB30175	chr1A	31253377	C	D_Functional_SNP_MODERATE_7644	D	16K	AGACGCATCCCGAACAGCTCCGGCATGCGCCGCGTGTTGGTGAAGGCGCGCTTGATCAGCACCCACACCTCCACCGCCATCGGGTTCGCGTACGTCGGCA[C]CTGCAGCTCCGACACCGTCCCCGTCCCGCTCCCCGCCACCAGCTTCCCCCGCGCCACGCTCTCCGCGATCGCGTACTCCAGCGTCATCGGGCTCACCCGC	70.297	1	Chr1A:33376895
IAB30176	chr1A	31511854	G	G_gap_SNP_OTHER_13938	G	60K	CCTATTTAGAGAGAAACATGGCCAACAACGATGAGGCCGGGGGTTCGGGCGTCAAGGCATTCTGGGAGCTGTCCCAGGAGATGGAGGAACAACCTCACTT[G]TATGAGGACGCCGCCTTCCCCACCGATCCTGAGACCACTGATGGTACCGCCGAGGATGACCCCACTGATGCCATCACTGATGGTGCCGCCGAGGATGCCA	58.4158	27	Chr1A:33630376
IAB00125	chr1A	31781215	C	B_wsnp_BE405518D_Ta_2_3.2_10.1534g3.114.014563	B	60K	GGACGGGCTCGCAGTCGGAGCTACAGCAGAAGCCGTAGTTACAGGTATGCTGAGCAACCCACCTGCAACTCTTGGGCTTTTTACTCAATAGTTCTGTTTT[C]TATTCTGTTTTCTCATATTTCCTCCTGCAATCAGCCGATCTAGGTCCAGATCCTATTCTGAATCTCCCAGAGGGCGCCGCACAGAGCGTGATGAGAGGAG	42.5743	1	Chr1A:33904873
IAB00126	chr1A	31781292	C	B_BS00084021_51.2_10.1038srep44530_ESM25	B	60K	TTTTTACTCAATAGTTCTGTTTTCTATTCTGTTTTCTCATATTTCCTCCTGCAATCAGCCGATCTAGGTCCAGATCCTATTCTGAATCTCCCAGAGGGCG[C]CGCACAGAGCGTGATGAGAGGAGATCAAGGAGCATTAGCTACAGCAGGAGCCCCAGGCGATCACTCTCCCCAGGAGGCAAGGAAATGGATCGCAGCCCCA	54.4554	1	Chr1A:33904950
IAB00127	chr1A	31895967	G	D_Functional_SNP_HIGH_3355	D	7K	CAACTACGGCCTCTTCAAGCCCGACGGCACGCCGGTGTACGAGCTCGCCTACCGCCTTCCCAAGGACAACGCCACCACCTCATCTGGCGCCGGCGGCACC[G]GAAGCATTACCGGCGGCGGGCCGCAGAGCAATGGCTACTACAGCATCTCGGCATCATCGGCAAAGGCAAACATGGGGAGGGCTCTGCCTTTTGCTTTCTC	66.3366	1	Chr1A:34019455
IAB30177	chr1A	32111351	C	D_Functional_SNP_MODERATE_7645	D	60K	AAGGCCGTCGACTTCATCTCCGACTACTACACCAACGTCGAGTCCATGCCCGTTCTTCCTAACGTGAAGCCGGGATATCTGCAGGACGAGCTCAGCGCGT[C]CCCGCCGACCTACTCGGCGCCGTTTGATGTCACCATGAAGGAGCTCAGGACCTCTGTCGTACCCGGCATGACACACTGGGCCAGCCCCAACTTCTTCGCC	60.396	1	Chr1A:34292932
IAB30178	chr1A	32112004	A	D_Functional_SNP_MODERATE_7646	D	60K	GCAAGCTGACGCCGACGCTGGTCTTGTGCCAACATATGTTTGCGCCACAGTGGGCACAACGTCTTCCAACGCTGTTGACCCGGTGGGTGCCGTCGCCGAC[A]TTGCCGCCATGTTTAATGCATGGGTCCATGTCGACGCTGCCTACGCTGGCAGTGCGTGCATCTGCCCAGAGTTCCGCCACCATCTCGACGGCGTCGAGCA	61.3861	1	Chr1A:34293585
IAB30179	chr1A	32112028	G	D_Functional_SNP_MODERATE_7647	D	60K	TGTGCCAACATATGTTTGCGCCACAGTGGGCACAACGTCTTCCAACGCTGTTGACCCGGTGGGTGCCGTCGCCGACATTGCCGCCATGTTTAATGCATGG[G]TCCATGTCGACGCTGCCTACGCTGGCAGTGCGTGCATCTGCCCAGAGTTCCGCCACCATCTCGACGGCGTCGAGCACGTGGACTCCATTAGCATGAGCCC	61.3861	1	Chr1A:34293609
IAB30180	chr1A	32280882	T	D_Functional_SNP_MODERATE_7648	D	16K	GATGTGCATCCACCCACCTGGTTCTATGGGGACTATGTCCGGCACGACATTGCTAGCCGCGGCGGTGGCGGCGGGGGCTCACGGCCTGGACGGGACGACG[T]GGTACACACCGTCGAGCGAGTTCATCCTCTTGATGCTCTTGGCCGAGCTCAACTTCATGTTCATAGGGAGGGACTGCGACCGGTGCATGCCCGTCTTCTC	68.3168	1	Chr1A:34462462
IAB00128	chr1A	32281301	A	D_Functional_SNP_HIGH_1634	D	60K	TCTGACCGATGACTTGAAGCTGCCCCCTCCAGGCAGGACGGCGTGCGCTGCGGCGCCGGCGGCTTGCCGGAACGGAACCTGAGCCGGACTTTCTGCTGGC[A]TTGGAGCCCGGTGTTGCTGCTACAGCTTCTGCCTCTGCTGCCGCCGTCGGTGTGAGGGGCGCGCTGCTCTCCGCCGGGATGTCGATGGAGTGGTGCGGCG	68.3168	1	Chr1A:34462881
IAB30181	chr1A	32454726	A	D_Functional_SNP_MODERATE_7649	D	60K	GACGACGGTCAAGCTGGCTGAGGCGCGGGACTGCCTGTCCCAGAGCCACAAGTTCAAGGGCGCCTGCCTCAGCAGCAGCAACTGCGCCGCCGTCTGCCGC[A]CCGAGAACTTCCCCGACGGGGAGTGCCACACGCACAACTTCGCCCGCAAGTGCTTCTGCAAGAGGGCCTGCTAGCCCGCCTGCTCGATCGCCCCGGCCGC	67.3267	1	Chr1A:34636306
IAB00129	chr1A	32476243	C	D_Functional_SNP_HIGH_783	D	3K	CGATAGAGTAGTGTACCTGGTGTGGGTTTTGCCGGCTTACTACTGCCGGCCTGGATTTGCTGGCGACGCTTCTTCATGGCGATGATGAGCTCGGCTAGTC[C]CATTGTGCGGTCGCAGAGAATCAGGGATACTTCGTTCTCGCAGCCTCCTTCTCTCTCTCTCGCTCGATCGCTCAAAGTCCAGTTTGGATTTCAAACCAAA	55.4455	1	Chr1A:34657823
IAB00130	chr1A	32546841	G	B_RAC875_c5727_1074.6_10.1038srep44530_ESM25	B	60K	TGACAATGACATTATTGCATTATCTCGGAGCTGCAGCAACCTTAAAAGCATCTCACTTTGGCTCAACCTGCAGCGCTACTCTAGTGATGTCAGCTATTGT[G]AGACGAGGACGTCATTTACTGATAACAGCCTTTACGCTCTAGCACGAAACTGTCGTATGCTTCAGATGGTAGACCTCAGCTTTATAGGATGTTCCCGTGA	47.5248	1	Chr1A:34728421
IAB00131	chr1A	32546886	C	D_Functional_SNP_HIGH_2133	D	60K	AAGCATCTCACTTTGGCTCAACCTGCAGCGCTACTCTAGTGATGTCAGCTATTGTGAGACGAGGACGTCATTTACTGATAACAGCCTTTACGCTCTAGCA[C]GAAACTGTCGTATGCTTCAGATGGTAGACCTCAGCTTTATAGGATGTTCCCGTGACTGGCCATCAGAAATAGGATTCACACAAGAGGGTTTTCTGGTGCT	44.5545	1	Chr1A:34728466
IAB00132	chr1A	32893123	G	B_BS00022604_51.2_10.1038srep44530_ESM25	B	60K	AAATTGCCGCTCTTAAAGCAGAAGCCGACAGGGTAGGAGCATCATTGCGAGATGCAGAGCACGAACTCCAAACTGTCAATGAGGAGAAAGAGATACTTCA[G]GAGAAGCTACTGTACACAGAATCAGCGGTTGTTGAAGCTAACAGGGCTGTGCAGGATGTAAAGGCCGAGAAAGAGGGTCTTCAGGAGCAGCTAATGCACT	46.5347	1	Chr1A:35074703
IAB30182	chr1A	32897620	G	D_Functional_SNP_MODERATE_7650	D	16K	GCCAGCGTTAAGATGGATGATGCGTACTATATGAAGCAGGAGAAAATTGGAATGGAAGCAATAGTAGATAAGATCAAGGAATACTTTCAGAAAGACACTT[G]TATTTCCGTGGCAGAGATTGCAGAGAAAATTGATGACATAGTCAATAAAGTTGTGGACTTGGAACTCATGGTTTCATCACAGACTGCTAAGATAGATAGG	34.6535	1	Chr1A:35079200
IAB30183	chr1A	32898283	T	D_Functional_SNP_MODERATE_7651	D	60K	TACTGTGTAGATGATTTGGAGGATTTGTGGGATTGCGGGCTTGAAAGAAAGTCGAGCTTTGCAGTTGCATCGGTAAATAAGGAAACAGCAGAAGATGTTA[T]TACAGATATGTTGCAGTCACCTCTTACTGAGCACCAAGCTGGTTGTGTGCCGACACTGACTGATGAAGCAACACCAGCCCCTGACACCGAACCACCTGGC	44.5545	1	Chr1A:35079863
IAB30184	chr1A	32898378	C	D_Functional_SNP_MODERATE_7652	D	60K	TGTTATTACAGATATGTTGCAGTCACCTCTTACTGAGCACCAAGCTGGTTGTGTGCCGACACTGACTGATGAAGCAACACCAGCCCCTGACACCGAACCA[C]CTGGCGAGTGTGAGAAAATAAAACCAGAAGAAGATCCTCAGATGGGTAAAGCTACAAGAAAGCCTGACATATATGGACTCCCTGATTGTTCCAGTAAGTT	50.495	1	Chr1A:35079958
IAB30185	chr1A	32898993	A	D_Functional_SNP_MODERATE_7653	D	60K	GCAGTTTGAGCTTGACGGTAAATCTAGCTTTGCAGCTGCATCAGTAGATAATGGAACAGCAGAAAATGCAGATAACAGTACATCTGGTGAACATAACAAT[A]CAGAAGTGAAATATAATCATGGAGCCATTGGCAGGAACATGCAACCATATGTTGTACATTCCCATGAGCAAGGTTCAGTAGATCGATTGCATCAAAGTTC	37.6238	1	Chr1A:35080573
IAB30186	chr1A	32899231	C	D_Functional_SNP_MODERATE_7654	D	60K	GATGGCAAGCAAGATTCATTGACAGTGGTTCATAGCACTTTTGGAGGCCACTCAGAACAAGATATGAACATAGAAGAACGGTTAGAAGACTCGCATTTCA[C]TGAAAATTTCACTCCTGGCAATGGAAAAACTGTTGGTGTTGGAGATCAAGAGAACAACATGGCTAATATGCAGCAGTTGCTTATGAGTGAACTCCAAGAC	39.604	1	Chr1A:35080811
IAB30187	chr1A	33227146	C	D_Functional_SNP_MODERATE_7655	D	60K	ACGGTTTGATCCCTATCGCGCGGGCATAGCTGCTACGAGCATTATCATCCCCATGTTCGAGGAGGATTCATGTGTGAGTCGCTCCTTGATCCGACGCCTG[C]GACCTTTATCCACCTGGGATCTCCTTGGGTAAATGGCATCGCATTTCTCGCATGGGACTTCACCACGCAACTCGATTCTCTTCAGCCCCACAGCTCGCTC	53.4653	1	Chr1A:35408724
IAB00133	chr1A	33374447	A	D_Functional_SNP_HIGH_807	D	3K	AAACAGGGTAGCATTTTTGTTTTGTTTCAAGAAAAAATGATCTTGGTGCGCGCGCGGCGGTGCCGGAACGGAAGACGAAGACCGAGATTGTTATTGACTT[A]CGAGGCTCCGCTGCGTCTTGACGTCCTCGTGGAGCTTCTTCATGGTGACGCCGGTGACGGTCATGGCGTTGCCGACCATCATGCCGGCGACGGGGATGAT	59.4059	1	Chr1A:35556025
IAB00134	chr1A	33374548	G	D_Functional_SNP_HIGH_882	D	60K	CGAGGCTCCGCTGCGTCTTGACGTCCTCGTGGAGCTTCTTCATGGTGACGCCGGTGACGGTCATGGCGTTGCCGACCATCATGCCGGCGACGGGGATGAT[G]TAGCGGGGCGTGAAGGGGAACACGCTGAGCACCACGAGCAGGAACATGGTGACGGCCGTGCCGGCGAGGATGGACACGCCGGCGATGTACCCGCCGCGCG	64.3564	1	Chr1A:35556126
IAB00135	chr1A	33375691	T	B_RAC875_c53593_236.1_10.1038srep44530_ESM25	B	60K	TCATGCTCTCATGGATGCGGTGGGGGGAGCGGGTTGACTAAGCCTTGCTCTTGCTGCCGTCCTCGGGCTTCTTGTAGGCATGGTCCAGCTCCTTGGCCTT[T]CCCATCAGGCCCTGCATGTAGTTCTTGATGTTGGGAACGTCGTAGTTCTGGGCGATGTAGATGCCGCCCGCGGCGCCGACCAGCAGCGAGAAGGTGCTCT	55.4455	1	Chr1A:35557269
IAB30188	chr1A	33822671	G	G_gap_SNP_OTHER_13939	G	16K	GTCTAACACAGATACCCAGAAAGTTTACGTGAGTACATTGACTTTTGGATATTCTATAGTTAGTCAATGATGTGCATTCGGCATGTTTCATCATCAGATG[G]GATTATTCATGTGTTGGACCGTGTTATTCTTGTTTAATCTTCTATAGTGTCAACTGTTGGGTTTCGTAGTAATTTCAAAAAAATTCCTACGCACACGCAA	34.6535	1	Chr1A:36001434
IAB15075	chr1A	34162954	A	D_Functional_SNP_MODERATE_3268	D	60K	TTTTCAGGATAACACTGGAGATGTCGAAGGGTTCTATTTACTTACAAGACCTGAATATTCTGGATCAGCACCAACAAGAGAACCACCCCCTGTCCCTGCC[A]CTGCACCATTACCAGTTGTGGTACCACCACCAGTTGTTGAACAACCACAAATTGCTGTGCCATCATCAGTTGCAAACTTACCAAAATCATTATCATTGGA	50.495	1	Chr1A:36334672
IAB00136	chr1A	34173064	T	G_gap_SNP_exon_0002	G	60K	TGTCCGACCGATAAAATGTTGTCTTAACCCGTGCTGACTACTTGTTTGCTTACCTAAAAAAGTTACCCCTTTTTTTGCCGTAGGAATTCTTCATATCTGG[T]GGAGATGGGCTGCCTCGTGGAACTGTTGAGAATTTGGTCTCGCGTGTTCGTCCTGTAATAAATCTGATCAAGCAAGAGGTAATTTTGGATTAAATTTCTC	45.5446	1	Chr1A:36344782
IAB30189	chr1A	34535012	C	G_gap_SNP_EXON_13940	G	60K	CAGCAAGCGGAGCAGGCTCTCATCAACTACTACAACAGGGCGATCGTCCCCGTCGTGTTCCTCCTCGTAGGCATGGTCCTCTCCATCTGCGCCACCGTCG[C]CTCCGCCAGGCTCCGCGCCAGGGCGACAAACGATTCTCAAGGTGGTGCCTGATCGATCAATTCCACACAAGACCAAGATGACCTCAGTTCAACCTTTGTA	65.3465	1	Chr1A:36706730
IAB15076	chr1A	34859870	C	G_gap_SNP_exon_4036	G	60K	TAAATGTTTAATTAAGGAACAAATGAATCAAACCACGTGATGTATGTTGAACTAGAATTGAGCTTGGATATGGTCTATGATGTTCTTGTCCACCTGGAAG[C]CTTTGGCCAGGATATCATCTGAGATGGTTTGCTTGGATCCAAAAACCGCATTGGCTATGGTGATCACACCGGGGTTCTTGCTGCTTAGCGCCGCAATGGC	44.5545	1	Chr1A:37031588
IAB30190	chr1A	34860168	C	D_Functional_SNP_MODERATE_7656	D	60K	TTCTCAGGGTTCGAAGTCACGAAACCAACATAGAGTGAGCCTTCCAACACTGTCAGGATCTCGGTTGCACGAGGGTGAAGGTGCGGTGGGTTTTGACCAT[C]AGGTGCATAATCAACACGCGCCAATGAGACACCCAAAGTGTTCAACCCGGCAATCTGTGCCACGTTAACTGCAGTCACAACGGAGCCTTGCTTGTTGCTC	54.4554	1	Chr1A:37031886
IAB30191	chr1A	35135897	T	G_gap_SNP_OTHER_13941	G	9K	CAAGGCTCGCCTTTAGAGCAACAGAAAGAGGTTTGCACATCACACTAAGATCTTTTCTGTCATAAGAATCTGCATAGTGCAAAATTTGCACCAAATAGGA[T]TTGGAAGTCGCAAACCTTCACAATTTTTCCAACAAATCCAACTCTTCAGTTCTGTAAAAGGTCAGGTGAATCTTTTCAAGCCAAAGTGCAGAAGCTAAGT	35.6436	1	Chr1A:37427256
IAB15077	chr1A	35486119	A	D_Functional_SNP_MODERATE_5166	D	60K	CCCACCCTCGTCCTCGTCATATCTTAGATCTCGTCCTCACCACACCCTTCTCATTGCCGCCGCAGCCAGATCTAGATCGGCTGCAAAAGCGGCGATCGTG[A]GCACGACATCGCCCCCAGCCATGGTGAACTCGGCGGAGCCGTCGCCTGCGGCTTTCCCATCGGATCGCACCAAGGAAGGTGGGGCTAGGGGGGCAGGTGA	65.3465	1	Chr1A:37774632
IAB15078	chr1A	35486186	G	D_Functional_SNP_MODERATE_567	D	16K	AGATCTAGATCGGCTGCAAAAGCGGCGATCGTGAGCACGACATCGCCCCCAGCCATGGTGAACTCGGCGGAGCCGTCGCCTGCGGCTTTCCCATCGGATC[G]CACCAAGGAAGGTGGGGCTAGGGGGGCAGGTGACGGAGCCGCGGAGGTAGATCCAACACCGTCGAGTGCCCACCGAGGGAGGCTGGTGTCACTGCCATCA	68.3168	1	Chr1A:37774699
IAB15079	chr1A	35486579	T	D_Functional_SNP_MODERATE_7352	D	16K	GTCACCGAGGCGGTTTCTCCACAGCCGTTGAAGGCACGCCCTGGTCGCCCACGTCGACTTGCGATGCCATCCCTCATGGCCACGACCGCTGCGAGCGCGT[T]GCAGCAGGCGTTTGAGTGCGAGCGGCGGTCGGTCCGCGCGGATGCGCTCAAGAGGCCGCGGTTCTCCGTATCACTCTCCGTGAGAGAGATTGAGGAAGAC	68.3168	1	Chr1A:37775092
IAB00137	chr1A	35486743	A	D_Functional_SNP_HIGH_709	D	60K	CTCCGTATCACTCTCCGTGAGAGAGATTGAGGAAGACATCTACGGCCTCACCGGTGCACTCCCGCGTAGCCACCCTCGCGGTCGGCCCCGCAAAGTGCAA[A]AGCAGATCGATGTGAGTTCCCGTGCCTCCTCTGCTCCCTCCCCTGACCCCCTTACATTCCAGCCCCTGCTGCTCCTCCCTAGGAACCCATTTTAATTCCA	67.3267	1	Chr1A:37775256
IAB15080	chr1A	35492398	C	D_Functional_SNP_MODERATE_2421	D	16K	TGTTTTGCCACTAAAGATTTTCCAACATTGAAGCCAAACTGTGTCTATATCACGGATGACTCTTATGAGTATGTCAACATCGGTAAGCATAACTGGGCGA[C]AAATCGGAGTTTGGGATATAGAAAACAAGAGTCTGCAGACTTTTGATAGTGATTTGCTTACTAATTCCTGGATGAACTGGCCTTCTCCGGTTTGGGTAAC	41.5842	1	Chr1A:37780911
IAB00138	chr1A	35526064	A	D_Functional_SNP_MODERATE_5234	D	16K	ATGGTTGCTGCGGTGTGTTCCCGTGAACCGCCATGGCGAACCCATCGCCCCGGACACGGGATCCTCCTCGGATCAGCAATATGAGGTCAGCGAGAGGCTA[A]AGCTTGGCGTCGGCAAAGTGGAAGAGGCGCCGGGCACTGGCAACCCCAAAGTCGAAAAGTACCCTGAGGTCACCGAGGAGGTTTCTCCACAGCTATTGAA	60.396	1	Chr1A:37814177
IAB15081	chr1A	35526239	G	D_Functional_SNP_MODERATE_570	D	16K	GAGGAGGTTTCTCCACAGCTATTGAAGGCACGCCCTGGCCGCCGCCGCCACCTTGCTATGCCATCCCACGCGGCCACGACCGTCGTGAGTGCATCGTCGC[G]GGCATTCGAGCGCGAGCGGAGGTCGGTCCGCGCCGATGCGCTCAACAGGCCACGATTCTCCATATCACTCTCCGCGGAGGAGATTGAGGAAGACATCTAC	69.3069	1	Chr1A:37814352
IAB00139	chr1A	35526546	G	D_Functional_SNP_MODERATE_5235	D	9K	CCCTTACATTCCAGCCCCTGCCCCTCCTCCATACGGACCCGTTTTTAATTCCATAAACGCTCCTGTCCCTAGCTGCTATTTCCTGGCGCGCGGTTATCGC[G]GATCAACGTGGAGTCCTACCGGGTGCCGGACAATCGCTGACCCTGTCAACTCAACAAGCGCCTCGACCCAACAGTAAGCAAGCAAAGTGGATTCGCAGAT	59.4059	1	Chr1A:37814659
IAB15082	chr1A	35529775	C	D_Functional_SNP_MODERATE_1846	D	16K	TGCATGTACCACCGTGTCACCCTCTCCTGCAGCCCGGCGGCTGGGAGCGCCTGCATCGTGCTGCTGGTGCACATGCCGATCGGCGAGCTCTCCTACGCCC[C]GCTCGGCGACGAGCGGTGGACCTGGATCTCGCCCGACGACCACCAGCTCATGGCCATCAGCTGGGGCTTCATGGACTCTTTCTACAATGAGGATGATGGT	68.3168	1	Chr1A:37817396
IAB15083	chr1A	35536840	G	D_Functional_SNP_MODERATE_5688	D	16K	GCTATGCCATCCCTCGTGGCCACGATCGCCGCGAGTGCGCCGCCACAGGCGTTCGAGCGCAAGCGGCGGTCGATCCGCGCGGATGCGCTCAAGAGGCCAC[G]ATTCTCTGTATCACTCTCCGCGGAGGAGATTGAGGAAGACATCTACGGCCTCACCGGTGCACTCCCGCGTAGCCGCCCTCGCGGTCGGCCCCGCAAAGTG	61.3861	1	Chr1A:37824382
IAB00140	chr1A	35577952	G	D_Functional_SNP_HIGH_1504	D	60K	GGGAGGGAGCAAAGGAGGCACATGAACTCACATCGATCTGCTTTTGCACTTTGCGGGGCCGACCGCGAGGGCGGTTACGCAGGAGTGCGCCGGTGAGGCT[G]TAGATGTCTTCCTCAATCTCCTCTGCGGAGAGTGATACGGAGAATTGCGGCTTCTTTATCGCATCTGCGCGGACCGACCGTCGCTCGCGCTCGAAAGTCT	62.3762	1	Chr1A:37864988
IAB00141	chr1A	35578136	C	D_Functional_SNP_HIGH_99	D	9K	CTCGCGCTCGAAAGTCTGCGGCGACGCACTCGCCGCGGTCGTGGCCACGAGGGATGGCATAGCAAGGCGATGCTGGCGGCCAGGGTGGGCATTCAACAAC[C]ATGGAGAAACCGCCTCGGTGACCTCAGGGTACTTGTCAACTGCGGGGTTGCCGGTGCCCGATGCCTCTGCCACCTTGCCAAGGCGAAGTTGTAGCCTCTC	60.396	1	Chr1A:37865172
IAB30192	chr1A	35578481	T	D_Functional_SNP_MODERATE_7657	D	60K	GGCACTCGACGGTGTTGGATCTACCTCCACGGCCCCACCACCCGCCTCCCTAGGACCACCTTCCTTGGTGAGATCTGATGGGAAAGTCGCAGGCGGCGGC[T]CCGTCGAGTTCACCATGACTGGGGGCGATGTCGCGCCCACAATCGCCGCTTTTGCAGCTGCTCTAGATCTGGTTGCGGCGGCAATGAGAGGGGTATGGTG	62.3762	1	Chr1A:37865517
IAB00142	chr1A	35933776	G	D_Functional_SNP_HIGH_3777	D	60K	CAAAAAGTCAAACAAACTTAGCAAATCAGTCAAAACAAATTATCCTGCCCCTACTGCAGATTTGGAACCCTACCAGACTCAGAGCAAGCGGTCACACAGA[G]GAAAGGTTGCAGAGCCTGATTATTTACGCGATGTGCATGTGGAGGTGGCGGAACAGATTAGTGAAGTGATGAGACCCCCAGCAGCAAGTAGTGAAAGAAA	52.4752	1	NaN
IAB00143	chr1A	35934711	A	B_RAC875_rep_c111911_116.1_10.1371journal.pone.0148671_ESM8	B	60K	AGCAGACCGCACAGAGCAATTCGCCGGCACTAACTGTTCAAGATCTTGTTAACCGGATTAAAACTAATCCTGGAGATCCCAACATACTTGAAACACAGGA[A]CCCCTGCAGGATTTAGTTCGAGGAGTGCTCAAGGTACTGTCATCTAGAACAGCTCCTCTAGGTGCAAAGGGCTGGAGAGCGCTAGTTGCCTATGACAAGT	44.5545	1	Chr1A:38217910
IAB00144	chr1A	35935378	C	B_wsnp_Ku_c11987_19472688.1_10.1038srep44530_ESM25	B	60K	TATTCTCTGTCTTGTAAGAGATGCTGCTTCTAGGTTGCCTGGAAGAACTGGAACAAGAGCTGATGTTTGCACACTTCTCAAAGATTCACAGTACCTAAAT[C]ATGCAGAATCCAATAAAGAGGCTGCTGTTAATCAAGTTGTCAGTGGCGCTCTTGATCGCTTGCATTATGAGCGTGATCCTTGTGTGCTGTATGATAATGA	41.5842	3	Chr1D:39353820|Chr1B:61806181|Chr1A:38218577
IAB30193	chr1A	36186097	G	D_Functional_SNP_MODERATE_7658	D	60K	TCAAGTGAGATACTCTTCCCGTCAACTTTAGACAAATAATTGCCAGCCTTGGCTATCTCACCTTTTTTCAACAACATTCTGATGATATCATTTATAAGAC[G]GGAACTGGGAACGATGCCACTGTTGTCCATTGATGAAAACATATTGTCAGCATCTTCCACTGCTCCGCCTTTTAGAAGATTTCTTATCATTACTGCATAA	38.6139	1	Chr1A:38468155
IAB00145	chr1A	36267619	G	B_Kukri_c23300_267.2_10.1038srep44530_ESM25	B	60K	GGACAAATCAACCTGACAAAAGCCATCTCAGATACTCAGTTCCATCACTGTAAGCAGGCGGAGCATCAGGAGCAGCTACCCTCTTCCGCATGAAAGTATC[G]ACTGAAATGGGCTTCCTCTTGCGGCCGCCTGGATGAGGTCGGAGTTGCTCATCAGCCTCCACAAAGTCGCCCTGCCAAGATGTGACGGCAAATTGCGAAC	57.4257	1	Chr1A:38549150
IAB00146	chr1A	36267854	T	B_JD_c12243_360.2_10.1038srep44530_ESM25	B	60K	CATGTTGAGGTAAACTATGTGATATGGTGGTGGTGGTTGCCTTGTATTTACCTCAAAAAGCACGTGAACACTAGATTTCTCATGATTGTCCCGTACATGC[T]TGTATGAAAACTTCTGGCCGCACCCAGAGAATCCACATGTGAAAGGTCTACTCTGCTCATGAACTGCCTTAATATGCTTGTGCAAATTGGATTTCTGAAG	44.5545	1	Chr1A:38549385
IAB15084	chr1A	36555440	A	D_Functional_SNP_MODERATE_4967	D	60K	GGTGACCGAGCTAGGCAGCAGTCCGGCGAAGGCGATGGCCGCGTTGTTCACGGCGAAGCTAGGGCGTCAGGCGTCCGGGTACCTGCAGGACAAGTACAAG[A]AGGCGAGGCTGGCCCTCGGCGACGTAACTCCGGCAGAGCTGTAAGTTTATTCATTCGCATTGCATAATTGCATTTGCATCTATGTATAACTCAACTCATG	61.3861	1	Chr1A:38835514
IAB15085	chr1A	36555974	C	D_Functional_SNP_MODERATE_2422	D	60K	GCAGCGCCGTGCCGACAGCGTCGTCGGCCTCCTCACCGACGCCGACCGCCTCAAGGACGCGCGCCAGAGGGTCCGCTCCCTGTCCTTCTCCCACGACGGC[C]GCGCCGGCAGCCCCACCTCCTCCGTCGCCTCCTCGGGCTCCTCCCGGGCCTCCCGCGGCACCTGGTCCTTCGCCTCCTCCTCGCCGCACTACTCCGATAG	76.2376	1	Chr1A:38836048
IAB15086	chr1A	36556029	G	D_Functional_SNP_MODERATE_6315	D	60K	GACGCGCGCCAGAGGGTCCGCTCCCTGTCCTTCTCCCACGACGGCCGCGCCGGCAGCCCCACCTCCTCCGTCGCCTCCTCGGGCTCCTCCCGGGCCTCCC[G]CGGCACCTGGTCCTTCGCCTCCTCCTCGCCGCACTACTCCGATAGCCCCACCTTCGTCTGCCTCTGCGGCCCCAACGTCGACTACCGCCATGACAAGAAG	74.2574	1	Chr1A:38836103
IAB00147	chr1A	36568415	C	B_Excalibur_c7237_1084.3_10.1038srep44530_ESM25	B	60K	TGCATGTTAAAGTAGCTAGGAAGCTCCATAGCAACAGCTTACGTTACTGGTTGCTGGAGTACTTAAGGAGGCAGCCAAAGGGGAGGAAGTATAGAGCACT[C]GTACTTAAGTTCATCAAGGATCGCATGGCAACATTGCTTTTGGTGGATGTAAGTCAACATGCTTCATCCAATAATTTATCTATTTATTGGTGCAGTATCT	46.5347	1	Chr1A:38848489
IAB00148	chr1A	36569350	G	B_Excalibur_c7237_1208.1_10.1038srep44530_ESM25	B	9K	CCTTTTTTCTGGTGACACCGACAGGTCGGGATTCAGGTCACAACCGTGGTTGCAGCCGGGAAAGTGGGAGATGAAGCGAGTGTCGTTGTGGAAATGGTTC[G]TCCCCGCGACGACATCTTATCAGTTATGGAGATTGCACAAGACATGGAGGAGTAAATGCTCGCAATGGGTAATGGACGCTCATTGCCTCGCTGCCTGGAC	52.4752	1	Chr1A:38849424
IAB30194	chr1A	36620839	C	D_Functional_SNP_MODERATE_7659	D	60K	GTAGGCGTTCACGAGGAACGGCGAGCCGGTGCGCGCGTGGAAGTCGAGGATCGGACAGAGCACCGGGAGGAGGTCCTTGCGGAAGTATGCCGACGAGGGC[C]GGTAGGACGTGGCGAGCACGCCGAGGTTGTGCGCGGTGGTGACCGCGACCTGCTTGTCGAGGCCGAGCTGCGCGAGCGCGTCGTGGATGCACTGCATGGC	69.3069	1	Chr1A:38900945
IAB30195	chr1A	36763152	G	D_Functional_SNP_MODERATE_7660	D	60K	CCGAAGGCATATTGCAAGGAGATTTACTGCTGAATTTAGGATGCACCAACTAAAACCTGCTGGATGCAGGAGACCCGCAGGTTGGCTTCGGCCACCTCGT[G]GAACCTTTGATCGACAAGGCTGGAGACTTTGAAGGATACGGACCCTAGGTGATCTACAGTGTTGACCAGGGCCTTCACAGCGTATTCCTTGAGGTTACTC	55.4455	1	Chr1A:39042322
IAB30196	chr1A	36794279	G	D_Functional_SNP_MODERATE_7661	D	60K	ACCCAGTGCAACTGCAAGCTCCACCTCCACACACGAACAGATACAGACGCAGCAGCCGGCAATGACGCAGAGGATCGTGATCGCGGTGCAGATGGCGAGC[G]GCAGGTGCCGGTCCAAGGCGCTGGCGCTGGTGGCGGCCACGCCGGGAGTGGATTCGGTGGCGCTGGCCGGGGACGGCAAGGACCAGGTGGTGGTCGTCGG	71.2871	1	Chr1A:39073299
IAB30197	chr1A	36794355	G	D_Functional_SNP_MODERATE_7662	D	60K	GTGATCGCGGTGCAGATGGCGAGCGGCAGGTGCCGGTCCAAGGCGCTGGCGCTGGTGGCGGCCACGCCGGGAGTGGATTCGGTGGCGCTGGCCGGGGACG[G]CAAGGACCAGGTGGTGGTCGTCGGCCACGGCGTCGACTCGGTCAAGCTCACCAGCGCGCTGCGCCGGAAGGTCGGCCACGCGGAGCTGGTGCAGGTTGGC	72.2772	1	Chr1A:39073375
IAB30198	chr1A	36794631	G	D_Functional_SNP_MODERATE_7663	D	60K	TACTCCTACCCGTACGGCTACTGCTACCCATCGCAACCGGCGCCGGTCAACTTCTTCTACGAGCAGCAGCACTGCCCTGCTGTTGCCGCCGTCGAGGCGT[G]CGGGTACCCATGCTCGCGGCCAGAGCCGGGCACCTGTTCGGTAATGTAGACTGTACAGCACATGCTGATAGGATATTACATTGACTTTTGCCAGTCGTAC	64.3564	1	Chr1A:39073651
IAB30199	chr1A	37103310	T	G_gap_SNP_OTHER_13942	G	60K	TCATCAACTGACACAACTAACTAATTTTCCTTTCCCAATGGGAGAGCACACAAGATCATACAGTAAATCATATCCAGAATGTAGCAATCAGTGGATAACA[T]GAGCCATCAAGCATGAAATCGACTGATAATATGAGCAAGGAAAGGGATACGGGGTGTGGTGATGTTACTGACGTCGGGGGCGTCCCTGAGGCGCTTGCGT	37.6238	1	Chr1A:39381056
IAB00149	chr1A	37467390	T	B_Excalibur_c1263_901.1_10.1038srep44530_ESM25	B	60K	TTATTTGTTAATGGAATGTTGTATGTGACTGTTGGATATGAAGTTTTGATGTTCGAAGGCCTGGAGGCAATGAATGATGGCATACCGCCCTATCATCAGA[T]CATAAGTTTGCCGCCTGAAGCTTCAGACCTGAGCACTTTTACCAATGGTTGCTTTGGCAAATCTTCAGGGATCTTACACTATGCAATGCCGCATGTGAAT	48.5149	1	Chr1A:39743434
IAB30200	chr1A	37504263	G	D_Functional_SNP_MODERATE_7664	D	60K	TGGCAGTCGGCTACAAAACCATTGCTTTCCATTGAGTTGAAGAGATCAATCATATCAGCAAAGCATCCCTCAGTGGCATACCCATTAAGCAAAATACGGT[G]CGAGGCAGCATTCGGTTTGTGGCCCTTGGCAGTCATGGAATAAAATATTTCTGCCGCTTCTTTGCTTCTTCGATGCTTGCTAAGGGAAGTCATCAACGAA	45.5446	1	Chr1A:39781224
IAB30201	chr1A	37504577	C	D_Functional_SNP_MODERATE_7665	D	60K	CACTGTATTGGGCTGAACACCTTTATCGACCATCTGCCGAAGGACTAGCTCTGCCTTGTCCATTGCTCTGGCCTTGCACAATGCATTAATGATCGAGTTG[C]ACGTCACCACATCAGGATCAACCCCTTGATGTATCATTTCATGGAATAGATTGCATGCCTTGCCTGTTTTGCCTTCTTTGAAAAAGCCATGGATGACTGT	45.5446	1	Chr1A:39781538
IAB30202	chr1A	37511615	A	D_Functional_SNP_MODERATE_7666	D	3K	ATTGCATGCCTTGCCTGTTTCGCCTTCCTTAAAGAAGCCATGGATGACAGTGCTATGGGATACCACATCGAGAGAGCCGACACCTCCTTCTTTTGCCACC[A]TCCAGAGCAGGTCGAGTGCTTCCTGGCTTCTGCTATCTTCACATAAGCTCTTAAGAACTGTGTTGTATGAGATGGCATCAGGCACGCAGCCGAGCTCGGA	52.4752	1	Chr1A:39788576
IAB30203	chr1A	37968728	C	G_gap_SNP_OTHER_13943	G	60K	ACGGCGTGACGGAGCAGCTCCACATGTCCTACGAGGACACGGAGTCAGCGTTGCACGGCCGCCGTAGGTGAGAGATCATGCCATCGTGCCGCATGACCCC[C]GTCGGCTCTAGACTGGTTTGTTTGTTTCTCTCCTTTAGATGTGCAATTAGGAACGGAAGAGTCGGTTTCTCACCAATTCATAGAAAAGGAATAGCCGGTT	53.4653	1	Chr1A:40243857
IAB00150	chr1A	38359520	C	B_RAC875_c31504_522.2_10.1038srep44530_ESM25	B	60K	GCCCAAAAAAGTAACCACTGGACTTCTGTACCAAGCCCGCAATAAGTCTGCTATCCCGCTTGTAAGCCTTTCCCGAGATGATGGAGAAATCGATGGAATT[C]TTGCTGACGTACCACACTATGAGCATTTAGAGTTTCTTGACTGCTGCAATGGTCTAGTCCTCTGCAAGTACAAGAGCAGCTATACTTCTCCAGGCATTTG	44.5545	1	Chr1A:40633166
IAB30204	chr1A	38368577	G	D_Functional_SNP_MODERATE_7667	D	60K	TATGGGGAAAAAAATCTGTAGAAAGCAGCAATGCCGATGCTAGAAACAGAGTTGTAACAGGTTCCCTTGAGGTGATACCTCGATTGTCTCAATCCACCGT[G]CATGGCGCACAACCGAACCGTGGGAGAAGAGAACCAAGGGCCTTTTGTTCTGATGCGCAACCTTATGTCGTCGGACTTACAAGCCTATGTTCTAAGCTAA	52.4752	1	Chr1A:40642213
IAB30205	chr1A	38703594	G	D_Functional_SNP_MODERATE_7668	D	60K	CACTCATTCCGACAATAACAGCTTAGTGACGAGTTTCCTTGAGTGTCATAAAGAAGGGAAGAAAGCAACTGAGTTGTTTGATAAGGAAATTGTCGTAGCA[G]GAGATTTGGAGCTTCTTGACACTCTGGCAGGTATTGCTGTGGAATGTCTTAACCTAGATGTGGATCAAAGACCATCAATGACAGATGTCGTGACGCGTCT	42.5743	1	Chr1A:40974736
IAB00151	chr1A	38729513	A	B_wsnp_BE490041A_Ta_2_1.1_10.1534g3.114.014563_ESM5	B	3K	TTTAGCTTGCTCATGTAGGATAAATTCAACAAAATTGGCAGAAATTGGATTGTTCTTTGTTTCTTTTGTAGAATCAGTCTAATTCCTATCGCTTTGATCG[A]CATAAAGGTGAGGTAGATATGTACTCCAGTTGAACTTGCTTTCCAGGAAAAATAAAATAAGAAAATGACACATGTGAAGATACTCTTGAAGTTTAGTAGT	36.6337	1	Chr1A:40999982
IAB30206	chr1A	39074692	C	G_gap_SNP_OTHER_13944	G	60K	ACTTGATGAAAATCAAAACCAAATTCCATTTGAAATCCAAGTCAAATATTTACTTCTTCTGTCATGCAAACAAAAATGTTTGTGATGTTGCAAATAATCC[C]CAGGTATTTGTCATGATGAAAACAACCTATTTTGGTTTTCCAAAATCCCCCTGGGATTTAATGTAGTGGTCCAACAACATCTTAACGAACCTTTTAAATT	34.6535	1	Chr1A:41339189
IAB15087	chr1A	39405319	C	D_Functional_SNP_MODERATE_6557	D	60K	GGTGTAGTCAACAGGCAGGCAGTTGCCAAGTCTGCTAACAGTTCAGCCAGCGTGCCATCTCGGCCTGGTGGGGGGACAAAGAACAACTCAACATCAAAAT[C]TGGTGCTTTGTCGTCAGCAGCAAGTCCTTCCTTGCGTAGTGCTCCCATGGCAGGTGGGAAAACAAAGTCACCGACCCTAATCAGCAAGAACAGGACCGCT	54.4554	1	Chr1A:41662144
IAB15088	chr1A	39405685	G	D_Functional_SNP_MODERATE_6558	D	60K	GTAGGGAGAGCGAGTCATACATCTGAGACCTATAGCACAAGGTCGTCTTCATTGTCCCCTTCCAACAGAAAGAGCAATGACCACCCTCCAACCACACTAC[G]GAGGCCTGTTATTGTTACAGAAGGACAGGCTTCAGGAGCATTTGCTGATAATGTGAAATCTAATGTTGACACATCAACCCAAGGAAATGGTTTTAAACCA	48.5149	1	Chr1A:41662510
IAB00152	chr1A	39406278	G	B_D_contig22896_682.2_10.1038srep44530_ESM25	B	60K	CTCAAGCTAAGGTATCAACTCCACTGCCTCTCAGAGTTGCACAAACTGAAGTAAAACAATCAAAGGTGACCGAGCCTGAAGCTTCTCAAGCCAAGGCATC[G]ACTCCACTGCCTCTCAGAGTTGCACAAACTGAAGTAAAACCATCAAAGGTGACAGAGCATGACGCTTCTCAAACTAAGGCATCGGCTTCACTGCCCATCA	46.5347	1	Chr1A:41663103
IAB15089	chr1A	39636669	G	D_Functional_SNP_MODERATE_1847	D	60K	AGTTGAAGTTGGGCATCTGCGAGAGCAGAAAGTGGACGGAACCGAAGATCATGATGAAGAAGGTGAGGCGTATGTCCTCGCACCGGCCGTTGCAGACGAG[G]TCGTGGAACTTCTTGAGCGACTGGCCGCCGGTGACCATGTAGACGATGTCGGTGCCGACGTCGACGACGAGCTGCTGCGGCACGACGATCCAGAGCCCGA	58.4158	1	Chr1A:41891529
IAB30207	chr1A	39651687	T	D_Functional_SNP_MODERATE_7669	D	3K	GTCTATCCCGAGGTACAGAGGCCTGCTGCCGCTTTCATTCCCCGGATGATCCTGTTGCTTGAGCATGGTGATCCTTATCCTCGACGTCGTAAACGCAAGG[T]TCTGCACCCTACTTAATCTTGACAATCCTGAAACGTTGGCAGGAAAAACGTACATCGAATCAAGTTTTTCGCTAGACACTGTTTAGAAACCTAATTTACT	47.5248	1	Chr1A:41906309
IAB30208	chr1A	39651690	T	D_Functional_SNP_MODERATE_7670	D	60K	TATCCCGAGGTACAGAGGCCTGCTGCCGCTTTCATTCCCCGGATGATCCTGTTGCTTGAGCATGGTGATCCTTATCCTCGACGTCGTAAACGCAAGGTTC[T]GCACCCTACTTAATCTTGACAATCCTGAAACGTTGGCAGGAAAAACGTACATCGAATCAAGTTTTTCGCTAGACACTGTTTAGAAACCTAATTTACTGGT	46.5347	1	Chr1A:41906312
IAB30209	chr1A	39893118	C	D_Functional_SNP_MODERATE_7671	D	3K	AGTCCTTGTTTCCAAGAAAACAATTCACAAACAAAACATAAACTACAAGCAGAAAATGAAAACTGCTACTAGGACAATTCCACGTGAGACACGTCTTTCC[C]ATGTTCCCCATTGCCACTAGCACTGCCACTGTTGCTACTTACTACTGGTGTATCGGCTCCCGTGGCCTCACCGCCACCCACTTTCCGGCGAGGACGACAA	46.5347	1	Chr1A:42146624
IAB15090	chr1A	40386479	T	G_gap_SNP_other_4037	G	60K	AACTAAAGGTACTTAATAAACTCAAAAGCATTGATGATAACTCTTGTTGCCTAGAAACAGAGGTAGTTTACATATTGCATTGCTGGTGTTTGTTTATGTT[T]AGAGTTTAAGCATGTTTAGTGTAGTGAGCTTGTTCTAGTGTAGTGAGGTCTGAACCATTGCACGATGTAGTGTAGTTTAGTGAGCTCTGAACCATGTTTA	36.6337	1	NaN
IAB30210	chr1A	40899621	C	G_gap_SNP_EXON_13945	G	60K	AACAAAACCCATAGTAGTCAGGCTACTGAAGAGCTTCATCATCATCAACAAATAGGTGATCCATTTCATCGGTGTTCATTGGGCTCTGTGGAGAATCAAC[C]GGCGTAGGAGCCGGCAGCGCGTAGGCGAGGCGGTAGCTGACCAGATTTGGGTCCAGGGCACGGATCTTCGGGGTGCTTGAAAACGCCGCCTCGGCATCCA	56.4356	1	Chr1A:43151015
IAB15091	chr1A	41288480	C	D_Functional_SNP_MODERATE_6249	D	16K	CATCACATATATACGGGGATAGTTTTTCTGACCAAGTACAATAAAATATGGCCAGCTTCGTTGAAGTGGCACATATTTGCTCACACTCCACCCTTGGGCA[C]TTCATCGCTGGTGACAGGCATTCCATCCTTGGGTAGTCCTTGCTTGGGCATGGGCACTCCACCGTTGACCTTGGAGAGGTGGTGCATGACCCAATGAGTG	54.4554	1	Chr1A:43539489
IAB00153	chr1A	41288654	A	G_gap_SNP_exon_0003	G	60K	GAGAGGTGGTGCATGACCCAATGAGTGCGACGAGTCTCCGACATCTGCACGAATGAGTGGCTCCTAGCCCTGTTGGCATTCTCATTGAGATAGTCCAAGA[A]AATTAACAGATCATCCTCGGTAAAACCAGGGAGCTCCATAACAGCATCATAAAGTTCAGGATGTGCCTCTCCGGTCACTACAAAAAAAAGACACATCCAT	44.5545	1	Chr1A:43539663
IAB15092	chr1A	41319723	G	D_Functional_SNP_MODERATE_6811	D	60K	TGGTTTAGGTGCACCTCCTTAAAGCCCTTTTCCGTCTTCACTCCACTAGCAATGAGCTCTACAAAGCGACGTAACATGAACCCAGACATTGGAGATGTCC[G]GCGCAATGGGTGATTCCCACCGCCATGCCCACCATCAGCCGCCATCTCAGCCATTATTCCTATGTATAGAACAAACAAAAGGAAAGGAAAAATGATTACA	55.4455	1	Chr1A:43570732
IAB15093	chr1A	41372177	G	D_Functional_SNP_MODERATE_1392	D	60K	GATGGACGGGGACGAGACGGCCGTCGTGGCGGCGGCAGAGGCTGAGGTGGTGGGGTCGGCGGAGACGGAGGAGCACGTCCAGCGCATCCTCCTCGCCATC[G]ACAACTTCACTCGCAAGGTGCGCCTCTTCACCCTCTCCTCCTCCCCCACCGATTCCACCTTAATCGTCTAGTGATGCCGGTGGCATTGCAGGTGTCGGAG	66.3366	1	Chr1A:43641479
IAB30211	chr1A	41712308	G	D_Functional_SNP_MODERATE_7672	D	60K	TCCACCGCCCCACTCACAACCTTATCGTCGCCGCGGCACGAGCAAAGATGGCGCCGCCGGCAGCAGCGCCGCCTCCCGCCATGTCCGCCCTCCCCACCTT[G]GCCTCCTCGCACCCATACCCTTCCCTCCCCACGCCCAAAACCGCCGCCCCCAAACCACGCCTCACCCTGGCCTATGCCGGCGCCGCCGCGGCTCCCAATG	76.2376	1	Chr1A:43979493
IAB15094	chr1A	41829735	C	D_Functional_SNP_MODERATE_571	D	60K	AAGCATCTGCCCCACGGGCACGGTTCCGGCCAAGCCATCGAGATTCAGCCGGGCAGCGACGAGGAGTCGGCGCAACTGAGCCGCATGTTCCCCGGCAACG[C]CTACATCGGCCACATTGAGTATGACAAGGACCATCCGTATGTACCCTCCTTCTTACACCCATCATTCATGCGTGCCCACTTACTGAATCTTGCTCCGCTT	60.396	1	Chr1A:44095997
IAB30212	chr1A	41872805	C	D_Functional_SNP_MODERATE_7673	D	3K	AGACCATCCAGGCCAGGCCACATTTCAGTTGAAACAGAGCAACTCTCCATAAGATCAGTGAGCCAAAGAAGCGAGATGGCACGCCTGTCTTCCGTTCCCA[C]CTCCCTCCTGCTGCTAGCTAGCCTCGCCGCCGCCGCCTCGGCAGCAGCCGCGGATCAAGAGGAAGGAGGCATCAGGATCCGCGTGCGGTACCCAACCAAG	65.3465	1	Chr1A:44139069
IAB30213	chr1A	41873048	T	D_Functional_SNP_MODERATE_7674	D	60K	GCTCAAGGGTCCGGTGGAGGCTTCAGGATCCGGCCGGCCACCGACGAGGAGTCGGCGTTTCTGAACCGCATGTCAGCCCGCGGTGCGGAGAAAACCGGCG[T]CGGAGCCGGCTACGACGGCCACATTGAGTTTGGCGACGAACATCCGTATGTTGCATCCTCCTCAGTCCTCACATCCATGTCCACATACTATTGAACTTCG	62.3762	1	Chr1A:44139312
IAB15095	chr1A	42110315	G	D_Functional_SNP_MODERATE_6250	D	60K	GTATCTAAGTAAAAATTAAGCCTATTCACGAAAAAAAGAGTAAAAATTAAGCCATGTAAACTTTGAAGTATAGCAGCGTACATTTTTAATTACCTGTAGA[G]CTTTCACCCTTGTGCTTCGGGAGAGCTTTTCTAATCCTCCTAAGTCTATCTGCTACCTCAACCATTGTCGGACGCATTTTATCATCCAGTCTCAAGCATG	40.5941	1	Chr1A:44375381
IAB30214	chr1A	42254942	C	D_Functional_SNP_MODERATE_7675	D	60K	AGCGACGGCCTCCCCGTGGGGTTCGACCGGTCGCTGCATCACGACGAGTTCATGGGCTCGCTGCTCCACGCGCACTCCGGCCACGTCGAGGAGGTGCTCG[C]CCGCGTCGTGGTCGACCCGGCCGCGACGTGCCTCGTCGCCGACACCTTCTTCGTGTGGCCGGCGACGCTGGCCAGCAAGTTCGGCATCGCGTACGTGTCC	73.2673	1	Chr1A:44519307
IAB15096	chr1A	42256028	C	D_Functional_SNP_MODERATE_3270	D	60K	GTGCCCATGCTCTGCTTCCCGCTGCTCACCGACCAATTCACTAACCGGCGGCTCGTCGTGCGGGAGTGGCGCGTCGGCATGCCCATCGGGGACCGTGGCG[C]GGTGTTCGCGGATGAGGTGAGGGCGAGGATCGAGGGCATCATGTCTGGGAAAGAGGGTGAGAAGCTCCGGGAGGCGGTGAAGAATGTGAGGGCGACACTC	69.3069	1	Chr1A:44520393
IAB15097	chr1A	42256183	G	D_Functional_SNP_MODERATE_6168	D	16K	GGGTGAGAAGCTCCGGGAGGCGGTGAAGAATGTGAGGGCGACACTCGAGGCCGCCACGACGCACGGTGGGTCATCGCAGCAGAGCTTCGATGAGTTTGTC[G]ACGAGCTAACGCGCCGTTGCAGCGAACGTTAAGCTGAGCCGACCAATGGGCCAGGAGAGCCGCATGCCGGGCGTTGGGGAAGTGGCCGCGAATAAGCGTC	61.3861	1	Chr1A:44520548
IAB00154	chr1A	42695480	G	D_Functional_SNP_HIGH_1893	D	60K	CCACACATTCACAGAAGCCACACAAATCCTATATTGTACGATTCTAATATCAAAGGGATAGAGAAGGCTTTAGTGTAGGAGATACAAAAGCCATAGCCAT[G]GCGAAACTCATGTGCTTATATTTCATCATCCTCACTATTGCGGTAGCCGTGTCGGCCGACGAATGTGAGGGTGACCGACAGACCATGATCAAGGAGTGTG	43.5644	1	Chr1A:44956833
IAB00155	chr1A	42721514	G	D_Functional_SNP_HIGH_2785	D	60K	GTGAGGGTGACCGACAGGCCATGATCAAGGAGTGTGCTAAGTATCAAAAATGGCCAGCAAACCCGAAGCTAGATCCGTCGGACGCATGCTGCACCGTGTG[G]CAGAAGGCAAACATCCCATGCCTTTGTGCTGGTGTCACCAAGGAGAAAGAGAAGATATGGTGTATGGAGAAGGTTGCCTACGTTGCCAATTTCTGCAAGA	56.4356	1	Chr1A:44982414
IAB30215	chr1A	43053929	G	G_gap_SNP_OTHER_13946	G	60K	GGATCAGTCGACGCCGGGACAGTCGAGTGGACTCCCTCAGTTTACCATGGACCGAGTGAACAAGCCCTCCTCTCTGAAGTTGATTCCGGAGGAGAAAGCT[G]ACGTGAAGATGTTGATGGAGCGCGTAGTACAGTTGGTTCGGGAGGGAGTGACGGGCATGGATCTCCTGGAGGTTTTCCTTAGGCGTCGTATCCAGCCCCT	53.4653	73	NaN
IAB15098	chr1A	43391867	C	G_gap_SNP_exon_4038	G	60K	CAGAAATTGGCAACGTAGCCAACCTTCTCCATACAATATATCTTCTCTTTCTCCTTGGTGACACCAGCGCAAAGGCATGGGATGTTTGCCTTTTGCCACA[C]AGCGCAACATGCATCCGATGGATCTAGCTTCGGATTTGCTGGTCATTGTTGATACTTAGCAAACTCCTTGTTCATTGCCTGTCGGTCACCCTCGCATTCG	51.4851	1	Chr1A:45650498
IAB30216	chr1A	43649207	C	G_gap_SNP_OTHER_13947	G	60K	TCTGTATATAAATCTTAATTTTTGGTAAATCACATTTGTATGGTGCTCCTTTACATTTTACTTATGTATTTACCTGATTTCCTTACTATAACTAACTAAT[C]TCTTATTTTTGTAGATGACCAAGATAAATTTACGATGCATGGATCACATGTTGAGCGCAAGGTTAAGAATGAAGCTACTACAAGATAGTTAGAATGTCAT	27.7228	1	Chr1A:45907104
IAB00156	chr1A	43994426	C	G_gap_SNP_other_0004	G	60K	CCTAATATCTTACAGCAAACCAACGGATCAGCTAACCACAAGCTTAGTATGTGGTATACTGTATAAATATCTAGCTTGGTAGAAAGCATGGTCAGTAGAG[C]GTTTTCTAACCATGCACTAGCAGTGCCCACTCCATGCTACTGTTATGTACATAGACGAGAAGTTTGTTTGAGAAAGAGTATGCTTGCTGCCTTTCATCTA	42.5743	1	Chr1A:46250218
IAB15099	chr1A	44060539	C	G_gap_SNP_other_4039	G	16K	CAAGTGCACCTTGATCCTTACTGAATGAGATTTAACAAAGGCTCTAGCTGTGAGTAACGCGAACCTATTAAATGCCATTATATGCAATTTAACTCTCATA[C]TGAAGAGTTCAGCCTGTTTTCTTTGCATATGGCTGGCATAGATGTAGTAGGAAGGGACCACTACTATGGTGTGTTTCCTCTCAAGGGTAAAGTATTAAAT	37.6238	1	Chr1A:46316095
IAB30217	chr1A	44409714	A	G_gap_SNP_EXON_13948	G	16K	ACAGTCATCCCAAACAGTGCCTATATTTGCCATTCCAACTATTTTCTTGTCGATTTGATGTGACTTTTCTACTCATTAAATGAAGGAATTGAGGGCCCTG[A]GGGAACAGTTTATTCAAAAGGAGTTTTCATTCTGAAGATCCAGATTCCTGAGAGGTTTGTTTTGATTATGATGGAAGCCAACCACCCCTTCCCTTTTTGA	38.6139	1	Chr1A:46666712
IAB00157	chr1A	44861408	G	B_wsnp_JD_c2722_3653988.3_10.1534g3.114.014563_ESM4	B	7K	GGTTTAAGGTTTATCTTTGAGTAATGCTGGTGTGATGGGCCTCCTATGAGTGTAATCCATGCGCATTGGGAGGGAAGGAGAACATCTTGTGTTTTTCCCC[G]GGCAGCTCAACCAGCTCGTGCCCAAGATGGTGTCTGTTTTCCCTAATCTCCCAAGCACATTAGCGTTATGGTGGTGAGAGTGAGTGAGAGTATTTTTGAT	51.4851	1	Chr1A:47099844
IAB30218	chr1A	45394410	T	G_gap_SNP_OTHER_13949	G	60K	GGTAATACAAAAGCGTTCAATTTAGTACAGTTATGTTCTATGGAGAAAAGTAAATCTTGTGAGTTATCCATTCAGTGCAGTTTTCCCAAGCAAGGGACGC[T]CCAAGAAATGGAACTGGAAATCGGTCAAGTTCTCTGTTTAAAAATTCGAGCATGATTACTCAACACCAGCTTATGCAAGCAGCTAATCACCATCGTTGTC	40.5941	1	Chr1A:47631980
IAB00158	chr1A	45796171	C	B_IAAV7445.2_10.1038srep44530_ESM25	B	60K	CACTACGAGCCTTGAGGGGCCTTGTTAGATTGAAGTCATTGGTCGAGGGTAATTCGGTTAAGCGTCAAGCTGCAAGTACTCTGCGCTGTATGCAGACTCT[C]GCACGGGTGCAGTCACAGATACGTTCAAGAAGGCTGAAGATGTCTGAGGAGAACCAAGCCCTCCAGCGCCAGCTCCTGCTGAAACAAGAATTGGACAGTT	50.495	2	Chr1A:48357916
IAB15100	chr1A	45857914	C	D_Functional_SNP_MODERATE_4968	D	60K	TTGTCGCCAAGAGAGTATATGTGCTGAAGGTAATGAACTTGGCCATTCCCTTGTTGGAGCCACAACCAAAAGGCAATTATCTCCATGGAAAGGGAAGACT[C]AACTTGAAGACCAAGGACCAAACGAAAGAACAACACTCGAAGTAGCATATAGTAAGAATTTGAAGCATTATTCAGTGGATCTGGTGCCATGGAAGGTGTG	42.5743	4	Chr1A:48417766
IAB30219	chr1A	46202368	T	D_Functional_SNP_MODERATE_7676	D	60K	TTCCCTTGTTGGAGCCACAACCAAAAGGCAATTATCTCCATGGAAAGGGAAGACTCAACTTGAAGACCAAGGACCAAACGAAAGAACAACACTCGAAGTA[T]CATATAGGAAGAATTTGAAGCATTATTCAGTGGATCTGGTGCCATGGAAGGTGTGGCAAGCATACAGGAGTGTATAGAAGAGTTGCTTGTTTTGAATCAA	40.5941	1	Chr1A:48761689
IAB00159	chr1A	46238780	C	B_Ra_c27593_460.1_10.1038srep44530_ESM25	B	60K	TTATTGCTGAATATGATGGAAATGTGGATGTTTAAGAGGGAGTATTTATCAGGAAGCAGCTTATAGGACTTCCAATAAGCAAGAAGTTTCATATAATTTT[C]CTGTATGCAATAGGATGAACTTTCATTTTATTGGAAGGTGCTATAGTATAAATTTCAAAGACCCACTTCAGTTGTTGCTGTTATGGATTTATAAATCTTA	32.6733	1	Chr1A:48798101
IAB30220	chr1A	46295767	G	D_Functional_SNP_MODERATE_7677	D	60K	ATAGATGATAAAGCAAATCACAAAAGGGTAAAACCTTGTACTAGTAACAGATCTGATCTTGAATAACTAAATATGAACAATTGTCTTACTGAGATATTAG[G]AATTTGTTCATGCGATGATTCTCCATAGGCCTCTTGGTATAGATCCGTCATCTGCATACATGATAAAGCAAATCACAAAAGGATAAAACCTTCTACTACT	34.6535	1	Chr1A:48855088
IAB30221	chr1A	46296213	T	D_Functional_SNP_MODERATE_7678	D	9K	TGAACCACCGAACGCAAAATGGAGAACTTCCAGCAAAAGTTTTGCAGAAGAAACAATTGCGCGAAAATGGTTGTCACCAAGAGAGTATATGTGCCGAAGG[T]AACCAACTTGGCCATTCCCTTGTTGGAACCACAACCAAAAGGAAATTATCTCCATGGAAAGGGAAGACTCAACTTGAAGACCAAGGACCAAACGAAAGAA	42.5743	1	Chr1A:48855534
IAB15101	chr1A	47191715	C	D_Functional_SNP_MODERATE_572	D	3K	TATTAACAAGACTGAATATCATTTTGAAAATTTCAGATAAGATGATAAAAATAGAAATTACAAGTTTCCATACGTACAGCATCCACCTTGACAATCCTTC[C]GTCAAACTGAATGCTATCAAGGTCACCCTCAAGACCAAGCAGGCTAATGCAAGCACTCACAAAATGCCTTGCATAATCATACGCATGAAACCTGAAAAAG	43.5644	1	Chr1A:49751036
IAB00160	chr1A	47193199	G	D_Functional_SNP_HIGH_4698	D	60K	GACTTGATACCCTTTGCCTTATTGATCTTGTACTCTTGCGGGAGCCCCAAGTAATGGAAGAGTGGCCAGAGAATTTTGTTGCAATACCCGCTGTAGTACT[G]GTCCATCAACTCCTCATCCAGGAACACAGGTACGCACCTCTTAAAAAACAATAACAATGTTGGTTAATAACCCAGCCAAATCACCACTTACCATCAACAA	45.5446	1	Chr1A:49752520
IAB15102	chr1A	47203066	G	D_Functional_SNP_MODERATE_6251	D	60K	GTGTCGGCCGCCCTCCTCCGCGGCACGCATGATGTCCTTGAGCTCGACGTCGACGTCAGCGGCCGGCCCGCGGATCCGACGCAGTGAGTGGCGGGCCTCG[G]CGACTTTCCCGCGCAACACGAGGCTGTTGGGCGAGTCCGGGATGAAGACGGCGCCGACGAGGATGACGACGGCCGGGATGATGCCAACGCCGAGGGAGAG	71.2871	1	Chr1A:49762250
IAB15103	chr1A	47213286	C	D_Functional_SNP_MODERATE_7355	D	60K	TTCTGCTGACATAAGAAAGTTAGCCAAGTCCAGCAAGACAGGTAGGGAAGCTATGGATCAGCTGCTGCAGAAGGACCATCGCCACCTTGATGAGCTTCAG[C]TTGTGCCCTTTTTTGTTTGTCGCCGTTCAGCGCATGACAAGGATCAAGCATACAAGCTTTCATCTCACTAACTTCTGAAGATAAGACTGAGAAGAGAACT	51.4851	1	Chr1A:49772470
IAB30222	chr1A	47517190	G	G_gap_SNP_OTHER_13950	G	60K	TCCCAGGGTCCATTCAGAGAAGAAGCCGTGTGTGGATGGCGAATCACACCAGCATTCCACGACGTCGATGCCTGCCGCGGTATCCAAGATGCTCGAAGAC[G]ACGAAGACCTCCTCATGGAGATCATTGTCCGTGTCGGCTTCCCCACCACCCTCGTGCGTGCTTCCCTCGTCTGCAAGCGCTGGTACCACCACATCTCTGA	58.4158	1	Chr1A:50074396
IAB30223	chr1A	47806064	C	D_Functional_SNP_MODERATE_7679	D	9K	CCTGCCGGCGGCGGCCCATGAGTCGCAGTTTTTCTTGCTGATCTTGTCTTCTTCACCGATACTCTTGTTCTTGTTCTTCACGGTCGAGTTGTTGGCGGCT[C]CTTGTTGGCTGATCCTCTGCCGGACCTTCTCCTGCCGCACATGTACCTGCGCATAGCTAAACCCCATGGAAGCCATGTTTGACCAGGCGCAGCTGAAAGA	55.4455	1	Chr1A:50360192
IAB30224	chr1A	48232830	T	G_gap_SNP_OTHER_13951	G	60K	TAAAACACAAGAAAAACGCTTTTACCACACACCCATTAGACATACATATGCATGAACAGAAAATAGGCATGCGTGGGGTGGGTTAAGAAGATTATACCTG[T]TGTCTTGTGTCCTCGGGGTTTCTTCGCTGCAGTCTTCTTCCCCATCAGTGTGGCGCAGAGGTCCTTGAAGCGGTGCAGTATGGTCGCGGTGACGGTTTGT	48.5149	1	Chr1A:50786137
IAB00161	chr1A	48589805	G	B_IAAV4861.1_10.1038srep44530_ESM25	B	60K	GCCAGCCTCGGTCTCGGTCGGTCCGGCCTCGACTTTGTTTATCAATAGATTCTGACTCTGAGTAGATTGGACATTTAAATGGGATAGCTGAGTTTGCATT[G]ATTTGGCAAGGCCGCCTTCCAGAAATCCTGATTTTTACCGAGGTTATCAGGTTCTTCTGGTTGATGTAAAGAGAAACACAAACATAGATGCTGTCTTGCC	42.5743	1	Chr1A:51141915
IAB15104	chr1A	48593667	C	D_Functional_SNP_MODERATE_2424	D	16K	CACTCTTCCTCCTCCTCCTTGCCACCGCTGTCGGTCCCCGGGTCACTCGCCTTCTCGTATCTCTCCGCCGAGCCGAAGGCTCCCGCCGACTTGTCGTCCT[C]CTCCCCCTCCTCCTCGGCGCGGTCGCTGGCCGGATCCGGCGGCTTGGGCGCGGCGGCGACGGCCACGTCCCTGCTGCTGAACACCCAGGGCGACCGGCGG	72.2772	1	Chr1A:51145777
IAB15105	chr1A	48771262	G	D_Functional_SNP_MODERATE_573	D	60K	CTTCAAACAGCCATGGCAGCCACTGGTTTCGCTTCGCTCTTTTTTTACTTTTGCATTTTGCTCTTGTGCCATAGCTCCATGGCACAACTGTTTGGCATGA[G]CTTTAACCCATGGCAAAGCTCTCGCCAAGGGGGTTTCAGAGAGTGTACATTCAATAGGCTTCAAGCATCTACACCACTTCGTCAAGTGAGGTCACAAGCA	48.5149	1	Chr1A:51322497
IAB00162	chr1A	48772367	C	B_TA001649-1197.1_10.1038srep44530_ESM25	B	16K	GGTGATGCGCCAATTGTGGCTATCTATGTTTTCGACGTAAACAACTATGCTAATCAACTTGAGCCTAGGCATAAGGTAACAAATGATCTTTGAGACAAAT[C]TATGTGGGGTCAATAAGTCTATTCAACTAACCTGTTGTATTTAATGTAGTTTACAAAGTGACATGTTGTTTAATTTCTCTTCTTGATCAATCTTGTAGGA	33.6634	1	Chr1A:51323602
IAB00163	chr1A	48773640	G	D_Functional_SNP_MODERATE_5237	D	60K	TCTAGGACAGAAGCTCGAAGCCTCAAATTTAGTAGGGAAGAGGAGCTGGGAGTATTCGCTCCTAAATTCAGTCAAAGTATCTTCCATAGTTCTCCTACCA[G]CGAAGAAGAGTCATCTTAAGAGCGCATGAGCTAATGTCAAAACTAGCTCATGGACTAAAATAAACACATCATTGAGTGTGTAGCACTTTGATGTTTCCAT	40.5941	1	Chr1A:51324875
IAB30225	chr1A	48784078	C	D_Functional_SNP_MODERATE_7680	D	16K	CGCCCCGCCCCGCTAATCCCATCTCATCTCCCACCTCACCTACTCTCTCCCGGTCGGCCTCACCTCACTCCACACTCTAGCTCATCCCCATGTAAATGTC[C]CCCAATCCCCACGCCACCTCCAATGCCGCCCGCAATGGCCACCACCTCCCCTCCGCTCCGCCTCCTCAGCATCCTACTCTTCCTCCTCGCTGAAACCACG	63.3663	1	Chr1A:51335313
IAB15106	chr1A	48785571	C	D_Functional_SNP_MODERATE_4464	D	60K	GAAGGGCGAGATCCTGCTCGTCTACGACTACATGCGCAACGGCAGCCTCGACCGCACGCTCTTCGACGCCTCCTCCCCGGCCCTGCCGTGGCGCCACCGC[C]ACGAGATTCTCGCCGGCGTCGCCTCCGCGCTGGCCTACCTCCACCACGAGTGCGACCGCCGGGTCATCCACCGGGACGTCAAGTCCAGCAACGTGATGCT	74.2574	1	Chr1A:51336806
IAB00164	chr1A	48976609	A	B_IAAV4055.2_10.1038srep44530_ESM25	B	60K	TCAAGGTCTCTGGGGATTTGGAGCTCCTATCAATCTTGGCTAATGGATTGCCAGTTTCAGAAGATGTAGACATGGCTAGTGTTGAGCTTCTGAAGGCCCC[A]CCTGTTCCAAAGAAGCGGATTTTTCTTCTTGTTGGTGTTTTCTCTACTGGAAACAACTTCAAGCGCCGGATGGCTTTGAGGCGAACATGGATGCAATATG	45.5446	1	NaN
IAB15107	chr1A	48978430	A	D_Functional_SNP_MODERATE_5297	D	60K	TTTGTTAGGATCGATGAAGTCATCTCTAGCCTGAAGAAGGCGAACCCCCATGGTCTCTTGTATGGTCTTATGTCTTTCCAGTCTTCACCACACAGAGACA[A]GGATAGCAAGTGGTTTATCAGTCCAAAGGTACATCATGTTTCCAGTTACCCTGCCCTGCACGGGTTCATTCTTAGGCTGCTTTTCTTACCCTTGAGGAAC	42.5743	1	Chr1A:51529058
IAB00165	chr1A	48978836	T	B_Kukri_c23985_166.1_10.2135cropsci2016.10.0859	B	16K	AGCTATTTAGACTTGAAGACGTGGCGATGGGAATATGGATCCAGCGATACAAAGACAGTGGTCAGCAAGTGAACTACGCCAACGATGAGCGCTTCTACAA[T]GAAGGATGCGACTCTGATTACATCCTCGCCCACTATCAGAGCCCGAGGCTCATGATGTGCCTGTGGGAGAAGCTCCAGAAGGAATCTCAAGCGGTATGCT	51.4851	1	Chr1A:51529464
IAB00166	chr1A	48978899	G	B_Kukri_c23985_229.1_10.2135cropsci2016.10.0859	B	60K	AGCAAGTGAACTACGCCAACGATGAGCGCTTCTACAATGAAGGATGCGACTCTGATTACATCCTCGCCCACTATCAGAGCCCGAGGCTCATGATGTGCCT[G]TGGGAGAAGCTCCAGAAGGAATCTCAAGCGGTATGCTGCGAATAACTCTGAATCGGCGTCAACAAGGGGCTGTGCAAGGACGTGATAGATTAGGTAGCTA	52.4752	1	Chr1A:51529527
IAB30226	chr1A	48979726	C	D_Functional_SNP_MODERATE_7681	D	60K	CTGGCTATCCTGGCGAGGCGGAGGGCGGCGGAGGCCGTGGCGCGGCGGGCGCACGCCCCCGGGGCGGCGGCGCTGTCCGCGTGGAGGGCGTACGCGGCGG[C]GGCGGAGGAGAGCGACGTCGTGGTGGTCGGCGGCGGGCCGGGAGGGTACGTGGCGGCCATCAAGGCGGCGCAGCTGGGGCTCAAGACCACCTGCATCGAG	82.1782	1	Chr1A:51530354
IAB00167	chr1A	48981868	G	B_BS00104686_51.1_10.1038srep44530_ESM25	B	60K	TGGTTACATTGGCCTGGAAATGGGTTCAGTCTGGAACCGTCTTGGGACAGAGGTCACTGTTGTTGAATTTGCTCCAGACATAGTCCCATCAATGGATGGT[G]AAATCAGGAAGCAGTTCCAGCGCATGTTGCAGAAGCAGAAAATGAAGTTTATGCTCAAGACAAAGGTGGTCGGAGTTGATACCTCTGGAGACGGGGTGAA	43.5644	1	Chr1D:52633477
IAB15108	chr1A	48999566	C	D_Functional_SNP_MODERATE_1393	D	60K	TCCGGCGCGTGCGCGAGGGCGGCAAGGAAGCCGTTCAGGGAGCGCTCGGGGACCGGAGTGGCCTGCCGAAGCAATTTGTCGAACAGGTGGTGCACGTGCT[C]CGGACTGAGCGTGCCGGCACGGACACGCTCTGTGGCAGTGGCGAAGGCGGCATGGGGACACCAGGAGGGTGACGACGAAGAGGTGGTGGTGGAGGAGGAG	66.3366	1	Chr1A:51550002
IAB00168	chr1A	49099455	C	B_BS00064197_51.1_10.2135cropsci2016.10.0859	B	16K	CAAGACACTGGATTGCCTACCATAGGGGAAGGTTTAAGATCAATTAGTGGACCAGAAAAGTATTGAGTGCAACTCACTAAGCTCAAAGCAGTTACAAATA[C]TAAAGTTAGTAAGAACTTTGTCCAAGGAGGATAAAGTAGGAGATCTAGGATGAAAGAATTGCAAAATTTGAGAGGTCAAACAGTCATATCTTATATGTCC	36.6337	1	Chr1A:51649694
IAB00169	chr1A	49153584	T	B_BobWhite_c4646_119.1_10.2135cropsci2016.10.0859	B	60K	CTGGAGCTCGTTGAGAGCTACCAGCTCCTCGCCGAGACCTTCGGAACCGACCCCAATTCTAGGCTGCAGATTCTTCCAGTGAAAATAGCAAAGAAGAGCT[T]GGATCAGGGCGCTCAGGGGCCGACGTCCACCAAGAAGAACGGCTCGGATCTGATTGTCAGCGAGAATGGTGGAGGCTTCAGCTTCTCCCGGCTGCCATTT	54.4554	1	Chr1A:51703097
IAB30227	chr1A	49251849	G	D_Functional_SNP_MODERATE_7682	D	60K	TAGGACCGTGCTTAGAGTAAGTTGGGGTGCAGCCAGCCCCCTTTCTAGCAGCCAACTGTACATCAGCATCTTAAGTTTGCTTTTGTGCACAGTGAACTCT[G]GGTACCGTGGGAACGCAGGGAGAGCACTCAGGGGATAACCCGCCACATGCACAAGGAAGGATATCTTATAAGCAAGGGCGTCCGTCTTCTGATTCAGAAT	53.4653	1	Chr1A:51801370
IAB00170	chr1A	49252857	T	B_Excalibur_c77035_156.1_10.2135cropsci2016.10.0859	B	60K	GAAGCCTAGACCCTCAAGGGCCTCGAGCTTAGATGCAAGAACGCCCTGGCCAAGACTAAACACCTCGGTAGCATTCCAGTATATCCTTCCAATCTTGCGG[T]GTGCGATGCCGTAACTGCATAGTGCATGGTAGCTCTCGAGCAGCATCTCGGCATCCGCGAGGAATGTGAGGTCCTGCGGCAAGAGGTAATCGCACTCGCT	50.495	1	Chr1A:51802378
IAB00171	chr1A	49287281	A	B_Kukri_rep_c104386_273.2_10.2135cropsci2016.10.0859	B	60K	CATAGATTGTCATCTTAATGCAAGTGTCCCTCATGTTTGTTAGGGCTTTGAGAACAATAAACATTAGAGAGGAGGAGGAGAAACTCAATGTATGGGTAGC[A]TACTTCAACCTTGAAAATGAATACGGGAGTCCACGGGAGGTAAGTTAAAAATGACGCTACGTTATGTTTCTTTCTGCTCCTCCAGTTGATGATACTGATC	39.604	1	Chr1A:51837681
IAB00172	chr1A	49287742	C	B_RAC875_c5544_4156.1_10.2135cropsci2016.10.0859	B	60K	ATATGGAGCAACTTTATGACTTGCATGATGCAATTGTAGATCTGGTTGCGCCGCATTCAGTTTTCTCTCACTCAAGGCAAGGATGTTGAATACATCAAAT[C]TGTCGTAAACCGTGCGCTTCTTAGTCTACCACAAAGCAAGCGTATAAAGTTTCTAACGCAGACTGCTATCCTGGAGTTCAAGTGTGGGGTGGCTGAGGAA	42.5743	1	Chr1A:51838142
IAB00173	chr1A	49305233	C	D_Functional_SNP_HIGH_2070	D	7K	ATGATTGCACCGACGAAGCAATCGTCCTATTTCAGAAATTAGGTGCAATGAATGTGAAATTGGATATCACAACACTCAATACCATGATTGATGCAATGTA[C]AAGGTTCGTAGAAGACAAGAAGCTAAAGATTTGTTTGCTGCAATATCAGCCAGTGGCTTGGTACCTAATTCTCCTACTTACGGCACAATGATACAAAGTC	35.6436	1	Chr1A:51855304
IAB30228	chr1A	49305558	A	D_Functional_SNP_MODERATE_7683	D	60K	TCTAAAGGCCGGAAATTATATGTCTAAAATTGATGGGAAGAACGCCCAACTTGAAGCTTCAACTAGTTCGTTGTTGTTGTCTCTGTTTTCAGGGGAAGGG[A]AATATCGGGAACAAATACAGTTGCTCCCTGTAAAGTACCAATTCTTCGATGCAGTTAGTTGATGAAGTGGACTCAGCAGATACATGTTCGCTTGGTTTGG	40.5941	1	Chr1A:51855629
IAB00174	chr1A	49356126	A	D_Functional_SNP_HIGH_1505	D	60K	GAGGGCTGATAGATGAAGCTATGCTCATACTTACTGAAATGCGGGGACAAGGACTGAGTCCGGATGTAGTCACCTATTCAACTCTAATATCTGCACATTG[A]AGAATGGGTAAGCTGACTGATGCCATGGATAAGTTCAGTCAGATGGTTGTTGGTACGGGAGTACAGCCGGACACAGTTGTTTATCACTCCCTAGTTCAGT	43.5644	1	Chr1A:51905934
IAB30229	chr1A	49486407	T	D_Functional_SNP_MODERATE_7684	D	60K	CTCCGGTTCCGTGCCCGCGACGACGAGCGCATCTTCGCCTTCACCCTCGGGTCGCCGCCGAGCTTGGTGGCGCCGGAGAAGGCGCCCTTGACGGTGCGCG[T]CATCTCGACCTCCCGCTCCGGGTTCCCCGTCGACCGGCCCAGGCTCGGGCCCGTGGCGTAGGACGAGCCGAACCTAGGGCCGACCCAGAGCCGGATACGC	75.2475	1	Chr1A:52033525
IAB00175	chr1A	49530413	A	B_IAAV6799.1_10.1038srep44530_ESM25	B	60K	TAGAGTTTTTGATGTCCCACTAGAAGGTGAAGGATTTTGTGCATCTTCAAGAGCCTTGTTTTCCGATTCAGTACTCACTGATTTAAGTTCACATTCCAAT[A]AATCAATCTCAAGCTCGGTCTTCTCAAGCTCCCTGGCTATGTTTTCTTTCAGTAGCAATAACTTACTACTATTTGTCAGTCTTCTCGAATCCCCAGAACA	40.5941	1	Chr1A:52076724
IAB30230	chr1A	49896460	G	G_gap_SNP_OTHER_13952	G	16K	GACGCAAGAATCAAGACAGAAAGCACGGTGATTTATAGTAGTATGATTTAGATGAAATACAGGAGGTAGCTTATCTCAGATTCCCATGTGCTAGCACTTT[G]TTTACTTCAGTCCAACTTCGGACGAACCCCAAGCAAGCCGTTTTTTACTGTCACAAACCCTTGGATCACCAGCAGGTGACAGATTTATTTATGTTTATAG	44.5545	1	Chr1A:52440952
IAB30231	chr1A	50187818	C	G_gap_SNP_OTHER_13953	G	60K	CGGTGGTCCTTGCGTGGCTCAACGCCAGGGTCGTCGATCCCCTGCTGCAGGTCATTCAGAGGTGAGGCCCCAGCCGCCCGGCTATAGTTTCTGTTTCGTC[C]GGCTGCGCCGGCATCTGGTCGCCGGTTTCATCGCTTCTGCTTTGGTGGTTGGCCGGTGCAGGGGCGCGGAGCCGAAGCAGCTGGCCTTCTCCGCCGCGCT	60.396	1	Chr1A:52728878
IAB15109	chr1A	50538304	G	G_gap_SNP_exon_4040	G	60K	TTTATTGATAGAATTGTACGTGACTAAAACCCAAAAAAAGTAATGAAAGATGAAAAAGGAGTACATTTATTGCAGCCATGTATGATAAATACTGATGAAC[G]AAAGGGTACTACTAATAAGGTCTACTTATTGGCACCATATACATCCCATTCTATGGAACGTATCATATAGGATGATGCAACCGCATGAAAGTAAATGATT	34.6535	1	Chr1A:53073022
IAB30232	chr1A	50844713	T	G_gap_SNP_EXON_13954	G	60K	TTTAACCATACAAGTATATATCCCTATACAAATAACATCATGGAGGCAACAATAATATGGCACCAAATAACATTCAGCGAGGAGAATACGAACCTTCTTG[T]CAATGGTTTGGCAGTTATCCCTAGTGCGGTGGAAGATAATGTTGCGATTGTGATCCAACGAGTCACGTGCGGCAACGATACCATAGACATCCAGAGGCCA	41.5842	1	Chr1A:53376908
IAB15110	chr1A	51257803	A	G_gap_SNP_other_4041	G	16K	TTCGAACAACAAAAATTAACTGCCTATTTATTGAACCATGACAAAGTTAAAGTACTAAATAACATTACCAATAATGGTGAATCTGAAAAACAAACATTGC[A]TGCCAAAATTGGCAGTAGTACTGAGTTTTCTTCCTCTCTCGAAATTGGAAGAATATGAATAAAGCTATCCTCACGCACCACACACATATCGGTTAGCCAC	33.6634	1	Chr1A:53785945
IAB00176	chr1A	51703135	A	G_gap_SNP_exon_0005	G	3K	TTCCTCTTGGCCGTATATACGCCTATCTCACAGTTGGTACCGGGGAGCTATCTCACAGTTGGATTATTTACCGAATTTGGTGCGTGCGTGCAGGTTCACG[A]TGACATGGGGCTGCCGCTGTCGCACTACTTCATCTACACGGGCCACAACTCGTACCTGACCGGGAACCAGCTGAGCAGCGGGTGCAGCGAGGCGCCCATC	52.4752	1	Chr1A:54229213
IAB30233	chr1A	51979935	C	G_gap_SNP_OTHER_13955	G	60K	TCATGGACTTTGAGGATGAATAGTGCTCCTACTAAAAAGCCTCAGATTTGTTCTTTTTGTGTAGCACTCATTTTAAGGTGTTTCGTCCTGAAAATTTACA[C]ACATATGCTTTATGTCTCTAAATATGTGTGTATTTTTTTTCAAAATTTTTTGAAACGTGAAAAATTGAATTTTGATCAAGTCAAACTCGGGCTCCATGGA	26.7327	1	Chr1A:54505626
IAB15111	chr1A	52231514	G	G_gap_SNP_exon_4042	G	16K	AGCCAACTCCGACAATTTCGGTGGCGACCCGCCTCCTGCAGCAGCGAACCCCTCCTGCCGTGTCTCGAAATGTTCAGACAAGGAGAGGAGGGACAGGAGA[G]TGGTGAACAACAAGGCAGAGGCCATCGCCCCGGATGCGACCGGCATTTGGCGAATCATCTGCAGGATGGTTGAGCGAGATATATGTGGCATCAACTGGCA	59.4059	1	Chr1A:54751807
IAB30234	chr1A	52481919	G	D_Functional_SNP_MODERATE_7685	D	3K	TCTTTTGTCAATTTCGTCCGTAGGGGGTCTCTTTTAGCAATTCCAGTGGGCAGAGGGTCTCTTTCGACAAAAAATCCTGAAGAGAGCATACTGACACGCA[G]AAATCCTGGAGAACACACCATCCGCCTTCTGTCGACCACGTTCTACTTGAGAGACGATGTCCCCATATCCATTGGGCATGCTGTTTGTCATGCCATGATG	48.5149	1	Chr1A:55001484
IAB30235	chr1A	52482138	G	D_Functional_SNP_MODERATE_7686	D	60K	GTCAAATTCAGTGTTATGACAGGGACGTATGACATCATTGACATGGTTGAGGATGATCTGGTCACCTCCGCGAGAAATTTCATGCTGTTCTTTGATGCCT[G]TCCAAGTGAGTTTGGTGGTCTCACTGCCCTCGACCTCGAGAATTTGAGATTTGGTGAATCAGACATATCCAATGTCCTCATCACTTGCAAGCGGTTGAAG	49.505	1	Chr1A:55001703
IAB30236	chr1A	52482539	G	D_Functional_SNP_MODERATE_7687	D	60K	GCTGTAAGCCTCACAAATCTCAGCCTTAGTTACCACAAGATGGTGAAGTTAAGTGAGTTTCTTAGTGGTAGCTCTATACGAGACCTGAAGTTGCGATTTT[G]TTCCGAAAAGGTAAGTCGTGATTGCTGCTTTGCGAGCTGTGTGCCTTCACTTTTTCTCTGCCCATCTCATCATGTGCTTGTTCGTTGCAGATTTGGGTGC	45.5446	1	Chr1A:55002104
IAB15112	chr1A	53187582	C	C_KC174859.1_3	C	16K	TAGCCTGCCTAGCTAGCAGAGGAGCGACTCGACGAACATGTCGTCCCGGGGCTCGTCCTTGGCCGCGTAGCCTGGGTGTCCGGCGAGCATCTCGAGGGTG[C]ACGGGGCCTGCACGGCGGCGGCAGGCCAGATGACGGCCGAGCTGTCGGAGGAAGATGACGCCGGCAGCGCGCGGCCCCGGCCGATCGGCACGTCGTGGCT	73.2673	1	Chr1A:55704409
IAB00177	chr1A	53188831	A	C_KC174859.1	C	7K	ACGTTGAAGCATCTTATGTAAGTACAGTAGTTTCGACAATAATACTGAATATCTTATCTTTGTACTATTATGGAGTACCTTGAATAAAGGTAAGTAGTTT[A]CTTGAGCGTTGACCGTGGCGTTGGACTTGACTGCGTGAAAGGAGAAGCCAGAGAGGCCGAGCTCATCCTGCTGAAAGGTGTTCAGATCGGCGCTCGCCTG	41.5842	1	Chr1A:55705658
IAB30237	chr1A	53510222	T	G_gap_SNP_EXON_13956	G	60K	CAGACGAGTATGAGCCTGTTCCTGAGATGACCGATGGATGTGAAGCACGGAGAGAAGCGGTGATGGCTGGCCATCTACTTGTTGCAGCAGACAGGTACAA[T]ATCGAGGGGCTGAAGCTGATATGCGAAGAGAGGGTGTGCAACCTCATCAACCCTGACATCGTGGCGACTAGTTTGGCTCTAGCTGAGCAGCACGGCTTCC	51.4851	1	Chr1A:56028406
IAB15113	chr1A	53856241	T	G_gap_SNP_exon_4043	G	3K	CGGCGACTCCGGAGCCAATGCCGTCCGGTAGGGGCAGAGGCAGGCCCAAGAAGGGGAGCCCTGGCGCTGCTCCTCCGGAAGCGGAAAGCTCGGGACGAGG[T]GGAAAGAAGAGCGGGAAGCGAGGGAGGCCTCGCAAGTGATCCGCCGGATGAACCTCGGGCTCGCCAACGTTTTTTGGGTCAGGCTAGATGGCAACGAGAG	66.3366	1	Chr1A:56366818
IAB30238	chr1A	53867119	C	D_Functional_SNP_MODERATE_7688	D	60K	TTCTTTTCCTTTCTTTCTTTTTCTTGTTAATTTGAGTCTTGAGGATCAGCACTGATACTAAAACCTTTGCTATACTTGGATGTTGCAGTTGCAGTTGATT[C]AAGTGGCTTTGTTTACAGGTATGTTCCTTCTCCACCATTTGTTTGACAATGTTACAAACTTACAATCCAGATAGTTGACTAACTAGTGTCTCTATACATG	37.6238	1	Chr1A:56377696
IAB30239	chr1A	54002548	T	D_Functional_SNP_MODERATE_7689	D	60K	CTAACATGGCACTTAATTAATGCAACAATAGAGTGATAATATAGATGTTTGGCCTTGGATTTTGCAGTTACCTAGAGAAGAAAGAGCCTGAAGCCCAACA[T]TAACAATGGCCCGAAGAATACTGTAGACACTATTTATGTAAACAAAATTGGTTTCGGGCAATTTGTAATGCTTGTGATCGTAAAGTTTATGTATTAATTA	39.604	1	Chr1A:56509117
IAB00178	chr1A	54351651	G	B_TA004698-0181.1_10.1038srep44530_ESM25	B	16K	CCACCAATATCTAGTTTCTTCTGGAAGTTTGTATCATCTTATGCATGCATCTGTAAGACCTCCAAACCTTACTGGGCACGGAGTTAGTTTCCATTAGACT[G]TGTGGGTTCATGAAAAACAAATTGAACTGTCTCATGGTTCTGTTTGCACATTCGCCTTCTAGGTTTTACTTGCTGAAAGTTAATTGTACTATGATGTATG	42.5743	1	Chr1A:56858220
IAB30240	chr1A	54462262	G	D_Functional_SNP_MODERATE_7690	D	60K	CAGAGACAACTATTAATGAAGGTAAGTTGTGTCATACCTCGTCAAAGACCAAGAGAGCCCCTGCCTCATCACAAGCATCCCGCAGTCCCTGCAAGAACTC[G]TTGGTGGCACTGTGAATCCCACCCTCACCCTGCACGGGCTCGACAAACACAGCAGCAATCTTCCCCGACTGTATCACCTTCTTGGCCTCCTCCAAATTGC	59.4059	1	Chr1A:56968281
IAB30241	chr1A	54871022	G	G_gap_SNP_OTHER_13957	G	60K	TATTCAACGAGGATCAAACAGTAAGGTCTCTAGAGAAAAGTTCTCACAGTGAAAAAATGTGTGCTTTGTAGTGCCTGGAACCAGTTCTCTAATTGTACAC[G]ACTTTTTCTCGATTCATCTTGTTCGACACACAGGTTTCCTACAAAAAAGCATACTGTCAGCATGATCTAGCACTAGCATATCATGTGTAGAACATAAAGC	39.604	1	Chr1A:57375365
IAB15114	chr1A	55329695	G	G_gap_SNP_other_4044	G	60K	CTCCACACGAATAGGCGTACTAACTGGTGGAGTTGGGGTTCACCGTGATAGTACTGGCCCTTTGGGCACTGGAGCTGCCTTACTAACTGCTCTTGTTTGG[G]AGTTCTGTGGTGGAGATGGTGCTGTGTCAATAGGAACTGGGTTACTATCGGCTGGGGTTAGGGTTAGATTGGGTGAAGCTGGTTCTCTGTCCATCATAGT	51.4851	2	NaN
IAB30242	chr1A	55638890	A	G_gap_SNP_OTHER_13958	G	60K	AGATTGTTGATTGTTAGCTGGTCGATAGTCTAGTGTTGAAGCGAGTTGAGCCAATGTGCCGTGTTTTGCACAACTGCTTACAAGTGGGGTAGCACCAACA[A]TGTTTACAAGTACTTATGTATACGTCGGCGCACAGTTCTCAAACGAGTACTCTATTTCATCAAAACACACACTGCTTGTATGATAAAACTAGTGAGGACG	45.5446	1	NaN
IAB30243	chr1A	55996688	G	G_gap_SNP_OTHER_13959	G	60K	AGGATTACATGCAATGAACTAAACACTTCATGTCATGTTTGGTAGTCTCAAGTCATTGAAAGCATGCACGACCCACATCTATCATTGGTTGATATGTCAC[G]AAATAAGAAACAAGGAGGGAGTTAATGCACCATGCCTAAGTATTTTTGGATTATTTGGTTTTCGTAAGGTGACTTACACAACATTTTTGTTTACGTGCAT	39.604	1	NaN
IAB00179	chr1A	56337986	C	D_Functional_SNP_HIGH_1670	D	60K	ACACCCGCCCCGATGTGCTCTACGTGAATGTCGGCGACGGCCACTCCGACCACGCGTGCTGGGAGCGGCCGGAGGACATGGAGACGCCCCGGAGGTCCTA[C]ATGGTGAACGCCACCCACCCGGGCTCTGACGTCGCCGCGGAGACGGCGGCGGCGCTGGCTGCGGCCTCCGTCGCGTTCACGGGGCCGCACACGGGGCCGC	73.2673	1	Chr1A:58835672
IAB30244	chr1A	56765127	C	G_gap_SNP_OTHER_13960	G	60K	CGTGGAATTGTCACGGCAGATGTCCTTAGTGTCAGGACTTAGTCGCGAGGCCAACGCATCTATGTGGTAGCTTGAGAGGGGTTGAGCGGGACGAGAGACG[C]GATGGTTTGCCCAGGTTCGGCCCCTCACGGTGGAGGTAAAAGCCTACAAGAGTGCCCTATCTTGAGAGCTATTGTCTAAACCTAACTTGTCCAACTTGTG	58.4158	1	Chr1A:59261125
IAB30245	chr1A	57189967	A	D_Functional_SNP_MODERATE_7691	D	16K	CACGCCCATGGCGGCTCCGACCACGAGCCGTCTCCACCGCCGCCTCCTCCCCGCACTCCCATCCTGCACCCCTCGCGCCCCGTCCTTCTCAGCCCCCTCA[A]TCCAGGGACCCAGCCGCCGGCCTACCTCCCGGCTGTACTGCTCGTCGCCGCCGGTACGTATTAGGTATTCTAGCCAGCCTCCTCGCCCTGGCCGGGGCAC	72.2772	1	Chr1A:59681187
IAB00180	chr1A	57206836	G	D_Functional_SNP_HIGH_3467	D	60K	AAGAGCTACACATTCCAAGGGACGATTGCACTTATGGTAGGTATCGATTTATCAGGCAATTCGTTCTCTGGTGAGATTCCAACTGAGCTAGCAAATCTCT[G]GGGCCTCCGGTTTCTGAATCTGTCAAGGAACCATTTGTCAGGCCACATCCCTGAAAACATTGGTGATCTCAAACTGCTGGAATCCCTTGACTGCTCGTGG	49.505	1	Chr1A:59702289
IAB00181	chr1A	57206837	G	D_Functional_SNP_HIGH_3468	D	60K	AGAGCTACACATTCCAAGGGACGATTGCACTTATGGTAGGTATCGATTTATCAGGCAATTCGTTCTCTGGTGAGATTCCAACTGAGCTAGCAAATCTCTG[G]GGCCTCCGGTTTCTGAATCTGTCAAGGAACCATTTGTCAGGCCACATCCCTGAAAACATTGGTGATCTCAAACTGCTGGAATCCCTTGACTGCTCGTGGA	50.495	1	Chr1A:59702290
IAB00182	chr1A	57306217	G	B_Tdurum_contig11824_416.1_10.1038srep44530_ESM25	B	60K	AGTAATGAATAGAAAATTTGACCAAAGAGCTTGGATGCGAACACTAATGGTAACACATCAGATGAAAATTGAAGTAAATAGCTGCTCACCTCCATGAGTA[G]TGCCTTTATCTCAGAATATTGTTTCCTCAATTCTGGATTGTTAGCATCGACACTTACAGCAAATTCAGCATCTGTTATGCAAATAAGTAATGTACAATAG	36.6337	1	Chr1A:59801672
IAB30246	chr1A	57399569	C	D_Functional_SNP_MODERATE_7692	D	7K	GAGCGCTCGCTGGCTCCTGCCATCGTCACACAAGACCTTCAGAACAACGGAGTATGATAAAGCATCAGGTACACGGCCGAGTTCAGGCAACCTATGGAGC[C]GCACGCTGACAGCCTCGTCTGTCCGTTTTGCGAGGCAGAAGCACTTGATGAGGGCGTATGCGTCGACGCCGTCTGTCCTCAGGCCCGTCCTGAGGAGGCG	54.4554	1	Chr1A:59894471
IAB00183	chr1A	57764296	A	B_RAC875_rep_c105213_103.3_10.1038srep44530_ESM25	B	60K	ATTGGGATTCCACGGTCGTATCGAGGAAGAGATGGACGCGGAGGTTGAGGAATTGGAGGAGGTCTCCTTCGTGACGCCGAGGCAGGCTAAAGGCAAAGGG[A]GGCAGAATGGTGGATTTATCTCCATCGGGGGAGTCAGGATCTACAGCGAGGATACCTCATCACCGGAATCAGAGGGGATGGGCGACTCCGATGAGGAATC	55.4455	1	Chr1A:60255733
IAB30247	chr1A	57768535	C	D_Functional_SNP_MODERATE_7693	D	60K	CCTAGCTGTGTGCTCTAGTTATATAGGATTTGTGTCAAATGTTGTTAAAATATTGTTGTTATTCGGTACCAAGTAATCCTGCCTTACAGGTTTGTTACGG[C]GACATTAACTGGACAGTCTTCGATGCCATCTGCAGATGGTCAAGTTCGACTTGATAAGGTAGGTAGTCTTTATGTTTGCATTGCTGGGACTATAGTCTGT	44.5545	1	Chr1A:60259961
IAB00184	chr1A	58171253	A	B_TA001211-0664.1_10.1038srep44530_ESM25	B	60K	TAATATTTTAGCATGTAGTTTCTTCTCTTCTTCATTGTTGCAGTGACCAAATCCCTTTCAATGTCAAAAGGTACAGGATCCAACACTACGCCTTTGATGT[A]CTCAAAACCTCGTAGCTGATCCGAGACATGCAAAGAGGATTATATATGTGATGCTTAGATGGAGTAAAGATTTAAAACGAAGGAGTCTATACAATATAGA	41.5842	1	Chr1A:60660682
IAB30248	chr1A	58404261	A	G_gap_SNP_OTHER_13961	G	60K	GTCACAGGCTCTTCTAGTTTTGTGGATAATTACTGGTCGTCGTTTGTTGCTTGCCATTCCTATCCACTGGTGGACTCGAAGAATAAAGGAAAAGGTATCT[A]TCCTGGTCCAAAATATGTTCCTAATACCTTGGGAACTCAGGTGGCTTGGCAACCCCCTCCTTCGGATTATATCAAGATAAATGTCGACGCAAGCTTTGTG	44.5545	1	Chr1A:60889935
IAB00185	chr1A	58704729	C	B_RAC875_c11899_366.1_10.1038srep44530_ESM25	B	9K	TCATCTCCTATTCCGCCTGCTGCACCACCTCCACCACCTTCTCCAACATCATCTGCCATTAGATCTTCAGCACCGCTCCCGCCTCCACCTCCAGGAATTA[C]TTCTACACCACCACCACCCTATAATTCATCAAAACAATCTCCTCCTGCTCCACCACCACCTCACGCTCCAAGGTTCTCAAAGGATGCCAACCATCCTGGT	49.505	1	Chr1A:61189626
IAB00186	chr1A	58716256	G	B_IAAV3666.2_10.1007s11032-018-0837-7_ESM3	B	60K	TTCCCGGAGAAAGTCATCCCTGGCGACAAAGCTGTATAGTTCTAACATAATAACAGTTCGTTTGGGTACTAGTGTTGAGCAAAATGTAGAATTAAGTTAT[G]TGTAACTAGTGTTGAGCAAAATGTAAAATAAATTTTTGGTCAATAAAAATGGGTTCTTCCCATGTGGTGACAATAGAAAGGGCTGTCTTCTGTGTGGGAC	27.7228	1	Chr1A:61201153
IAB30249	chr1A	59131489	C	G_gap_SNP_EXON_13962	G	60K	TGATTTGATGGAAATTGTGCAAGCAGGTATAAAGATGCTGAATGTCGGCATCAAGTACTAATAAATTGTTGTAGTGGCAGCAAGCAACTCACTAATTGCC[C]GCCAGAAGAATGGCCCTCTTCGAAGAAGGTACCGTTCGCACCTCCCCAGCCCCACGTGTAGATATCTTCACCTGGATGTTTTGAGATGTTCTGAGTATCA	49.505	1	Chr1A:61613036
IAB00187	chr1A	59614680	A	B_RAC875_c6825_202.3_10.1038srep44530_ESM25	B	60K	CATCTGGCGACGAACTCGCCGGGAATCAAAAGACAGAGCAAGGAAATTACTGGACACAATGGAATTCAAGGCTATCTGATGATTTGAACACAACAAGCCT[A]TACTCAGACGAGCATGAGAATGGCATCGAGCAATGTTTCGACGACGCCGAGGAACATGAGAGGAGCAGCCAACAGGAGAGGTCTTCAGCATGTCCCAGAG	45.5446	2	Chr1A:62092717
IAB00188	chr1A	59841489	C	C_HB822049.1	C	60K	GCGAACAGGTCGTACTTGACGGCGTACATGTCGGTGCACACCACGGTCGCGCTCCCGCAGTACTCGTCCGCGAGCCGGCGGCACGCCGCGGCGAGGCCGG[C]GTTGAGCGCCCGGGCGGCGGCGTTGTAGCGGGCGAGGCAGCCGGCGGGGTCGAGCTCGTCGCCGGGCCTCTGCCGCAGCGCCAGCGTCTGCGGCAGGCAC	81.1881	1	Chr1A:62317788
IAB15115	chr1A	59841651	C	C_HB822049.1_2	C	60K	CCGGGCCTCTGCCGCAGCGCCAGCGTCTGCGGCAGGCACCCGATGGGCCCCGTGTTGTACACCCAGAACTTGCGCGCGCCGCTGCCGTACAGCGCCCGGA[C]GGCCTCCTCGACCTTGGCGGCGACCGCGGCGAGCGGGCCGCCGTCCGCGACGATCTCCGGCAGCGTGAGGTTCGCAAGGAAGGCGAGCGTGATGTCGTTC	75.2475	1	Chr1A:62317950
IAB15116	chr1A	59841818	A	C_HB822049.1_3	C	60K	GAGGTTCGCAAGGAAGGCGAGCGTGATGTCGTTCTGCCCGACGTCGATCGAGTACACGGCTCCCCGGAAGTCCTCCTCCGGGAGCATCGAGCCCTGCCCC[A]GCGGCCGGAGCTCCCGGGTCCGGTTCTTGAAATGCAAAAACTGGTTCACCTGCGTGGCCATGGTGAACGGGATGGCGCTCTGGTTGCTCGCCGCCGCCGC	64.3564	1	Chr1A:62318117
IAB00189	chr1A	59857409	T	C_DQ678922.1	C	60K	TTCTGAACTAAACTTCAAGCAGCCGTCTGACGGATCACCATCCTACAAAGGCACAGTTCTTCCGAGCATGTTCAGGGATGAGCTTCACCAGGATGTCCAT[T]GGCACGCCCTTCAACTCTGTTCAAGTCCAGCACACCAGAGTTGAAGATAAGTAGGGTTATAAACATTTGATTAGTGCTAGTGCGAGTGCGAGTTGATGTT	50.495	1	Chr1A:62333709
IAB30250	chr1A	59857644	G	C_DQ678922.1_5	C	60K	GAGGAAGAAAACGGCCGTTCGGTAAACGGGTGTTTGGGTCCCGGAGTTCATCGAAGAATGGATGAATTAATGCTTCCAACTGTATCAGGAAAGCAGGTAG[G]AATGTAAGCTACAGCTTGCACAAAACAGCATCCGTTCGAATACAGGGAAGCAAAAGCATTTAATTTAACAGTGATGACTATAAATCAAACTTCTCTAGGA	42.5743	1	Chr1A:62333944
IAB15117	chr1A	59859102	C	C_DQ678922.1_3	C	60K	TTAAAGCCACAACATTTGGGTGGTCAAGAACTCGCATCGTTTGCAGCTCACGGTTCTTATATCTCTTGTCTTGAAGAACCTTCTTTATAGCCACCGTCTC[C]CCAGTTTCAAGACACTTAGCCTATGCAAGATCATTCAGAAAAAGTTGGAGCCATCAGGAATTGCTAAATAAAAGTATACACAAATTAACACATCAAGACA	41.5842	1	Chr1A:62335402
IAB15118	chr1A	59859470	C	C_DQ678922.1_2	C	60K	AGATTCTTTTACATACCTGTTTTGCTTGCCCATTTCTTCCCTCAATGCTTGTGACTATAATATGGCCTGGTTCCGTCCCATTGCCGTTGACTACTATATC[C]TCAGGGTCCTGCATTGTTCAGACACAAAATTAGGAACTGATCACCTGCCAAAAGACATAAGGTGAAGTGGTCAACCAGTCTAGGGAGATTACCCTGTCAT	46.5347	1	Chr1A:62335770
IAB00190	chr1A	60356874	G	D_Functional_SNP_HIGH_2175	D	7K	ACTTGTCCCATTTTTTTCAAGGTCCACTGCTTTACCGAATTCTTTGTGTAGTTGTTCAGTGTAAGTATGCATTGAATCTCTTACTGTGTATTGAGATGAT[G]AGGGCTGATTATCGATGAGGATGGAACTTGAGAAGTCATATTGACCCAAAGGCCCTTGATCCATCTTTGCCGAAGCAGGATCCCCCATAATGATTGTGCT	38.6139	3	NaN
IAB30251	chr1A	60730780	A	G_gap_SNP_OTHER_13963	G	60K	CCACTCAGTTTCATGAAGACATGCGTGATTGGGAAACTCACGTGCAACTGCAAAATGATTTGGTTGAGTATATGTGGACTCATGTTGGCAACCAATAGAT[A]TATCTTTTTTTATTCGTTTGCAAAACTATGTGAAATATTTTTATTTTCATTTGGCCTGTAAACTATATTATTTATTTGGACGGACCATTTTGTTTGTTAA	26.7327	1	Chr1A:63195877
IAB30252	chr1A	61009784	A	D_Functional_SNP_MODERATE_7694	D	60K	TTCCCTACCGATGGGGTCGATGAACTTGTGGCCAGCTTCAAACGCAAGGGGCTCTCTGCCGATGATATGGTCACGCTCTCAGGCGCGCACACCATCGGCC[A]CTCGCACTGCTCCTCCTTCACGCAGCGGATCCACAACTTCTCCGGCGAGGTCGGCGAGACCGACCCCTCCATCGATAGGTCTTACACGGAGGAGCTCAGG	63.3663	1	Chr1A:63474153
IAB15119	chr1A	61032747	G	G_gap_SNP_exon_4045	G	60K	TTGTGATGGCTCGCTGCTGATCAACTCGACGCCCGGGAACTCGGCGGAGAAGGATTCGCAGGCGAACAACCCAAGCATGCGTGGTTTTGAGGTCATCGAC[G]AGGCCAAGGCAGCCCTAGAGGCGAGCTGCCCACGCACCGTCTCTTGCGCCGACGTGCTCGCCTTCGCCGCGCGCGACGGGGCCAACCTTGCCGGCGGCAT	62.3762	1	Chr1A:63496877
IAB30253	chr1A	61033098	C	D_Functional_SNP_MODERATE_7695	D	60K	GCTCTCGGGCGCACACACCATCGGTAGATCCCACTGCTCCTCCTTCACTCAACGCATCCACAACTTCTCGGGCGAAGTCGGCCGGACCGACCCGTCCATC[C]ACAGGTTCTACGCGGCAGAGCTGAAGCATCAATGCCCTCCATCGACGGACAACCCTAGCGACCCCACAACTGTGCCGCTGGACCCCGTCACGCCGGGGGA	61.3861	1	Chr1A:63497228
IAB30254	chr1A	61033314	A	D_Functional_SNP_MODERATE_7696	D	60K	CTTCAAGAACGTACTGGCACGCAAGGTGCCGCTCACCTCCGACCAGACACTACTCACCAGCCCCCGGACCGCCGGTATCGTCGCGTTCCACGCCGCCGTG[A]AGAAGGCATGGCAGGCCAAGTTCGCTGCCGCCATGGTCAAGATGGGCAACGTGGAGGTTCTCACCGGTGAAGAGGGGGAGATCAGGGAGAAGTGCTTTGT	65.3465	1	Chr1A:63497444
IAB30255	chr1A	61342081	G	G_gap_SNP_EXON_13964	G	60K	GCCCTCTGTCGACAAACAACCCTAGCGACCCCACAACGGTGGCGCTGGACCCGGTCACGCCGGGGGAGTTTGACAACCAGTATTTCAAGAACGTACTGGC[G]CGCAAGGTGCCGCTCACCTCCGACCAGACACTACTCACCAGCCCCCGGACCGCCGGTATCGTCGCGTTCCACGCCGCCATGGAGAAGGCGTGGCAGGCCA	62.3762	1	Chr1A:63804507
IAB00191	chr1A	61576726	C	B_IACX6621.4_10.1038srep44530_ESM25	B	60K	AGTACCTCGCCGGGGACTTCGTCAGCTTCGCCGACCTCAACCACTTCCCCTACACCTTCTACTTCATGGCCACGCCTCACGCGGCGCTCTTCGACTCGTA[C]CCGCACGTCAAGGCTTGGTGGGAGAGGCTCATGGCGAGGCCGGCCGTCAAGAAGCTCGCCGCACAAATGGTTCCCAAGAAGCCGTGATTTGCTAGGCGGG	63.3663	1	Chr1A:64036720
IAB30256	chr1A	62014205	C	D_Functional_SNP_MODERATE_7697	D	16K	CCAACACAAAGTGTACCCCCGGCTCGCAACTCCGCAAAAACAGAGAGGCACTCGCGCCGGTCGGTTGCTCCGGCGAGATAGATCATCTTACCCCGTCATG[C]CCGAGGAGGCGCAGGCGCTGGGGCTGGCTCTGGGTCTGGGAGCGGAAAGCTCGCCGGGGACGACGACGGTCGAGGTGACTCGCGCGGGGGCGTCCAGGCG	68.3168	1	Chr1A:64470982
IAB15120	chr1A	62022568	T	G_gap_SNP_exon_4046	G	60K	CATCACGCCGGCCCGTTGGAATGGCATAGTCGAGCCCGCTAGCAAGGAAGGCTCCATCACGAGCGGAGAGGGCTAGGATGTCGGCACAAGAGACGGTTTG[T]GGGCAAAGTTTCTCAAGAATCTCCTTGGCGTCACTTATGACCTCGAAACCATCCAAGCTGGGGTTGTTTGGCTTCGAGTCCCTCTCCGCCGTGTTCCCTG	53.4653	1	Chr1A:64479155
IAB30257	chr1A	62351946	A	G_gap_SNP_OTHER_13965	G	60K	GGTGTTCCTGCCATCCTACAATATAGGCCATCCAGTTTATATCTGACGGACATGAAGGAAACTATGGCAATTTTGCAAAAAGATACCCACACCCCTCTCC[A]CATTTGCAAATAAGGCATTCCCTCGTTCATCCTTTTCTCCCACAAGATAAACTTCTGATACAAATGCATCTTGATGTTCCGTGCAACGCATGGGCATCTT	41.5842	1	Chr1A:64805830
IAB00192	chr1A	62612378	C	B_JD_c6297_810.2_10.1038srep44530_ESM25	B	60K	TTTATTCATCTATTGGTGCAGTTAAGTTCTTATGTTTGATATAAACCTTTACTTTAAATGTTTACAGGAAGGAAAGGTGTTAAAGGGGCTCAGCCAGGTC[C]GGTCTTATCATGGATACAACGGGTGAAGATAGCTGTTGGTGCAGCGAAAGGCCTAGAGTATCTTCATGAGAAAGCACAGCCTCACGTCATACACAGGGAC	46.5347	1	Chr1A:65065038
IAB00193	chr1A	62615606	A	B_Tdurum_contig14418_753.1_10.1038srep44530_ESM25	B	60K	GAGCAGATAATATCCTAATTTCATCTCTCAGCCTGGCAATCTCTGTATCCTTAGTATTCAAATGCTTGCCAATATTCTCGATATTCCTTGGTGAAACATC[A]GATAAAACCTTCAGAAGCTCGTTATCTTTACTAGACCCAGCTCTGGAAACTGCACCCATGATATCTGTCTCAATCCTTAAAACTTCATCCTTGAGTTGCC	37.6238	1	Chr1A:65068266
IAB00194	chr1A	62616591	C	B_Tdurum_contig14418_1242.2_10.1038srep44530_ESM25	B	60K	ACTTGTAACTTTGTAAGCCATGCTGAAGGTAGAAATTAGCAAGTAGTAGAAATTTACTAACCTCCCTAGTTTGGGATTCCCTAGTAAACAACTGCTCCTG[C]GAAGCAAGCTTGTGCCTCACATCCTTTAGCTCAGACGCCAGAGATGCCACGTTTCTTCTAAAGCTCAGCTTCTTCTCCGTAAGATCCTTCAACAGCGGGT	48.5149	1	Chr1A:65069251
IAB00195	chr1A	63052234	C	B_Ku_c2189_853.2_10.1007s11032-018-0837-7_ESM3	B	60K	GCATATCGGTCAAGGGATCATCAATAATGAAGCCACCCAACTGCCACGTCGGGTCTTTTGTACGAACTCGATCATATAGAGCACCCATCCATCTATGTAT[C]TCACCATGTGTAAAATTGGGAGTGATGATCCAAGCAACAGGAATTGCATTTTTCTGCTGGTCGAAAACAAGGATGCTATGTACAGGATACTGCAAAATGG	41.5842	1	Chr1A:65499308
IAB30258	chr1A	63478296	C	G_gap_SNP_EXON_13966	G	60K	AGAACTGACCAATGTACCTGGCAGAGAATTTTATAATGCAAAGCAGGCTTTCAGATAGTTGAAAATAAAAGCTATGCGGGCTTACAATCCTGTCAAACAG[C]TCTCCTCCATTGACAAACTCAAGCACCATGTAGATCTTTGTTTTGCTAGCAGCAACCTGAATCAAGAGTTAAAACAATTACAGGATTAATGATAAGACAC	40.5941	1	Chr1A:65914621
IAB30259	chr1A	63859216	C	G_gap_SNP_OTHER_13967	G	60K	GAGTTGGCCAAGAAGAAAGAACAAGAGAAGCAAGAGAAGTTACAATTGCTCAAGGACGGGGGGTTGCACAAGGCGACCATTGACGAGAGAAGAGCCTATG[C]CGCTGATACCAAAGCCATCGCCAAGCTTCTTGCCGAAGAGAACATGATCATGGCATTGAACCGCGATGACATGGACGATATCACCAAAGAATGGCATGAC	54.4554	1	Chr1A:66293393
IAB30260	chr1A	64324575	A	G_gap_SNP_OTHER_13968	G	60K	CCAAAATGTCACACTGACAACGTTGCTTGATTTCTTGATCTTAGTGGAACTGCACAAGAGGAGATCTTACTTCCTATCCATTAAGGCGAATTTGGTTCAG[A]TCTTCTTCTTGTGAGTTGTTTGAATTCCGCATCATGAGAAGTCAGTACTAGCCTTCTTTCACATGATTCTGCAGTGTGCTTTCATATATTGTGCTACTTG	39.604	1	Chr1A:66755146
IAB00196	chr1A	64693405	T	B_BobWhite_c15522_250.1_10.1038srep44530_ESM25	B	60K	CCATGAAGATGAAAAAGGAGGAAGAGAAGCGGATGGCCACACTGAATTCCTGCAAGGATGAAGACAGCTCATGCTCATCGGAGTCCAGCAACAGTGAGTG[T]GAAGGGGAAGTCGTCAGAATGAGCCGCTGTGCCACCATTTCTGCGCCTCGAACACCACCTGCAAGCACAGTTTTCCCCATCATAGTGCCTCAAATCCCAG	55.4455	1	Chr1A:67121292
IAB00197	chr1A	65263166	A	B_RAC875_rep_c69176_194.2_10.1038srep44530_ESM25	B	7K	CTCAGAAATTCATCGAGACAACACGTGAAACAAGTGTTAGTTTTATCGTCGGGAAGTTTGATGGCATCCTTGGCCTTGGCTACCCTGACATCTCCGTTGG[A]AAAGCCCCTCCAGTATGGTACGTCGTCAAGTTATTTAGACCGTTTGTCTACAATCACATCAGCCACATCGCCAGTTTATTAACTGAACAAGTCCTTTATC	49.505	1	Chr1A:67674614
IAB00198	chr1A	65263349	T	B_RAC875_s115222_177.2_10.1038srep44530_ESM25	B	7K	CTGAACAAGTCCTTTATCTTTTGTGCGACAACAGGCTGAGCATGCAAGAGCAGAAGTTGCTCGCTGACGACGTATTCTCATTTTGGCTTAACCGGGATTC[T]GATGCACTTTCTGGCGGTGAGCTCGTCTTCGGTGGCATGGACCCGGATCACTATAAGGGAAACCACACCTATGTCCCTGTGAGCCGCAAAGGTTACTGGC	53.4653	1	Chr1A:67674797
IAB00199	chr1A	65265658	T	B_BobWhite_rep_c53779_108.1_10.1186s12870-017-1167-3_ESM8	B	3K	TTCTTTCTTAAACAAAGAATAAATGGATGCTTGAACTCTGAAGAAAAAAAGTACATTTGTATCCATTATGGCCCTTCGTGTGTAATGAAGAATGGAGTGC[T]TGCACGATGAGAACCGAGAGTAAATAGGCAACACATGGTTTGTAAAAAGGTTTATTGTATTTGTGAACACGTAACAAACAATTCAATATACACTTCTTTC	41.5842	1	Chr1A:67677106
IAB30261	chr1A	65824820	G	D_Functional_SNP_MODERATE_7698	D	60K	TGTTCCTTTGGAAGTAGATGCTGCTACCTTGCACCGTCCGGCATCTGTCGGGGTCCGGATTGGTTGTAGAAATGTGGAGGAGATTCCTGCAGTCGCAGAG[G]CTGTGCTTGGTGATCATTTTTATGATTTCTTTTATGAAGTGGATCAGATTCTGGTGAGGGATCCTAATAGAGAGAAAAAAGTTGTTCAAGCTTCCTCTAA	43.5644	1	Chr1A:68230125
IAB15121	chr1A	66176290	C	G_gap_SNP_exon_4048	G	60K	CTGCGGCGTTACCCCAGAGATTGCAATCGGAGGCGAGGGCTTCCGAGATGCCACCGCCGCCCGCAACAGCGACGACCTCGTCTGTCTGCTCTGACAACGG[C]GAGCGGAGCCAGCTGAAGAGGAGCAGCCACCAGACTCTGGAGTGGTCGGTCAGTCAGGACGACGAGGTGAGCACCGGACACATACATGGTTAACACCGCG	66.3366	1	Chr1A:68580003
IAB30262	chr1A	66550544	G	G_gap_SNP_OTHER_13969	G	60K	CATAGGTTGGTTCCACTTTGGCTTGCCATTCAATATGACCCAACAATGGCTAAAAGCAAATGGCTTCTTCTCCACCTCATGATACAAAGTGGCCGCCACC[G]CCGTCTATCAAACAACATATGTATGAGCACAAGAATGTAAACACAAGAAGCATATGCAAATGTTGAAAAGATGAAGCAATTGAGCTTACGTGAGTTGCGA	42.5743	1	Chr1A:68956236
IAB00200	chr1A	66893642	A	G_gap_SNP_exon_0006	G	60K	AATGATTTCAGTTGCAACACAATTTCCACTGTGATGCCAACAGTTTCACCATCAGCCCTCTCGACGCCGATGGGACTGAACCTCCCACCAGACAATCACC[A]CCATGGGGGCACTGGCATCGGCAGTGCCCCTTTCTACTGGGATGGTGTTAATCCTAGCAGCAGCGGTAGTACTGGGAGCAGCGGAAGCAACAGCATGGGG	59.4059	1	Chr1A:69297459
IAB15122	chr1A	67271448	C	G_gap_SNP_other_4049	G	60K	ATATTTTTATACTATATACAAAGTTAGTCATAATAAAGAGAAACGAAGAGCATCTCTCTCTCCATCGCATACCCCCCTGTACGCCCCTTTCACGTATGCA[C]ACAAAACTATCTCCAGATCCTCTAAAAGTAAGCCCCCAGAAAATTCACGCATGTTTCATCTTTCTCTCGCGATATATGCAATGACGATCATTGTATTTGA	49.505	2	Chr1A:69673216
IAB30263	chr1A	67651533	G	G_gap_SNP_OTHER_13970	G	60K	AAATCACGTTGGTGGAAGGTGTGGTAAAAAAAATAAAATCGATGCTCTGAAAATGTTACTTACAAAAGCATTTTGAAGCTCTGATTTTGTTTTTTTCGGC[G]CGACTTCCACGAATGTGATTTCGTGATGAAATTTTTCATGCACAAGAAACACTTGTGAAAGTATGTCACAAAAAAATTCATAATTTTTTGAATTTTTTTT	34.6535	1	Chr1A:70052250
IAB30264	chr1A	67960978	G	G_gap_SNP_EXON_13971	G	60K	ACAGAATTAAGGCAAAACACATCCAGCAGACATAATGCCGAACCAGCGGCAGAGAGAAAGTGAATAATACCGAGGTGGAGATGTTCCTCTTGCCATCGGT[G]GCGCAGACCAGGCACCGGTACTCAACAGGCTCCCCATTACTCGCCATCTTCTTCAACCTAGCCTGACACTTCATCAACACTGCGCACATCGAACAACTCG	53.4653	1	Chr1A:70360916
IAB15123	chr1A	68299464	T	G_gap_SNP_other_4050	G	16K	CTGCTGGTAGCGGGGCGACCCCCCGACGCCTGGCGCCTACTGCTGGCGGCTGCCCCCGCCACCTTGCGACTATTGGAGAGGCGTGCGGGCACGGGAGATG[T]GCGCAGCAGCGGATAGTAACTGGTGGGCGCGGGCGGCGTAGGCTGACAGGGCGGGGTTGGAGGAGCAGAGTCGCCACAGGTAGTGCCGGCGGCGAGGGCG	68.3168	1	Chr1A:70696878
IAB30265	chr1A	68767197	G	G_gap_SNP_OTHER_13972	G	60K	AGAGTACAGTAAGACGCAAGAATATAATACTTAAAAATAGAAAATGAGCTCATAGACCTTACCACATTCTTGGTTCGGGACCATACAGAACAAGGCATTC[G]CAGTCATCGTCCAGTAAATGTGTCTCAGGAGAACGTAAGGGAATTTGATGAGTTTCTTTGACGGTGAAGTACGTTTTCTTCAGGTAATTCCGATACTGCC	45.5446	1	Chr1A:71161924
IAB00201	chr1A	69193237	C	G_gap_SNP_exon_0007	G	60K	CGTCGCGGCGGCCGACCACCACCACCTCCGCCACGCCAAAGGCCGTCGCGCTCCGCGCCAGCGTCCCCACGTTGTGCCGTTTGGCCACGTTGTGCACCAC[C]ACCACGCTTTCCACCGCCGCCGTCGCCCCGCTCGCCGCCGCAGCTGCCGCCATGGCCGCCGTTTTCCTGGTGCTATTCTCCCTAGGAAAAAAAGTAAAGG	74.2574	1	Chr1A:71581099
IAB30266	chr1A	69609727	T	G_gap_SNP_OTHER_13973	G	60K	AATGGAGATCCATTTTGAGGCAGGTTTAAAAAGGCCACGTGATGCTACAAAGTCAGCCAAGTTAGTATCAGAGGCAGCCGTTGCCGTTAGGTGTCATGCA[T]GTATCCTCCTAACGTGGATCCAGTACAGGAATGAGAAAGACAATACCCACTTTAACACCTTCCTTGACCATTTATCCGTAAGTAATGTTATTCATCGCAA	48.5149	1	Chr1A:71996534
IAB15124	chr1A	70040503	G	G_gap_SNP_exon_4052	G	60K	TCCACCCAATAGGCGTGCCAAAGGGGCGACCGCCGCCGTGGCGGCGTGGAGCCGACACAGCCCGCGAGGCAGTCCTCGAACTTGGGCTCCCCAGGCCGGA[G]CATGGCGGGCAGCGGCATCCTCACGCCGCGCGCGGCGCAGGCCTCGTGGCGCGTCGCGATGCGTGTGTCGAGCGCGTAGGAGAAGTACTCCGGGAAGTCG	76.2376	1	Chr1A:72424848
IAB30267	chr1A	70379114	C	G_gap_SNP_OTHER_13974	G	60K	TGGTTTGACTCGATGGATATTACTCAAAAATCAGTTTATGTACATGGATGAGTACTGTGATGCAATTCAATACGAGGGCCTTGTGTTTGCTGCCACCACT[C]GTGGCACTGTTTTTGCATGGGATCCTCGTAGTTTCGGTACGTTCGTCTTCCATCGTAATTATAATTGTTTCATCCACATGCATGCGGGTTAGCAAGTTTC	49.505	1	Chr1A:72762174
IAB30268	chr1A	70702565	G	G_gap_SNP_EXON_13975	G	60K	CGGCCTACTCCACCACCCCGGACTACCGCATCCCGCTGACGCCGCGCGGGGTCGAGCAGGCGCGCGCCGCCGGCCGGGGCATCCTCGACGTCGTCTCCTC[G]GGGGGCCCCGACGCCAACTGGAAGGTCTACTTCTACGTCTCCCCCTACGAGCGCACCCGGGCCACCCTGCGCGGGATCGGCGCCGCCTTCCCGCGCGACC	71.2871	1	Chr1A:73084201
IAB00202	chr1A	71076437	C	B_BobWhite_c19204_194.2_10.1186s12870-017-1167-3_ESM8	B	60K	AGTCGTCGATGTCCTCCGGCGAGGCCACGCCGCGGACCAGGGTCGTCCCGCTGTTCTTCCTGGAGATGGCGACGTTGGCGGCGGCCAGCTTCTTCGTCAC[C]GTCGCCGGCCTCGGGTTAGGGGAAACAGAAGGCCTGGTGACGGCGTTGTAGACGTACCTGATCTTGTCCACCTTCTCCACCCACACGTCGCCGTTGCCGG	63.3663	2	Chr1A:73458073
IAB00203	chr1A	71548861	A	D_Functional_SNP_HIGH_1185	D	60K	CGTCACCCGCACAGCTCCATCGACGGGAAGCTCAGTGCCCGTGCTGGTGCTCGCAGCCACCGTCTTGCCCCTGCCGCCGCCACCTCCGCTGCGCCGGAAC[A]TTCTCGAACTTTCCCTCTCCTGGGTGGATACAAAGTTATCTAACTAGCTGGAGCTAGATCTGTTTGTAGCGAGAGGAGTGCGTGGTTTCACTGAGCTCGG	59.4059	1	Chr1A:73927927
IAB00204	chr1A	71723403	C	B_Tdurum_contig19251_352.2_10.1038srep44530_ESM25	B	16K	GAGCATCAACCTAAGTAAAAGACATTAGATTCCTCAGGTATATAATCAACCTTGTCTGCAAAGTCACAGATAAACCATTGGCATGCTTATTCTGAAATAT[C]GTCATCTATTCATCTTCATTTACAAAATAACAGTTAAAAGGGATCGGCAGTTGACAAATCATGGGCATCCAAAGACGACACATCATCATTTTGTATGAAT	35.6436	1	Chr1A:74100768
IAB30269	chr1A	72073946	C	G_gap_SNP_OTHER_13976	G	60K	ACTTTGATGTAAGAACATGGTATGATAGATAGATGCAGTGTATTCTAGACATAGAAAGCCATGTCATATGCACATGTATAACGTATAAACTCAGCAAGTG[C]AATTTAATCAAAATAGAAGAAATACATGCTAGACAACATATGCAACATGAAACCAATTATCACACTGTCAACTTAGAGCAAGCACCTGTGATGGTGGAGT	31.6832	1	Chr1A:74446784
IAB15125	chr1A	72475797	A	G_gap_SNP_other_4053	G	60K	CTAGATGATACCCCGCGCGTTGCTGCGGGAACTCATAATCATATACACATGGTAATACATAAATGGAATAACTTTTTTTACGTGGTAGATATATGATCTT[A]AGATGAAAACATTGCAATTGACACAATATTTGGAATAAGTAATCCCGTATGACTTGCATAAGATGAGCACCAAGATCCAAATCCATGTGGTGGAAGACAA	27.7228	1	Chr1A:74845625
IAB30270	chr1A	72870778	C	G_gap_SNP_OTHER_13977	G	16K	TTATGATCTTTGTTAGTATCTTACACCCACATAATCCTCTAACCTTTGTAGCTAGCACTAACTTTCTCTCATGCACGCACACCGGCACACGCGTCCTCGC[C]CTCCCCCTCCCTCAGCATTCTATCCATCACGCACATTCATTTTTTTCTTTAGGTCATTCTCCCACAATCTCCACAACTCCTTTCCGACACACACTGATAG	52.4752	1	Chr1A:75238109
IAB00205	chr1A	73299277	G	B_TA003204-1339.1_10.1038srep44530_ESM25	B	60K	CGCACTGCATAAGATACTGACCGATTCATCGATCTAACATTGTTTGCTCTATTCGGATTTCAGTGCAGTAGATCATTTCAAAAAGCAATTCACATTCCTT[G]AAGAGCATTATGCAAAGGGATCAACAGCAGCACCGCCTGAGAGGCAACATAATTCATTACCAAGGTATGATATTGACTTTGCTTTAACATTGTATGATGG	42.5743	1	Chr1A:75663673
IAB30271	chr1A	73352363	T	D_Functional_SNP_MODERATE_7699	D	16K	CACATGTTGTTGACCTGGAAGGGCACGAGCTTGGAGTCGTCGATGGAGCCCTCGCTCATGTTGTCGTCGTCGTCGGCGGCGTCGCCGTAGCCGTCGGACT[T]CTCGCCGGGGGCCACCCGGTAGGCGTTGGCCGGCGCCAGGTAGCCGGTGGCGGCGGGCAGGGCGGGGTCGGGGTCCTCCAGGTCGTTGTCGAAGGCGTGG	73.2673	1	Chr1A:75716175
IAB30272	chr1A	73669106	G	G_gap_SNP_OTHER_13978	G	60K	GGTGCTCGAGGAGACTACTGACGAGGTCTGGGCGGCGGGGATGGCCTCACCGGAGTGGATCGAGCTGGTGGCCGAGGCGGATCGGGGCGGCCGGGGTTGG[G]GGAGGAGACCTCCTCGAGGTCCTCCTAGTGGCTTGGCGGGGTGTTGGTGGGGTGCAGTGGTGGTGCGTGCTCGAGAGCGAGCTCGGGACCTCTTTTTATA	71.2871	3	Chr1A:76031188
IAB30273	chr1A	74094617	C	G_gap_SNP_OTHER_13979	G	60K	AGGTATTTATTCCCCTGTCTTGGACAAGACAGAAATTGGTATGTATGTTCAAACTCTATTTTTCCAAGCAAAGTACAGGTATTTATTCCCCTGTCTTGGA[C]AAGACAGAGATTGGTATGTATGTTCAAACTGGCCCAATGCTACATGTACCTCAGTATTAGGCATTATTCCCCTGTCCGATAATGCTAATAATAATTATTT	39.604	1	Chr1A:76454385
IAB00206	chr1A	74433221	T	G_gap_SNP_exon_0008	G	60K	ATTTCTATTTGACCATCCTGAATGCTTGAAGCTCCAACAGCACGATCAACAAGGACACTAAGTTCATATTTCCCATCTGTTACATACATTCCGAGATTGA[T]CTGTAATGTCAACACGAGAGAAAAATCTGTAAGAAAATAGAATTATTTAAATAACAACAACAGCCACGAAAGCATGATGAAATAGGAAATTTTATTTGGG	30.6931	1	Chr1A:76791858
IAB30274	chr1A	74737318	G	G_gap_SNP_OTHER_13980	G	60K	CGACTGAGCGGAGGCAGAGGGAGAGGAGGAACACGTCAACGAGCAGCAAGAAATTGTAATCGAAGCAGGCCGAATTGGCGGAGGGAGGCGGGCGGGTGCA[G]ATCTCACGCCCGGCGGCTCACCTTGTCCTGCGCTGCCGCCGCCTCGTCGTCGTCGAGGAAGGCGAGCGGGGTGTCCGGGCTATCGGCCGCGGGCTTCTTG	66.3366	1	Chr1A:77100348
IAB15126	chr1A	75018863	C	G_gap_SNP_other_4055	G	60K	CAGATCACAGCCAGCTGTGGGAGGCGGGAGCAGGCGGTCCCGCCGGCGCTGGTTTGGCTTTGGCGGCTCGAGGAAGAAGAGACTGAAGAAACGCGACAGA[C]GTTGAATGTCAATCCAACGGTTAAGGTTGGCACAATCGTTTGTTGACTAAGCGGATACCAAGTAGCATACTTTTTTATATATAGGAAGAAAACTGCGAGG	47.5248	3	Chr1A:77380362
IAB30275	chr1A	75391650	G	G_gap_SNP_OTHER_13981	G	60K	AGAGCTTATACCGTAGCGGTTGTCGACAGCGGGGCCCACATGTATGCCTTCAACAACGGCAGTACCACGGTCAGAGCACATAAACAGGGGAAAAATAACT[G]CTCATTTCCTTGACCTCTAGGATTCATATATTATAGTTTACTATCAGCATTAGTAGGGAATTGTCAACGTTACCTCTCTGCCAAGTATTGCATATTTAGT	39.604	1	Chr1A:77751619
IAB00207	chr1A	75716123	G	B_IAAV4723.1_10.1038srep44530_ESM25	B	60K	CTTCGTCATTGTCGTCTTCGTTCTCATCCTTGCTGTAGGAAGAAACTCCAGCTCTTCCTTTCTCTGGTGTCCAGGTTGAGTTGCCTGCGCCATCGGCGCT[G]TCAGAATATTTGAGCCTTTTTGCCCTATCATGTAAATCAACCTCCTGTATATCGGATAAATAAGCACTCCGTTTTGCTCTTGGAGTCATCTTTGGGATGT	48.5149	1	Chr1A:78073537
IAB30276	chr1A	76116497	C	G_gap_SNP_OTHER_13982	G	60K	AATTTTTTAGGAGAGGTAATCCTCAGAACTTGTATGATTGACATAAGGTGAACTGTTTGTCGTGTGAGCATATTGTATTGGATGAAATAACTGTTTGACT[C]AGAGTGTATCCAACCTACTGAATTCGAAGATCACGGCATTTCTAAATCATAATCATATATAAAGGTGGAATAAATCTTTGTTGTGGTTTTGAAGAAATAA	36.6337	41	Chr1A:78472318
IAB00208	chr1A	76491046	G	D_Functional_SNP_HIGH_1506	D	16K	GTTATGAATGGGTTAGCTGCAAATAAATCATAAACAGAAGGTTTTTTAACGTACAAAATTCAAATGGCAAACAATTGATACATGGTACTACAGCAGCATC[G]TAAACCTCCATGTGAGAGAAGTAAATGGACAGTCGGATCGAGTCCTTTTTTGGCAGCATGGTGCAATGCAGTCCCAGCGTGTGATCCTACAAACAGAAAA	39.604	1	Chr1A:78846055
IAB30277	chr1A	76803281	A	G_gap_SNP_OTHER_13983	G	60K	ACATGCTAAAATCCTGATCTGTTATTATGTTCATCGGAGCAAGTCCACCCATGCACTCCAAGAAGGTCTTGAACAGCCAAGTGTACCCATCCGTGTCTTC[A]TTCCGAACGAGCCCGCATCCGAACTGCAATTACTGATTGTGGTTATTTATTCCTATGAATGAAGCACATGGCATCTTGTACATATTAGTGAGATATGTCG	46.5347	1	NaN
IAB00209	chr1A	77106422	A	B_BS00084722_51.2_10.1038srep44530_ESM25	B	60K	AGCGTTCTCATTGAACAATGTGTTTCATTAATTAACCAGTATGATAAATTTATATTTGGTACTGTCAGCATCAGAGTGATTTTAACAAATGTGATTGCAG[A]TGACAAGCCTGCTGTTGTGGTTACTCACGGGGATAGACTATCGTTTCAACAGCGTTCCCAAGTTCAGAATGAGTTAGCAGAGACACTTGCCATTCCACCC	40.5941	1	Chr1A:79458482
IAB30278	chr1A	77394690	A	G_gap_SNP_OTHER_13984	G	60K	GTATGTTATATTTATGTATTGTGTGAAGTGACGATTGTAAGCCAACTCTTTATCCCTTTCTTATTCAGTACATGGGATGTGTAAAGATTACCCCTCTTGC[A]ACATGCCTACCATGCGGTTATGCCTCTAAGTCGTGCTCCGACACGTGGGAGATATAGCCGCATCGTGGGTGTTACAAGTTGGTAATCAGAGCCATCCCCG	47.5248	1	Chr1A:79745739
IAB15127	chr1A	77712802	C	G_gap_SNP_other_4056	G	60K	TCGGGAGCTGGAAAGTTTTGTTGTAGTGGATATTGAATATGAACACTGCACCCTTCGGCCGCTGTCTGTTCGTTTCATCTCCCGCGTTCCCTTCAGCTCC[C]GGCGCAGCCTCTCGCCTCCTTCTCTTGCGCCTATAAAAGGGAGGTCGCTCCTCTCAGAGAGACGCACCAGAACTTCTCCTTACTCTCGCCACCGGTTCCA	62.3762	1	Chr1A:80061353
IAB00210	chr1A	78331471	C	B_IAAV4677.2_10.1038srep44530_ESM25	B	3K	AGCTCGCTGCGTTGTATCTGACTGCTGGGTCCCCGTGGCGCTGGCAGCACAGCAAGTGCGGTAGTAGTGCTAGTGACTTTGCCTCTCGAGAGAAGGACAA[C]CAAGATGATGCCTCCCCTGTCATGTAGTGTATAATTACCTCTTGTTTTCTCCTTTGTCAGAGCGTGTATGAACTCTCTCGATTCTAGTCGTCATCAGACT	45.5446	1	Chr1A:80676431
IAB15128	chr1A	78963945	A	G_gap_SNP_exon_4057	G	60K	GATGACGCCGCCGGCGTCGGTGTGCGCGCGGAGCCCGGTGATGAGGTCCGGGCGCGGGCACGGCGGGTAGTGGCTGACCTTGGTGCCAAAGAACGGCGCG[A]GGAGGCCGTCGCCGGTGAAGGCGGCCTTCATGCGGCCCTTGTCCAGGCCGAGGTTCTCGTCCATGGCCTCCATGACCCGCTCCGCGAGCTTCTTGAGCTC	72.2772	1	Chr1A:81306947
IAB30279	chr1A	79350146	C	G_gap_SNP_OTHER_13985	G	60K	GGGTAGTTTTGTAAAGTACGAGATACATTCCTCCAATCGCAAAATGCCTTGGTTCATGAGATTTGAGATTTGAGCCCTATAAACCGGAAGGGAGGGAGTA[C]TGCACCCGATGTAGTCTAGTCACTTGTTGAAATCTCTAGAAAGGAAAAATACTCCTTTCCGGATTACAGGGCTATACTACTCCCTCCGTCTAGGTGTGTA	42.5743	1	Chr1A:81689681
IAB00211	chr1A	79698554	T	B_JD_c1532_462.2_10.1038srep44530_ESM25	B	60K	ACAAAATATAGCATCCTTAAATAGCAGTAGCTTGGTAGTCATACTGTTACCGAACCCAGCATGGAGAACAGATGATCAAGCCAAGTATCGGTAGACGTTC[T]GGTTCTCCTTGTCCCTCTCCAGGTAATCCCTGGTTATAAGATCCTCAATGCGCTTCTTTATTGCTTTGAAGTCGGGCTGAAGGGATAAAACCAGCATTCA	48.5149	1	Chr1A:82030813
IAB00212	chr1A	79699865	G	B_IAAV8409.1_10.1038srep44530_ESM25	B	60K	TACAGAGAGTAAGGCCATAAAATAGTTAAGACCTCAGTTTGCAGAAGTGGAGAGCACAAGAAAACAGTAAATTTACCATCTCAGCAGGAAGGTTTATATC[G]AATGATTTATAAGTTGGCCAAAATCCTGTTGTCAGAACAGTGACCGCCAAGTCTATCCCAGGATTCAATTCAGGGTGTGTGCTTATGAACTCTTCAAACT	38.6139	2	Chr1A:82032124
IAB30280	chr1A	80192716	C	G_gap_SNP_EXON_13986	G	60K	GTTAATGAAATTTCATACCTTAGAAGTATGTCACATTCCTTAATTTTATTTGCAGGAAATGGAAGCATACATCAGAGGACTTATTCCCAATTTGGCACAA[C]TGCGTGACATGCCATCAGCCTTTGTTCAAATGTACTGCCGCATAGCTGCACGGAAGTTCTTTTTCTTCTGTGATCCACACAGACGAGGTACAAAACTGGA	46.5347	1	Chr1A:82521878
IAB15129	chr1A	80686999	T	G_gap_SNP_exon_4058	G	60K	AGCACCGACCGGAGCGCCGCGGCCGCGCCCTCCACCGCCGCCACGGACGCCATCGCCGGCGCCGCTGATCCGCCGCCCTCCTCCGTGGCCGCTGCCGCCG[T]CGCCGTGGTTGGTGGGAGCCGCCTATATGTGTTACAGTCGTGTGTGGCTCCTCGTGTGGTTAACCTTTTTTCCCCTGATCTATTTTTGAGGAAATGAGAG	70.297	1	Chr1A:83013315
IAB00213	chr1A	81358589	G	G_gap_SNP_other_0009	G	60K	ACAATGAGCAAAAGAGATTCATGTGAAATAACATCCAGAATGATTGAGCAATAAAGACAACTCCTCACCTAAAAGAGCCTGAGCATAATCTGAATCCTCA[G]AAACGTCAAACAGAGGTCCAGCACCAAGTGCATACGACAGTGCATCATTTAACTCGCCCAAGTAGTAAAACACCTACATGATAATGATATGCAGCAGTCA	43.5644	1	Chr1A:83669802
IAB30281	chr1A	81704978	A	G_gap_SNP_OTHER_13987	G	60K	ATTGCGTTCTTCAACTGCGGTCTCGCCTATCTGACAGGTCACTGCGGTAAGTGGATAAATCTGCACGTCCATCGCAGGATCATACATCCTCCATGGTTCT[A]TGATGCCATTGAACACAAGGGCTTCATTTACGCTGTCGACTCCTTCTATGGTTGGACGTATTGCTGGCCTACTCCAGTCATCGCTACAAACGGTTGTTAC	46.5347	3	Chr1A:84014823
IAB30282	chr1A	82127557	C	G_gap_SNP_EXON_13988	G	7K	TACTGCCAGAGGCCACCGTTGGAGTCGAAGAAGGCCTTTATCTGCGCCGCCATCATGCCGAACCGCATCAAGAAGCAGAGCAGGATGTCAGCTTGCTCAC[C]GTGATGACGGGGTGGTCAACTTTGTTTCTTTGTTGCTGAAAGTATTTGCCGAGGTCTTCCCGTGTAGATTTTTTATTTTCCAACAACCTGTAGTGATATA	49.505	1	Chr1A:84434858
IAB00214	chr1A	82531578	T	B_BS00110181_51.1_10.1038srep44530_ESM25	B	60K	ACTCTGGTGATGTCGCCCTGCTGAACGGAAGATTACTTCTGTGGGTAGGCTCGCCGTGCTGAACAGGACTAGGATAACCCTGTCGTTGGACAGGTCTTTG[T]ACAACAGATGATCCAGCACGAGACAATGATGGCTTTGGTGGCTGTTCTGCTGGCTTCTTTGACTCTTTATCATCTTGATTTGGTTCCAACTTCTGTGACA	51.4851	1	Chr1A:84835708
IAB30283	chr1A	82948399	C	G_gap_SNP_EXON_13989	G	60K	CGCAGAAGTAGAGAACTGACTCCAACATGGGGCAGCTGGCAGAAACATCAACAAGGCCTCTTTCAGTCAATAAAACTTGCCCGGCACCAAAAGGGTCAGA[C]GGGAAGACCCGCAGCTCTTGCAGTTTACTGCAAGAGCCTGCCACGACAGCTAGACCATGGTCTTCGATTAGGTCCATCACCTGAAAAACACAGCTTAAAC	54.4554	2	NaN
IAB15130	chr1A	83457067	A	G_gap_SNP_other_4060	G	60K	AAGTGACTAGTCAGTAGTAGTATACTCAATATTGTGCACCATGACCAAGGTGGAGAGGAAAATGAGAGAACTACGTATTTATTTACGGTGTAGATTCACT[A]ATTTTGCTCTGTATGTACTCATTTAGGGTATAGTCACTTGTTGAAATCTCTAGAAAGGCAAATACTCCCTCCGTTTTTATTTACTCTGCATATTAGAGTT	34.6535	1	Chr1A:85757596
IAB30284	chr1A	83835362	A	G_gap_SNP_EXON_13990	G	60K	CACTACCAGAACCATTCAGCACAAACTCCACCACGTCAGCACGGCACGGACCGACAACACCGATGGCTTCACTGATCTTGTCGAACTCGAACCCCATCTC[A]AGCAACTCGGCAATGACATGATCAGCAGATACATCAGTGCCGGCAGAATTGGCATCCATGATCAGAACCAGTGAGCTGTGCTTCCAAACCAAGCTCGGTG	50.495	1	Chr1A:86134726
IAB30285	chr1A	84286583	T	G_gap_SNP_EXON_13991	G	60K	CCATTCCGGCGGGTGAGGCTGGAACAGACCAAACTGACAACACACGCGATGTGGCAAATGAAACTCAACAACCCAGTTGCATATCAGTGGGCACCGCATA[T]GCCAGAGATCCCTATCCCGCAAGCACATCGGGTTGATGGTAAACTCCGGGGTGTACCCAAGTCTGTCATCGGCGCCATATGGCTGCCATTCCACCTATGA	52.4752	1	Chr1A:86584482
IAB15131	chr1A	84621391	C	G_gap_SNP_exon_4061	G	60K	GGACGTGTTCCTCGTCACGGAGCTCGTCGCCGACGGCCGCACCCTCCGCGAGTCGCTCTGGAGGCCTGTATCCGAGGACGTGACGCGCGTGATGATGGAG[C]AGCTCCTGGACGCTGCAAAGAACATACATGGAGCCAGCGTCATCCACCGGGACTTCAAGCCGGAGAACGTCATGGTCGGCTTCTTCGGCGGGCTCAAGGT	60.396	1	Chr1A:86918276
IAB00215	chr1A	84729205	C	G_gap_SNP_exon_0010	G	9K	CTCTGGTGGACAACGTTAACGTGCCTACAGGACCTGTTCGGAGCGGGCACGGACACGTCGTCTCTGGTCCTAGAATTCGCCATGGCCGAGCTCATGCGCA[C]ACCTGATCAACTCATGGCCAAGCTTCAGGCTGAGGTGCGACACGGCACTCCCGCCGGACAAGAATTTGTCGAGGAGCATAACCTGGCCGGCATGGGCTAT	59.4059	1	Chr1A:87026090
IAB30286	chr1A	85161716	A	G_gap_SNP_OTHER_13992	G	60K	GATATAGGTAAATTTTTGCGGAAAGCTAGTTTTGAGTGCAATGACATGTTCAACAACGTGTAAGACATGCATCAGGAGAATTCAAGTAACCATGAGGACA[A]GTTACAGATATCAACATAAATAGAGTGGGCACCAACCCAACTCAATCATGTCAAGTCCTTGACTTGACCCAAGTAGTTATTCCCACTTATCCAACACACA	40.5941	1	Chr1A:87451493
IAB15132	chr1A	85521330	T	G_gap_SNP_other_4062	G	60K	TTTCCTTTCCTTTTTTCGAGCAAACAGTGATGCTAGCATTTAGTAGTCCTCTTGTCATTGCACAACAGGATCATCTTCCTCTGAAGAAGAATATGGAGTA[T]GTGAAGTGACTAGTTCCGATTATGCCAGGATGAAGAAGCCATGTCTATCTTATCATCAGAAGGAGCAGTTGAAGGACGGTTACATTACTCCCCACAAGAC	41.5842	1	Chr1A:87810173
IAB30287	chr1A	85823527	C	G_gap_SNP_EXON_13993	G	60K	GGTCGGTGGCCGCGGAGGCCGTGATGGCGCTGGCCGCGTGGATGGTGTGGGCGGAGGGCGGGCTCCACGGGCGGCCCGGCGCGACGCTGGCGCCGTTCGC[C]GCGCAGCTCCTGGCGGCCGCGGCGTGGCCGGCGCTGGCGCTCAGGCTCGGGGCCGGGTGGGCCGGGATGGCGTGCTGCGCCGCCATGGCCGCCGGCGCTG	85.1485	1	Chr1A:88110502
IAB30288	chr1A	86237957	T	G_gap_SNP_EXON_13994	G	60K	CTTTGCTGACAATGCAGGCAAATAAAGATGGTTCGATGACGGCAAACTTTGGCGAGAGCACGACCTGGGGAGACGATGATCCGTCTGTGTTTGTAGTGAC[T]ATAGTCAATTGGGTGCCCTCCATCTTCGATGGCATCCCCAACAAAGATCTCCTGGTAATGAGTTAACCTTGATAATGTTTCCTCCTTGTGGGTTGAATTT	52.4752	1	Chr1A:88522482
IAB00216	chr1A	86564303	T	B_D_contig65543_191.4_10.3389fpls.2017.01412	B	60K	TCTAGCATGTGGTACTTGACTCGTATTCTCATCCATGGAATCAACACTCTCCGAACCCTCTGATGTAGACATGCCTCAAATTACTAGTGAGTAATTACTA[T]AGTGACTGATCGATCGGTCGAGTGGTCTGGGTTGGTGTGTTTTTCCCGTCCTTGGTGCGTGGCCTGTGAATGCAGATGCAAGGTGCAAGCAGGTTAATAC	46.5347	1	Chr1A:88847363
IAB00217	chr1A	86637653	C	D_Functional_SNP_HIGH_4341	D	60K	TGCCCCTAGAAGACGAGCTTGAGGACTCTTCCACCGAGATGTTCCAGAACCTGCTTGCTGGGGCCGATCGGTATTCACTGGACAGACTGAAGATTGTTTG[C]GCCCAGAAGTTATGGGATAAAGTGTCGGTAGATACAGTTGCAACTATCTTAGCTTGGGCTGAAATCTACAATTGCCAGGAGTTGAAGAACAGGTGCATTG	47.5248	1	Chr1A:88919700
IAB00218	chr1A	86647438	C	B_BS00022507_51.2_10.1038srep44530_ESM25	B	60K	CGAGACAAGATAACAGCATCACCACCAGCAACAACACTCTCAACCTCTGTAGGCTTCTCAACACCAACATTTTCCACAGTTCCACTAGCAACCACCTGGT[C]CTCTGCATTTTGTGCCTTCTCATTGCTTTCGGTAAGCGGAACATCCACGCTTGAAGGAGCAAGCTTCACCAAACTCTCCGACCTAATGTCATCGATAACC	49.505	1	Chr1A:88929485
IAB30289	chr1A	86933036	A	G_gap_SNP_OTHER_13995	G	60K	ATGCCTTATTTTGAGCATGTTATGAGTGTTCAACCGATCAACCAGGAGAAGCCAGCCAAAAACTTTAATTTCCATCGTGGCCCTTGATTTCCATATCCAC[A]TGAACGTGTCATGAGCATGCATGTCTCTGAAGTAGTACGTGTAATATCTGTGTGCAGAGTAAACTGCCGAGCCCCATATGTAAGTCCAGCTGTCCATTGA	42.5743	1	Chr1A:89213739
IAB30290	chr1A	87210932	C	D_Functional_SNP_MODERATE_7700	D	60K	GATCATCTCCAGCACGAGCAGATACCTTCCGGGGAATTCTAGGCGGTCTTGCCCGGAGGCGCCGCCGATGCAGTCGACGGCGACGATGTTGAAGCCGTCC[C]GCAGGCGGACGGCGATGCTGTCCCCGGAGGTCACCCCGGCGTGGACCGGCCAGTCATGAGCGCTGACGAAGTGACAGAGGAGCGCCGCCGTGCTGCCGAC	75.2475	1	Chr1A:89489829
IAB15133	chr1A	87661298	A	G_gap_SNP_other_4063	G	60K	TCTTACCATGCCATATTCATGAAAAAACTAGTGAGGACGCATCTATTTCGGCAACAATTATGATGGTTCTCACATGATTCACGGGCACACAAAAGTAGCA[A]CAGTTCCCATAGACGGATTCAAACAGAGTACTAGCCCCAGAGGGGTCGATAATAGGCAAGGTTCAGATAATTAGACACAATCCAAACTACTATTAAACAC	46.5347	2	Chr1A:89933530
IAB30291	chr1A	88115851	C	G_gap_SNP_OTHER_13996	G	60K	TATTATCTGTTGCTTTCCTTTTAGTTTTTTGTTGTTTCAATATTACAAACAATTAGTCTGGTCTTCTTCACCGGCTCGACTATTTGACAACACAGCCGCC[C]GGGTCATTCACACCGGCGGCTTACGGATCAAAAGGTGCAACCTACCAAGGTATAGTAATCATTGAGTATTAAAAAAAGCATCGGCTTCTCATAAGATTGA	53.4653	1	Chr1A:90389716
IAB30292	chr1A	88494086	C	G_gap_SNP_OTHER_13997	G	60K	GTTTGTCCAGGAGTTATGTGTAAGTAATGTTATTCATGGCAATTACTTTGCTTCGTCCCATACATCCTACCTCCATGATGGTTATAATACAACAAATTTT[C]CCAATTTTTCTCTATAGAGAAGGACCGATTTGGAAACTCAGGATGAGGTAACCTGTGCTAATACCTCTGCTATCTTCAAGAATGCTTGGTGGCAGTATCG	38.6139	1	Chr1A:90766996
IAB00219	chr1A	88860279	T	G_gap_SNP_exon_0011	G	7K	CACCTCAATGTTGGGGTCAAGTTGGTTGGTCCATCTCTCTCGACACTGCTTCCCGCTCCGGCCAGGGAGGTACAATGCAACCTCCGCCCAACTCCCTTGG[T]CGAATTCCCGCACCTTCTCCCTGAGCAGCCTGCACAATCACAAAGAAACCGACGAAGCTGCAACCGATGAAGGACAAAGAAAAAGGTTTGCAATTTAGGG	59.4059	1	Chr1A:91132065
IAB30293	chr1A	89402276	C	G_gap_SNP_EXON_13998	G	60K	ATACATCGGATGGAGACTCAGAGCTTGAAGCTTATGGTTCTGACACTTATGCACTTCTGCTATCAGGAGATATAAAAGTGATGCATGATGGGAGTTCATA[C]AAGTGCCCCTTTTGTTCGGTTGGAAATGGTGACTATAACATACATGAATTACTGCAGCATGCCTTGAGTGTGGGGGCTGCCCATGACCAGGAAGCAAAAC	39.604	3	Chr1A:91672627|Chr1D:96132451
IAB30294	chr1A	90300219	G	G_gap_SNP_OTHER_13999	G	60K	TCCTCCAAGAACTCAACACCACCGTGCGTAGGCCCCACGATGGGCTCCAACTGTCATGGAATTGTCACGGCAGATGTCCTTAGTGTCAGGACTTAGTCGC[G]AGGCCAACGCATCTATGTGGTAGATTGAGAGGGGTTGAGCGGGACGAGAGACGCGATGTTTTACCCAGGTTCGGCCCCTCATGGTGGAGGTAAAATCCTA	53.4653	1	Chr1A:92566307
IAB00220	chr1A	90761606	C	B_IAAV268.3_10.1038srep44530_ESM25	B	60K	TCTATCTCCACATCATCACATGAACTTTCTTTTTCAGATTGCCTTGAAACCTGAGAAGCTGAAGCAGATGTTGGTCGTTGCTGCTGTTGCAACTGCCTTA[C]CTGCTGCACCTTATATCCAGGCCGACTTGCCTCGATTCCACTATCCTTTTTCATGTAGTTCTGCTTTTCAGACTTGTCTTCCCTTATGACCTTCCTCCTG	50.495	1	Chr1A:93026303
IAB00221	chr1A	91105025	C	D_Functional_SNP_HIGH_1320	D	60K	CATTAATTTCACTCCACATGTGAACGGTGCAGAGGAAGATGAAATTACCTGTGGTGCTGTTAAGATGCTTATCAAGGTCAACTGGTCCTTATTTGAATTG[C]GAACTTTGATGCACCTATGCTTATAATTGACCTATGTAGTGGTTGCTAATGCGTCTCTTCATGGAGCTAAGTAGTGTTTGATGCAATTATATTTCAGCTG	38.6139	1	Chr1A:93369112
IAB00222	chr1A	91594359	T	B_GENE-0564_125.1_10.1038srep44530_ESM25	B	60K	AGCCTATCACAAGGAACATCAATACATTAACTTTCTCTCCTATATTAGTGTAATCAAGGGAAATCACTGGATCAGCTGCGACATCAAGTATAGATAATAA[T]AGCCTTATTTCTGTAAGAAAATATAAAAGTGACACTACCTCCAAATCCAGGTATTACTCCAAACTGAAGCTCCGTGAGGCCTAATTGAGCATTAGGAGTT	34.6535	1	Chr1A:93857654
IAB30295	chr1A	92084599	T	G_gap_SNP_OTHER_14000	G	60K	GAGGGTGATTGCTGAACCTGAAGGAGCACCAGCAAAGTCCTTGAAAACGTGGTGGTGCCGGAGAAATCAGACAGCACCCCACTTATATTGGTTGTACAAC[T]AGTGACACAAAACGTAGGACCGACTCCAGCAGACTGTACCCATATTTCACTGGCCACACCACTAGCCCCACCACACAGGACCTGCACTCCAGCAAAAGGT	48.5149	1	Chr1A:94341720
IAB00223	chr1A	92567926	G	B_IACX6344.1_10.1038srep44530_ESM25	B	7K	GCTGTTTGCGGGGAGCGACTGGTGTTCTGTTTGAGCAATTGACAGTAATTAGTAAAGTACTTTGTACTGAGAGTAGCACAATCTATCGCCCCCGTGTTCG[G]ATGATATTTTGGAAGATCCTTATCGCTGTCATCTGTTTTGAATTTTTGAGCTTGAAGACCATGTTTTGTTGCTTTTCTGTTGACAATGTCCACTGGTGAA	39.604	1	Chr1A:94822166
IAB30296	chr1A	92987042	T	G_gap_SNP_OTHER_14001	G	7K	AGTAAACTTCACACAGCTCACATCAGTAGCCAGCAGGAACTCAACTCCATCAACACTTGGCTTAGGTCTCAGCAGAGGCTCATACCAGAACTCATCAAGG[T]CGTAATCACACTAGGAAGAACGGCGAAGGGAGCAGGGGATGCTCCAGGTTCATCACCTCGGAGTGGTCGTCGAAGAGGTTCACCTGCGCCGGTGAATCAG	52.4752	1	Chr1A:95240437
IAB00224	chr1A	93367630	G	B_CAP7_s13262_197.1_10.1038srep44530_ESM25	B	60K	GCCGAGGGCACCCGAGCTGCCGCTGTTCCTCCCGGGCATGGTGGTGCTCGTCAAGAACCCCAACAACGCGTACCACATGTACTGCGGCATCGTGCAGCGC[G]TCACCGATGGGAAGGTCGGGGTGCTGTTCGAGGGCGGGAACTGGGATAGGCTCATCACCTTCGGCGTCGACGAGCTCGAGGGCCGGGAGAAGGGCCCGCC	61.3861	1	Chr1A:95620072
IAB30297	chr1A	93785654	G	G_gap_SNP_OTHER_14002	G	16K	GCGCGAGCACGGCCTGCGCATGCTCCGCTTCCTTCTCGCGCCGGGCCTTGGCGGCCTCAGCCACGGCGGCGGTAAGGCCACCGACGCAGCGCTACTTGCC[G]CTCTTGCCCCCGGAGCCGCCGCGGAGACGTCGTCCAGGTCCTTGCGCTCGTCGCGGGGACCGTGGAGGAAACGATAGAGGATCTCGGGGAGGTCCTTGAG	74.2574	1	Chr1A:96029175
IAB00225	chr1A	94246062	C	C_KC330207.1	C	60K	TAGTGTGCTCTCATGTGTGACCAACCTCTGAAGTAAGCTGACCCTTCGAATCACGGCTAGTTCCACTTTTCTCATTAATGAACTTAACAAAGTCATCCAA[C]TCCCGACCGCTCTCATACTCTTCACCAGCTTTGTTACCCTTCGGGAAGAACTTCAATGTGGGAAAACCAGAAACTCCATACCTGAAAGTAATATACACAA	44.5545	2	Chr1A:96488817
IAB30298	chr1A	94247869	A	C_KC330207.1_6	C	60K	GAAATAGTTTTTACAAACAAGATAATAAATATGAGACTAACAGAAATAGTTGACATGATTTTAAATGCAATTGCCTCCGATCAATTAGGATTGGTTCGTA[A]ATTGATAATATTACCTACCACAACTATGAATAATTTACATGGATCACTTGGTATGTTTTGCAACATCAATCGGTTAATAGCTTGGTGAAAGCTTTTCCTC	31.6832	1	Chr1A:96490624
IAB30299	chr1A	94678662	T	G_gap_SNP_EXON_14003	G	60K	ACTTCATTAAAAGCAAGAAAAGATAAGATCGAAGAAAATGAAACGCACGTGGTGGTCATTATAGCGGTTCCTTCAGATCCTAGAAAACGTCCGAAAAAAC[T]GGCTACGGAACTACCGAGCAAAGGCAAAAAGACAATAAGTAGATACATAAGATCGAGTCTCTTAAAAAAAATCAGACAATGTTCAAGCGGCCTGTCATTG	41.5842	1	Chr1A:96920465
IAB15134	chr1A	95060482	T	G_gap_SNP_exon_4066	G	60K	AATTTTTTTTTCATGTAGACTTTCTGGTTGTACATGTATATTTACTCTGTTACACAATATATATGTCTTTATGAATGTAGGTCTTGTTTAAGAACTTTGG[T]GTGGATGCAGAACATACCAAAACAAATTACCTTCTTAAAGATGTAAAACTTGAAGTTGCGGGAAATCAAGAGTTTGCAGTGAAAGATGTTGTGCATGTAC	29.703	1	Chr1A:97301990
IAB30300	chr1A	95467932	G	G_gap_SNP_OTHER_14004	G	60K	TCCATTGTCATTCCAAGAAGAAACAACCATTATCGTCCTTCAATACCACAACAACAACAATTACAGTAACGTAATTAAACACACTTGATATTTATTCATT[G]TCTTGACATGTATAATCAGAGTACAGTTGTAACATACTTGTTAGTATCAAGTAATTTCGCTGCAGCCTCAAAGTAGTCAATGAAATCTGGGGCGATCTCC	27.7228	1	Chr1A:97702301
IAB30301	chr1A	95966624	T	G_gap_SNP_OTHER_14005	G	7K	GCCGACCAAGCTTTGAGTCGCCACCACGAGCCGCCCACAGCTGCTGTCCCATCGAGCCGCCGCAGCGCTTCTCACTACCGCGTTACTCTAGTTTGCACAA[T]TTTTTGAGGGGTCTCCTAGCAAGGTGCTGCACAAGTCGAATGCCAAGTTCCAAAGGCTCAAGACCAGCGATGACACTTGTGCTATTTTAATTAAGAAGGG	52.4752	1	Chr1A:98207537
IAB00226	chr1A	96471310	T	G_gap_SNP_exon_0012	G	7K	CGGTCATCACACACATCATCATCGACATTAGCGGGCAGCTCAGGTTGTTGACATGGCTGGATTCCTCACAGCAGTGGATATTGATCTGGACCCAGCCACA[T]ACGGAGTGTGAGGTGTATGCGCGCTGTGGGGCATACGGCAGCTGCAACCTCAATGCCCTGCCGTTCTGCAACTGTGTCAAGGGGTTCAGTCAGAATGACT	56.4356	1	Chr1A:98708903
IAB30302	chr1A	96836309	T	G_gap_SNP_OTHER_14006	G	16K	TAGAACAATTGTTCTTCAGGTTTAGGCACTTGTTCTACATGAACAGAGTACAGTAAGACGCATAGAAAATGAGCTCATAGACCTTACCACATTCTTGGTT[T]GGGACCAGTACAGAACAAGGCGTTCCCAGTCATCGTCCAGTAAATGTGTCTTAGGAGAACATAAGGGAATTTGATGAGTTTCTTTGCCGGTGAAGTACGT	45.5446	1	Chr1A:99070041
IAB15135	chr1A	97150340	T	G_gap_SNP_other_4068	G	60K	TCCGCACAGTTCTCATTTGCATCGGTATCTCAATCGAGTTACCGGAATCGGAATGTTGTCGTGGCACCATTTTCGGATTCGTTGCCGTGGCACCCCTTTT[T]GTTTCTGCCACGATGACAAATGCTTCATAATACTCTTGTCAACTTTTAATAAATTCTGCATGAAACTTGCACATGTCATTCGCATCATGATAATAACATT	42.5743	1	Chr1A:99381899
IAB00227	chr1A	97940268	C	B_RAC875_c83089_213.2_10.1038srep44530_ESM25	B	7K	TGACTGTGTCTTCTATCGAGCACCCCTGACCAGCAAGGATATCTGAAGTCCATGTCACTGGATGTGGCTTCAACTTTAAGGGGGGTAACACGGACTCAGA[C]CAAACAGGAATGTCACCTCTATGCTCTTCCTTCACCGCCGCCATGGATCGCTCACTACCAAGTCGTTGGCATCGCCGCTACTCACCCAACACCCTTCGCC	52.4752	1	Chr1A:100166856
IAB30303	chr1A	97956018	G	D_Functional_SNP_MODERATE_7701	D	60K	CACACATCATCTAAAACAAGCAACAACCGCTTAGATTTTAATCTTTGTTCAATTAACTCTTGGTTGCTAGCATTATCCTTTTCACCGTTCACTTTAGGGA[G]CTTGTTCACAATCTCTTGTATCAACCTATCTGCATTAAAATCGAGAGAGACACATATCCAAACTGAAACTTGGAAAGAACTCTCGAGTTCTCTAAATATG	37.6238	1	Chr1A:100182326
IAB00228	chr1A	98242745	A	B_JD_c4432_1913.1_10.1038srep44530_ESM25	B	60K	CTTGAATGGCTCCCAAAACTCTACACAGCGTACATGGTCCTGTAGAAATTATCTGCACAATATACACCAACAAATAGCGATAATACACCGAAAGAATCCC[A]AGAGCAAAACTGAGTGATATCTGAGCATTTACAAGAAATACACTTGCACCTTCTGGGCTTCGACTTAACTACGGTCTTCTGCCTCCGTCACAGTGCCCAA	37.6238	1	Chr1A:100467683
IAB30304	chr1A	98584870	G	G_gap_SNP_EXON_14007	G	60K	CCCTCTCTGAGCAAGCTAGTGGTAGGTCGCCGGACGCCATGGCGAGCAGCGGCGAGGTGCAGAGATCGCTGCAGGCGGTGGCGCAGGGGCTGCGGTGGAC[G]TACGCCCTCCTCTGGCAACTCTGCCCCGACCAAGGGTACAGCGCAAGACTACCAACTCTAGCTCCATCCTCGCAATGTTCACGTCTCACTCTTGCATAAC	68.3168	1	Chr1A:100809793
IAB15136	chr1A	99016028	T	G_gap_SNP_exon_4069	G	60K	AAAGGTGGAGAAGGAGCTTAAGGAGAACCCTGCACCATCAGAAGCTGACGTTGAGGCTGCTAAGCTTGTTGTTAAAGAGAAAGGAGATGCAGTTGCTCAA[T]TGAAAGCAGCAAAAGCTAGCAAGCAAGAGATAACTGCTGCTGTTTCCGTGCTTACAAAAGCTAAAGAGAATGTGTTAAGGGTGGAAGAGCGCTCTAAGTT	43.5644	1	Chr1A:101238418
IAB30305	chr1A	99320287	T	G_gap_SNP_EXON_14008	G	7K	CCCCGACGGGCTGTTCTCCAGCGAGTGGAGCGACCAGGTGCTCGGGGTCAATGGTGGGAGCCCAAGCATCGTCGGGAAGCGTTGCGCCATCGAAGGGCTC[T]GCGTCTGCTCCGACGACTCACACTGCGCGCCGGAGCAGGGGTACTTCTGCCGGCCAGGGAAGGTGTACACAGAGGCCAGGGTTTGCTCCTTTTTACGCGC	65.3465	1	Chr1A:101541377
IAB30306	chr1A	99658770	G	D_Functional_SNP_MODERATE_7702	D	60K	ATTTTAGTACGGAAAGGAGAAACAAGCATTGCTGATTCCACTCTTGTGCGTTTTTGCTGTTTAGGGGAATCGAAAACCCTGCTACATGGGCACGTGGCAT[G]GGTGGTAATAGCTGGAGGACAACCGCGGACATTGCTGACAACTGGGACAGGTGCTGCCCAATTGATCAACTCTGGGAATTTGGTCAAGTAGCTACTAGAA	52.4752	1	Chr5A:11232616
IAB00229	chr1A	99659606	C	D_Functional_SNP_HIGH_1560	D	60K	CCATCATGAGATTTCTGTAACTAAAACCGGGGAGATATTTTTCTAGGTTTGGGCCGGACCGCTCAGCGGCAACAGAAAGGCCGTGGTTCTATGGAATAGG[C]AGGGGTACCAAGCAACCATAACCGCACACTGGTCAAACGTCGGGCTTCCAGCATCTGCGTCCGTCACCGCTCGCGATCTATGGGCGGTAAGCTTGCTTTC	59.4059	1	Chr5A:11233452
IAB30307	chr1A	99869140	G	D_Functional_SNP_MODERATE_7703	D	16K	CTCCCGCTCGTCGAACGCCATCATCCTGAACGACTTGACGTTCCAGGACCCCTTCTTCGCGAACAGCAGCTTGCCGGCGCCGGCCATGGCCGCGGCCTCC[G]CGTGCTGCCGGCGCTTCTTGATGAAAATCGCCACGCCTAGGACGGCGAGCAGGACCGCCATGCCGGCGAGGAGGCAGGTGACGAGCGTGCGCGCGGTGCT	69.3069	1	Chr5A:11442117
IAB30308	chr1A	99870058	C	D_Functional_SNP_MODERATE_7704	D	60K	CAGCATGAGCAGCTTCAGCATGGTGCCGCGCCTGCACATGTCCGGGGGGATCGGCCCCGTGAGCGAGTTGGTCGACACGTCGATGAAGTTGAACTCCGAC[C]AGCTCCCCAATTTCGGCGGCAGGTCGCCGGTGAGGTTGTTGCTGTAGAGCGACAGGTTGACGAGCTCCCTGAAGTCGCCGAACTCGGAGGGCACCTCACC	61.3861	1	Chr5A:11443035
IAB30309	chr1A	100104223	G	G_gap_SNP_EXON_14009	G	60K	TGTAGCCGCGCGCCGAGCCCTTGTTGGGAATGGCGTCCTGCTCCGTCTCCATCCCGTTGAAGGTGTTCAGCAGCAGCGAGCCGTCGCAGCCCTGCACGAA[G]CAGTCGTGTAAGTGGAGCCGGATCAGGCTGGCGAAGATGCGAGGGTCCGACTTGTGCGCCTGCACCAGCACCCCCTGCACGATCTTGTACGCGTCCGGGC	62.3762	1	Chr1A:101953657
IAB00230	chr1A	100393017	A	D_Functional_SNP_HIGH_3570	D	16K	GGTCGAGCCGGGATGTTACTTCATTGACGCTTTGCTGAGGCAGGCCAGGAATGATCCAATTTGCTCAGAGTTCTTCAACTGGGAAAAGATACAAATGTAC[A]GAAGCTTTGGTGGTGTTCGCATTGAAAGTAATGTGTATGTGACGGCACAAGGATGCACGAACCTCACGAACTGCCCTCAAGAGATCTGCGAAATAGAAGC	39.604	1	Chr1A:102244357
IAB30310	chr1A	100409503	A	D_Functional_SNP_MODERATE_7705	D	16K	TTTATTTTTTACAAGTTGTTGCCGCCCTATATTTTTTTTAGAAGATGTTACCATCATTGATATATTTTATACAGGATCCTACCATCATCATCTATGCCCC[A]TTACGAGCGGGACGACGTGGCACCGTCTTACGCCGACGACTGCGCGTCGGGTATGTCCATCGCCCAGCGCTGGTTCTTGGCGAAAGAGAGGTGCACGGTC	52.4752	1	Chr1A:102260678
IAB30311	chr1A	100932305	A	G_gap_SNP_OTHER_14010	G	60K	AGAGGAAGTAAAATAACCGGCTTATTATATATAGCCATTGTTGGCTACATGGATGAGATAGTAAGACATGGAAAAACAAAAATGGTGGCAGCTAGTGGGT[A]CAAGTCTTCAAGGGCCTAGCTAGCTATACGCGTCCTCCAAGGTAAAAAGTACTCCTACTAGTACGTAAGTAGAGTACTAGTACAACAATGAAAGAGAAGG	44.5545	1	NaN
IAB00231	chr1A	101322558	C	B_Excalibur_c17801_198.1_10.1038srep44530_ESM25	B	60K	TAAATGCCTACAAGGCGCAGTTGCTTCAGGCACTGAAATCTGATGATGAGCTAACCGAGATTGTGCAGGACATCTCAATTGAAGGGCGGTACAAAAGCCG[C]TTCAGTACTATGAAGAAGCTAGTAAAAGATGGTCGGAAACCAGAAGAAGTAAATGACATACTTGGTTTACGGATAATCTTGGACCCTCGATGTGATGGTG	44.5545	1	Chr1A:103165075
IAB00232	chr1A	101322825	G	B_BS00087939_51.2_10.1038srep44530_ESM25	B	60K	AAGTGCCAGGTAGGACAAAGGACTATGTGACACAGCCAAAAAGAAATGGCTATCAGAGCCTGCATGTGGCAATCGATGTAAGTGAACCTGGGAAGACGAG[G]CCACTAATGGAGATACAAATACGCACCAAGGAGATGCACAGAATTGCTATTGGTGGAGAAGCGTCTCACTCTCTCTACAAGGGTGGTCTTACGGATCCCG	46.5347	3	Chr1B:169296167|Chr1A:103165342
IAB00233	chr1A	101764372	G	B_RFL_Contig1736_1393.3_10.1038srep44530_ESM25	B	60K	CCTCCTTCAGGGCCTCACTCACTGTCGGATGCGCGTGGCACGTACGGGCAATGTCCTCGCTGGATGCTCCATACTGAAGTGCAAGCACAGCCTCGTGGAT[G]ATCTCGCCCGCGCCAGGGGACATTATGTGTACGCCGAGGATTCTGTCAGTTTCCTTCTCAGATATCACCTTCACCATCCCTTCGGCATCATCAATTGCCT	56.4356	1	Chr1A:103605523
IAB00234	chr1A	101764663	G	B_wsnp_Ex_c49829_54319220.1_10.1534g3.114.014563_ESM4	B	60K	CCACCTCTGGGTGCGTGTACACCACGCCAGGTACAGTGTCATAGTCAACATGGCCCTCCTTCCCCGCGATAAATTCAACACATGCAACACCATCCTCCTC[G]GCCTTGTGTGCAAGCATCGGTCCAGGTATCGCATCTCCAATCGCGTATACGCCCTTAACATTTGTCATAAAGCGATTGTCGACAAGGATCCTTCCGCCCT	54.4554	1	Chr1A:103605814
IAB00235	chr1A	101765170	A	B_GENE-0254_122.3_10.1038srep44530_ESM25	B	60K	CCATCTCTAGACCTATGTATCCAGCTCCAATGACCACCAGCTTCTTTGGTATTTCTGTAAGTGCAAGAGCCCCAGTAGATGACACAATCTTCTTCTCATC[A]ATTGTAACTCCAGGGAGCGATTTCACATCTGAGCCAGTGGCGACAATTATATTCTTCCCTTTGACGATAGTGCTACCACCATCAACTAAATCCACAGATA	43.5644	1	Chr1A:103606321
IAB00236	chr1A	102165381	G	D_Functional_SNP_HIGH_4699	D	60K	TTGCTAGATCCCGAGAGTATCTTGCTAAGACTGCTGACATCGCATGCCACCAACCAGTTCCTATACCCCACTATGATGTTCTTCCACCTGCTGCACAGTG[G]GGCCCAGCTAGCACGTCGCAAACTCTTACGTTCAATGATAGTCTGTTCATCCCCACTGATCAAGGCCAAAGTTTCCCTGCTGTTCCAAAAAAGGGTATTA	49.505	1	Chr1A:104004982
IAB30312	chr1A	102597104	C	G_gap_SNP_OTHER_14011	G	60K	GTTCGCTTCACTGTTGTAACTATATTTTTGCCCTAGTCATGTGTACTTACACAAACATTTCAGGATGAAGTGACATCAACACAAAGATCTACGAGCAGTG[C]GGCATGGCCGTTACCGAATGATTATGGATTGGAATTGGAATGTGCTGATGTTCTCGAGCATCAACTAGAGGTGGCAAGACAACGTGTACATGATTGTCAA	43.5644	1	Chr1A:104435586
IAB15137	chr1A	103007202	C	G_gap_SNP_other_4070	G	60K	GTAACAGAAGCTGGAAGCTTCATAGCATTGTACAAATTTATCTCGCTGATAAATTACAGTACGTACTATACTAGTACTTCCTCCGTTCCTAAATATAATT[C]TTTGTAGAGATTTCACCATGAACCACATGCGGATGTATATAGATGCATTTTAAGTGTAGATTCATTCATTTTGTTCCGTATGTAGTGCAATCTCTACAAA	33.6634	2	Chr1A:104844995
IAB30313	chr1A	103312332	G	G_gap_SNP_EXON_14012	G	60K	AGGAACTAGCGTGCCAAACGTAAAATGTGGTTAGTATGGTTTACTGACGTTCTGTAAGGAGGGAGCTTAAGAAGGTTCATGCAAGTAGCCGAGGTGGGCA[G]ACGGTCTCCATGTTCCTCCAAGCCGGGGACACCAGCTCTAAATTAAAAAGGAGTTCAAGATGAATTTTCCAACAGAACAAATATAAAACATAGATATACA	51.4851	1	Chr1A:105148447
IAB30314	chr1A	103632334	A	C_LN828670.1_4	C	60K	CACTTGCAATTACTCTGTGCCGGACGCTTACTAACCTCCCATTTGTCAGAGCCTGAAAAGTACAAGGCAGATGAGAAGATAAGACAAAACAAATCATCAA[A]GAATAGTGATTTGTGCTGTTAGGCTAACTTACACAGCTTCAGATGTGACTTTTTTGGGTGACAACTGGTAAGAGGGTACTTGAGGAAATCCAGTAGTGGG	37.6238	1	Chr1A:105467213
IAB30315	chr1A	103632337	A	C_LN828670.1_5	C	60K	TTGCAATTACTCTGTGCCGGACGCTTACTAACCTCCCATTTGTCAGAGCCTGAAAAGTACAAGGCAGATGAGAAGATAAGACAAAACAAATCATCAAAGA[A]TAGTGATTTGTGCTGTTAGGCTAACTTACACAGCTTCAGATGTGACTTTTTTGGGTGACAACTGGTAAGAGGGTACTTGAGGAAATCCAGTAGTGGGTTT	34.6535	1	Chr1A:105467216
IAB30316	chr1A	103632362	C	C_LN828670.1_6	C	60K	TACTAACCTCCCATTTGTCAGAGCCTGAAAAGTACAAGGCAGATGAGAAGATAAGACAAAACAAATCATCAAAGAATAGTGATTTGTGCTGTTAGGCTAA[C]TTACACAGCTTCAGATGTGACTTTTTTGGGTGACAACTGGTAAGAGGGTACTTGAGGAAATCCAGTAGTGGGTTTTAAAATAAGCAAAATATCATGTTGG	36.6337	1	Chr1A:105467241
IAB00237	chr1A	103636090	A	C_LN828670.1	C	60K	GTGAGGGGTCGTTGGTGTCGATGGAGCTGGCCCTGTGCGCGACGGCGGCGGGGTTGGCGTGGAGGAGGAGGTACTCGAGCTCGCCCACGTCGCCGTTGAA[A]CCGATGCTGCGGCAGCCGTAGCCGAGCGGGCTCGGCGGGCCGGCGCGCTGCTTGTCGTGTGCCGCGAGCGCGAAGAACGCCGAGGTGGCGGCGTCCAGCC	73.2673	1	Chr1A:105470969
IAB30317	chr1A	104062611	C	G_gap_SNP_OTHER_14013	G	60K	CGTTCCAACATATCAGTGAGACGACGACGAGTAGTAGGAGTATTTCCGAACGGACGTGTAGGCCGGGGCGCCTCTTCGTGAACCGTGGCAAACTCGCAAC[C]GTCCACCGACTCTTCGCCTTTCCCTCTCGATTTGGAACTGCTGTCGCACGCTCTTCCTCTCCCTCCTCCATTTTCCTTCAGCCCTTCACCCTTTCTTCTG	62.3762	119	Chr1A:105897558|Chr2A:61635404
IAB15138	chr1A	104580899	C	G_gap_SNP_exon_4071	G	60K	AAGGTAGCATTATTCTGAAGAAGTCCAAGACCTTTAGCTTTTGCAAGGAAGGTGTGCTTCTTGAAGGTGAATCTTCACCGACAAAAAGCGATATAGTGAT[C]TTTGGAACTGGATTCAAGGGGGATCGGAAGATCAAGGATATGTTCACATCAGAATACTTCCAGAAGATTGTTGTTGGGTCAACATCAACAACTGTGCCTC	43.5644	1	Chr1A:106414924
IAB30318	chr1A	104945190	T	D_Functional_SNP_MODERATE_7706	D	60K	ACATGTATGCACCTAACTGCAGGGAGAGAAACGTGCTACATACAGCATCATAACCACAAATAAACAAGTCAATGACTTACATCTTTCAATATTAAATCTG[T]GAGACGTGTCTGCTGCGTCACATCACATAGCAGTATAGTCTGTACATTTGGTGAACAATATTTCAATATTCAGTATGTAAAATATTGTATAATTTTTCAA	35.6436	1	Chr1A:106778626
IAB00238	chr1A	105304501	G	D_Functional_SNP_HIGH_3491	D	7K	AGAAGTTCAACTATCACAATCCACAGCTGAGGAACACGGTGCAGGTGCCCAGGACCGGCTGGGCTGCTGTGCGCTTCGTCACCGACAACCCCGGAATGTG[G]TACCTTCACTACCATTTTGAGTTCCACATCATCATGGGCATGGCGACGGCGTTCATCGTGGAGAACGGGCCGACGCCAGAGACCAGCCTCCCCCCGCCGC	58.4158	1	Chr1A:107136384
IAB30319	chr1A	105713758	C	G_gap_SNP_OTHER_14014	G	60K	TTACTTCCTGATTGCAGTGCAGGGACGAGCGAAAACAACTGCATCCTAGTCCGGAATGCACTTTCTACCAGTTCATCCATGGACCAAGGACTTGTTGGCA[C]GGCTACACGGTGGTTTTTTGGACAGGTGCGCGGACAAGAGGCTTTGTGGTCTGCTTATTTCTGCAAATAGCGGTGCTTAAATTTAGTGGAATGCACAAGC	53.4653	1	Chr1A:107543907
IAB00239	chr1A	106228810	T	B_BS00088256_51.2_10.1038srep44530_ESM25	B	60K	CTATTACCTGTGTACCCCAGTCTCCCACATGATTGCGTCGGAGAACTTCAACATTTGAGAATTCAAACATACGTGCTAAGGTGTCTCCGATGATTGTTGA[T]CTTAGATGCCCAACATGCATTTCCTTTGCAATATTAGGAGATGAGAAATCAAGCACTACCCTCTTAACTGGCAGAATTGGTGCCCAAGTTTTGATACCAT	37.6238	1	Chr1A:108057450
IAB30320	chr1A	106694554	G	G_gap_SNP_OTHER_14015	G	60K	GTGAATCGGGCAGACAGTGGTGGGGTGGGTCGAGGGATTTGGGGGAGAAGTGGTGGCCAGGGGGAAACGGTTTTTTGGTTAAGTCAAACTTAGCGGTAGC[G]CTTTTCGCGAAACGCGCTATAGCTAAGTTAGCTATAGCGATTTTCACAAAACGCGCTACTGCTTTAGCTATGTAATTTCCTTCATCTTTCTTATTTTTTT	45.5446	1	Chr1A:108528668
IAB15139	chr1A	107108315	A	G_gap_SNP_exon_4072	G	60K	GGATGATCGACTTTGCAAAACCTGTGTGCAGGTAGTGGAGCCCCCTTGCAGCCCCTATGCAGATTTCCACTCTTTTCTTCCAGCTGAGGGGAGGCATGTC[A]CTGCCATACAGGTGACTCTTCAGCGTGCCTTTCTCCATGTACTCATACACCAAGATCATCTCGTTCTGGTCATCGCAATATCCGATGAGCGACACGAGGT	51.4851	2	Chr1A:108938550
IAB00240	chr1A	107481460	G	G_gap_SNP_exon_0013	G	60K	AAAGATCTGACTTGAGCCCTTCGCCTATCCAAGCACCTGTTACCCCCAAAGCCGCGCACGTCGACTCCCCAAAATCTCCCATGAAGCCTGAGCAGCAGCA[G]CAGCTGGATCCTGATTCTGAATTTGCAAACCTGCGAGCAGACTTTGGGAAGGACGGCAAAGATTACTCAGCCGAGGAGATCAGCGGGTGGGAGTTTGACG	55.4455	1	Chr1A:109306130
IAB15140	chr1A	107937652	G	G_gap_SNP_exon_4073	G	60K	GGCTTGATGATGATGCTCGTGCTGCAGCTGTTCTCACTGCTAGTGTTCTGCCTCAGTTTGCTTCTGAATTTCTGGGTCTTCCTACTGTCTTTGAGATGTG[G]ACCCGTCTTCGTCAGCGCTATCAGCCCTCTGGTGATGCCTTATACCTCTCCGTGGTCCGTCAGGAGCATGCTCTTCAGCAGGGTGACTCTACTGTTGATG	50.495	2	Chr1A:109760390
IAB30321	chr1A	108078630	C	D_Functional_SNP_MODERATE_7707	D	60K	AGGAAGGTCATTACCTCGAACATGCAAGCCTGGAGATGGAGAACTCAACAACTCATCAACTTTTTGAATCGCTAGAGAGCAAAGTTTCAGTATATTACTA[C]CACCAGATAACCTGCTTACGATACCACGTGCCATCTTTGCCGACATTCCATCAAGTGGACCGACCTCACATTCAAGTTTTGCTTTTGCATCTTGAATAAT	41.5842	2	Chr1A:109901368
IAB30322	chr1A	108357129	T	G_gap_SNP_OTHER_14016	G	60K	TAGGGACGGTTTATTCCTCATCAACCACCACCACCACTTCCGCATAGGCGTACCCACTATACACTTCCGCCACCCCAACTTAACCCAATTTTGTTTGTGT[T]GTGAGTTGTGTCTCCTAAGGTGTTTCAGCTACTTAGGGACCGTGCTTCCAACTCCGACACCGTGTATAGTCCACCACCTTACCCTCCATTTCGGCATTGC	46.5347	1	Chr1A:110560206
IAB00241	chr1A	108690081	A	B_GENE-0041_486.1_10.1038srep44530_ESM25	B	60K	CTGAACTGAGAAACATGGGTTTTGTCTCCAAGAAAGAATTTGATGAGATTCTGACTCAGTTGAAGAGAAAGAAGGGTTTGGATGGCACTGGGAGTGATAT[A]ACCTTAGACGATGTAAGAATATTTGCCAAAGAAATAGTGGAGATGGAGATAGCCAGGCATGCAGCAGATGGCCTTGGAATGGTGGATTATGCATTAGGGT	40.5941	1	Chr1A:110889874
IAB00242	chr1A	108773054	A	B_Tdurum_contig11442_930.1_10.1038srep44530_ESM25	B	60K	AAGTTTTGTATCTGGTTTAACTTGCCATGCAGATGGAGTTTATGCTTGAGACGATATGTGACATTAAGAACAACAAGAAAAGGTCCAAAGAGGATCCTTC[A]CAGCATACCCGTGTAAAAAAGTGGCTTCAAAAGGTTTGTACCAGAACTTCATCTCCCGATGCCTGAACAGAAACCTTTTCCTGCTCATTTAATAATTTGT	39.604	2	Chr1A:110972240
IAB00243	chr1A	108775301	G	B_RAC875_c90431_188.3_10.1038srep44530_ESM25	B	60K	CGTTTGGGCCGAAGAGCAGGTACATGAGGCAGATGAGGACGACGAACTCCTGGAACTGGATCCCCTTGCGGCTGTCGACGTCGCAGTAGCGGTGCACGTC[G]TCGGCTTCCTTCTCCGACATCCGCACCTCGAGCTTGCTCAGGCAGCTCCGCAGCTCCTCGTTGTCGATCGTCCCGTTGGAGTCCGTGTCTGAAAGTTGGA	64.3564	1	Chr1A:110974487
IAB15141	chr1A	109428853	T	G_gap_SNP_exon_4074	G	60K	CATCCTCGTCAAAGTAGGCGAAGGCAGACAGCAGGCAATGCTTGTTAATGTGCACTGTTGACCCGATGAACTCATCGTAAGCAATGCTTCTGCTACTCCA[T]CTTTCCTTGCCCTCTGATAATCAGCCATGCTTGACGTGAAAATGCAAGTTGGCCCTATAGAACATAAAACAAGAGTTCACAGAAGCTGCAAAAATTTCTA	45.5446	1	Chr1A:111623691
IAB30323	chr1A	109788840	T	G_gap_SNP_OTHER_14017	G	60K	AAGGCGTTCCCAGTCATCGTCCAGTAAATGTGTCTCAGGAGAACGTAAGGGAATTTGATGAGTTTCTTTGCCGGTGAAGTACGTTTTCTTCAGGTAATTC[T]GATACTGCCACCAAGCATTCTTGAAGATAGCAGAGGTATTAGCACAGGTTACCTCGTCCCGAGTTTCCAAATCGGTCCTTCTCTATAGAGAAAAATGGGA	40.5941	100	Chr1A:111982804
IAB00244	chr1A	110073096	T	D_Functional_SNP_HIGH_1561	D	60K	AGACCAATGGCAACATGCCAGGCTCCCACTAGCGCGCCGGAGCTGTCGTCGTCGTCGGGGAGGAGCGCGACGGAGGCGAGGTCGCTGAAGGTCCATAGCT[T]GTCGGAGAGGCGGCGCCGGGAGCGGATCAATACCCACCTGGCCACGCTGAGGAGAATGATCCCTGATGCTAACCAGGTCAGACCACTTCTTGTTTTGTTC	68.3168	1	Chr1A:112282042
IAB15142	chr1A	110649204	C	G_gap_SNP_other_4075	G	60K	CAACTAATTCCGATGGATCACCTCTTCTTGTGTGTATACAACCCACTAATGATGTTACTGCTAAGGAAGCAGGTGTAGTCTCCCATGGTCGCACTCTCCG[C]ACCTATTCCAACACCCGTTGCATGGTATTCGGGATGGATACTAGGGTGCTAGCGCCAACTCCTTCTCCCTAGCACAGAATTGATAGTCTTGGAGAAAACT	52.4752	1	Chr1A:112857321
IAB00245	chr1A	111131630	A	B_GENE-0032_951.1_10.1038srep44530_ESM25	B	60K	TATGTAGTAACATTTCTCTGCAACTTTTGCAACAAGTGTTCTGGAATATCTTATTGGTAGTTTATGTACAGTGCCATGCCATTTTGTTAATTACCATGCT[A]CAAAGCTACATTGTTTTCCCTATTAATCATGCCATGCTAAAGTGTAGAAGTTACATTAGACATTTAGACATATCTGAGTTGCTAAACTGAGCGGACCTGT	34.6535	1	Chr1A:113336327
IAB30324	chr1A	111538183	G	G_gap_SNP_EXON_14018	G	16K	TGCGGAGCACCACCGAGAGGAGGTTTCGGAGCTGGACTCGAGCGGCTTGTGATGCTTTACTTAGGAGTGCCGGATATTAGAATTGCTTCACTTTTTCCGC[G]TGACCCTGGCCGCCTGGTTCCCTGATTAATTGTATTATAATTCCTTTAGTCTTTTTCAGTGCCGGATATTACAATTGGGATGCGTTTGGATGTCGGGATA	42.5743	1	Chr1A:113731622
IAB15143	chr1A	112039503	A	G_gap_SNP_exon_4076	G	60K	ATGTGTTTCTTCAGCAACCTTTTGATCTTGGCAAGGAAAGCTTCCATTGACCTGTGTTTCTTCAGGTACATATTCATCTTGACTAGAAAGTTTTGCATTG[A]CCTGTATTTCTTCAGCAACATATTCATCTTGACTAGGAAGGCTTGTGTTGACCCGTGTTTCTTCAGGTACATACTCATCTTGGCTAGAAAGGTTTGCACT	37.6238	1	Chr1A:114227437
IAB30325	chr1A	112360872	A	G_gap_SNP_OTHER_14019	G	60K	TTGGATGGCATCCACATCTAGTGGTTGTGATCCGGATAAATAAATCTCGTTAGCCACTTGACTGCCCTGGTCTGGTTCATACCCCCCGTTGAGTTGTACA[A]TATTCTCCTCCTTCGCCACAGGTTGCACTAGGGCGTATGGGTGGATTCTTCAGTCTCTACAACGCCTTAACAGGGTCAACCACTCCTGGCTCCTTTCTGT	52.4752	1	Chr1A:114556254
IAB00246	chr1A	112777583	G	G_gap_SNP_exon_0014	G	60K	TGAGTATAGAAGATGGAATTAGTGATATTTTTTTGTTTCTAAACTCCCCGGGCGGGTGGCTAATCTCAGGAATGGCTATTTTTGATACGATGCAAACGGT[G]ACACCAGATATATATATACAATATGCCTCGGAATAGCCGCCTCCATGGCATCCTTCATTCTGCTTGGAGGAGAACGAGTTCATCCGTGAGAATCGAGACA	46.5347	1	Chr1A:114966728
IAB15144	chr1A	112943805	T	G_gap_SNP_exon_4077	G	60K	TTAGACTAAATTAGATTACCAGGAGCATCTTGGAGACGTTGCTCGCGCCGAAGACCTTGTGAACGGAGGCGAACTTGTGCGGCTCTAGCGGCGAGAAGAA[T]GGCGAGAAGGGGCACTCCTGCGCGCACCGCCGCCGGAGCAGCTTACATGCGGCACATGGGGTCATCGTGTTGAACGACGGTGTCGATCCTGGTCCTGCGC	63.3663	1	Chr1A:115132980
IAB30326	chr1A	113474149	A	G_gap_SNP_OTHER_14020	G	60K	AATGCAATATGCGTCTGTAACTTAATAAATGAATCTTTGCATGTTATCACCCTTAAGTTACTACCCACTATGAATATAGTAACATAGTCTAGGGATATGT[A]TATGTTACTAATGTATGTTACTATCCATTGTGGCTAGTCTTAGTTAGGCTGGTCACAATGGGGAGGAACTTAGGAGTAACATCACACACTCAAATACAAC	33.6634	1	Chr1A:115662239
IAB00247	chr1A	113879600	C	D_Functional_SNP_HIGH_3469	D	60K	TTTGCGCAGTTCTCCAGTTACATTGTCGTACCGCTCAGCAAGGGTGCGATACATGCGATAGAATTTTTTGATGTGGGCAACAAGCACAGGTCGTTCTTGC[C]AATACACCTCAGCCTTTTCTGCAGAGGATTCACCTTCCTCCTCAACAAGTCCCAGCGTCTCTTTCACTTGCATCTCCATCTCTGTTCAGTTAGAAGAAAG	45.5446	1	Chr1A:116063246
IAB00248	chr1A	114545760	T	B_BobWhite_rep_c53595_274.2_10.1038srep44530_ESM25	B	60K	ATGAGTTCTCTCACTGTGTTCACCTTGTCTCATGGGAGAAGGAGAATGTGTCCAGTGAGGCTCTTGAGGCTGCCCGTATTGCTTGCAACAAGTACATGAC[T]AAGCATGCAGGAAAGGATGCCTTCCACCTCAGGGTCAGGGTTCACCCGTTCCATGTGCTCCGTATCAACAAGATGCTTTCGTGTGCCGGGGCTGATAGGC	53.4653	1	Chr1A:116733341
IAB00249	chr1A	114545886	C	C_HB838387.1	C	60K	ACCTCAGGGTCAGGGTTCACCCGTTCCATGTGCTCCGTATCAACAAGATGCTTTCGTGTGCCGGGGCTGATAGGCTCCAGACTGGTATGAGGGGTGCTTT[C]GGGAAGCCGCAGGGAGTCTGTGCCCGTGTTGCCATTGGGCAGGTCCTCCTTTCTGTGCGGTGCAAGCCCAACAATGCCATCCATGCTACTGAGGCCCTTC	62.3762	1	Chr1A:116733467
IAB15145	chr1A	114546124	C	C_HB838387.1_3	C	16K	CATTGAGAGCAGGAAGTGGTAAGCACTGAAGATTGTTTCATGTGCTGAGATGATATTCTTGTCAAAATTTCTGTGTGCCATATCTCTAATTTTGTGCTGC[C]TCTTTCAGGGGCTTCACCAAGTTCAACCGCAATGACTACCTCAAGTTCAAGAGTGAGGGCAGGATCTTGCCTGATGGAGTCAACGCTAAGGTAGATATAC	40.5941	1	Chr1A:116733705
IAB30327	chr1A	114930547	A	G_gap_SNP_OTHER_14021	G	60K	ACTTCACAACTAAAGAATAAAGAAAAAATTGATTGACGCTGCTGACAGCAAGGGCGTCCCATTCGAAAATATCAAACACATGTCTTGCTAAAATCGATGA[A]AAAAATTTGACAAGGTTGTCCCATTCCAAAATATCAAATGCCTACGATTGTGGAATGGGCAGGGTTTACCATCAGTTCGGACATTGACATGGCACCTCAT	36.6337	1	Chr1A:117115838
IAB00250	chr1A	115364635	G	D_Functional_SNP_HIGH_1782	D	60K	TCTACCGCAGTTCAGACATCAGATATAAACTAGCAAGGATTTCACGTTAATTAGCATCCAACACCAGCGGCCTAGTAGCCCTGCTTCATCCTTTCGAATC[G]CGTCTTCTCGTCCTGTAAACAGAAATCTCAAAATGTCAGTGGCATATCTCGTCAAGTCTTCATATGCATCCGCAGAAATTAATTCAACTCGAACGACCAT	47.5248	1	Chr1A:117549363
IAB30328	chr1A	115741891	T	G_gap_SNP_OTHER_14022	G	60K	TAGTAGCTGAGGCTGCTTCAACTCATAACGAAGCTATTCCAGCACATAAGTCCGAGATGATCTGAGGTCGCTGGTCTCACATGGAAGAGATACGAGCCTC[T]GCTGGATAAACACCAGAACTGGTATCAGCTTCTTTTGTTCGTAATGAACAAGCAACATATTGGGGATTGCCAATAGAAAAAGATACAACCAACCAGTAGC	46.5347	1	Chr1A:117925715
IAB15146	chr1A	116184917	G	G_gap_SNP_other_4078	G	60K	AGTTGTCATAGCAAACACAATTTCACATAGTAGATAAAAAAAACTTCTTCTAACAGGCAAATACGACAAAAGCAATGTAATCATCATCTGCAGCAGCAGC[G]TCAACATCTTCGCCATGTGTATCAGTCTGAATCGTAATTCCCCATGGTGTCATCTTCTTCTTCGTCCTCAACGTCCTCAAACATTGGCTTCTTCTTGATC	43.5644	3	NaN
IAB30329	chr1A	116522757	C	G_gap_SNP_OTHER_14023	G	60K	AGTAAGAGATAGTTATCGTATGATCTAGGCAGTAAGCTTACATGGTAAACGACAGACGAATTATTGCGAGCATGGCAAACTATATTTAAATGGTTCAAAG[C]AGCATCAGCCGAAAAGAAATTAAAATGGTAATATGAAACTAGGGATGTAAGTGGCAAATAAACGACATCCGCCAGTCCCATCTAGTTAGTTTTTTCTACC	34.6535	1	Chr1A:118702194
IAB00251	chr1A	117192776	C	G_gap_SNP_exon_0015	G	60K	CTCCTCCATGCGACGGCGCGCGAAGTCGAAGAGCCGGAGCCGCGTGTCGTCCTCCTCGTCGGGTCCGTAGGCGTCGGAGACGACGGCGAGGATCTTGGCG[C]CGCGGAGCTGCGAGTCCTTGGACACGCCGATGGTGCTCCGGTCCACGAAGTAGACCATCTTCTTGGCCACGTCGCGGTCCTTGACGAGCGCCCACCCGAG	69.3069	1	Chr1A:119365940
IAB30330	chr1A	117520007	T	G_gap_SNP_OTHER_14024	G	60K	CACTGAGTTGCCTAAGGAAGCATTTCTTCCAGCGCAATTCCAGGGTGTTCAAAAGGGGCGCGTGGACGCGTCGCAAGATACAGTCGGAGTGCGGCATGCA[T]GCAATGTGGCACAAGACCGGCAATACCTTGCCGGTGATGGTCAACGGACGGTAGGCGGGCAGCAAAAAAGGTTCTGGTGCTGCACACCAACAAGAACTTC	59.4059	1	Chr1A:119688693
IAB30331	chr1A	117907043	A	D_Functional_SNP_MODERATE_7708	D	60K	CCCCTTTTCCTTTAGGTATATGCAAACTGGCAGTATTCTGCTTGTAAGGGAGAAAACCTTTACATGGCAGATGTCCCCTGCACTATATACTCATCATCTT[A]CTGCTATAAATGACTGCACAGGAAAAAGGAATTACGTAAGCAAAGCAGAGTGTTATTTCTTAGGCCAAATCAGGTTCATGGGAAGTAAATTTGGCAACTG	39.604	1	Chr1A:120073670
IAB15147	chr1A	118070512	G	G_gap_SNP_other_4080	G	60K	GGCTATGTCGCCATTCTGCGCTGCCCGGTGATTTTTGATGGGGCTAACTATGCTGAGTTTGCTGCTTTTATGCGCATTCACATGCGTGGCCTTCGTCTCT[G]GGAAGTTCTTTCCGGCGAGGTTCCTTGTCCTTAGCGCCCGGTTCCTCCTGTGGCTCCTATCCCACCGCCGCCTCCACCGGATCTTGCCGCAAATGCTTCT	55.4455	1	Chr1A:120236912
IAB30332	chr1A	118406265	C	G_gap_SNP_OTHER_14025	G	60K	TTTTCTTGCTGATTTCATTAGCTCTCGGAATACAGATGTAGGTGTAAATTCTCCATCCGATTTGGAGGAGAAGAAAGACGCCGAGAAAAAATGAGACAAC[C]TCTTCAAGGATGATTTGGAAGACTCCTGCTTCTTCCCTTGCTTTGACTTATCTACGTCAGGTTCAGCTCCTTTCTGAGGCTCAACAAGCAACTTGTCACT	44.5545	1	Chr1A:120571509
IAB30333	chr1A	118810074	A	D_Functional_SNP_MODERATE_7709	D	60K	AGTGCAAGATTTATAGGGAATCATGGTTTCTCAATTGGTGTGGATGATGTCCAACCAGGAGAAAGTTTAAATCAGAAAAAGAAAATAACAATAGATATAG[A]GTATGAAAAATGCCATGAGCTTATTGCCCTATATTCCAAAGGTGACCTCATACCGCAACCTGGTTGCAACAGAGCTCAAACACTGGAGTCTCAGATATCT	33.6634	1	Chr1A:120972214
IAB00252	chr1A	119149362	C	B_D_contig07994_167.2_10.1038srep44530_ESM25	B	7K	TTAACTTTTCAGATATGCCGCAAGGCGTAAACATCCAAATGCAACAAACAGCTCAAAACAACTGAGTCGAGGATAAGGTGCCAAGTCTTCGGTATGAGTT[C]CAGAGATCAAAGAATCATAAGAATCTCTTGTGTGGGTACAAGTGGACCAGTACTGTCTTCTTTAAAAACATGGAGGCATGGGTTGTGAAGAAATTGTGCA	44.5545	1	Chr1A:121309863
IAB30334	chr1A	119533390	T	G_gap_SNP_OTHER_14026	G	60K	CCCCTCCTCCTTGGTCATAGTGCACAATCTAAGATGACTTGCTCACCTAGACGGAGGGAGTACTGATTATAATGAGTACTATAAGAACTACGTTTTATAA[T]GAGTGTAAAAATATTGATTTGACATTGTGAATGTTGACACATTGTGGAATAGTTTTTGAAGTCTGCAAAAGTACTCAACTAGTGCTGTCGCTCTCCACAA	30.6931	1	Chr1A:121692869
IAB15148	chr1A	120010546	C	G_gap_SNP_exon_4081	G	60K	AAATGTTCAAGACAAATGAAATCGGCAACGTTCCAACCCTGCTCATTGGGTCTGCTGCAGGAGCCATCTCAAGCACTGCCACATTTCCTCTCGAGGTTGC[C]CGCAAGCACATGCAAGTCGGAGCTGTTGGCGGCCGGAAGGTATACAAGAACATGCTTCACGCTCTCCTGACCATTCTCGAGGACGAAGGGGTTGGGGGCC	56.4356	1	Chr1A:122167242
IAB00253	chr1A	120378771	T	G_gap_SNP_exon_0016	G	60K	CGGTGGAGCGGCGGCTCAAGGAGCTGGGCATCCCGTACATCCAGCGGTGCGTGGAGGAGGGCGGCATCTACGTGGACCAGATCTTCTTCCACGACCCCGA[T]GGCTTCATGATCGAGATCTGCAACTGCGACAACCTCCCGATCGTCCCGCTCGCCGACCAGACCTTCGCAATGGCCGCCTGCAAGAGGGCCGCCTCCGTCA	59.4059	1	Chr1A:122533573
IAB30335	chr1A	120803747	G	G_gap_SNP_OTHER_14027	G	60K	TCAACCTCTGGTATGTCACACTTAAGGACTCATCGTATTACTTGTTACCTACTTATGCTTGTAGCTTATGTTGTCATTTGTGAGTGACTGATGATGAGTT[G]ATTTGATATTTGGGAAGGCTTCATGCTGACTTTTCTATGCCCATGCAGCTCCATGGGTATGTGGGTATCTAGCGGGTTTGGGCATGGGCACAAGTTGTGC	39.604	1	Chr1A:122954241
IAB30336	chr1A	121321712	T	G_gap_SNP_OTHER_14028	G	60K	TATTCTGGGCCGCGGTGCCAAAGCAGTGAAGTGTTAATCGAAGGAAGGGGGATCAATCGCCGGGTGTAGACCTCCACGAGCATCCAGCTGCCGCGACCGT[T]GACGAGCACCATCCAAGACGTGTTCATGCCGACCCAGTACATATCGCTAACGTAATTGAGGCTGACGGGGATCGGATCGCAGTCAAGGGGGTTGATGCTT	57.4257	9	NaN
IAB00254	chr1A	121741051	G	G_gap_SNP_exon_0017	G	16K	GAACTGCTCGTTTCTCCACCAGTCCTCGATGCCGACACCACTCCATCGGAGCTCCAATATACCCGTGGCAAAGATGGAGGCAAACATAAGAATAAAGAAC[G]TCCCAGCATAATTACTGATCTGCATGTCAGAAAGAATATATCAACATCAAAAAAAATTCTGACACAAAGACACCTGATTGTGAGGGTTTTAGCAATGCGA	38.6139	1	Chr1A:123889432
IAB30337	chr1A	122157814	G	G_gap_SNP_OTHER_14029	G	60K	CTTGTTGTCTATTGGTTAAAGGATCACTGCCTCGGCCTCACTGGCTGACACTTCCATGGTGCTATATCCTATGTTGCTTTAATTGTACAACATTAGATAT[G]GACATTTGAATCAAATTTGTGATCATCAAACATCAAAATTGCAGGGGAGAGGTTGGTGCCTGGATTGCATTCGTTGTAGTCATCTTGCGGCTCTTCTTCC	33.6634	1	Chr1A:124305645
IAB30338	chr1A	122688869	G	G_gap_SNP_OTHER_14030	G	60K	TTAGCATACATTTCAGTTGTCTCTTTGTCATACGTATCCGTGCTCATGATGGCACTGTTTTGTGTCTTCCTGCCTTCGTCTCGTGCAAGGGTGTTGTAGC[G]CACATCTCCAACAATGCAAGATTCATAATGTCTTACCCGAGTATTAGGACCCATTGCTAGTGAGTAAAGGGCATCATCAACTCCCTGCCCATCCTCCCGC	47.5248	6	Chr1A:124832761
IAB30339	chr1A	123056346	A	G_gap_SNP_OTHER_14031	G	60K	TGATAGTAGTACAGTATGTTCCTTGTACTGAAGATGAGCAGGGACATTTGAAGTGTAGACGTCTATACGGTCGGTTGTGATGGACACTTTGAGCCTCTTT[A]ATTCGTACGATCTTGTAAACAAAGGAATAGGATTTGTAGTGGCCTGCCCACTTGAATCGAACCGCACCTTCACTTGAAGAGAGCTGGTATCTGAGGCCTT	43.5644	1	Chr1A:125199177
IAB00255	chr1A	123552828	T	D_Functional_SNP_HIGH_3830	D	7K	CAGCGCTGAACACAGGAAGCAAAACCCGCTTCCCCTCCGGCTCGATTCGATCCTTCTCCGCCCCCCGATCATGGCGTCCTCCTCCTCCTCGGAATTCGAG[T]AAGTACCCGCATTCCCAGTCTATGTCTCTTGATCGCCAGTCCAGCGCCGCTCACCGGTCGATCTCATGTACCCGTGTCGTCTCGGAGCAGCGATCCGTCG	60.396	1	Chr1A:125693546
IAB30340	chr1A	123889672	G	G_gap_SNP_OTHER_14032	G	60K	AATATATCGTTGTACTCTTCTTCCCAATACCAAAACTTGCATCCATTCTACACAATAAAATTTTAAGTTAGCACAACTAGTCTAATCCGAGAGCACAGCC[G]AAGATTTGGTCGAGTTCTTCCTCCTTTTGCCGACACATGGGACATCTAGCATCCAGGTCGTGTCATGCAAGAAAATAGAGTGGTAGTTGAAGCCATGAGA	43.5644	1	Chr1A:126028887
IAB15149	chr1A	124270447	C	G_gap_SNP_other_4085	G	60K	TTCATCCCCTCATTGCTGTCAAGCCCGTTCAGCAGCTATTGCTTGGCCATGATCAGAGGAACTGCATCTTTAACCTTCTGCTCTACATCTTCCTCTTCTG[C]CGTTCCTTCAGTTACTTGTCCAACACCCCAACCTGCTGGTATTGGGATTCCTCGGCTAACCAAATAATCAGCGTAGTTGCATTTCCTCACATCAGCAACT	47.5248	11	Chr1A:126409662
IAB30341	chr1A	124482094	G	D_Functional_SNP_MODERATE_7710	D	60K	TCACAATAGACGCAGCTGAGTATGGTAATATTGGAAGATTCATCAACCATAGCTGTTCACCAAACCTCTACGCACAAAATATTCTTTGGGACCATGGCGA[G]AAAAGAGTGCCGCATATCATGTTCTTTGCTGCTGAGAATATTTCACCTCTACAGGAGCTGACTTATGACTATAATTACGAAATAGATCATGTTCGTGACA	43.5644	1	Chr1A:126620225
IAB00256	chr1A	124887848	C	B_GENE-0336_224.3_10.1038srep44530_ESM25	B	60K	CCAACCTGCCTCCTGAGGACAGCAAGACTTCGCGTGTGCATGGGGGCCTGGGGAAGGACTCCATTAGATGGAGGAATGCCAAGAAGGCCACAAATCAGCA[C]CTGCGTAGCATTTCTATACCATGAGAACAGTAAACAATTCTCCACATGTTGCCTAATTTATAACAGTTTTTCTATTTTCTGTAAGCACTTGGAATTCACA	44.5545	1	Chr1A:127023539
IAB30342	chr1A	125151717	A	D_Functional_SNP_MODERATE_7711	D	7K	AATGGAGCTCGCAGCGAAGGCAAGGGAGGCCATGGCAAAAGGCGGGTCCTCGGACAGAGACCTGGTGGGCATGATTCAGCAGCTCAGAAAGCTTGCGAGT[A]ATGAGAAGGATGAAGTTGTGTCTACTACAAGTGTAGATAGGTCATAATTGATTGAGACTTAACGAAATCTCAATCAAGTGACATGATATTTAAGAAAGAA	45.5446	1	Chr1A:127287218
IAB30343	chr1A	125435807	G	G_gap_SNP_OTHER_14033	G	60K	ACAACTTTCTAGTCCGGTTCCACACGATGGAGACTCATCCAAGCTGAAGTGGCATAAATCAGGGATAGCGTGTCCTAGCATGTCGTTCATCCGGCGGTGC[G]CACTAAAGACACAACCATGCTTCATGAACGGCAGGCCTTCGGTGTCATGCACGGAAGGTGGCATCCGCTTCACAATCGGGTAGCTGTCCCTAATGAAAAG	54.4554	1	Chr1A:127567619
IAB15150	chr1A	125777399	C	G_gap_SNP_other_4086	G	60K	CGCTCAGACGACCCCTGTCGGTGGGCCTCCCCATCATTCTCCATCTTATGTTGCCAATGCAGCTACCGGCCCGGCAGCAAACAAGCAGCAAGCATCATCA[C]TGCACTCCTCCGTGCAGCGGGAAGGCCGCACCGCCACCCCGTCGCTGACTCCGGCTGGCTCATCGGCTCACGCTCGTCACATGCCCACGGACGCGCAGGC	64.3564	1	Chr1A:127908490
IAB00257	chr1A	126515704	A	G_gap_SNP_exon_0018	G	60K	TGCCACGCGCTGCAGGCGCAGGTGGAGCGGCTGAGCTCCGACAGGCGGCGGCGGGGGCTGTTCAAGTGGGGAGCGTTCCTGTTCGGTGGCGGCGGCGGCG[A]GGACGCCGCGAGGGTGGATGACTCCGACAGCGGCATGGAAAGGACGCCGCTCAGCGGGTCCAAGAAGGCCCGCGCTGCCGCTGCCGCCGCGTTGACGCCC	71.2871	1	Chr1A:128642858
IAB15151	chr1A	126854895	A	G_gap_SNP_exon_4087	G	60K	ATAACTATAACAGAACAGAAAGGTTACCATGCATATAAGCAGCCTTTCTCCTCATGGCGCTTCTGAACATGATCATAGTAGGACATGTCCTGCTTACTCG[A]AGGGTTGTCCATCTTGATGTATATCTCTACACAAGTATCTAAGTACACCAAAAGAGAAGAAAAGGACTATGAGCAGAACAAAGGAGGAAAATATATGGAG	42.5743	1	Chr1A:128979834
IAB30344	chr1A	127355308	A	G_gap_SNP_EXON_14034	G	60K	AGGCATTCAGAAGAAAGAAGGGATTACCGAAGCGAGCGTGACAATAGTAGACACAGACGCTCCAGCTCATGTCATAGGAGCAGAAGCCGGAGTCGTAGCA[A]GAGCAGGAGCCGGAGTCGGAGCAGGAATGAGCATCGATCTAGTCCATTTGGGGATATAAGCAAAGAGAAGGCTGCTGCTGCCTCGAGCAACCTAGCTAAG	55.4455	1	Chr1A:129476947
IAB15152	chr1A	127759148	G	G_gap_SNP_exon_4088	G	60K	AGTCCGTTGAATTCTAGTTGCTGGATCTCCATTGAGCTTGTTGTAACAGTTAGCCAGATTATAGCGGCCATTTGTGTTCTGTCATTGTCAAGGAAGGAAC[G]TCCGCATTCTCCATTATTTGAGTGGGTCATTGGTTATACGGTAGGTTGTGTTGCTACTCTTCCTCTTCTCTACTGGCGCTATCTCCATCGCAACCGCCCA	44.5545	2	Chr1A:129880769|Chr1D:119605591
IAB30345	chr1A	128144645	T	G_gap_SNP_OTHER_14035	G	60K	AATCCTATAAGAATAGCAAGGAAATGCGGGGAGCTGTGTCGCCTTTGAGAGTTACACTGATATTAATAGTACCGCACCTTCCCTTGAAGAGAGCTGGTAT[T]CGAAGCCTTTCTAGCCGTACCGGCAATACTAGCACATATATTCCAGCAAGTTCCACTTTGCTGATTTTACTCTGATGCTTAAGGTTTTCCTGTTATATCT	44.5545	1	Chr1A:130265869
IAB15153	chr1A	128634425	G	G_gap_SNP_exon_4089	G	60K	GTACCACCACCTCTCAACGCCGGCTGAGGCCAACGACGACAGCACGCGGTCCCAACCGCAGCTGCAGCGCCGGAGGAAACAGGCCGCTGGCAGTGGCATC[G]GTGGGCTCCGGTCCCGGTGCCATGCTGTTCTGAAGCAGCAGAGGACGAGGCTGTACATCCTCCGGCGGTGTGTCTCGATGCTGCTGTGCTGGAACGAGCA	68.3168	1	Chr1A:130752881
IAB00258	chr1A	129004439	C	G_gap_SNP_exon_0019	G	60K	CCACCGAGATGCGGCCCGCCCCGCGCGCCAGCTCCCCCACCGCGCCCATGAACTGCGCCGCCCCGGGCCCGTCGGCCACCGCGTGGCTGAACCGGAACCC[C]ACCACGAAGCCGCCGCAATCGAACGTCGTGACCTGCGTGTCGCGTCCACCACGTCCAGTTTAGCTCGCAGTCAGTAAAATCCAAATCCACCACCGACACG	72.2772	2	Chr1A:131126891
IAB30346	chr1A	129468711	G	G_gap_SNP_OTHER_14036	G	60K	CATGCAATTCCCCACAATTGTTTTTACAATGCATACAATTATTAGACCTTGTGCAAAGATGATCGGCTTGAAAGAATTCCTCTTCTTTTTTCTAGAACGA[G]TGCTCGACAAAGAGCCCGGCTTTGAATTAACAAAGCCATCAACCGGCCAGGAGTTACATCGGACAACTTACAAGAGGAAAAAGAATAAGATGGCAGATAC	45.5446	1	Chr1A:131588788
IAB30347	chr1A	129870197	G	G_gap_SNP_OTHER_14037	G	60K	AAATTTTGTCTGCACCTTCGTTCTTCTAATACTTTCCAGCTAGATGTGTAGTGTTTGAAGAAGCAGTCCAAAGGTAAGAAATTTACCTTTAATAACCGCC[G]AGAGGAGCCGGAGGTCACCGTTGGCGATGAGGCCCACGACTCGCCGGTGAAGCCCCCTCCTGGACTGCTCCTCCGAGGGGAAGCAAGAAGGGTTGGAGAT	53.4653	1	Chr1A:131989520
IAB00259	chr1A	130350095	C	G_gap_SNP_exon_0020	G	9K	CTGATGGACGAGCTCGGGCTGAGGGGAGCAGTGTTCCTGGGCCACTCCATGGCTGGCATGATCGGCTGCATTGCGTCGCTTGCAAGGCCAGACCTATTCA[C]CCACCTCGTGCTGGTTGGGGCGTCACCTAGGTTCTCTTCAGATCACATTCCCAGCTTTCGTACTAGTACATGATTTAAATAAACAGAAGAAATGAAATGG	57.4257	1	Chr1A:132464427
IAB15154	chr1A	130504729	A	G_gap_SNP_other_4091	G	60K	CATGTTAGTGTAGAGGCGCACAAAAAGAAATGGATATTGTAGTCTCACAAAAGAAATGGATATTGTAGTCCGCTACTTAAAAGTGTTACCTCATATGATT[A]CATAGCCTCCATTTCATAAATTGCGTACCCGTTGAATTCATATATGAATATTACATATATTACTTCAAAATTGAACCTTAAATCATCCAAGACTAATGAA	32.6733	247	Chr1A:132616727
IAB30348	chr1A	130813747	G	G_gap_SNP_OTHER_14038	G	7K	CTTGGGAGATGTAGAAGCCATCAGAGGTCGAGGAGATCTCAATCCCAAGAAAATAGCAAAGTGGGGCAAAGATCGGTCATGAGGAACTGGTCGCAAAGGC[G]AGCCTTAACAAAGGCAATGTAGTCAGAGTCATCACCAGTGATGATCATGTCATCAACATAGAGAAGAAGAAGAAGAATTCGACCACGAGGAGACGTGTGA	46.5347	1	Chr1A:132925745
IAB15155	chr1A	131521371	T	G_gap_SNP_exon_4092	G	60K	CAGAAGCGGTTGGAGTTGAGGTGGAGCAGCGCGAGGTCGCAGAGGAGGCCGAGCTCCGACGGGAGGTAGCCCGCGATGTCGCCGTGGTTGAGGTCGACGC[T]GGCGACGGCGAGCTCGCCCGACGACGGAACGGGCGCGCAGAACACGCCGGTGTAGCTGCAGACCCCGGGCCCCACCCAGTTGCCGGTGAGGTTCTTGGGG	73.2673	1	Chr1A:133629930
IAB30349	chr1A	131964716	A	G_gap_SNP_EXON_14039	G	60K	GAGCCGCTGAAAGAACCTCTTTCTCTTCTTTAATAGCAGAAATCCTGGAAACAGTGCTATCAAGCTTATTAGACAGAAATAATGTACTCTCATTCACCTC[A]TTTAGTGAAAGAGTGGCCTCATCCAAGTCTGCTTGAAGAGCTCTTCTAGCTTCAGATTCCACCTGTGATTGTTTCACCAATGCCTCAAGCTCCCTCTTTA	40.5941	1	Chr1A:134070769
IAB00260	chr1A	132414870	G	B_Tdurum_contig13709_317.1_10.1038srep44530_ESM25	B	7K	CTACCACTGTGACGAACTGACAATTGGCAACAGTCACATATGGAGGAGTACAACTGGCGGTTCATTGCTAGGCTTGCACATGAACGGTGATCTACAGAGC[G]GGGCAGTTATCAGGATTGTCTTTGTTGGTATTAAGGTGGTGCAGGCTTCAGATGCCACCGCTCAGGATGTTGAGCGCCGCGAGGGCCACCTTCTGGAACC	49.505	1	Chr1A:134518302
IAB30350	chr1A	132788757	G	G_gap_SNP_EXON_14040	G	16K	GGGTTGATGGCTAAACTTCAGGAGGTTGAGGATTGGCTGTATGAAGATGGTGAGGATGAGACCAAGGGAGTCTATGTTGCAAAACTAGAAGAACTGAAAA[G]GGTATGCTTTCTCCGGTACATTATATGGTTTACAATTTGGTTTTGTTCTCATTTAGGTTCTAGATGATTCTTTAACTCTGTTCCTCTGCAGCTTGGTGGT	38.6139	1	Chr1A:134887160
IAB30351	chr1A	133126831	A	G_gap_SNP_EXON_14041	G	60K	CGAGGAGGCCGCCTGCGCGCGCGACGCGGCCGGCGAGGCCCTCGGCGCCTTCGACGCGCTGCTTGCGCGGGTCCCGCCCGCAGACGCCGACGCGCTCCGC[A]GGTCCATGGGGCTCAAGATGGAGCAGCTCAAGGCCGAGCTCAAGCAGCTCGAGGAGTAGTGGTTGCTCCAGGCCGTTCTTTGATGAGCGCATCGAGGTCA	70.297	1	Chr1A:135223811
IAB15156	chr1A	133416378	T	G_gap_SNP_exon_4093	G	60K	GATATGCCGTGAAATCATCACTTAAAGCTGAAGATGGATTGCTGTATCCTCTTGAAAAAGGCTTTTTCTTTTTGCCAAAGCCCCCGACACTCATTCTGCA[T]GAGGAGGTCTGCTTTCTACATTTCTGACATGCCTAATTGTTCTTCATCCATTTGTCCTCTGCTAAGCTGTTATTTACTGCAGATCGAGTATGTTGAATTT	42.5743	1	Chr1A:135512125
IAB30352	chr1A	133726634	C	G_gap_SNP_OTHER_14042	G	7K	TCTCATGATTAATTCAGTAAAAAATTGTGGGCATTAATTAATCATATATATCAGCAACGACAAAAGAGATATGCACCTTATCTCCTCTACTTGGACCAGC[C]GGGGGTAGTACAAATGCAGAAGTGTCCAATAGTGCCAACTGATCCAACTGATGATCAACAAAAGATTCATTTCAAATTTACTTGTAAGACAATTATGTTG	47.5248	1	Chr1A:135826880
IAB00261	chr1A	134001153	A	G_gap_SNP_exon_0021	G	60K	GCCACGCCGTTGGGGTGCCTACTACGACAGACACTCCTACACTATCCTGATCCAGGGCCTGTGTGCCGTGGGGCGCATTGACGATGCCTGTAGGGTGTTT[A]CTAAAATGTCGAGGGGCTGGTGCAAACCCGGCGTGCACACATACACTGTGCTGCTCGATGGGCTCTGCAAGGCTAGGCGTGTCGGGGACGCGGAGGCTTT	58.4158	1	Chr1A:136099654
IAB15157	chr1A	134151860	G	G_gap_SNP_other_4094	G	60K	CCGTCAAATCCATGTAGTACTATATGATACTACAATAATTATCTTACCTTTCGCGTCAAATTCATAATTTTTGTACGTACTCCATGCATGAACGGCGCCA[G]AACCAAACTTCTCATTACTCTAGGCAAAATCGTTATTTTCTATCTATCGGTCGCGCCATGGAGCAGAACCAAATTTTACAAGAACGAGTTCAAAAGGAAA	39.604	1	Chr1A:136250361
IAB15158	chr1A	135182707	C	G_gap_SNP_exon_4095	G	60K	AGGCCAGCGGCGGAATACGCTGCCGGCGGCGAGCTGCGCGGGGGGCTGTAGCAGTAGTACTGCGCGGCGGCGCCGGGCGTTGCGTGGTTGTGGACGCCGT[C]GTAGGTGGTGACGACGTAGCGGGGGTCGTCGCGGTCCCTCTCCACGCGCTTCTTGACGCCGCAGCCCTCCGCCGAGCACCGGTAGTAGTTCCTCGGGTTC	71.2871	1	Chr1A:137276407
IAB30353	chr1A	135523792	T	G_gap_SNP_OTHER_14043	G	60K	CCCACCGCCTCCTCCGCCAGCGGCTGGCTCCGGCCACCGCGCGCCGCCGTCTCGCTCTCCATGCTAACGCGCACGCCCGCCCGCGGCCCCGCGACCCGGC[T]CTGCTTCTCGCTGTCGCGAACTCGAAATTCTTTTAAAATTGTTTTCTCTTTGTAGTGCTAGTAATGGTTTCTCTTGGCTTCGCCGACGCGGCTGCTTCTT	58.4158	1	Chr1A:137615781
IAB00262	chr1A	135970175	G	B_wsnp_Ku_rep_c101863_88951284.1_10.1038srep44530_ESM27	B	60K	GAAAAAAATAGAGTTGGAATTCAGATATACCAGCTTTGTCAAAGATTTCTTTCAACTTCAAGACATCTCTGATTGCTATACAGGTATGACGATCACGCCC[G]CCATGCTCTGGGCGTCCTGTCAGTGGATCCGGATTTGGCAGCTCCATCAAGTGGATCATCTCAGAACCAACCCAGAGCCAAGCACCTCTGTACGGAAGCT	51.4851	2	Chr1A:138060364
IAB30354	chr1A	136451569	T	G_gap_SNP_OTHER_14044	G	60K	TGATGCGTGAGTACAATGTTGTTCTCGGATTCGTTCTGCTGAGTTCCATTTTTCTAAAAGTGTGCTCTACATGGACCATGTATGTGCCTGTTGAAACTGT[T]AATTCATAGTATAGTTTGCTTTATACTAATCACTTTTTTGTATTTGTGCAAACAGGGGTGCTCAGCTTGATTTCAATGGGAACTGCACAAAATGTTCATG	31.6832	1	Chr1A:138540159
IAB15159	chr1A	136925481	G	G_gap_SNP_exon_4096	G	60K	ATCTAGAATTCCATTTTACTCAAATATGTTGGTTATAGGCCATTGGTAATTCAGTTGACCCTATCTAATATTTTGTTGGAACAGGCAAGGCGGTGGCAAA[G]TAAGTGCATGTGGAGGCAATGGTTTGTCTGGGGGAGGTGGAGGACGTGTTTCTATTGATGTTTTCAGTAGGCATGATGACACCTGTTTTTTTGTTCATGG	49.505	1	Chr1A:139012170
IAB00263	chr1A	137233180	G	G_gap_SNP_exon_0022	G	60K	GCACACAACCACTACCACTACAACGACCACCACCACTGCCTCAGTGTCACTTCCTCCGAAATGCCGAAACATTGATGATGATGATGATGATGATGATGAA[G]GATTTCTCCTTCCAGAATACAATGAAATGGTTATGGAAGAATTTGGCGGAGACGTAGGCAATATCGCAAGCTCACCTGCAGCAAGAGTAAGGGAAGATGC	38.6139	1	Chr1A:139316907
IAB30355	chr1A	137549704	T	G_gap_SNP_OTHER_14045	G	60K	TTCAAGGTATCCCTACATTGGTAGTAACTAAGGTAGAATGACCAACGCAATCTAAAAGAAGCTAATTCGTACGTTTTACTTCCTGATTGCAGTGCAGGGA[T]GAGCGAAAACAACTGCATCCTAGTCCAGAATGCACTTTCTACATGTTCATCCATGGACCGAGGACTAGCTGGCACGACTGCACGGTGGTTTTTTGGACAG	40.5941	4	NaN
IAB15160	chr1A	137797501	A	G_gap_SNP_other_4097	G	60K	TTTATAAACTACATTCATTTCATCAGGTCAATTCATTGGCAAGGGAAGTAATAGGTTTATGCTTTTTAAATCCTAATTATTCTACATTAGATTTATAAAC[A]CTGCAAAAAATATATATCCTAAACTCTAGCTTGCAGATATGGTACAAATTAACAACATAGCTTCATTGGGCATAAAGCATAGTACCAGCCTGTTAAAGAA	24.7525	1	Chr1A:139877470
IAB30356	chr1A	138228202	A	G_gap_SNP_EXON_14046	G	16K	TCTCGTTCCTCTCCTGGAGGTCCATCATGGCGACGTAGCGATGCAGGGGCACGGTGTAACTGCGGAGGTTGTGCATGATCTTCTTCTCCTGGTGCTCCTG[A]GAGACGATGGCCGGCGGGAGGAGCCCCCGGATGTAGTGCGCGTCGCGCTCCGCCTCGGTGAAGGCCAGCCCCTTGTTGTGCCGGGGGTCCCTCAGAAGCT	63.3663	1	Chr1A:140310180
IAB00264	chr1A	138725032	G	G_gap_SNP_other_0023	G	60K	GGAAAATAATAACCATGAATAATAGCACTTACACGTAAGTTGGACAGGAAGATGTGAAAATGGTGTTTGTCTTCACAATAATCTTCCCATGATGGGAATA[G]ATGCACGTAGTCCCTAACAACATTGAAAGCATTGTCTTTTAAACTAGGAATAAATGGAATGGGTTCCAATCTGCAGGAATTGGCCGTCTATGCAGTTGGG	36.6337	1	Chr1A:140804236
IAB30357	chr1A	139173200	A	G_gap_SNP_OTHER_14047	G	60K	GATAAATTGAAGCTGAGACATAATATTGATGTCATGCATATCGAGAAAAACATCTGTGAAAACCTCATTGGGACAATTCTCAACATGGAGGGGAAGACGA[A]GGACACACTTAATGCTAGGCTTGATCTCCAAGATTTGAATATTAAAGAAGAGTTGCATTTGAGGAAGGATGGAAACTCATATGAGATGCCTCGGGCCCGG	40.5941	1	Chr1A:141250610
IAB15161	chr1A	139559204	C	G_gap_SNP_exon_4099	G	60K	GAGTTGTTCTTGGGGCAGACACAAGGGCAACCGAGGGTCCTATAGTTGCTGATAAGAACTGCGAGAAAATTCATTTTATGGCACCAAACATATATTGCTG[C]GGTGCTGGAACTGCTGCTGACACAGAGGCTGTGACAGGTAAGAAAGAAGTTACTGACAGAAAGAAACCAAATCAATCTTCATTTGTTTACTCGTATTTTT	43.5644	1	Chr1A:141635135
IAB30358	chr1A	139918083	T	G_gap_SNP_OTHER_14048	G	60K	TGTGTAAAATACGAAAATAACGATTCGTTTTAACTTAAAACAGGACTGCGGGTTGAATTCTTTAAAATAAAGAGACTTTTCTGAAAAATGCCATGACGGA[T]GAAAGAAACCTAATTTGCTTTATTATTAGGTAAAGATGTATATATATGGAGCTTATTCTAGAAAACACATACTTACTTTTAGGCATAAAAACAAGCACCT	27.7228	1	Chr1A:142041546
IAB00265	chr1A	140370697	C	B_Excalibur_c63243_434.2_10.1186s12870-017-1167-3_ESM8	B	60K	CGTTCAATAGTCGTTGGCCGTCGTTGTTGCAACAGCAGTCACATCGCGGGCGCGCGATAGTTGGTGTTGAGTTCAGCGAGGATGCAGGCCGAGAGCCACG[C]AGGTGGCCGCCGGCAAGCACCTTAACCCCACACGGCTAGCCCTTCGTAATAACGTACATTCATTTGGATATTACACACATCATCCTTCATTCTACAGTAC	62.3762	1	Chr1A:142493274
IAB30359	chr1A	140813388	C	G_gap_SNP_OTHER_14049	G	60K	CATGGGCAAACACGAAGAACTCGCGGGCAATGTTGTCGTTGACCATATATGGACGCATTCATAAGTCACGGCACCAGTTTCATGTGCTAGCAGCACTAGT[C]AGTGTGTATGTGCAATGCACGTTAATTTGGAAGTATATTAAGTGCATGCGGATATTAAGTTGGATATTATTTGCATGTTATTATGTGATTAGCACTATTT	44.5545	1	Chr1A:142932883
IAB30360	chr1A	141175776	G	G_gap_SNP_OTHER_14050	G	60K	TCCCCTAGTGTGGAAAATGGATAGCTCTAGAATCTACTCCTCACAATCGTTAGATGCTTCTTTCAACTTCTCTGTGTAGTGAGTTGTATTTTGTGTGTGG[G]TGATTGTAACATGGAGACAGAAGAAAAGAAAGGGATGCAATTTTGTTACACTGCATCATGGGTTATTGCTTAGTTTGTAAATTCTTTCATTGTAAAAGCA	36.6337	1	Chr1A:143294010
IAB30361	chr1A	141709776	G	G_gap_SNP_OTHER_14051	G	60K	GCAAAAGTTACAGTCTAAACTGTGCGCTGCAACACTACATGGTCGGATCATCCGGACCGGGGTCCAGATCATCCGGCCGGGGGCCGAAAAATTGAACCAA[G]CAACAGAAGCTAAAAGTTGAAGCCGGATGATCTGGGTCAAGTCCCGGATGATCTGGGTAAAGGCCGGACAATCCGGGAAATCGTCCGGACGTCCGGAAAA	56.4356	1	Chr1A:143824969
IAB00266	chr1A	142101479	A	G_gap_SNP_other_0024	G	7K	GCACTATTCATTGCTCTCCTCACCGGTCTTGATTCAACGGCTCGGATCAATCGATCTCAAACTCGAATGGTTGGGGGTTCCATTTCTTACGTGGTAATTG[A]ATTGGCATGATTGACCTTCTCCCATAAATAAGCCCGTGGAAACAAGCACCACCGAAACAGAGACGCACCCCTAAAAAAAGCACTTTCCATCTCTTCTCGT	44.5545	1	Chr1A:144212346
IAB30362	chr1A	142887396	G	G_gap_SNP_EXON_14052	G	16K	GAACCCAAAAAAAAGTACATGCCCGGCCTGCTTGGTACGATCAGGGGACGGTGACCGTGACACCGGCGCCGCCGCCGGACAGCCCCAACGGCAGCGGGCC[G]CCGAAGGTGACGCCGATGCCGATGGACACCGCGGCCTCGGCGCACGCAACAGGGCGCGACCCCGGGATGCGCAGGCAGCTGAGCCCGACGTCTCCCGGCG	76.2376	1	Chr1A:144993481
IAB15162	chr1A	143232568	A	G_gap_SNP_other_4102	G	60K	GATGATCCAATCACGGCCTAATATCATGAGTTGGTCATAAGATCATATGGTTTCACGTCTAACCTACCCGACTTGTTGTATAGGCTATGAATGAAACATC[A]GACAATGAACTTCTTAAGCACGGAAACAACAGAAGAGGATGATCTTCTTAACAAGCAAATCACTGGCATTAGATTGACATGCAAAACAATACGAAGCATT	38.6139	1	Chr1A:145337282
IAB30363	chr1A	143515037	A	G_gap_SNP_OTHER_14053	G	60K	TTGTTACTCAACTTGAATTGAATGTCATTGGCTTTGAGCACATCAAAGACTTGTATGTGCATGACCCTACTTTTGATATTCCTTATGCAAAGTGCTTGAC[A]CATCCATCTTGGGAACGCTATTACATAAAAGATGGTTATCTTATGAGAGCTAACAAACTTTGCATCCCCGAGTCTTCTCTTCGTTTGTTGCTTTTGCAAG	37.6238	1	Chr1A:145617887
IAB00267	chr1A	143810792	C	G_gap_SNP_exon_0025	G	60K	CCGTCAATCACTGTGTTGCGCACATTGAAATGGGCCGCGCGGTCACCGGCGCCGTGGACCCTGTTGTGCTCTACGTCTCAGGTGGCAACACGCAGGTCAT[C]GCGTATAGCGAAGGGAGGTACAGGATCTTCGGTGAGACCATTGATATTGCCGTCGGGAACTGCCTCGACCGCTTTGCGCGGATCCTCGAGCTCTCGAATG	55.4455	2	Chr1A:145910858
IAB15163	chr1A	144035152	C	G_gap_SNP_other_4103	G	60K	TTCATTTTTGCGAAATAAATGTAGGGCAAACCTCATTACCTTTAGCACCCTTGCTCTGACAACAAAGAACCTGGTGAATATAATCTCTATTAAGGTCCCT[C]GGTAGGAGTTCAAAGTAATTTCTGAGAGATGCAGATCTAGGCATTCGATGTGATTGTTATATTGTATCACATTATCCACCACCAGGCCTAATCTTATCTA	40.5941	1	Chr1A:146133266
IAB15164	chr1A	145036861	G	G_gap_SNP_other_4104	G	60K	CACTCGAGTACCTTCGTTTTTAGGCGATCAATGGGTTGAGTACCTTCCACATCACCTCCATGACTCTTCGGACTATTTATGTGTTTTGCTGGTGCGGCAG[G]AAGACATCACAAGATGTGTACCACTGTATGGTCATTGAGGACACACCTGCACTTGAGAGATTACTTGTAGTTGATCAAGAAGGTCCAACAAGAATCAATG	47.5248	1	Chr1A:147132433
IAB00268	chr1A	145989467	G	G_gap_SNP_exon_0026	G	60K	ACACATCCGTCACACCACCGCAGCCGTACTAGTCTTTTAATTCTGAGCTGCTCCTTGTAATCTCGTTGGTTCTTGGTCTGTGAATTGTGTTCCGTGGATT[G]CAGCACTCGTTAATTATTTTGTTGAGTTGTATCCGTTCTTAATCCGCATGCGCACTTGTTCATGAATAATACTCCGTACGTGCGAAATAAGTGTTCCTGT	41.5842	1	Chr1A:148082881
IAB30364	chr1A	146380953	C	G_gap_SNP_OTHER_14054	G	60K	GAACGGCATCCTGAAAGGTTTCCGCTGGAAATCAGTAAGAGATAGTTATCGTATGATCCAGGTAGTAAGCTTACATGGTAAACGAAGGATGAATTATTGC[C]GAGCATGGCAAACTATATTTAAATGGTTCGAAGCAGCATCAGCCGAAAAGCAATTAAAATGGTAAGATGAAACTAGGGATGTAAGTGGCAAATAAACCAA	40.5941	1	Chr1A:148467669
IAB15165	chr1A	146799479	G	G_gap_SNP_other_4106	G	60K	ATTGGTTGTACAACCAGTGACACAAAACGTAGGACCGACTCCAGCAGACTGTACCCATACTTCACTGGCCACACCACTAGCCCCACCACACAGGACCTGC[G]CTCCAGCAAAAGGTATACCGATTTCATTTGCCATAGCACCAGCTGTACCATAGAAAAATCTCACTCCAGCAAAAAGTACAGCAAGTCCACCGGCCGAAGA	53.4653	2	Chr1A:148882563
IAB00269	chr1A	147682550	G	D_Functional_SNP_HIGH_2257	D	60K	GCTGACTATAGGCCACTGATGGCCGATGTCGTCCAATCGTTGGTTCCACTTGTCAAGAATCGTTCGAGTTCCAAACCGTGCAACTCAAATGCCCAAGCAT[G]AAGGTCACTCGACTAGGAAACCGAGTGTGACGGCTATTTTTCTGGGATTTCTATCCAGAAACTAACAGTGGGCAGTGGTTGCTGAGATGATGCGATGTGT	46.5347	1	Chr1A:149762182
IAB30365	chr1A	147984139	C	G_gap_SNP_OTHER_14055	G	60K	CCGGATCTTGTGGGTAAAGTGTGCAACCTCCGCAGACTGTAAAACTATTCGAATAGCCGTGTCCACGGTCAAGGACAGTTGGGTAACCGCTCTTGGGCTA[C]GTCCACATGTTTACAAACCAGTGTATGTGTTTGGATAAGTGGGAAGAACTACTTGGGTCAAGTCAAAGGACTTGGCATGGTTGAGTTGGGTTGATGCCCA	48.5149	21	Chr1A:150058898
IAB00270	chr1A	148267616	C	C_JX312689.1	C	60K	GATGGCGAGGCGCCGTATGCGGAGGGGAACGACGCCATGACCGGTCACATCATCTCCACCACCATCGGCGGCAAGAACGGCGAGCCCAAGCAGGTGAGCT[C]AGCGTCTCTTATGTTTCGCTTGTGTCTCTTGGCCTGAGTTTGCACGGCCAGTTCTTGCCTTGGTGAGATGTGTCTGCTCTCCTGCAGCTATTCTCTTTAG	58.4158	1	Chr1A:150342382
IAB15166	chr1A	148270113	G	C_JX312689.1_3	C	16K	CGTTGCTTGCTCTTCCAGGTGTTTGTTGCGGCAAGTAGGAGAGGAACAGATGAATGTAAATGTAAATATGAATGGTCTTTTAGAGACAATCAGATATATA[G]TTGTCCTTATTGATTGTTGGTAACTTATTTATGTATATGTGTGTAGTGTACGTTTGTCAAACTAGATTGATCAGTACTAGTCTTCTTTTTTTTCTTTTCG	26.7327	1	Chr1A:150344879
IAB30366	chr1A	148609166	A	G_gap_SNP_EXON_14056	G	60K	ACCACTTCATGGCGTCTTCCTTGGTCACCCTTTGGTGGATCCCAACACGGGCCTTGCATCGGCGCCGGCGGGAGACACGGTATCCAGCTCGCTCCAGAAC[A]ACAAAGAAGTCCATGCCGTAGATGCCGGTTGATGGGTCATACCTGGGAGAATTAATCCAGAAAGTTTTAAGCATGTAAGCAATAGGATATCAATACTAGC	59.4059	1	Chr1A:150681827
IAB00271	chr1A	148956433	T	B_GENE-0181_607.3_10.1038srep44530_ESM25	B	60K	AATAAATTGCTATTTTAATGGATGAACTGTTCAGTTCCTAAAATTTCCATGAAACGCTGCTTCTGTTCCTCGGTCTTATTGTTTGCTCTTCTGTGCAGCT[T]TTTGTTTTGATACTATTGCTATCTTATTAAGCTTTGTTTTGCTCCACAATAACATTCCATCTATTAGGTTGATAATGCACCCAGCACAGATGACATGGAT	37.6238	1	Chr1A:151028257
IAB30367	chr1A	149353053	T	G_gap_SNP_EXON_14057	G	60K	CAGATCTTGAGCAGCGGCACCTGCTGCATCGTTATTCTCAACATGTTCAGGCTGAGCGTCAGAGTTGCTCAGCAACGGGTACTCGTCATGTTTGTCGACA[T]CAGATTTCTGAAACAAATCACGCGTCATTTGCAACAGTTCTGATGATTTACTTGCAGTTGTAATTCTTGTAAGGAAATTATCTATCTCGTGAATCGTGAT	44.5545	1	Chr1A:151423111
IAB15167	chr1A	149721171	T	G_gap_SNP_other_4107	G	60K	TGCAGATTGGAACCCCATTCCATTTATTCATAGTTTAAAAGACAATGCTTTCAATGTTGTTAGGGACTACGTGCATATATTCCCATCATGGGAAGATTAT[T]GTGAAGACAAACACCATTTTCACATCTTCCTGTCCAACTTACGTGTAAGTGCTATTATTCATGGTTATTATTTTCCTGTTTTCTGCTGATTGAACACATC	38.6139	1130	NaN
IAB30368	chr1A	150063212	T	G_gap_SNP_OTHER_14058	G	60K	AGAGGAGGATGATCCTGTTGTGCAAAGACAAGAGGGCAACTAAATGCTAGCATCCCTGTTTGCTCGAAAAAAAGGAAAGGAAATATTTAAAACAACATAT[T]TGAAGCACTTCTCAAGGACAATACCACTTTCTCATGACAGTATCTAAACAGTAGCACAACACCAATAGAGATGACAAAGCTCAATCATATGGATGAAATC	33.6634	1	Chr1A:152127738
IAB00272	chr1A	150451278	A	B_IACX58.2_10.3389fpls.2015.00644	B	60K	TCAATTTCAGCGCATAGTAATTCGTTCTGCAGATTAAATGTGAAGGTCAGGAGCTAGACAAACAAAATAGTTCTTTTCAACAGAATTCATGCAAGTGTTC[A]TAGCAAACTGAACCTTTCTTGCTCTAATCTTTCCTAGGCCTTTGTCCAGCCTTCCCTCCAGCTGCTTCAGGTCTCTGTGGCTCATGGTGGCCATTGTATC	38.6139	1	Chr1A:152512309
IAB30369	chr1A	150860986	C	D_Functional_SNP_MODERATE_7712	D	60K	TGCCGCGATCGCGACATGGGCCCGCGAAGAGCTGCTCGAGCTGGATGATGCCGCGCGCCGGCTGAGCTACGCCGTAGTTGGCAGCAACATGGGGTTCGGC[C]GCTACGTCGCCACCATGATGGTTGTCGAGGAGGAGACGGAGGCGGCGGGTTGCAAGCTCGTGTGGGAGTTCGAGTGCGAGCCTGTGCAGGGCTGGAGCAG	68.3168	2	Chr1A:152919545
IAB30370	chr1A	151203660	A	G_gap_SNP_OTHER_14059	G	60K	CGCAAAGAGTTGCGGGAGGGCGTCCGAGCTATTGGAGCTTATACACAACGATGTGTGTGGTCCAATGAGCACAACCACTAGAGGTGGCTATCAGTACTTC[A]TGACTTTTACCGACGACTTGAGTAGATATGGATATATCTATTAGATGAGGCACAAGTCGGAAAGTTTTGAAAAGTTCAAAGAGTTTCAGAACGAGGTTGA	41.5842	1	Chr1A:153259966
IAB15168	chr1A	151873263	C	C_LN828671.1_3	C	7K	ATCCAGAACCGTTTCACTATACTTCACCTGATGCCTCCAACTCGAACGGGACCTACAGAATGCTTTGCAGCATATATCAACACAAAAACCTTACCGGGCG[C]ATGTACCGGTCACTAGGAACACACTAGCAAAAAAACCCTGCCGCCGTGCACACAAAGTTTCACACATCCTCACCAAAACAAAAAAGGCCAAAGCAATCGC	48.5149	1	Chr1A:153926642
IAB00273	chr1A	151877194	A	C_LN828671.1	C	60K	ACGCCGTGGCCCGTCACCTTGAAGAACCCGTGCTCCTCGCACGCCAGCGCCACCGCGCGTGCGGCGGCCGCCCGTCCATCAGAGCCGCTACCCGCCACGG[A]AAGGTCGACCTCCGGCACGTCGGCCAGTGGCGGCGCCGTCTTGTGCACGGCCGGGAGCGCGATCTGCTCCAGCTCGCCCTTGGCAAGAACCACCATGGTT	75.2475	1	Chr1A:153930573
IAB15169	chr1A	152705423	C	G_gap_SNP_other_4109	G	60K	ACGTCGAGGGAGTTTTTGATTCAAAACGTGCTACCAGCTATTCAAGCAGTTTGGCCTCAAGAGCTCGCAGGTGAGACCATATGGATCCATCCAGACAATG[C]GCCCTCACATGTCCCAAGTAATGATCCAGGTCTTCTTAATGCTGTTGCCCAAACTGGGCTTGATATTCGTCTCATGCAACAGCCCTCGAACTCACCGGAT	51.4851	1	Chr1A:154756222
IAB30371	chr1A	153030896	A	G_gap_SNP_OTHER_14060	G	60K	AAAGGAATATCATTCGCTCTTCAGAACTCATTCATGCATGATACTGACAAACACTACTCTGATGAAAGGCAAAGTCATGATACGAGGATGGAATATGTAC[A]AAAAAATGGATGGCTTGACATATTCACACCTATGATGTGGTAACTAAGCAAAAGGCACTTCAACAAATTACAAACACTGCAAGACACCATATGGAAGGTG	37.6238	4	Chr1A:155080233
IAB00274	chr1A	153337552	G	G_gap_SNP_other_0027	G	16K	GCCCAACCCAGCCATTCCCCAAGCAGCAGAGGCGGAGAAAAAGACAGCCGGCGGCAGAGGAGGGGAGGCCAGGCCAACCACCGGTCGGAGCGGCGGCGGC[G]GCGGTGGGTATCTGAGTTACTGGCATGGTGGGCCTCGTAGGTGGCGGCGCGCGGGCCTGGAGGCTCAGCGACGAGGCGGCTAACGGCGCAGGTGGAGGAG	73.2673	1	NaN
IAB15170	chr1A	153584400	C	G_gap_SNP_exon_4110	G	7K	TCCGCACACTCGCCATCGATGGCGGACGCACCATTGTCTCGTCGGTGCACCAGCCCAGCAGCGAGGTGTTCGCACTCTTCGACGATCTCTGCCTCCTCTC[C]AGCGGCGAGAGCGTCTACTTCGGGGACGCCAAGCTTGCACCACAGGTACTACTACTACAGTACTACATGTAAGGTCACACGAATCGCTTGCATGTGTTTT	62.3762	1	Chr1A:155632147
IAB30372	chr1A	154014906	G	G_gap_SNP_EXON_14061	G	16K	TTCAGGAACTAGAGGAGGACTTCATGTGAGGCAACAGTGTGACGAATTCGATCATCCTGCAAAAGCTCTCTTAAGAACTGATTCTGTCGAAGACAGGACA[G]GCATCGCCCAGCTTTCAAGACTCTTGACCTGATGATTCCAGGCGGAACCTTGACCTGTTACTGTTATGCTTCGTACTTTAATGGCATCTGTAGACCTGTT	48.5149	1	Chr1A:156062002
IAB00275	chr1A	154575989	G	B_RAC875_c21367_209.1_10.1038srep44530_ESM25	B	60K	CCTAGTTATCATCTAAATATACAGGAAAGCTTGTAGAAGAGGAGGAAGGTAACTTCGCACTGTGGATGTCTTATATTTTGACTGGTGCTGGAGCAAACTT[G]ATTTCATGGTTAGTTCTTCCAACGTCATCTGTGTCGCTTGGAGCATCTGGGGCTGTTTTTGGCCTTTTCACAATTAGTGTACTGGTAAAGGTGATTATAC	44.5545	1	Chr1A:156620118
IAB15171	chr1A	155069648	C	G_gap_SNP_exon_4111	G	60K	TGGGTGAGTGGATTATGTGGTTATCTTTGTTCTTCTATTTTTGGGGCTGGGATTGTGCTTAGTTCATCTGTGGTGCGTTTGCTTACAGATGTTCAGAAGC[C]CGGGAGTGCAAACCGGATCAACGAGAGGTGCTTGGAACTGCTAAAGAACAAGAAGAGCAGCAAAATTAAGGCATGTGTCAATTACGTCAAATTAATTTGC	48.5149	1	Chr1A:157109531
IAB30373	chr1A	155415010	G	G_gap_SNP_OTHER_14062	G	60K	TTTAAAAGAGATGAAGGATATTCTTTTGGTCTTGATCTGTATTCTAGTTGTTATGTTCACGTGCGCACACAATGATAAAATGCCTGTTTGTTTTATATCT[G]TTTGCCCATGATATTAATGATGTCATACTATGTTCATCCTACTTTAAACCATGTCTCTTTATCCTTAGATATCAACGAATGTGAGGAAATAGACAATATA	33.6634	1	Chr1A:157454893
IAB00276	chr1A	155695669	C	B_Tdurum_contig27840_760.1_10.1038srep44530_ESM25	B	60K	TTAGGTATCTAGCACCAGAGTATGCGTCTTCTGGAAAGCTAACTGAGAAATCAGATGTCTTTTCCTTTGGAGTGATGCTTCTTGAGCTGATAACTGGGCG[C]CGGCCTGTTGATTCAACCCAAACATATATGGATGACAGCTTGGTTGATTGGGTAAGTATTTTAATAGCCTACTTAAGTTTGGTGATACCCATGATACTTC	45.5446	2	Chr1A:157735355
IAB00277	chr1A	155696600	C	B_IAAV3828.1_10.1038srep44530_ESM27	B	60K	CTCATACCTGATATGATTGCCAGGTTGTTCGGGCCTTGGAAGGTGACGTCTCTTTGGAGGATCTTAACGAAGGTGTTCGGCCTGGTCATAGCCGCTTTTT[C]GGATCATACAGCAGTTCTGACTATGATTCTGGGCAGTACAACGAGGACATGAAGAAGTTCAAGAAGATGGCCTTTACGACGAATGACTACACGAGCAGCC	47.5248	1	Chr1A:157736286
IAB30374	chr1A	156023977	A	G_gap_SNP_OTHER_14063	G	60K	AATCTTTGGCTGTAGTAATAAGTCACTATCGGTCTTTATAAATGGCGTAATGGGTTGACCAATATGCTCAATAACAACTTTATTGCTAGCAAGTTAATTA[A]CCTTCTTCATTGGTCTTTCAAAATTACTTATGAGGATTTTTCTAATAGATGCATCAACAATAAAGTCCTGACCAAATCTGAAAATAGGTAAATTACTTGC	29.703	1	Chr1A:158061551
IAB15172	chr1A	156408786	T	G_gap_SNP_other_4112	G	60K	TGGCGCCAAGATAAAGCACATCAGAAGTGACAATGGCACTGAATTCAAGAACACTGGCCTTGATACATATCTTGATACCTTGGGCATCACACATGAATTC[T]CAGCCCCGTACACACCACAGCAGAATGGCGTCATCGAACGCAAGAACAGAACACTCATTGAGATGGCCAGAACGATGCTAGATGAATACAAGACCCCAAG	48.5149	1	NaN
IAB00278	chr1A	156549567	C	G_gap_SNP_other_0028	G	60K	CGTGGCACAGTACCTGGAGCGGGTGCACCGGTACGCGGCGCTGGAGCCCGGGTGCTACGTGGTGGCCTACGCGTACGTCGACCGGGCCGCGCACCGCCGC[C]CGGCGGCCGCTGTCGCGTCCAAGAACGTGCACCGGCTGCTCCTTGCTTGCCTCCTCGTCGCCTCCAAGGTCCTGGACAACTTGTAAGTTTTCTTTCTCTT	73.2673	1	Chr1A:158584908
IAB30375	chr1A	156777892	T	G_gap_SNP_OTHER_14064	G	60K	TTTGTTTTCCATGTCTTACTATCTCATCCATGTAGCCAAGAGTGTCTATATATAATAAGCCGGTTATTTTACTTCCTCTATATCGGAGTAGTACTATTTG[T]TGCACAGTATTATTGACTGCCATATTTGAGCACAACATTATTATGCATGGACCTTGACTATGTACGTCACCATGTGTCCAGATCTGGGATGCCATGTGTA	33.6634	1	Chr1A:158811562
IAB15173	chr1A	157086316	T	G_gap_SNP_other_4113	G	60K	ATTCTGTAATATTTCAAATATCAGACCGACAAGATGAGATATGAAAAAGAACATCAACCTGTTGACCTTTTAAAATGAGACCTTGAAGCATCCTGTGGTA[T]ACCTTTGGTTCCTCTGTCATCATCTAGACCTTTGAGTCTTGTATCATATGGAACCCCCTGTTGGTGTCCAGTGGAGAAGGGACAAACATTGAGTACATCC	39.604	1	Chr1A:159118833
IAB30376	chr1A	157432225	A	G_gap_SNP_OTHER_14065	G	60K	TACACGTCCTCCAAGGTAAAAAGTACTCCTACGGCTGGTCGTAATGGTAGTATCACAGGTAGTATCATGCATGCCAACTAGGCAATTTTGATGAGGTGTC[A]TAGAATTAAATGAAGACAGAGAGGATTGAGTATCATATCATGATACCGTATCATAATAAATGCTATGCTACTATGTGTCATGCATGGCAATAAATAAAGT	36.6337	2	Chr1A:159461211
IAB00279	chr1A	157829690	T	B_IAAV2777.1_10.1038srep44530_ESM25	B	9K	CAGTGATCAAGCTTCAGTCTTTTGCTCTTCTGCTGCTTGGTGATACTGGTAGTCACCTTCCTCGTATGCCTCACCTTCTTCAGGGCCTTCAGGTTCTGTG[T]TGGGTTGTGCCTGATAGTATTCATGCTCATGTCCCTTTGAGCTTTCAGTTTCATGCCCATGCCCGCCTTGAACTTGATAGCGATACGACCCGTAACTATT	48.5149	1	Chr1A:159856353
IAB30377	chr1A	158166122	T	G_gap_SNP_OTHER_14066	G	60K	GAAGACCCCATGCGCACGGACTACACAGGGAGCTGGCGCTGGAGCACCCCATGCGCACGGGCTTGTACCGTGCGCACAGGCCCAACTTACCCCGTGCGCA[T]AGGCCCTACAGGATGGACGGTTATGATTGCTGTTTGGGCCTCCTCTTCATCCACCTCGTCCCTCACCTCCAACCACCTATATATTCCATACCTAGACCAT	58.4158	1	Chr1A:160189991
IAB30378	chr1A	158520116	C	G_gap_SNP_OTHER_14067	G	60K	CCCACTTAGCCCATTTGTGCAAGACAAGGGATACTACTAAAGTTTAGTCCCACATTGCTAGTTTAGTGGGAGTTGGACCTCTTTATAAGGGAGGTTCTTT[C]CCCACTTGTACGAGCATGAGAACAAGAGAGATATCCATGCGCGCTCCTCCTCTGCCGCCCGCCTCGCCACGCCTCGTCACGACGCGCCGCGGGTTGCGGG	48.5149	1	Chr1A:160542015
IAB15174	chr1A	158946841	T	G_gap_SNP_other_4114	G	60K	ATGTGAATGGTGTTCGGTATCACACCTTTGATCGTGAAAAGAAGAGAAAAACTCAAAATTCAGGAATCATGGTGAAAGCAATTGTCAATAATGTAGAGAC[T]AACTACTATGGTGTTCTAAAAGAAGTTCTTGAGTTGCGGTACCCCAAAAACAAGCATGGAGAAAGGTCGGTCTTTTTGTTTCGTGGTGATTGGTTTGATC	35.6436	1	Chr1A:160967175
IAB30379	chr1A	159215728	C	G_gap_SNP_OTHER_14068	G	60K	GAGCACGGCATATGCTACACCCATCCTAAGAAACTTCCAGGTAAGACACTGATCGGCCGTCTACTTGCACAAACATATTCCTTTGTTTATAGCTCTATTT[C]TCTTTTTAGACGCAGACCTAGTGAAGCAATTACAATTTGACAGTTAATAAAAAGTGAAACAAGTGACTGCAACATGCCAAAGATGTTATGAAAATGCCAA	35.6436	1	Chr1A:161234691
IAB00280	chr1A	159518830	C	G_gap_SNP_exon_0029	G	60K	TACCAATGGAGAGGAGGGTTCTTGTTGGGACAAGATAAAAATGGGGTCATGATTATTCACGCTTTGGTTTGTTTGTCTTTCTCTAGTGCAACAGCACCGC[C]ACAGGTTCAGCTCTCAAGAAGGCTAGGGTTCAGGCCTCGTCCTCAGCACAATCTACTCTAAAGGTTTCCTCCTCGTCAAATCCCTGCTTTCCATGCATAA	50.495	1	Chr1A:161537855
IAB15175	chr1A	159781054	G	G_gap_SNP_other_4115	G	60K	TTCTGGCAGGCGATTCCCGAATTCTTGAGCACCTTTACATTGTTGGTGATGTCCACCGTAGCGAACATGTAGTGGGGGCTGTTGACAAACCTGGCGAGAC[G]CTCGCAAGGCCTTGTTGCCAGGCAGTAGTGGTAGACGAGGATGTGGTTGCGCACACACCTCTGGGCGATGGCGTCCTTGGGAGGAGACCCGAAACGAGCG	58.4158	1	Chr1A:161799891
IAB30380	chr1A	160103042	G	G_gap_SNP_OTHER_14069	G	7K	TTGCAACTAAACCAATTTTGGGTTTGTTTGACTTTGCTGCCACTGGAGAAGGCGCATTGCATATCGAGAGGTGGTCGAGGAAGGCAAGCACAGCCACATC[G]TCGCCGGTGACGATCTTCTCGGCCTCGTCGACGGTGGTGAGGTTCTGCACCGCAGGGCCCAGCTTCTTGCCGATCCAAGCGACAATAGCGTCCCTGCAGC	61.3861	1	Chr1A:162120800
IAB30381	chr1A	160507460	C	G_gap_SNP_OTHER_14070	G	7K	TGGAGTCAGATTTTTCTGTGGTACGGCTGGTTTTATGGCAACTGAAATTGACATACCTTTTGCTGGAGTGCAGGTCCTGTGTACTGGGCTAGTGGTCTGG[C]CAGTGAAGTATGGGTACAGTCTACTAGAGTCGGTCCTATGTTTTGTGTCACTGGTTGTAGAGCCAATATAAGTGGGGTGCTGTCTAATGTCTCCAACACC	49.505	1	Chr1A:162523412
IAB15176	chr1A	160799965	C	G_gap_SNP_other_4116	G	60K	TGGTTGAGACGAGACAGACGACTCTGCGTGATTTGCAGTAGTGGCACCACACCAACGGCAGCGGGTTGTGATGAGCAATTGGTTGCGGTGCGCGTGCCGG[C]GAGGGTGTGATGAGACCCACAGGCGATGGTACGGGTTGCGACTTGGCGCATATCTGGTTGTTGCCTGCTGAAGAGTAGGTGGAAAAGCAGCCAGCGGACA	63.3663	1	Chr1A:162808410
IAB30382	chr1A	161178144	T	G_gap_SNP_OTHER_14071	G	60K	TCAAATCAGTGGCAAAAAATTGCTCGTTCCAGCCATAGCAATAAATTAAGATGTAAAACTATATCATTACTTGTGTCATCACAGTTCCAGTGCTTCATTA[T]AGCACCGGGAGTTGATTTTTGTTTTTCTTCCGCTTGTTCTTCCCCTTCATCACTTGGTTCAATAACAGACAAGCTTCGCCTTCAATGTAAGATTTTTCAT	37.6238	1	Chr1A:163186288
IAB00281	chr1A	161671811	T	G_gap_SNP_other_0030	G	60K	CGCCACGATGAGGACACCAAGCCGTGCGTTCGCTAGCGCCATAGTTTATTTTGTTGGGTCTCTTGTTGGTGATCGGCAGCTAAATATACATGGAGCGGCG[T]ACCAAGACAAGGCAAGGAGAGGGTAGTGAGATGTGCTAGGGTGGTGACGCTCTTATAGGGGGCTTCCTCGGCCTCGGAAATGGTGGTCGACCTTTTGTCT	52.4752	1	Chr1A:163678571
IAB15177	chr1A	162628282	T	G_gap_SNP_other_4118	G	60K	TCGGACAGCGGGTTGGAGTTCTTGTAGCTTCGGCCAGCCATCCCCAACGTACGGGTTACATCCAACCTTGGCAGGTATAAAGCTAGTTATCCCGGCTGCT[T]GCAGCTAGTTATCCCTCCCGATTCGATCCTACGACATGAAGATCGGGCCACCCTCGGGCGTGAACTCGTTCATCGGGATCCCACCTATCATCTGGCATCA	51.4851	1	Chr1A:164631577
IAB30383	chr1A	163047753	G	G_gap_SNP_OTHER_14072	G	60K	AAGCTTGTGAAGATAAACACGATTGATTGTATGGCATGCAGTATCAATGGCTTCAGGCTAGAATTTTCTTGGGGTCTTGTATTCATCTAGCATCGTTCTG[G]CCATCTCAATGAGTGTTCTGTTCTTGCGTTCGACGACGCCATTCTGCTGTGGCGTGTACGGGACTGAGAATTCATGTGTGATGCCCAAGGTATCAAGATA	46.5347	4	Chr1A:165054494
IAB00282	chr1A	163393979	G	G_gap_SNP_exon_0031	G	60K	GATCCATTCCAGGAGAATATTAGTCAGAGGCTAGAACAATTGCATGGCAGAAACCTTACATGATTGCCATTGCAAGTAAGATCTTTGTGGGATCGATTCG[G]GATGTCCTCTGATGTCGTGACCGGCCTTCTGGAGCATCATTTTCCTTTTTAGGGGGTGCTGTAACTGGTAATGTTGGCAGTGCACTAGACCAAAAAGGTA	44.5545	1	Chr1A:165398938
IAB15178	chr1A	163834746	A	G_gap_SNP_other_4119	G	60K	AACAAGTGCTTAAACCTGAAGACAAATTGTTCTCATTTAAGATTCCTTTGCTATTGTGCATATTGCTTTGCTCTTGTATCACTGTATTTACTCATACAAA[A]TTATTTTTAAATTGAAGGATCCAATCAAAACTCTAATGGCACATCATGTCTGCTCTTATAAATAACTCTGATGATTTTAATTTCAATTGTGTATACATTT	30.6931	1	Chr1A:165837354
IAB30384	chr1A	164327482	T	G_gap_SNP_OTHER_14073	G	16K	CGCACAAAAGGATGCAGCAACGAAGCCTGCTGCTCACGGACAGCAGGGCCGATGGCGGTGTTCGCCACGGGCGACGGGGGACGGTGAGGGAATCCATCGC[T]TGCTGGCGCTGTCTGAGCGATGCGGGCAGCGAGGGCGGCCCGACGCTCAGCACAAGCTCATCAAGCGTCAGCCATGCGAGCGCTGGTGAATCAACCGGCA	71.2871	1	Chr1A:166326612
IAB15179	chr1A	164750040	T	G_gap_SNP_other_4120	G	60K	GAAGGTCATGCTAGACTGTGTACACGGGGCACGTGTCAGCAGTTAATAACTGGTGTGAAGTCCACCCGAGAAAAAAAGACAATAACTCGGGATGATGTGC[T]GATAACTTGGACATTCACACGGGCGCAGCCAATAGTACGGGTGTAGTGGCGCGTTCACAAAAAAGGGTCAAACGCTCAGCCTATGTATTTCTCGTGTAAA	49.505	1	Chr1A:166747356
IAB30385	chr1A	165058085	C	G_gap_SNP_OTHER_14074	G	60K	CCTCACGCTTGCGCGACACGGAGAGCACCATAGGACAGCACCAATAATAAAACATGCAACTCAAACCAATCTTGATCATCAAATAGCCCATAGGACAAAA[C]GGATCTACTCAAACATCATAGGATAGCCATACATCATTGGGAAATAATATATAGCGTTGAGCACCATGTTTAAGTAGAGATTACAGCGGGTAAGAGAGAG	35.6436	267	Chr3D:486786712|Chr6D:47507804|Chr2D:111127689|Chr6D:88873231|Chr1A:167053685
IAB00283	chr1A	165375579	G	G_gap_SNP_other_0032	G	60K	ACACAAGCGCTAGCTAAGACGTGAAGGCCTGGCACCCAGAGACAATATTAAAGGGGAAATTGCGAGCGCGGGATGCTTACATTGGCAGCTGCTGCTTCCC[G]GTGTCGATGCACCACCGACCTACGGGGAAGACGACCAGCGTTATGCTCATGGGAGAGGCGATCCGGCGGAGGTGAGGGGAGGGGGACTGGGATCGGGAGT	58.4158	1	Chr1A:167385766
IAB15180	chr1A	165554415	C	G_gap_SNP_other_4121	G	60K	CTAAAAAAAGTCTTCCTGTATCCCTAACCTTCTGACGCCCATCGCTTGCCATGGATCGCGCCGCCGCCCTGCTCCCCACCGATGCCGTCGCTCTCCCACC[C]ATCCACTGCCCCTGCCCACTGCACCTACCCTCTGTTGCATTCCATCGCCTCCACCGCCACCGTGAACCATCTCTCTCCTTAGTCCTCTCTCTTGGACTAG	67.3267	1	Chr1A:167563467
IAB30386	chr1A	165940006	T	G_gap_SNP_OTHER_14075	G	16K	CACCTTGTCGATGAGATAAAGTATTGTGGTCCCGTGTTTCTTCGCAACATCTATCCCTTCAAGCGGGTCATGGGTATACTGAAGCGCTTTTTGTCGGAAC[T]GAAACCATCCAGAGGCAAGCATCCTACAAGGTTATACCACGGAGGAGGTGGTTGAGTTTTGCACCAAATACATGAAACAAAGACATATAGGTTTGCCCCT	50.495	1	Chr1A:167946459
IAB30387	chr1A	166322019	T	G_gap_SNP_EXON_14076	G	60K	GCAAATATTACATGGAGGGTAACAAAGTTGGGTCCGTAGTTCCTGACGAGGACGACGAGGACAAGGAACTGGAAAGCGCAAATGCAGAAGGATCCAGCAG[T]GGAGTGAAGCCAAAGAATAATCAGGTAGATTTGCGTGCAGGCGCAGGTGTAGTTCGCCCTGCATCCTTCAAGACCAACATGGAGGTTCTGTTTGAAGAGC	51.4851	1	Chr1A:168327103
IAB15181	chr1A	166628382	G	G_gap_SNP_other_4122	G	60K	TAGTGTGACGTCATCACCTCGGCTAGCATGGCAGGTTCGTTCAAGCCCATTCTCGACTCAACTAATAACATCAGTAAAAAGAACCCAAGAGTCAAGGAGC[G]GTTTGATCTCCCCTATCTTCTTCGCCGTGACCCTGATGACTGGAGCCGGCACGACGGAGGCCTCACCCTGTGCGAGTTGATGTCGCTTGATAATGATACC	49.505	1	Chr1A:168632091
IAB30388	chr1A	167446486	G	G_gap_SNP_OTHER_14077	G	16K	CGAGCAACAAGCTTCATCGCTGCACCCCTCCGTGTGGCGTGATGGACGCACCGCCATCCAGTCGCTGACTCCGGCTGGTTAATCGTCCCATGCTTGTCGC[G]GCCCAGCGGACGCGTGCTACCTCTTGAGCATGCGTTGGTTTTCCCTTGAAGAGGAAAGGGTGATGCAGCAAAGCAGCGTAAGTATTTCCCTTAGTTTTTG	60.396	1	Chr1A:169453128
IAB00284	chr1A	167800608	G	G_gap_SNP_exon_0033	G	60K	GCAGCGCGACAGCGCCGCCATGGCCTCCTCCGACCCTGCGCTGCCTCCTCCGCTTCTTTTGCTGCCACCACCGGTGCCGGAGCAGGCGCTCGTACCACCG[G]CGGCCAGAGCCAACCCGAGGCCCACGGTGTTGGACGGCGTCCTGAGTCTGCTCAGGTCCGGGGAGTCGTTCATTCGCGGAGCCTTCCGGGGCAACTCCCG	69.3069	1	Chr1A:169802920
IAB30389	chr1A	168133839	C	G_gap_SNP_OTHER_14078	G	60K	ATCCATCTCAACATACGCATCTCTGCCACACCTAACTGTTGAACATGTCGCCTTTTAGTCGGCCAACACTCCGCGCCATACAACATTACGGGTCGAACCG[C]CGTCCTGTAGAACTTGCCTTTTAGCTTTTGTGGCACTCTCTTGTCACAGAGAATGCCAGAAGCTTGGCGCCACTTCATCCATCCGGCTTTGATTCGATGG	51.4851	4	Chr1A:170135444
IAB15182	chr1A	168548271	T	G_gap_SNP_exon_4124	G	9K	TCCAGCGTGGATCTCACCTCTAATGGCGGCCGGGGGTGGGTGGGTTCGCTGTGCTCGCAGACGACAATGGAGGCGCTCAAGGAGAAGCTGTGGAAGAAGA[T]GGGCACGGCCGTGGGCTCCATGCGGCTCGAGCTCCGCGACAAGGCCGGCGCCAGGGTCGCTGACCTCGGTCGCGACGCCGCACCCCTCGCCGCCTACTCC	66.3366	1	Chr1A:170544110
IAB30390	chr1A	168952144	G	G_gap_SNP_OTHER_14079	G	60K	ACCGCGAACTCAAAATCTCAAATGTCAACTAGTGGTAGCGGGATGCGGTGGTGGTTGCGGAAGATCAATGGGATTGCAGAAATGCAATGATGGGTTTTGC[G]AGTAGGCAATGCGGAAGTGGAGGGTAAGGTTGTCTATACACTTTGTCGGAGTTGAAAGCACGATCCCTAAGTAGCCGAAACACCTTAGGAGACACAACTC	47.5248	1	Chr1A:170943654
IAB30391	chr1A	169323484	C	G_gap_SNP_OTHER_14080	G	60K	TCACCGCACCATCTTGAAGAAGAGTCCAAGTAGACTCGACATCATCAATGCCACAAAGAGGGATGGCGGTGAAGTCGAACTTGGGAGCATCGTATTGGAG[C]TCGTCGGGCTTGGACATCATGGTGGTACTAGCCTCATGCTCGTTCTCATGGAGCTTAGTCATCGTGAAATGAGCTTGGAGTGGAGAAGCTTTGGCCTTCA	54.4554	2	Chr1A:171307168
IAB00285	chr1A	169650289	T	G_gap_SNP_exon_0034	G	60K	TTCGTATGATGAGATATAACCAAGACTTTTCACGTAGCCTGTTATAGCGAGTTTGCCTTTTCAGGTCTTTGAACCATTTGGGCAAGTTGAGCTTGTCCAG[T]TGCCTGTAGATCCACTCACTGGGCTATGCAAAGGTTTTGGTTTCATTCAGGTAAGTAGCGATGTATTGACATATTCTCATGCAGCTCTTCTCTTGGATAT	45.5446	1	Chr1A:171632390
IAB30392	chr1A	170298405	A	G_gap_SNP_OTHER_14081	G	60K	TAGTCTAGGTTTGGATTCGAACCAGCTATAGGAGCACGTCTTTCTTTTTTCTAAAACTCGGCAACGTCTCTTTACTGGTACACTAGCTTGTTCTGTACGC[A]TTCCCAAGTCTTTGATTTTCTTTCCCTTTTGCGAGGAAGGAAGGAGGAAAAAATTGAGAGCTCCTGGGACTCGAACCCAAGACCTCTCGGTTGAAAACCA	43.5644	1	Chr1A:172278582
IAB15183	chr1A	170690987	A	G_gap_SNP_other_4126	G	60K	TCCGGGCGTCGGGCCGGATGTCCGGGCGTTCACGGAGGGTCGGATGTCTGGGCTATGGAGGCCGGATGTCCGGGCTGGTGAAGCTGGCCATGTTGCTCTC[A]GGTTCAGGGGTATCCGGATTTCCGGGCAGGGGGCCGGATATCCGGGACCTCGGGAAGGGCCTGATGTCCGGGCTTGAAGGGTCGGATGTCCGGGGCCTGT	64.3564	1	Chr1A:172669489
IAB30393	chr1A	171019391	A	G_gap_SNP_EXON_14082	G	60K	TTCTCTTAACCGGAGCAGTTTTTGCATGTGCATCGTCCAAGCTGACAGCTCTGTGTTGAATAGATTTCTTTTTTTCACGCTTTGCACCTGGTTCTCTCGG[A]GTTCTTTGTTTACGCGGTACTTTAGATCCAGAAGATGTTCCATGATAGCTATTAATTGCACTGCAAACACGTTCACGGTATTCCTGCAAGAAAATCAATC	40.5941	3	Chr1A:172994740
IAB00286	chr1A	171462141	T	G_gap_SNP_exon_0035	G	60K	CATAGCACGCTTCAAATCAGATAAAATAACTTACCTCACAGATAACTGAACCATTGTAGTACTTGCTTGGTATCTCATCAAGAATATCTCCAGGCAGCCT[T]CCAGCTTCAATGGCCTGCACGTGATGATGCAAAGCAGCTCATTTAACTGTACACAGAGCTATGATCATCATGACACGGTTTAACTATTTCTACTAACTTT	45.5446	1	Chr1A:173445463
IAB30394	chr1A	171804412	T	G_gap_SNP_OTHER_14083	G	60K	TGGTGGCACAAAATTTAATGCAATTGTAAGTGAGCTTCAATAATGTTGGAAAAGATTCGCAAGATGCAATGTAACAAGTAGACCAAGCATATAAGGTACA[T]GGTAACACACACGCAAAAAAGATAAGTGGGGTCATGCAACCAAGGGTGAGCCAAAATGTGGAATCCACAAAATTGCTCCTGTTGCACAACACTAGAAAGA	41.5842	1	Chr1A:173784430
IAB30395	chr1A	172185080	C	G_gap_SNP_EXON_14084	G	16K	CTGGCACAGCCAGTGGCGGAGAGGGGCTACAAATACCCCGGCCACGTGCCGCCACCGGATTGCAAACCTATTTATATTCTCTCCTTAATTCCCCATCCGT[C]TCGTCCGCCTCCTCCTCCCCGTTTCCCCTCTCTCCGAGCTGCAGCCCCCCTCGCCGTCGCTACCTCCCACGCAAACCCTAACCCTAGGCACCGCCGCCGC	58.4158	1	Chr1A:174163594
IAB15184	chr1A	172586963	T	G_gap_SNP_other_4128	G	7K	TTAACCAGATCCAGTTTGGCTGAAGAAACGAAGATTGAGAAACAAACTGCTAGTAAAATTCTCACCTGACAATCGATATGGCTGCTTCCAATCGTTTCTC[T]GGCGTCTCTTCCACCTGATCACATGCGTCATCTCCTTCCTCCCAGCCAGAGACGCCGCATGTACCGCTGTACCCACCTCGTGATGGCGCGTGCTCTGGCG	48.5149	1	Chr1A:174563201
IAB30396	chr1A	173053667	C	G_gap_SNP_OTHER_14085	G	60K	TGCTCTTGTTGCACAACTCTAGAGAGACGCTAGCACAATTGCTCAATAGGCGGATACGACACTTGTGCACAACCTATAGGAGACAAAAATGCAACGACTT[C]TATCCCAAGTATGCTATATATGTATGATGTTCCGGTGCTATGATCCAAGATGATCGGATATGAAAATCTTATATGCAATGTGTTATGATGCTATGGCTAT	41.5842	1	Chr1A:175016550
IAB30397	chr1A	173523953	T	G_gap_SNP_OTHER_14086	G	60K	CACTCATGGCTTGTTGCTCTTGATGCAAAGCACGTTGTGCACCAAAGAGGTGACTCTTGGCGACGAAGGAGTTCATGTCGTCGTCTTGCTCTATGAAGAG[T]GGGTTGGCAGAAGTACTTGGCCTATCCATCATTCCAAGACAAATGTGAGTGGTAGAAAGAGAAGAACGAGTACAAAATGTACCTTGACCGAAGTTGAAAG	47.5248	1	Chr1A:175485302
IAB00287	chr1A	173978464	T	G_gap_SNP_exon_0036	G	60K	GTTTAAAAATATTTCTCAAACGTGGAATTATTCTACTCAGAATCTCCAGTTAATATTGTTTCTTAAACACTTGAAGCGGTGTATCTGGAGCCCAAAATGC[T]ACAACCAAGAAGAGGAGGATGATACTGAAATCGACGTCGCTGAAGGAAGCATCGTCACATTTGAGCCGAACGACGAGACCTTTGGCTTCACTGTGAAGGA	42.5743	2	Chr1A:175938182
IAB30398	chr1A	174400307	G	G_gap_SNP_OTHER_14087	G	60K	AACCGAGAGACCACTCAAATTCAGGGGTAGCAGATCTGGGCAGAAAGGGTAGGGAAGGGGGCGCTCACGTGCGGGTGAAGGCGGCCATGGACCTCGCCCG[G]AGGCCCGCGGACGGCGGCGGCGGCTGGGGGCCCACGGCCACGGGCACGTCGGGGAGCGCAGCGGTGCAGTAGATCACGGCAGCGCGAAGGGCAGGGAAGG	80.198	1	Chr1A:176358155
IAB30399	chr1A	174769978	C	G_gap_SNP_OTHER_14088	G	60K	GTTCGCGGTTTTTCCGTTTCCTAAGGTGTTTCGGCTACTTAGGGATGAGTCACCATCATCTTGGTATCTACATCAAGAACACCGCCACTCATCATCACCG[C]GGATGGTAACCTCCATATCATCTTGGTATCATGGAATCCCTCCATTGTATATTCCCTTGCCATTGCATTGATAACCGCTAGATTATTTTGCATCACTTGC	45.5446	1	Chr1A:176725450
IAB00288	chr1A	175173940	C	G_gap_SNP_exon_0037	G	60K	CAGCAAACTCTTTGGCATCCTCAGTGCTAACAGCCCGCTCATCTTCAAGGTCGCTCTTATTGCCAACCAGCATGATGACAATGTTTTTGTCTGCATGACC[C]CGGAGTTCCTCCAGCCAGCGAGGTATGTGGTCAAAGCTCTGGCGCTTGGTGATGTCATAGACTAGCAGAGCTCCCAAAGCGCCTCTGTAATATGCGCTCG	52.4752	1	Chr1A:177126728
IAB15185	chr1A	175604709	G	G_gap_SNP_other_4131	G	60K	CTGCTACATGAGGACCCTCTTCAATTCTGCATCTGTTGCGGCCGCCGCAGCTTCCACCTCCAGAAGAGCACCTGCTCCTCGTGCGGTTACCCGGCCGCCC[G]CATCCGCAAGTGTAAGCTCCCCCTCCCTTCGTCCTAGATCTCTAGGTCTGTTGCTGTCATGCACCATGTTCTTGATGTTTCGCGACCTCATGTGGATGCC	62.3762	2	Chr1A:177555928
IAB15186	chr1A	176457991	T	G_gap_SNP_exon_4132	G	60K	TTCTAGATTTGATGGTGAACTTTCTAAAAATGCTCAAGGATTTACTCCCGAAAGGGATGAGCACAAGGAAAATTGTGGCAGTCATGACCACAAAATGTTA[T]ATCCTGATCCAAGAAAGTCCCCTCTTGACAGATTCATGGACAGGCCAAGGCAGAGCATAGAATGTGTTTTTCCATCCCAAGTTGGATCAAATAAGGCTGA	44.5545	1	Chr1A:178405229
IAB30400	chr1A	176811287	G	G_gap_SNP_OTHER_14089	G	60K	GGGATGGTTGCTTCTTCATCAACCACCAACACCACCATAACTTCCGCATAGGCTTACACACAGTACACTTCCGCCACCGCAACTTAACAAAATTTTGTTT[G]TGTTGTGAGTTGTGTCTCCTAAGGTGTTTCGGCTACTTAGGGACCGTGCTTCCAACTTCGACACCATGTATAGTCCACCGCCTTACCCTCCATTTACGCA	46.5347	1	Chr1A:178757134
IAB30401	chr1A	177100587	A	G_gap_SNP_OTHER_14090	G	60K	CAATTCTTACAGCGGGTGGTTTGTTCTGTTTGTAAAAGGGACTTAGCCCGGTCTTACTACAGACAGCTTCCAGTTCATTCAGCATTTTCTTGACAGACTC[A]GTAACTTCATCATCTGTTAGCTGAATATCAATATGATGTTGGGAGTCTTTTACGTCACCCGTATACTCGCACATTAAACCGGAGCGGCGACTTAACGGCA	37.6238	1	Chr1A:179045532
IAB00289	chr1A	177477384	G	B_BA00735893.1_10.3389fpls.2019.00527_ESM9	B	60K	GTTTCTTCTAGCAGAATTCCTAATAATTAAGTTGCCCATGCCACATGGATCTGCGTCCACTAATGTTGATGATGATGCTCTTGCGATTGCACATGCTAAC[G]CCATGGAGGCTGCACTTCGCTGATTTGGATCTAACAACTAAAGCCATGTCCACAAAGACAAGTGAAAACTGCTTTGCCATTGCTGTTTTCACACGATTGG	47.5248	1	Chr1A:179419421
IAB15187	chr1A	178349296	G	G_gap_SNP_other_4133	G	60K	TTGCTTGCGAGTACATTCAAAGTACTCATTGGCTTGCCACTGGTTATTTAATTGGCCAGGCATGGAAGAACAGGTGTTCGAAGAAGAGTTCTTTGGAGAC[G]AACATGCGAACTAGGACGTTTCCTAGTCAGAATGCCTGTAGGGTTAAGGCAGATGGCATGGGTTCTACTTATCGACGAAGATTTCCGCTGCTTTGTGTTT	48.5149	1	Chr1A:180288164
IAB30402	chr1A	178587105	G	G_gap_SNP_OTHER_14091	G	60K	GGCAACATTGCAGCAGTAGCGGTGTTACCTGAGGAAATCACACTTTGATGGCAAGTCTATAAACGAATTTCCGGTGAAGTCTCCTGTGCTAAATTTAGAA[G]ACATTGAATGGAAAAACCTTTTTATGCACTAGTCTTGTTCCCAGGATGAGGTATTGTCTATGAAATCACATGACAATTTGAACTTCTACTTTTCCGCATG	38.6139	1	Chr1A:180525973
IAB00290	chr1A	178884578	T	G_gap_SNP_other_0038	G	60K	TCTCTAGAACGATTTTTTATAGCAGGGACGCGATCCAATCCATTTGGGTATGATGAACCCGATACGGTACCATGGGTCGAGGAACGCAGTTCCTGAAGAA[T]GATGACTCCCTGACGGTCAGCATTCCTTACTGTTAATGGATCCCTTGCAATTAACGGACTGGAGGAAGAACGAGGAGTCCTTAAGAAAAGAAACGACAGC	49.505	1	Chr1A:180823446
IAB30403	chr1A	179165525	C	G_gap_SNP_OTHER_14092	G	60K	TGGCCCGGTAAGCAGACATAATCTTGTGTGCTCGTTGATGAGATTATGGTACCGAGTCCCCGAGTGGGAGTGTCCCCGAGTGGGAGTGTTTTGACCACGA[C]GGTGGTCGGGGTGTCTTTGGTAGACACGGGGCCACCCAGGACCAGCCCGTTGGGGATTTGGGTCGGAGTGGCCGGGAGAGTGCTGTGGCAATGGAGGGGT	65.3465	2	Chr1A:181283635
IAB15188	chr1A	179430552	C	G_gap_SNP_exon_4134	G	16K	TGCAAATGTTAATGAATCGTGACCTGCTGATGAATTATCTCATGCAAATGTAGATGGTTCCTATTAGAGGAAGAGCTCCACTCCAACCCACTAGAGGACA[C]GAGGGGGTATGTAACTCCACCCCCAAGGCTCCACCCTATTCATGGTTGTATAATGTATGATTCTGTAGTGAAGTATAACATCGTTCCATTTCTAGGGTGG	51.4851	1	Chr1A:181548664
IAB30404	chr1A	179956244	T	G_gap_SNP_OTHER_14093	G	60K	TCAAGGCCGTTCAACAGTTGTTGCTTGGCCATGATCAGAGGAACTGCATCTTTAACCTTCTGCTCTGCATCTTCCTCTTCTGCCATTCCTTTAGTTACTT[T]TCCAACACCCCAACCTGCTGGTGTTGGGATTCCTCGGCTAACCAAATCATTAGCGTAATTGCATTCCCCCACATCAGCAACTTCCCAGAAATAAAAATCA	45.5446	1	Chr1A:182073500
IAB00291	chr1A	180408934	A	G_gap_SNP_other_0039	G	7K	GGAGAACCTTCAGGTTGCTGTGTGCGCATCCAAAGCCGTCGTGCAGCCACAACAGGGTAACGACCACACAAATATTCAGTTCCTTTATCACATAGCTGGG[A]CCTCAAGTTGTGCCACACTTCTTTCTTATTTGAAAGCAGCCCCTAGGACGCTCCTAGCTAGTTGTATCTTGCATGTTGCCCCAAACATATGTGCCCAGAT	44.5545	1	Chr1A:182532920
IAB30405	chr1A	180869443	T	G_gap_SNP_OTHER_14094	G	60K	GGTCACCCGAAACCGTGCGAGACTAATGTTTTGGTGGTAGGAAATTACTGTCCTGACTCTGGCCCGTGTAGCCTATCGGCCCGATGTCCAAAGGTCTAAA[T]CGGGGTAGGTTTGTAACTTCACCAAGACGCCAGAGAAGCATTCATACGCCGTGGGCGCCTACCCATGCGCTCGACCGAAATCTATCCCGCCCACATTTGG	53.4653	4	Chr1A:182992391
IAB30406	chr1A	181772246	A	G_gap_SNP_EXON_14095	G	60K	TTTATTAGGATAAAAGATCAGCCACTGCAGTTCATGAGAAAGGATTCAACTTCGACGACACTAGAATAATGCGTGGTGCATGGAGAAATGAACCTAATCC[A]GAGGCCTGCATGGTAGATACATTGGACTACCTGCGAATTAGTTTTTACTCTTTTCTTCCATCAGTAACTTTGGTTTCATTTCGGTCATAATCTTCTTTAA	43.5644	1	Chr1A:183896731
IAB00292	chr1A	182144355	C	D_Functional_SNP_HIGH_2589	D	60K	GAATAATCATTTAACATGCGTAATATGAAAGAAGCATTACCTGGTTAAAGGGGACACTAATGAAGATAGACATTAGACCAATCAAGAGTAGGAATAACAT[C]CATCGCCCTGTTGGAAAGTTATCAACAATGTCTCTCGGATCTGACTCTTCACCAAGTGACTTTGCCACAACAGAGGTCATTGATACGATGTACAAGGCAC	41.5842	1	Chr1A:184266662
IAB30407	chr1A	182624755	T	G_gap_SNP_OTHER_14096	G	60K	ATAAAGGGGTATGATCAAAGTGTTACTTGCCTTGCCGACATCTGCAAACCCTAGTGTGGGGACCCCAACTCATAAGTCGTGATCACCGAACACACGTGTA[T]AGTGATCCCAGAGATCAATGCTCACTGAACACATAGAAGCTAAATAACAAGAGTCTTACATCCATACATACCGTCTTACACAAATTATGACCACTATGGT	44.5545	1	Chr1A:184746111
IAB30408	chr1A	183496462	T	G_gap_SNP_OTHER_14097	G	16K	ATGGAGAAGGACCGCTCAGTACATATCTTACATGCAAGCCTTAATTATACAATACATCACTCAGGATGTGCGTTCCTGACATGTTATTTAGGCTAGTGCA[T]TTCTCCGAGATCCTACATGATGCGCACACAAACTACTACTCACCAAACCTATGTACATATAAACATATCATACAAGCTGGCACATCAGACTGCTGCTAGG	43.5644	1	Chr1A:185611170
IAB00293	chr1A	183997728	C	G_gap_SNP_other_0040	G	7K	CACAGCATAATGTGGAATAAGATGACATGCTTGGCATTGTTGCAGAGCCTCTCATGTTGTCCCCTTCAGGATTGTGCACTGATGAGTATGCCGGCTCATA[C]TTCTTTTTTCTTCTTTGCAGCTAGGAGATCGTCAGGTCACAGAGATGTATCTCTATATTTGCCTTCAAGAACATGACCCATAGCTGATCGTCTCACTTCT	45.5446	1	Chr1A:186110926
IAB30409	chr1A	184406232	A	G_gap_SNP_OTHER_14098	G	60K	CTTGGACCCATGCCATCTGCCTTAACCCTACAGGCATTCTGACTGGGAAGCGTCCTAGCTCGCATGCCCGTCACCGAAGTGTTCTTCATCCTGTTCTTTC[A]TGCCTGGTCAATGAAATAACCAGTGGCAAGCCAATGAGTACTTTGAATGTACTCGCAAGCAACCCATGTTTTGGTTCAAGGTACAACAATGCATGACATA	47.5248	6	Chr1A:186512436|Chr1A:186521291
IAB30410	chr1A	184809940	G	G_gap_SNP_OTHER_14099	G	60K	GTGTGAACATGTACGAAGCGAGAACGACTACTTCCACTACTGCCTTCGCGAGAACGCCTACTTCTCTCTACGTACAAGAACCGTCCCCTTTGCACGCTCT[G]AAGGTATAACCCCGAGACGACGCCCGTGAACGAATGCTTGCGATGTTTGAGATGCTCGTGTTTGCACCGTGTCCAATTTGTCACTCGTTTCCTTGTCGCC	52.4752	1	Chr1A:186905756
IAB00294	chr1A	185142141	T	B_BobWhite_c4147_1429.3_10.1371journal.pone.0164293	B	60K	TTAGTCCAAAGGATCAGCAAAGTTTTACACTACAAATTGAAAAGTTTTCATACCTCATCCTTTGGCAGTGTGCTGGCTCCAGTGATCGTAATGTCCTGCT[T]CTTCCCAGTGCCCTTATCCACCGCAGCAACAGACAGAATGCCGTTGGCATCAATATCAAACTTGACTTCAATTTGGGGAACACCACGCGGAGCAGGAGGA	53.4653	1	Chr1A:187235475
IAB00295	chr1A	185142218	G	B_IAAV61.1_10.1038srep44530_ESM25	B	60K	TCCAGTGATCGTAATGTCCTGCTTCTTCCCAGTGCCCTTATCCACCGCAGCAACAGACAGAATGCCGTTGGCATCAATATCAAACTTGACTTCAATTTGG[G]GAACACCACGCGGAGCAGGAGGAATTCCATCAAGCCTGAAGCTACCAAGGGATTTATTGTCCCTAACAAACTCTCTTTCTCCTTGGAGAACATTAATCTC	48.5149	1	Chr1A:187235552
IAB30411	chr1A	185504777	G	G_gap_SNP_OTHER_14100	G	60K	GGCGGGATGAGGAAGATGCCCCTGGTTTATAGGGTTTCATCTAGCAAAGTGATCATGAGTCAGTATCACATATCAAAAAATTTGAGATAAGTGGACAAAA[G]ACATATTGTTGGTGATTACCTTGCTAGATGGCCATGCAATGGACCTTGTGACAGCATCAGCAATAATTTGTAAATCGTCATATTCATAAGGCACCATAGC	37.6238	1	Chr1A:187596651
IAB30412	chr1A	185902629	T	G_gap_SNP_OTHER_14101	G	60K	TTGCTACGTGTGTGTGTGCACGTGCGCGTTCGAGTTGTTGCGTGTGTGTGCGCGTGCGTGTGTGTTGTTGCATGTGTATGTGTTGCTGCGTGTGTACTTC[T]GCCCTCGCACTCGTGCTGTGTGTGTGCGCTATTGCCCCCCACACACATACCACATGAGGGGCAAAAGAGTCTTTTCAGGTGTCATTTAGGCTCAAAATGA	56.4356	1	Chr1A:187993432
IAB15189	chr1A	186211997	G	G_gap_SNP_exon_4139	G	60K	ACCGCGACAGCTTCGAAGACGATGAATTCATCGAAATTCAATCTGCAACCTCGAAAGCACCTGCTCACTCGCAAGGCCCTCCTGATAGGAAACCAAAGCC[G]AAGAACAAGCCAGCTAAGATCGAGAAACCTAGCCCGGCCAATCTGCACCACGTCTCTACAATGAGCCCGGGGCTGCCCCACTCCCAAACATCCGAAACAA	54.4554	1	Chr1A:188299658
IAB30413	chr1A	186642979	G	G_gap_SNP_OTHER_14102	G	60K	ATGACAAGGCCCAAGGCCCAGCATGCCGGTTTATGTTAATGGTGGGCCGGTTTAAGAGGAAAGGCATGAGGAACATTTATCTTACAAGGAGCTAAGACCT[G]GACTTGTATCCGGTTTGTATTAGAGATAGACTAGTCCTAATCCTAATAGGACTCTACATGTAACCCGCCCCTCCAACATATATAAGGAGGGGCAGGGCTC	38.6139	23	Chr7A:463769422|Chr3A:26730663|Chr2A:41170064|Chr1A:188728342|Chr6A:581279744|Chr3A:26725266
IAB00296	chr1A	186989227	A	G_gap_SNP_exon_0041	G	7K	GGTGGACATCAAGCACACCCAAGCAAAACCAAAACCTATCAGGAGCCCGCAGACGCTGTTCCTCGCGTCCAGCCGCAGCGAGCGTCTGAAGACACGGCCA[A]AGCTCGGGATCAAAGCCCCGCATGCAATCACCATCCAATAGTCCAGTCCATCATAGCCAATCTTCGCAAGGATTGCACCAATGGCCGCGCTTGGTCCCGC	59.4059	1	Chr1A:189079182
IAB00297	chr1A	188132805	G	G_gap_SNP_exon_0042	G	60K	CCCTTGCTTCCTCTCTCTTTACCCTTCCGCCCGCCGGCACGGCCGCGCCGGCGGGGGAGGGCTCCTGCTGCGGCCTCCGCCTCAACGGAGGCTGGAGCTG[G]GGTACCGTGCCCGCCGCCCGGTGGCATGCTCTCTCAGCGGCTCGTCCTCCACTGCGCTGGACGTGTTAGGCGGCTCGGTGGTCGCCGCGGCCGCTCTCCT	75.2475	2	Chr1A:190216377
IAB00298	chr1A	189964692	T	B_IAAV9097.1_10.1038srep44530_ESM25	B	60K	GGTGAATGAAGAGATAAAAAAGCAATGTAGGGCTGGAAAATCTGGCGTTCCTGCTTTATTATCGAACGATTCTGTAAATGGGCTTGAAATGTTTGGTTTC[T]TTTCCCCACCAATAATTGAGGTAGATTTTCAGGAGATGTATAGCTTTTGTTTCTCTCAGAGTAGTCACTTCATTATCACAGGTTATAGTTACTAAGAAAC	35.6436	1	Chr1A:192038320
IAB15190	chr1A	191139480	T	G_gap_SNP_other_4143	G	60K	CAATGAAGACCATTTGTGAGATTCTGTCAGAGAGCTTTGACACGCCGGGCCCAACCTTTTTCACATGAGCAACACAACCAAAAGTGCGAAGATGTTGGAC[T]GACAGCTTGCTCTCATACCATGCCTCATATGGTGTTTTGCCCTTGACACTCTTTGTCAATGATCTGTTCAGCAAATACACGGCAGTGGTCACTGCTTCAC	45.5446	1	Chr1A:193207688
IAB00299	chr1A	191856304	C	G_gap_SNP_exon_0043	G	60K	ATCCTGTAAGGACCAGCATGGCCGTCAGGTCTCATGGACGAAATGCTGTAAGTGTCCAAGAGCTTCAGTTTCACCACATCCCTTGAGCTATTGGCCGCTG[C]TACGGCCTTGTTGAACTCCTCAAGCTCAATCCCCCTCATGACATGTTCCATGTATTTCCCACCGTACTCTCCCTTCTTGTAAGGCAATACCCTGTTGCAC	51.4851	1	Chr1A:193922452
IAB15191	chr1A	193041330	A	G_gap_SNP_other_4145	G	60K	TCTTCATTCCCTCTATCTGCAGCATAATAATCTGTGTGGAATCATACCAACTACACTTTCATCCAGCTTGACATTCCAAGACCTCTGCTACAACACTTTC[A]ATGGGGAAATCCCATTGAGCGTGCAAAATCTCAATGGACTTATTGCAATCCTTCTCCAGAACAACTCTCTTTCTAGACCCATCCCTAGCCTACGTCTCGC	42.5743	1	Chr1A:195104138
IAB00300	chr1A	193517489	G	G_gap_SNP_exon_0044	G	60K	CGCACAGCAACCAACGTGTCAGGGAAGGAATTGAGGCGAGCGAGAGAGAACCCCACATCACATGGCGAACGGCGTGGGCTCGGCGAAGGCGGAGATCTGC[G]CCGGGCTGGGCATGCCGATGGCGGAGCTGGAGCAGGTGTTCCGGCGCTACGACGCCAACGGCGACGGCAAGATCTCGGCGGACGAGCTGGCGTCCGTGCT	70.297	2	Chr1A:195577780
IAB15192	chr1A	195097269	T	G_gap_SNP_other_4147	G	60K	TCATATGGACCTCCTACAACAAGACGGCGACAAGAAGGTCGACCTAGGGCCATCCCCTTCGACCACGGCAACGAGCACGAACCTCTTCAAGAACATGAAG[T]TGGCGCCCATATTGGACTCATACTCCAAGTCAAGCTACGAGACCGCTCATGAGACTTTATCTTTGGTCTTTGAGGAGAGTGATGATGTGCCATCTTCGGC	52.4752	1	Chr1A:197260077
IAB30414	chr1A	195440056	C	G_gap_SNP_OTHER_14103	G	60K	GTGCTTAGGTACCATGTAAGCAACCAAGGAGAAGTCACGATGCAAGAAGGACATCAAGAGCATGAAGAACATCATCCCAGCTCAGAAGTCCAGGAACAAC[C]GCCCATGCACCGCCCAACTTCCGCCTGGGCGGTACAACCGGTCGGCCACCGGTCAACTACCGGTCAAGCTCCTGACATCAAGCGGTGCAAGGCCGGTACA	59.4059	1	Chr1A:197599439
IAB30415	chr1A	195810104	T	G_gap_SNP_OTHER_14104	G	60K	CAAATGAGAAGACACAATAGAGATAGAGGTCAAGTCGTTAGTGTTGAAAGTGGCCTCACATAAACTATCAACTATCTCACTCTCTCTATGTGGTGGTTCA[T]TCACTCCCTCCAAATAGGTGCACTCAAACTCACATATGGTGGAGTCACTCATCTCACTCAAGTGGTGGGGGTTGTGGCTCTCCTCACATGGGAATTGTGG	44.5545	1	Chr1A:197968212
IAB00301	chr1A	196166251	C	G_gap_SNP_other_0045	G	60K	AGAGACCACGGCCTCTACGGAGAAGATGCCTTTGGATTCAAGCCCCCTTTCTAAGGGAAGACCCCCCCTGTGGATTCAAGACCTCCTTACAGAGAAGAAC[C]GGTTACCGTTTGTATCGTACGTTGTTGACTTTGGATCTTGTATCTCACCTTTGTGTTCATCGATCTAGCGCATGTGTGATCTATTCTTGTTGGTTGAGCG	47.5248	1	Chr1A:198323175
IAB15193	chr1A	196202598	T	G_gap_SNP_other_4148	G	60K	ATCACTCCTACTTGAGTTTTCCCCCTCTTCAAGTGAGACATGGCTACTGCCTAAGTCCGAGATACTATGTGTCATTAGGTACAACGCTCAAGACTCGGAG[T]TGAGGACTGTAGAAGAAGAGACAAGCATGAACACTCTGGACAGCCCAGAACTTCCGGCCAGAGCCCGGAACTTCCGGCCCCCGGACCTCCCGGCCGTCGA	46.5347	1	Chr1A:198359113
IAB30416	chr1A	196613262	A	G_gap_SNP_OTHER_14105	G	60K	TTTGAATCTCTTTCAACATTATTGACTGTTGCTAACATTTTGCATTAAATTTTTGTGCCACTATCCTCACCGAGCTCCACCATAAGCCTTATTTGTGTAG[A]TGTGAGAAACCAACAAGAATTGGTACCAATTGTGCTATTTCCTTGTTCCACATTGGAGTGATCATTGATCCACTTTCAACTTCGGTCAAGGTACATTTGG	41.5842	1	Chr1A:198769048
IAB00302	chr1A	197124300	T	G_gap_SNP_exon_0046	G	60K	ACATTAGTGACTGTTCATAATAGGCTGATGGTGTATGTCAGCCGAAGAGGTATGATTGCATGGTACTCACCGATATGGAGATGACGATGCATCCCGAGAG[T]ATAAACGGTCTCCGCCTCCCTAGTGGCGAACCGCACTTGTCACTAGAGAGACCCACGCATGGTTGCACCTTCATGAACATACGATGCATGCATTAATTTG	51.4851	1	Chr1A:199276925
IAB30417	chr1A	197619494	G	G_gap_SNP_OTHER_14106	G	60K	AAAGTTCGCACTAATTCCACAACTCCGCCCAAATTCCACCAACTTTTGTTCCAGTGCTCACCATACACCATATATACTTCCGCATAGCTCCACCACTTCC[G]CATAACTCACCATCTTTGGACCGTTTTGCTCTCCGACACAATTGCCACATTGAGGTTTGAGAATTTGAGTTGCGGTACCGTATCCTTTTGTGTTTCGGCT	48.5149	1	Chr1A:199770046
IAB15194	chr1A	198034966	G	G_gap_SNP_other_4150	G	60K	GCCTGCGGTGCCGCCGCTGCCGAGGACCACCTCTTCAAGGTACGCACACAACGCGCCCACCATCATTGCCATTTCAAAGAGACCATATGCATCAGTCAGT[G]TGGACACATCTGTAATTTCGAGTGTCTGAACATTGTTCCTGCTCTATGTCTGTCTATCTCAGGGGTCGCAGGAGCAGCCGGGCCTGGTCACCATTGCCAT	45.5446	1	Chr1A:200186202
IAB30418	chr1A	198447902	T	G_gap_SNP_OTHER_14107	G	60K	CACCTACACAAGTAAAAGCTTATGGTGGAGCTCGGTTAGGATGGTGGCACAAAATTTGATGCAATTGTAAGTGAGACTCAATAATGCTGGAAAAGATTCA[T]GAATTTGCAAATGCAACAAGTAGACCAATAGCAAGATATGGTATACGGACACACACACGCAAATAGATAAGATGGGGTTATGCAACCAAGGATGAGCCAA	33.6634	1	NaN
IAB30419	chr1A	198762398	C	G_gap_SNP_OTHER_14108	G	60K	CCCTAACCCAAGAAGAATCAGTGGATTTCCGACCTGACCGGACGTCCGGCGACCGGACGACCGTTTTTTCCGGACATCCGCTACCTATAGATATCAACTT[C]GGCTGATTTTTGTTTCAGCCATAATTAATTCATCCGAAGTCTGATTTTCACGTTCTTTAGCTCGTTGGAAAGCTCTTGACATCCCCCTTCCCACAAAAAT	41.5842	1	Chr1A:200909288
IAB00303	chr1A	199208702	G	G_gap_SNP_other_0047	G	60K	CTAGATAACTTGACTGGGGTTCCAAGCAGATAATTACCTCGGTCCTTTTGTAGAAGCTTTAAATTTCATCCACATATTCAACAACCGCAAGGGAGTTGCC[G]AAGTCGCAGATGTCAATGTCATGCATTTCCTCCTCTTTGGTGTCCTCCATGTGGATCTCCTTCAGCTCCTTCATCTCATTGGCCAATTGGTGCCTGCCAA	43.5644	1	Chr1A:201354755
IAB30420	chr1A	199645307	A	G_gap_SNP_OTHER_14109	G	60K	AGGGAAAATCCCTTGCTCAACCGTATCGTAGTCGTCGTCGTGGATGAAGGCCGAAGATGGCACATCATCACTCTCGCCTCCTAAGATGGAAGCATCATCC[A]TGCTCGTCACCATGTCACTCGCCTCCAAAGCTTGGTCCTTGATGGTGTCCGTAGTCGTAGTCGTCGTCGCACCATCTTGAAAAAGAGTCGAAGTAGACTC	53.4653	1	Chr1A:201790488
IAB30421	chr1A	199996804	G	G_gap_SNP_OTHER_14110	G	60K	ACGCAGCGCCTAAAATAGCCTCTGGACGAAATTTATGAAGTGGCATCTTGTATATTTCGTCCCATGCTTCATGCACTCATTATGGTGGCTTCAAAGTCCT[G]GAATCATCACTTGTAACTCCGTTCTTGTTCCCCTTGCGCATGCCATCATCTCCATGATTGAACTTGCTCCAAGGTTCATCTTTCTTGTGCAAGCTAGGCC	45.5446	19	Chr1A:202140661
IAB15195	chr1A	200387750	T	G_gap_SNP_other_4152	G	60K	GGAAAACCGCCTTCAAAACCAAGTTTGGTTTGTATGAGTGGTTAGTCATGCCTATGGGTCTCTCAGAAGCACCGGGCACTTTTATGCGCCTTATGAATCA[T]GTCTTTCGCCCTTAAATTGGTATATTTGTTGTGGTTTATTTCGATGACATTCTTGTGTTTGGCAAATCTATCCAAGAGCATGTCACCCATGTCCGCACTG	41.5842	1	Chr1A:202529613
IAB30422	chr1A	200783679	C	G_gap_SNP_OTHER_14111	G	60K	CAAGCTCCACCAAAAGCTTTTACTTGTGTAGGTGTGAGAAACCGACAAGAACTCGTACCAATTGTGCTATTTCCTTGTCCTATATTGGAGTGATCCTCGA[C]CCACTTTCAACTTCGGTCAAGGTACATTTGGTACTCGTTCTTCTCTTTCTACCACACACATTTGTCTTGGAATGATGGATAGGCCAAGTACTTCTACCAA	42.5743	1	Chr1A:202923601
IAB15196	chr1A	201166082	C	G_gap_SNP_other_4153	G	60K	AGGACGGATCTTCCCCAAGGGAGGGGAGATGATGCGGAGCATCCCAAGGCCATCCCCATGGGCCTACCTACATCTCCCACGACACCACTTGGACCCATGA[C]AAGAGCCCGTGCGAGAGCCATTGAGAACGAGGTTAACTCTATCCTTGCTGAACATCCCTTGTACCCACTTGAGACATGGCTACTACCTCAAGCGGAGTTG	55.4455	1	Chr1A:203303754
IAB00304	chr1A	201746011	T	G_gap_SNP_exon_0048	G	60K	TACCTCATATCCTAATGATCTTGGCAGCCCTGATAAGAGGGTTTGCCCGGGCAATCTCCTCCCGGCCCGCAGTTTTATAATCAAATGAGCAGTCGTGGCT[T]TCTGAATGCCGGTGGCGCGGACAAAAGAGCTTCTCGCACCGGCAACGAAACCCGGTCAAACCAACTCTCTTGCGGCACACGTTGCAACGGTTAACAAACA	54.4554	1	Chr1A:203880976
IAB15197	chr1A	202215975	G	G_gap_SNP_other_4154	G	60K	CGTCTCCTGTTGCCAACGCCGCTACCGGCCCGGCAGCAAACGAGCAGCAAGCGTCCTCACTGCACCCCTCCGTGCGGCGGGACGGCCGCACCGCCACACC[G]TCGCTGACTCCGGCTGGCTCATCGTCGCAGGCTCGCCGTGCACCCATAGACGCGCAGGCTGTGCTTCTCATGGCACGCGAGCTCCTGCGTTACTGCCCGG	72.2772	1	Chr1A:204346497
IAB30423	chr1A	202568142	T	G_gap_SNP_OTHER_14112	G	7K	CGACGGGATCCCCAGGGTGTCCACTACCTGCATCACCACCGACGCCGTGTGCCACGCCTTACTCTCCGCCACTACACGTCCTCCACTAGCGCGGCCTTCT[T]CGGCACCACCTCGTACACCGCTTCCTCCGTCGTCGTCCGCATCGCCCCACCTCCACAGGCAGGGAGCAGCCCGGGCTGGTCGCCGGGATGGGCCTAGTCG	66.3366	1	Chr1A:204697042
IAB30424	chr1A	202957100	C	G_gap_SNP_OTHER_14113	G	60K	ACGGTGGCTGCTGCCGCCTGCCGGTGCCATCCATCCCCATGCCTCTGCCCAGTCCGACGACCAGTCACCACCACGCCCCACTCCTCCTCACCTTATCTCT[C]ATCTTTCTCGACATATCATTTTTTGATGAAATTCTCAAGATACCATTTTTCCGATAAAATTCTTGAGATATCATTAGTTTTTACACATGGGATTACTCTT	43.5644	1	Chr1A:205084817
IAB00305	chr1A	203322107	C	B_Ra_c54727_281.3_10.1038srep44530_ESM27	B	60K	ACTGATTTCTTTTTTTGTTCTGTTTTACAGTTTGTACAATCTCTAAAGATGGTGCTCCATTGTTCTGTTAATCAAGATTTGTTCCCTCCTTTCTCACTAG[C]TGATACGTGATGACCGTTTGCATGGGGGGTTATGTTAACTATATTCTATTCATGATTCAAACTGTTTGTTGGGTAATTTAGTTTAGACATTGTGTCCTGA	40.5941	1	Chr1A:205446433
IAB30425	chr1A	203807504	C	G_gap_SNP_OTHER_14114	G	60K	CTTCATTCTCAAGTTCTCACTCTCATTCTCTAGTGAATCTCTTTCCTTTAGTAGGAGAGGTAAATCCTCAATTGAACCTCCAAGCATATTAACTTGGAAG[C]CTTTAGATTCAGCGATGAACCTTTCCCTACAAAGAATATTAATAGTCAGAGACACTTATCCCTGATTTATTGTTCCACATGCTTCTTCGCTTGAAGCAAA	37.6238	1	Chr1A:205929967
IAB15198	chr1A	204299383	T	G_gap_SNP_other_4155	G	60K	TGAGCGTGAGACGCTGAGATTGCCGGAGTCAGCGATGGGGTGGCGGTGCGAACGTCTCGCCGCACAGAGGGGTGCAGTGAAGAGGCTTGCTGGTCGTTTG[T]TGCCGGGCCGCTGGCGGCGTTGGCGGCGGGTGACGGAGAACGACGGGGAGGTCCGTCGACAGGGGCTGTCTGAGCGACACGGGTGGTGAGAGCGGCCCGG	68.3168	1	Chr1A:206419962
IAB30426	chr1A	204583359	C	G_gap_SNP_OTHER_14115	G	60K	ATATGCTAAAGTCCACAGATCATTCCGGTTGTTTCATAATCTGAAGACTTGGGGGCTGAAGGAATATAGATAAGCTGGAAGAACATACCTCATATTTCAG[C]TGCAACTGTTTGACCATTTCGATCTTAGAGTCACGACTGGAGTGCATGTGGCTGAGATAGACGGATAAAATATCGTTGGCATTTAGATGGTCGTAATTGG	44.5545	1	Chr1A:206702739
IAB00306	chr1A	204828154	T	G_gap_SNP_exon_0049	G	60K	CTAAAAGCTTCAGTTCCCTCCCTCTGCAATGTTCATTTGCAAAGATCTCAGAAGAACATATCACAGGCTTATAAGAAAGTTGGCTTTAATCCACCCCCTA[T]TGGCCAGATCTCCCCAGATTTTAGTGTCTTAGTTGCCGAATGTGTCCGTCAGATCCAGGCCAGGAGGAGAGAATCCCGAAGTGTTGTAGCAGGGAAGAAA	44.5545	1	Chr1A:206946712
IAB15199	chr1A	205169116	G	G_gap_SNP_other_4156	G	60K	GGCAAGAGTTTGTGACTTCAACCTACACAGAACAACTTCAACGCCAATTGGAGAACACCATCCAAGGATCCAAGTCCATCGACGAGTACTTCAAGGAGAT[G]AAGATTGCCTTGCAACGAGCCGGCGTGGACGACCCCATTTCGATGAAGTTCCACTTCATGATGGGATTGCACAACGACATCTCCAAGACGATCTTCCTCG	51.4851	2	Chr1A:207287014
IAB30427	chr1A	205552202	T	G_gap_SNP_OTHER_14116	G	60K	CATTGTGGTACCAATTACTCTTATGAAATGGACAGTGCCACGTGCAAATGAACTGAAATATTTTATATTATTTTGCGGGTACTTTGAGTCTTGACCATCC[T]AGGTCTGAACCCTGCAACATAGCACAACACTGGTATAGTGCATGCATCCTATTAATGCGGAAGGTTTCATATATAGATTGATTATCCATGTGACTTTGAC	39.604	1	Chr1A:207670586
IAB15200	chr1A	206009768	A	G_gap_SNP_other_4157	G	60K	CCGTAGACAAGACACCACATGAGATGTGGATCGGGAAGAGTCCCAGTTTGCCTTTTCTAAAGATTTGGGGTTGTGAAGCATTTGTCAAGAAACTTATGTC[A]GATAAGCTTACACCCAAGGCGGATAAATGCATATTCATGGGATATCCGAGGGAAACCTTGGGATATAACTTCTACAACTGGGAAGAGAACAAAGTGTTTG	39.604	1	Chr1A:208125755
IAB30428	chr1A	206423227	G	G_gap_SNP_OTHER_14117	G	60K	ATCTGATCTGTATGAATGGTTACATTAGTGTAGAATATATCCAATGCCAATGTTTTTTAGCTCTGCATTGTTCTTGTAAGTACATGATGTCCTTTATCAG[G]GTACTTATAATGACAGGTAGTTGTTCATGTACCATCACTCTGCAGCTTATTTTCCTTTGCCCTCCATTTTCTACACATCAGATCTATATTTACTCTTACC	36.6337	1	NaN
IAB00307	chr1A	206793084	C	B_IAAV4676.2_10.1038srep44530_ESM25	B	60K	GGGTCAGAGATCCATTCCACTCAGAGGAACTGCTGCAGCCAGGGATTACTGGCTGCATCTTTCTCGAAGTCTGATTTCAGTTTGGCCACCATCTCCGTAG[C]CTTGCTCCCATCCACCTCATCTAGAGGCAATGCAGAAAAATCCTCCAACAAAAGGCGAGCCCGAGCAGCTCCCCTCGTCACATCATCTGGGCTAAACACC	49.505	1	Chr1A:208904210
IAB30429	chr1A	207280165	A	G_gap_SNP_OTHER_14118	G	60K	GGATGACTCGACAAGACTATGAGGGGGAAGACGGCTCCCTGTCGGCGCTGAATCGAGATGCCTCCAAGTTCCAAGCTAGGGCCATTGGTACACTCGTTCT[A]GCGGTTCAGATAAAAATACTCTGTAAAGAGTTCCACAGTCGGTTCTTCTTGAAGGTACACCTCACAGAGAACTTGGAAATTGCAGATATTGGATATGGAA	44.5545	1	Chr1A:209387118
IAB00308	chr1A	207684548	G	B_wsnp_Ex_c6870_11846872.2_10.1038srep44530_ESM25	B	60K	ACTTCACCAAATAATTTCCTCTTGAGTAAAAGATCTTTAAGATCCTCCAACTTTGCCTTGAAGACCCGTGCTACCAAATCTGGACGATCTTGTGGCGATT[G]ACCTGGTTCCAGCTCTCTAGTTATCTCTTCCCATTGCGGGTTGCAAGTCATTGTAATGAATAAGTCTAGCTTTCCAAACCGTTGGACCAATGCCATTGCA	50.495	1	Chr1A:209791501
IAB30430	chr1A	207986074	G	G_gap_SNP_OTHER_14119	G	60K	AGGAAATTTTTGAAATTACTGTGTTCCCCAACAATTATACCAACAGATGCCTTCTTACCACCATTAACTTTCACAAGCTTCTGAAGATGCTCATATAAAC[G]CAATGCAAACGGAGCTTCATGAACATTCTGGTATGAAGATGATTCACCTCTATGAGACTCATGACCATGTGAGATGTCATAAAATATGTACGGTGCCATT	39.604	1	Chr1A:210088653
IAB30431	chr1A	208365739	G	G_gap_SNP_OTHER_14120	G	60K	GGGTGATGATGGACACTCGAGTGCGATAATTAATTCTGCGCTCTACAGGGCACACGGTTGAAGAAGCCAACTGTGTGCAATAATGTCGAAGATCACAGTC[G]AGTTAGCTACACAGATCGTGTGCTGTGAGACCGTCAAGGTAAACAGATTCGAGAATGGTTAATAAAATCTAAGACCATTGCATATTAAGGTCAAAATAGT	46.5347	1	Chr1A:210464475
IAB15201	chr1A	208706400	A	G_gap_SNP_exon_4158	G	9K	TGGAGATGTTCACAAAGTATTTGGTGTGCCATGTGGGCCCAAAAATATTCTTGGGCCGGATGGCCAATGCTCAGAAACGACTATACAGTTCCTACGTTCT[A]TTCTTGGAATGCCAAAGAAGGGAAATCAAGTTCTAAAAGCTGCTGAATCCAACCTCACTCGTCCTTTGTCTGAGCATTGTTCTAGTAATTTAGAGAAAGA	44.5545	1	Chr1A:210800750
IAB30432	chr1A	208990812	T	G_gap_SNP_OTHER_14121	G	60K	GAAACAACAAAAGCTCAAAGGCAAGCAACAGATAACAAACATAATTTTAACTCTGTATTTAAAAGATTGGGGGTTTCTGATTCGAATACGATCAGTAAAC[T]GGACCAAAGGGGTTAAGCTAAGGTTCGAATACGACCATATAGCCCCCAGTGGCTTTGGCGTTGCGCCGATCAAGAGGGTACCAATAGCTATGTTCTCTTT	42.5743	1	Chr1A:211084272
IAB00309	chr1A	209354083	C	G_gap_SNP_exon_0050	G	60K	ATTCCACAAATGAACCAAAATTACGATCAGATCCCCTCAAGGGGAGACCTGAAATCCATCCATCCATCCATCCCCGCTTGTTAAGGGAGAGGTGGCAAGA[C]ACCCCACTGGTGCAAGAGCCCCTGTCCGGTTGTTACCTCCAGCACCAGGAGAGCCAACACGGCCAGCATAGCAGCACGTCCATTCCATGTCTCGGCGCTC	57.4257	1	Chr1A:211441909
IAB30433	chr1A	209887013	A	G_gap_SNP_OTHER_14122	G	60K	GCAATGTTAAAAGTGGGACTAACCCCAAAATCTGCAGGTAGCTCAAGTTTATATGCATTATCATTTATTTTCTCTAACACCTTAAAAGGACCATCAGCAC[A]TGGCATTAGCTTTGATTTGCGCAAATTAGGAAATCTATCTTTACGCAAATGTAACCAAACAAGATCTCCAGGTGCAAACACAACATGTTTTCTACCCTTA	32.6733	5	Chr1A:211966657|Chr4A:256459646
IAB15202	chr1A	210314568	A	G_gap_SNP_other_4160	G	60K	AAGAGTTTGGCGTGAGTAATACGTTCAACATCGCTGATTTGACGCCATATACTGGAGAAGACCTTGGTGTGTCGTGGTCGACGCCTTTTCAAGGGGGGGA[A]GATGATGAGGACATCCCTACTCCTTTACCATCATTTTCAAATAAAGATGATATTGCACAAGACAAGTCCAATGAAATCAGAATTGGACCAATTACAAGAG	46.5347	1	Chr1A:212387297
IAB30434	chr1A	210853226	G	G_gap_SNP_OTHER_14123	G	60K	CAACCCTAACTCTTGTTTGCCCACACATACGGACTCTAAAAACATCCTATACTTAAGTACTTCAAAAATACATGGGCCTGGCCCAATAATAAGGTGACGC[G]GCACCTAGAATAGCCTCTGGACGAAATTTATGAAGTGGCATCTTGTATATTTCGTCCCATGCTTCATGCACTCATTATGGTGGCTTCAGAGTCCTAGAAT	41.5842	1	Chr1A:212914054
IAB15203	chr1A	211262506	A	G_gap_SNP_other_4161	G	60K	CGCTTGTTCTCCTCCTGGGCAACACGTCGTTTTATTTCCTGTTCAGCTTTGCAAGCAAGACGAAACAAATGGTCCATAGGATAACACTCTTCATGAATTA[A]TATCTCTTGAATATCACGGTTTAATCCTCCCCAAAATCTATCCATAAAATCATCTTCAATTTCTGATGCGGAGCATCCTTCCATCATCCCCACGGACTCT	34.6535	10	Chr1A:213285525
IAB30435	chr1A	211640706	C	G_gap_SNP_OTHER_14124	G	60K	CATAGCTTTCTTGGCCTTGCGGGTTTCTATCATCGCGTTGTGAAGGATTTTTGCACCATTGCTTCGCCTTTGCATGCCTTGAGCAAGAAGAATGCGCCTT[C]TGTTTGGGGACCATCCCAAGATACCGCATTCAATGAGCTTAAGAATTTGCTTACTCATGCTCCCGTGCTTGCTCTACCCAACTTCGACAAGCCTTTTGAA	47.5248	1	Chr1A:213639112
IAB00310	chr1A	212019845	T	G_gap_SNP_other_0051	G	7K	ACCTACCATCTCACCGAGACGGGCTACAACCTCCTCATGGCGCAGATCATCAACCGCTACGGCCTGTGGTAGATTCAGCGTCATCAAACTTTACAATCTC[T]ATATCCATGTATGTATGGACAAGTACGAATTTTTGATAGCCGCCCCTCCTCCTCCTCCCTCCCACCCCTAGACACCCCTCCCTCCTCCTCCCTAGCCGCC	44.5545	1	Chr1A:214018249
IAB30436	chr1A	212384375	T	G_gap_SNP_OTHER_14125	G	60K	AGTTAGTGATTTCTATTAACAAGAGATCACCTATGTAATAGCTACAAACAAATGAACCTGCTACACCAACTCATATCATGTCTTACATTGATATTCTCCA[T]GTGTTACACATATACACCATCAACTATTTGTCAATGACCAATTGGGTTCTTTAAACTTCTAAGGGAAAGAAAGATGCCATGGCCTTGCTCGGTGCTAACC	35.6436	1	Chr1A:215273179
IAB30437	chr1A	212742359	G	G_gap_SNP_OTHER_14126	G	60K	GATTGAGGTAGTAGCCAAGTCTCACGTGGGTCAAAGGGAAGTTCTACAAGGAGAGAGTTAACCTTGTTCTCAATGGTTCTCGCACGGGCTCTTGTCATGG[G]TGGAAGTGGTGTCGTGGGAGATGTAGGTAGGTCCATGGGGATGGCCTTGGGATGCTCCGCATCATCCCCCCTTGGCGCGCCCTCCTCCTAGGCCAGCCAC	54.4554	1	Chr1A:214354018
IAB15204	chr1A	213039184	A	G_gap_SNP_other_4163	G	60K	ACCATTGCCATTATTTGCATGTGGACGACCTGGTGGTTGTGGTGCTGGTGGTGGCACGTAGTTCTGATTTTGATCAACCTCATCCTCGTAATCTCCCACA[A]AATCATCCTCCTCCGCATCAGCAGCAGGAGCCACAGAAGTATCAACAGCAGCACCAACAGTTTGGCCAGGTGCAAGAGGGAGACAGCTCACTCGGCAGAG	48.5149	2	Chr1A:214650759
IAB30438	chr1A	213441910	C	G_gap_SNP_OTHER_14127	G	60K	TTATACTACTAGTACTGGAGGTGGAGTAGTGGTAGAGTAGTTTATATTTTCTCTGCGTACAGTACCAGTTAGTCGTGCTTCAAAACTGATCGGCACGCCA[C]TAAAAAATAAAGGTCGATAACTAATGCGACACCTCGGGCCAACTCGGCCAGATCGCATTTTGCACGAGAATTACACACCATGTTTCGTTGACTTGTGGTC	49.505	1	Chr1A:215053484
IAB00311	chr1A	213907755	G	B_Ra_c69908_1877.1_10.1002csc2.20098_ESM3	B	60K	TGGTTATTGCTATGTGTATGATTTTTCTTGATATCTAATGGGATTTTTCCCCCAATCATTCCAGGCGTTGCAACTTGATAATTGTAGCCTGTTGACATCT[G]TGTCTTTGGATCTGCCACATCTCAAGAATATTAGTCTTGTACACCTCCGCAAGTGAGTGGGATGGCTTTTCATTATACTAGATGATACCCCGCGCATTGC	44.5545	2	Chr1A:215889537
IAB30439	chr1A	214379882	G	G_gap_SNP_OTHER_14128	G	60K	GAAATTTATGAAGTGGCATCTTGTATATTTCGTCCAAGGCTTCATGCACCCATTATGGTGGCTTCAAAGTCCTGAAATCATCACTTGTAACTCCGTTCTT[G]TTCCCCTTGCGCATGCCATCATCTCCATGCTTGTTCTTGCTCCAATGTTCATCCTTCTCCAAGCTAGGCCCTTCATTTGTAAGCAAAACAAATGTATCCA	45.5446	7580	NaN
IAB30440	chr1A	214888477	T	G_gap_SNP_OTHER_14129	G	16K	TACAGAATCTGACTTCACCTACCAAGACTAATAGTTATTCTCTTTTAGTGGTAATCTTCTATTTGGGAGAGTTGCAGATTTGTTCGTAACAAAGAAAAAA[T]ATGATTTTCCGAATCACTAACTTTAAGCACCAAGTATCATTTAAATAGGAATATGCAACACTAAGATTGAAGAATAGTGAACCTGACCAAAGGTTGGATG	30.6931	1	Chr1A:216869722
IAB30441	chr1A	215331168	T	G_gap_SNP_OTHER_14130	G	60K	GCGTCTCTCTAGTGTTGTGCAACAAGAGAATTTTTGTGGATTCCACATTTTGGCTCACCCTTGGTTGCACAACCCCACTTATCTTTTTGCGCGTGTGTTT[T]CGTGTACCGTATATGCTTGGTCTACTTGTTACATTGCATCTTGTGAATCTTCTCCAACATTATTGAATCTTGCATTCACATTAAAAATTGTGCCACCATC	44.5545	1	Chr1A:217312413
IAB15205	chr1A	215814316	T	G_gap_SNP_other_4165	G	60K	AAGTGTACAAAAATATATTTTTGAAAAATGAGCAAAGGCACCCATTTAACAAATCATGATTTTAGAAGCATCTAGGAGTTGGTTTCACTGGATTTGGAGT[T]CAAATGAATTTCCTGTGAATTTGCAAAGTTGACAAATATGAAGAAATGGCTCATTATATTGTGTGGCACAGAAAGTATTAATAAAAATGTTCATCACCTA	33.6634	1	Chr1A:217795558
IAB00312	chr1A	216015565	A	G_gap_SNP_other_0052	G	60K	CGAAGTTGAATTTGCCGTCCCTAAGTAGCCGAAACACCTTAGGAGACACAAGCCACAACTCGAACAAGCTCAAACAACAATTGGGTTAAGTTGGGTTGGT[A]GAAGTGTATGATGGGCAAGGTTATGCGGAAGTGGTGGTGGTGGTGGTTGATGAAGAAGCAACCGTCCCTAAGTAGCCGAAACACCTTAGGAGACTCGAAT	47.5248	1	Chr1A:217996807
IAB30442	chr1A	216415523	T	G_gap_SNP_EXON_14131	G	60K	TGTAGTTCCTTGCTTCGTTCTCGTCCCCCATGAAACGAAGGAAAGCCATGTATACTGGTGCCATGCCGAGCTGGAAGGCCTCAAAGTGCAGGCAGAAGTA[T]TGTCCAAAACAATGGAACACCTGATTCAACGGAAACATCAAATCAGCAAGTTAAGGTTGTGAAAAGCATCCCAAACCTCGGATCGAAAAATAAAATGATT	46.5347	1	Chr1A:218393669
IAB15206	chr1A	216793034	T	G_gap_SNP_other_4166	G	60K	CACTAATGTGTACAAGTCTCGTTGCCGGCAATACTCAATGGCTAGTCTCGATGGGTAAGCAACGCAAAGGAGTACGGCTATGATGGCTATCAATGTAATG[T]CAAGAGTGATATGTCCAATAACAAGATGAGGTTACCGGTCTTGCTTCCAGTATGGTGTAAAAGTGGTGGCATGAATACCACGGTGTAGTCGAGGTGGTCG	43.5644	1	Chr1A:218763708
IAB30443	chr1A	217156229	C	G_gap_SNP_OTHER_14132	G	60K	TGCATAAAAAATTTGTGCCACTATCCTCACCGAGCTCCGCCATAAGCTTTACTTGATAGGTGTGAGTGAACAAGTCCGGTACCAATTCCACTATTCTTTC[C]TCTCACATTGAGTGATACGAGATACATCCTCAACTTTGGGAAAAGGTAGCTTGGTATTGTTTATCTCATTTCCTACTCACCTTTGCTCAAGTTTTGTGAT	42.5743	1	Chr1A:219117970
IAB00313	chr1A	217612407	C	B_wsnp_Ex_rep_c108057_91436561.3_10.1002csc2.20098_ESM3	B	60K	TCATCTATCAGAGCAACTGCATCAGTAGTTATAATGTCGACATACTTATTTATTAGAAAACCAAGTCCCCTCAGTAGGTAAAAATCACGGCCTATGGTAT[C]CTCGATGCCAGGTCTTTGCACCTTGACAGCTACCAACTGCTCAGAGTATTTCAACCGTGCCTTGTAAACTTGACCTAAACTTGCTGCAGCTATCGGTGAA	45.5446	1	Chr1A:219582566
IAB30444	chr1A	218128845	T	G_gap_SNP_OTHER_14133	G	60K	AATAAGCCCGAGGAAGGTGGTAAATCACCCCATCTCTCTCTCTCTCTTTTCTTCTTCTTCTTCTTCTTCTTCTTCTTCTTCTTCTTCTTCTTCTTCTTCT[T]CTTCTTCTTCTTCTTCTTCTTCTTCTTCTTCTTCTTCTTCTTCTTCTTCTTCTTCTTCTTCTTCTTCTTCCAAACCTCTCCAAACCCTAGCAAAAATTCG	33.6634	60258	NaN
IAB15207	chr1A	218522956	C	G_gap_SNP_exon_4167	G	60K	CCCGACAACTATCCCCGCGTGGCCGCCGCCAATGGCGTCTCTGCTCCGCCTCCAGGCCCTCTTCTCCCTTACGCTGGCCACTCCCCGCCGTCTCCCATCC[C]ATCTCCGCTGTGCCGCAGCAGTTGCGTCTCCGCTCCCTCGCCGCCTCCCTGCTGCCGCCTCGAACGGCTCGCCGGAGCAGCGGGCCTCGGAAACGGTAGT	69.3069	1	Chr1A:220479370
IAB30445	chr1A	218933158	C	G_gap_SNP_OTHER_14134	G	60K	GGCGGTGAAGTCGAACTTGGGAGCATTGTCTTGGAGCTCATCGGGCTTGGACATCGTGTGGTACTAGCCTCATGCTCGTTCTCATGGAGCTTGGTCGTCG[C]GAAGTGAGCTTGGGGTGGAGAAGCTTTGGCCTTCATGAGTTCTTGTTTCGCCTTGGGAGCACCAATGTAGTTGTCGTCGAGGGACTTTTAGTTCTCGAGG	52.4752	1	Chr1A:220887645
IAB00314	chr1A	219369804	G	G_gap_SNP_other_0053	G	60K	GAAACAGCTTTTTGGACTCCATCCAGCACCGACACCATGGTATCCTGCTTGAGGCCAATGCCGTGCACATCCTTGCGGAGATCGTCGACTTCTCCACGCA[G]CTCTGCAGTTTCGTCACGGTGCTGCAGAAATTCGCCCTTCATTGCCAGGAGTTCGGCGACGTCCGACTCATCAAGACTAGCCTTGCCTTTCCCCATCGTG	57.4257	1	Chr1A:221323309
IAB15208	chr1A	219605798	C	G_gap_SNP_other_4168	G	60K	TCCTCTCAAGAAAAATGAAATACTTGATGTTGTAGGGTGGAACCCTAAGATGGATCTTTCATGAATTGGAGGGGAAATCCCACGAAGATCACGAAGAACA[C]AAGAGAGGGGAACACTGAAATCAACTAGATCCAATCAGACATATGCTAGATCCAAGAACACAAGAGGTCACAATGATTCAAGGACAACAAAGGAAAGATA	42.5743	1	Chr1A:221556385
IAB30446	chr1A	220452251	T	G_gap_SNP_OTHER_14135	G	60K	CGGGTTCGGGTTTTTGTCTCCGTGTGTTGTTGTCGTTGTCATGCATCTCATATCATGTCATCATGTGCATTGCATTTGCATACGTGTTCGTCTCATGCAT[T]CGAGCATTTTCCCCGTTGTCCGTTTTGCATTCCGGTGCTCCGTTCTCCTCCGGTGGTCATTTCTACCTTTCTTTCGTGTGTGGGGATTAAACATTTCCGG	47.5248	8	Chr1A:222400790
IAB00315	chr1A	220850606	T	G_gap_SNP_other_0054	G	3K	TGTACTTGGGCACCGCGTTGTTCACCTTCTCCTTTTGCTTGCCCTTGCTCCACTTCTTCTTCTTCTTCTTCTTCTTCTTCTTGCCGTCGCCGGACTTGGC[T]GGCTTCAACGGCGCCGCCAGGGCCTTCTCCTTCTTCAGTGCCTGCGAGCGAGACAAGAGATGGGGCATCAGCAACTGCTTGTTAAAGGGAAGGCTATCGG	58.4158	1	Chr1A:222798596
IAB30447	chr1A	221265712	A	G_gap_SNP_OTHER_14136	G	60K	TAAAAGTAAAATAATTAATTTCCTATCTATAGAAAGAAACACTTTGGGTTATCTAGCATTAGCCCTTACCAACTGAGTACTCCCTAGGGAAGTCACACAC[A]TCCTTGCATGTCTTCCGAAGCTTCTTTTTCTTCATACGGTAGCACATGCCTCAATAATTCAACAAACAAATTGCCCATAAGCGCAAATGACTAAAATATA	46.5347	1	Chr1A:223213301
IAB15209	chr1A	221705433	G	G_gap_SNP_exon_4170	G	60K	TACCTTTCAGTTGCACCTTTGGTAACTTGTTTACATGTATACATTTACAGGCGATAGTACCAATGTATGGGAACTATGAAGAACCTCGCCAAATAGGAGA[G]CCAAAGAGGTACCAGGTCGCAGGGCAGGTGCTTTCCCCTCTTGTTCGTAATAGCTTTATCTTGTGATAGTAATAATTCCTTTTGAAAACACGTTCTTTGT	50.495	1	Chr1A:223651082
IAB30448	chr1A	222569643	G	G_gap_SNP_OTHER_14137	G	60K	CTACAACAAGCAACTTCAAGCCAAGAGCTTCATCATCATCTACCCCAACCGATGAGACCGTCAAGACAAGTTCCTTCAAATGCTTCACATGCGGAGGCCG[G]GGCCACAAGTCCTTTGAGTGTACCAACAAGCGAACCATGATCCTCAACGACAATGGTACATACGACTCCATGAGTGAAGGAGAAACGGAAGCACTTGAGC	51.4851	1	Chr1A:224511341
IAB30449	chr1A	222974689	G	G_gap_SNP_OTHER_14138	G	60K	CTTTGGACTACAACGAGCAATGCAAGTCATCGACAACATCACCACCGACTCACGACATTCCGAAGCAAGGAGAAGGGACTACTTCGACAACAAGTTTTCC[G]CACAAAAGGAGGAGCAAGATGCAAGGATGGAGGAGATTCAGACCTTGTTGATCAACCGTTCTTCCCCTTCATCATCCTCAAGGCGACGACGAGCAAGTCG	48.5149	1	Chr1A:224916478
IAB00316	chr1A	223444332	T	G_gap_SNP_exon_0055	G	60K	ACGCCCGCAAGCGTCGCGCTGGCTGCCCCCGGCATCAAGCCAATCAGCGCCGTCCGCCTCGAGCAGATGAGCAAGGCCGTCCGCTGGCTCGTTATCGAGC[T]TCAGCACGGCGTCGGAGGGCCCTCAGCTGCCGGACCTGGCGGTGGCGTCTCAACCCCGGCTGCCGGCGCCGGAGGGCAGCATGTGCACGGCGGGGTCGAA	69.3069	1	Chr1A:225382853
IAB30450	chr1A	223685694	G	G_gap_SNP_OTHER_14139	G	60K	TGTAAAGTTCATGAGCTACTTTTGGAAAACATTGTGGGCAAAATTAGGAACCAAGTTGCTGTTTTCAACAACGTGTCACCCCCAAACTGATGGGCAAACA[G]AGGTAGTGAACCGCACACTCTCAGCCTTGCTGCGTACAATGATCAAGAAGATTTGAAGGAGTGGGAAGAGTGTTTGCCGCACGTGGAGTTTGCTTACAAT	49.505	7	Chr1A:225623485
IAB15210	chr1A	223948788	C	G_gap_SNP_exon_4172	G	60K	GTAAGCAACTCAGCCGGCGGGGCCGGAGACGGCGGTGCCCCTCCGCCACCGCCGGAGATCCTCATCCACTCCACGAGCAGGTAGATCCCGTAGCCGACCA[C]GGCAAGGCCGGCGACGGTGAGGAAAAAGTTGAGCAGCCTGAGCAGGCACTCGAAGAATCCCCGGCACGCCGCCATCTCGAAACAATCCAGGCACAATCTA	62.3762	1	Chr1A:225884884
IAB30451	chr1A	224444383	G	G_gap_SNP_OTHER_14140	G	60K	CCAGAACAAGCATTCACGTCCAGGAGTACGGCACACGCCACCAGCACGACTTCCATCTGACACCATATTTCTTGGAGTCCGTGCTATAGCAATCTCTTCA[G]CCTCGTCGTTTCTCTAACTCAGCCATCGTGCGACGGGCGAGGTGGGGGTTTGCCGATAGTCAGTTTCCTCAACTGCGGTCCCACTTGTAAGGCCAACTCC	52.4752	1	Chr1A:226377205
IAB00317	chr1A	224826935	A	B_Ex_c21450_396.1_10.1002csc2.20098_ESM3	B	60K	GATAGTCATGTCTCCTCTGTCAATGAAGAGGAAACAAGGACATCTGCTGCTTATCTGCTCTTCTATCGACGTGTTGATGGCAATTCCTGTGCAATGTCCG[A]TGTTGTTCCAGTCAACACCCATATGGTTGATTCACTTGAGGCATAGATTTAAGTCCGAACATCAGTATCATCTGGTTTTGTGGCACTTATGGTGCTCGTG	42.5743	1	Chr1A:226758419
IAB00318	chr1A	225512689	G	B_D_contig65481_92.2_10.1038srep44530_ESM25	B	60K	AAAAATTAAATTGACAAGAAAGGTTATCACATCATACCTCCTGAAGACATATGATGTCAGCATGATAACCAATAATTTCACGCATCAAATTTTGTCTCCG[G]TAAGTCCATGAAAGAGCCCATGTTGGGCAGTAGCTATATGCATCGCTTGTAGCATATGCATCTGCAAGAATATTATAAGACAGCACTGTGAATGTCCCGA	41.5842	2	Chr1A:227436527|Chr1D:171916830
IAB30452	chr1A	225969420	G	G_gap_SNP_OTHER_14141	G	60K	GTAAAAGTGCCCATTAAATCAGGCATGATTTTAGAAACATTTAGAAATTGGTTTCACTGGATTTGGAGTTCAAATGAATATTCTATGGATTTTTGAAGCT[G]GTTTAGGAGTATAAATGACCTATTTGTTAGATCCAGGTGAAACTAGGTAGTGTAAAAATGTTCACTACGCCTCATTAAATAGATATTGATTTATGGAGTC	34.6535	1	Chr1A:227892123
IAB15211	chr1A	226435634	T	G_gap_SNP_other_4173	G	16K	TATTGGTGGCATTGCTCTCATTTATGATGATGACACTTATTCTCCTCATGCTAGACTTGTGCTTAATGATAAATATCATCCTCATTTAGTATTGAGCTTG[T]TGATTCTTATCATACTCGTCATGTTCTATATTCCTATGCCTATGTAATTGGATATTCAATTGACGACTTAGAGGGCTTCGACCATATCACTTGTAGTCAT	31.6832	1	Chr1A:228355032
IAB30453	chr1A	226901832	A	G_gap_SNP_OTHER_14142	G	60K	CCACCCACACACACTAGGAAGGAGTCCCGCTCGGTCCCCTCATCCTCCTCCCGCAGCTGTGCCCGAACCTCCATGGCATCGCTGCCCTGCTGACTCCGGC[A]AGGACGTGCCTCCCCTCCAGCTGCGAGACCCTCTCTGTCGCGCCGTCCCTACCTCCCAGAGCCATCGCCCTGCCCTGCCAGGGACCTCGTCGTGGCTGCC	69.3069	1	Chr1A:228817748
IAB00319	chr1A	227265394	C	G_gap_SNP_exon_0056	G	60K	CCGAATTACCAAGCTGTTGTACTGATCCAGGTTATGAGCAATTTGGCATTTCAAGAAAAGGTTCACAGGACACCACTGATGAATATTGCACAATATTCTA[C]GAAAAGGAGAAGGTTTTTCTTTCCTTGACATGATACTATTCTGCTAGAAATGAATAATGTCTTTTCGTATATGAGTCGAACTACCATGAATTTGATGAAG	35.6436	2	Chr1A:229178889
IAB15212	chr1A	227617730	C	G_gap_SNP_other_4174	G	60K	GTGGACACCCACATAAGGTTCATGGACCTCTCGGTGGTCTACACCAACGACCCAGTCTGGGTGGAGCACTCCATCCACCTCATGGAGCTATTGCTTACCG[C]GGAGAAGTATAAGGTGGTCGGGTTCGACCTCGAGTACACCCGCGCTCATGCCGGGTCTCGTCCCAAGGTCGCTGTCGCCCAGATGTGCGTGCGCCACCAT	58.4158	1	Chr1A:229528443
IAB30454	chr1A	228077276	A	G_gap_SNP_OTHER_14143	G	60K	CTAGTGCATTACAAGTTCCAAGTCTCCGCTCCCCTACTCCACCATCCAAGGTGCTTGCTCTAACTTGGCAGTGTGATATCTGGTTGCATGTTGCGTATGG[A]ATCTAGCTTGTATTGTTCCTAATTAGTGTAAACTTCATCTGCTTAGCTTACACATGATACGTGTGAATATGACATGCTTTCCTATTTTTGGTACATACTA	39.604	1	Chr1A:229983809
IAB15213	chr1A	228519241	G	G_gap_SNP_other_4175	G	60K	CTCTCATTTATGCTGACACTTATTCTCCTCATGTTAGACCTATGCTTAATGATAAATATCATCCTTATGCTAGCATTGAGCTTACTGATTTCTACCATCC[G]AAACATCTGCTTTATAGCTATGCTTATGTAATTGGATATTCGATTGATGACTTGGAGGGTATTATCCCTACCACTTGCATTGTCTCTTTCATTGAGTGCT	33.6634	1	Chr1A:230424040
IAB30455	chr1A	228831069	G	G_gap_SNP_OTHER_14144	G	60K	GCTGCTACTTTTTTGTGCCCGTGAATCATGTGAGAACCATAGTAATTGTTGCCGAAACAGATGCATCCTCACTAGTGTTTTCATGAATATGGCATGGTAA[G]ACATAAGTTGTCACGGTTTATCATACGAGCAGTGCGTGTTTTAATGAAATAGAGCACTCGTCCGAGAACCATGCGCCGACGTATACATAAGTACTTGTAA	39.604	1	Chr1A:230733880
IAB00320	chr1A	229169390	A	G_gap_SNP_exon_0057	G	60K	TGAGCGGCCGCGCCTTGGGGTTGCTACTGAGGCAGTGGTACGCGAGCATGGCCGCCTTCTGCACGGACCTGACGGGGTAGTCGTCAGAGTCGAGCCTTGG[A]TCTAGGATCCCCAACACCTTCTTCTTGTGCGTCAGCATCGGCAGCGCCCAGTCCGCCAGCGTCTGCTCCCGCACCGGACGCGACTTGTCCAGCGACTTGC	61.3861	1	Chr1A:231069844
IAB15214	chr1A	229508812	C	G_gap_SNP_other_4176	G	60K	ATGCTCTTGTTGCACAACACGAGAGAGATGCTAGCACGATTGCATGATAGGCGGATACAAGAACTTGTGCACAACCTACTTAGCAAAAATGCAACGACTT[C]TATCCCAAATATTTTGAATGCAATGTGTTGCTACGATATGATCCAAGATGATCGAGTATGACAATCTTAATGTTGTATGATGCTATGGTTCTTGCTTAAA	38.6139	1	Chr1A:231408608
IAB30456	chr1A	229918342	C	G_gap_SNP_OTHER_14145	G	60K	TGGCTTCAGGCCAGAATTTCCTTGGAGTCTTGTATTCATCAAGCATCGTTCGGGCCATCTCAATGAGTGTTCTGTTCTTGCGTTCGACGACGCCATTCTG[C]TGTGGGGTGTATGGGGCTGAGAATTCATGTGTGATGCCCAAGGTATCAAGATATGTATCAAGGCCAGTGTTCTTGAATTCAGTGCCATTGTCACTTCTGA	52.4752	6	Chr1A:231810932
IAB15215	chr1A	230470169	T	G_gap_SNP_exon_4177	G	60K	GTATAAATATCACAATAACAGAGAATGCTACCTCAAAAAACATTTTTCTGTAGGTGCAGTCATCTCAAACTTCAAGCAACCCAGGATAGAAGCTTCCATT[T]GCAGAACCTGTGTTATCTGTGTGTTACGAAACAAAACAAGATCATAAAAAAATATGTAGAGGAAAGTCAATCGGCAGGGCCATAGACCTCATCCTTTATG	38.6139	1	Chr1A:232362065
IAB00321	chr1A	230780714	A	G_gap_SNP_other_0058	G	16K	CAACTTTGTCACTTTCATGTGCCTTATTCCAAAACTCTGAATGTCAAAGAATGGTCAATGTGGATAGCTTGCAATGAAAATCATCTTGAAATTCTAAACT[A]TAGCTGAAATTTGTGTTAGAATTTTGTTTGAATCTCTCATAGGATTGAGAATGTCAAAGCTCACGTCGATGAAATTCGCAACAACAAGAAACTAATAGGT	30.6931	1	Chr1A:232671723
IAB30457	chr1A	231216191	C	G_gap_SNP_OTHER_14146	G	60K	TATAAAAGACTTGTATGAGTACGATCCTACATTTGCTACTCCTTATGCCAAGTGTTTGACGCACACCTTTTGGGAACGCTATTACATCAAAAATGGATAT[C]TTATGAGAGCTAACAAACTTTGCATCCCCGAGTCTTCTCTTCGTTTGTTGCTTTTGCAGGAATCTCATGGAGGAGGCTTAATGGGACATTTTGGATGCGA	40.5941	1	Chr1A:233103818
IAB15216	chr1A	231713516	T	G_gap_SNP_other_4178	G	3K	TCCTAAGGTGTTTTGGCTACTTATGGACGAGTCTACATCATCTTGGTATCTACAGCAAGACCACCGACAATCATCATCGCCACAAGGTCATCATCGACAT[T]GACCACTTCACCATTTTGACAACCTAACCGTAAGCAAGAACGGTAACCTCTATATCTTCTTGGTATCGTGGTATCCCATCATTGTACATTCTTGCCATTA	46.5347	1	Chr1A:233610842
IAB30458	chr1A	232104876	G	G_gap_SNP_EXON_14147	G	60K	AAAAAAGAAGTAATAACATCCCAATTTAAAAGCAATGCGATGGGACCACAATTCGAAAAAAAGAGCGAGGGCTTTTGGGCGCACCGATGGGATTGGCTGC[G]ATGAGATGCTCCCCGACGGCATGGATGGCGTCTGCGAGAGCCGCCGCTTGGTTAGTGCTGCCCATCCGGTGCTGCGACACCACTGACCTCAGCAGCTCCG	60.396	1	Chr1A:233999149
IAB00322	chr1A	232617185	A	G_gap_SNP_exon_0059	G	7K	AGTTGGCGGGTCCTAGCTTTAGGGCCAGGGTTGCCTCTAAGCATTGCTGATGCTTAGGCATATCCCATCATTTTCATTATTTGGTTATGTAGGGCGTACA[A]TTGAAGAAACACATTGATGCGACATTAGGAAATGGTAATTTGAGAGATGCTGTACGGTTGCCTCCTGGAGAGGATCTCAATGAATGGATGGCTGTTAATA	36.6337	1	Chr1A:234509546
IAB15217	chr1A	233588136	T	G_gap_SNP_other_4180	G	60K	ATGTATGAAAAATAGGACGACATGAGATAACCAGAACTATGATGTGTAAACTAAGCAGAAGACATTTCACTAAATTAGAAGCAATGCAATGGAAGGTAGA[T]ACCATATGAAAGATGCTACAAATATCGCTCTGCCAAGTTAATAGTGTCTCATCATAAATGCCGTTTAAACAAATGTGGAGTAGTACAAGAAATAAATCAT	36.6337	1	Chr1A:235473893
IAB30459	chr1A	234343515	A	G_gap_SNP_OTHER_14148	G	60K	GTTTTGTTCAATTCCCACAATGTTGATTTATTTTGACCCAATTATTTTTCGCGGTCTCTCTATGAAAGCCCATAAAAGGCCCATCAACATACAAGTAACT[A]GCCCAGATCGCTTAACGTGTGTAAACCAAACGTAAAGGACTAAACCAAACCAAGAATACCTATTCCCTTTAATAGTAGGTATAGATTAATGTAATGGAAA	43.5644	2	Chr1A:236209650
IAB00323	chr1A	234796428	T	G_gap_SNP_exon_0060	G	60K	CTCGCGCAGCGGCTCGAACTCGTGGAAGCAAGCGCAGCTCACAGGCACTACCCAGCTCCGAGGCGAGGCGAGGCGAGGAGAACCAAGATGGAGTCATTGC[T]GGCAGCTGTGGCTGCCGGGGTGGAGCCGTTCCCGTCGGTGGACAAATGCGACGCGTCGGGACGCGGCTCGCACGCCGTGGCAGCCGACCTCGACGGGACG	66.3366	1	Chr1A:236660884
IAB30460	chr1A	235211487	A	G_gap_SNP_OTHER_14149	G	3K	CATCCCGCCGCACAGAAGGCTGCATCAATGAAGCCTGCTACTCGTGGGCCGCGGGGCCGGTGGCAGCGTTTGACGCAGGTGACGGGGAGCATTGTCGCTC[A]TGGGTGCGGTCCGGGCGACGCAAGCGGTGAGGGCGGCCCAATGCTCAGCACGAACTCGACGAGCATCAGCCATGGGAACAGCAAAATAGTGGCAAGTCGA	70.297	1	Chr1A:237073709
IAB15218	chr1A	235653527	A	G_gap_SNP_exon_4182	G	60K	GAGGTTAGATTTGCTGCAAAGAAAGAGGAAGAGGATGCTGACAGCAAGGAGGAAGATGCTATAATTGAGCAGTTCATGGATACCATGGTGATTGAGGGAA[A]TGATGAGGCCAAGGGCATGGTGATGCGGAACAGTGGCTCAAGGAGTAAGGTAAATTGAATATTTCCAGGCAGCGTAAGGTGTACTCCCTCCTTTCCAAAA	48.5149	1	Chr1A:237512380
IAB30461	chr1A	236393420	T	G_gap_SNP_OTHER_14150	G	60K	CAGAATATGTGCCGTCCAAAGCGTTGCCTTAATACAATATGCGTATCATTAGCTGGTATCCATATGGAGATAGTTTAGCAGAGGAAGAAATAAACACCTA[T]GTTTCTTGGTCCGTGAAATTGCATTGGAGAGATGGGTCTATTATATATAGGCGATACATTACACTAGTTGAATTTGACCACGCACCAACTCCAACAAGTG	37.6238	12	Chr1A:238248196
IAB00324	chr1A	236720934	A	B_IAAV5236.1_10.1038srep44530_ESM25	B	7K	GTCTAGACGGTGATCCAGTTGCCATTTCAAAGGCGTCTGGCACTAGTAGGTATGTGGGCAAGGGTAGCAGCAGCAGTAACAACAAACAATCGAAGAAGAC[A]TCAAAGTTTCTCAGAGCTCGGTTGGGTGACAACTCATTGGCTACACTTGATTTTAGTCATCCTGATGTGAGCCCTGAACGACCTGTAAGGGAGACACAAG	45.5446	1	Chr1A:238581304
IAB30462	chr1A	237149306	A	G_gap_SNP_OTHER_14151	G	60K	ACGCTTATTCTTTTTCTTCTTTTTCTTCTTTTTCTTTTGTATATGGCCACAATGCGAAATGCACAAACCAAGGTAGCAATTGGGTATATACGGGAACAAT[A]TTGTGACACAAGGGATGATATGATACCAATATGATATGGTATGTATGCAATGTATGGTGTAGATCAATAATGTGCACAAGTAATGTTGCCGGCAATACTC	36.6337	1	Chr1A:239009130
IAB15219	chr1A	237510074	C	G_gap_SNP_exon_4183	G	60K	ATTCAACCGCATTTGCAACCAGAGCCACTGTACCGTCAGTTTCTTCTTTACCAGAGAACCCCATTGCTTTCAATACAAAGGAATCATCGTGCAACTCAAA[C]GGAGTGCTACATTTTCAGAAACATACATGTCAGACATGGTTGCCGAAGGGTTTTCTTGTGCACTTATGACTCACAAGACATGATCTCAAATGATTCTGCA	44.5545	1	Chr1A:239367586
IAB30463	chr1A	237744806	G	D_Functional_SNP_MODERATE_7713	D	16K	GGAGCTCCGCCAAGCCACCGCACCGCCATGGGCGAGGACAAGAAGGAGAAGCCGGGCAAGGCTGACGGCGGCGACCACAAGAAGGACGCCGCGGCGCCGC[G]CCAGCCCATCGTGCTCAAGGTCGACTTGCATTGCGCCGGCTGCGCCACCAAGGTTAAGCGGGCCATCAAGAACGCCCCTGGTACGCCTGCTTCTTTCTTT	72.2772	1	Chr1A:239601948
IAB30464	chr1A	238076096	C	G_gap_SNP_EXON_14152	G	60K	GAGTTCAAGCTGAGGAACAACACCAGCTGCTCCTGGAGGGTGACAGTGAAGCTGATGAACGGCAAGGTGACCCTGGATCAGGGTTGGGCCACCTACGCCG[C]CGTTCATCAGATCAAGATCGGCTACATGGTGACGTTCAAGCTCCTGATTCCCGACACCCTCAAGGTCATCATCTTCGACGACGATGGCATTGAGGTGGTC	56.4356	1	Chr1A:239927123
IAB15220	chr1A	238353692	C	G_gap_SNP_other_4184	G	60K	TGGTGGAGTAGGGGAGATGTGCTCATCATCTACACAACTACGTTGACTGTCCAGCCTTGTGTTGTCTTGCGAATCTTGTTGGGAGGATGGCGGAGTAGAA[C]CTGTAGAGACCCTTTGTTTGAGTTGCTCCGAAGGACCACCATCATCCACTGCCTTACTAATTTCCTTCAGCTGTATTGATTTCGCATTGTGAAGTCAAAC	51.4851	1	Chr1A:240203107
IAB00325	chr1A	238680789	A	G_gap_SNP_exon_0061	G	60K	GCTTCCGCAGACACGTAACCATGCTCAACATCTGAAATGGGCAAGTGGGGACCACAGAGTATACCTTTCCATTGACCTGAAGAAGATCGGAAACAGCTTC[A]ACAAGCATCCTTCGTACCATTCTCCACCTATTTTGCTCTTTGTTGAAGTCAGGATTTGGGCACTGCAAAAGGAGACCACAGCTTAACCAAGGCAGGTTAT	42.5743	1	Chr1A:240526427
IAB15221	chr1A	239103299	T	G_gap_SNP_exon_4185	G	60K	CAATCTTCTGCACCATCTCCAGCACCTCGCTCATCTTAGGTCTATACCTTGCATGGCGCACCAGGCACTTGTTTGCCAGCGAGGCAATCCTGACTGCCGA[T]TTCATGCTGTAGTTCCCTTCGAGCCTTGGATCCATTATGGTTTCAAACTTCTTGGTGTCGGAGGAGTAGGGCTTCACCCATTCCACAAGGTTCTGTTCAC	51.4851	1	Chr1A:240946520
IAB30465	chr1A	239555609	C	G_gap_SNP_OTHER_14153	G	60K	CTCGAAGATGATGTTTTGGTGTACCACATCATACACTCTCCCTACATACCAGGTGAGCTTCATGATTTCTTGTCTCGGGAGGACGTATACTTCTGTGGGG[C]AGCCATCGAAGGGGACAAACAGAAGCTGGAGTCGTACATCCTTAATTTGAAAAGCATCGCTGACCTACAAACCAGAATCAAAATTCCTGTAGAAGATTGT	48.5149	1	Chr1A:241396624
IAB00326	chr1A	239902082	G	D_Functional_SNP_HIGH_2258	D	60K	TGCTCTTGCAGTGTTCTGCATTGCTACCTGTGGTACTGGTCCTGGTGGGCACTGACCCAAAATTTCCACAATTTATTAAACAATTCTGCTATCCCAAGTG[G]ACACTAGAAGCTTTCATTATTGCTGGAGCAAAAGAGTTAGTAGTTTCTCCCTCAATGTTGTTAGTATTTCCCATTTCCTTAAGCAGCAAATCGACACTCG	36.6337	1	Chr1A:241740852
IAB30466	chr1A	240289575	T	G_gap_SNP_OTHER_14154	G	9K	AAGCATCATAACATTTTACAGCAGGCGCATCTATCCACACTGTCAGCAGTTCTTCTACCTGTAGCTGAATGCAAATGTCGATGTCATTTCCAGGTTGCTT[T]AGGCCTTGTATAATCATTGACACCATAATGTATTTTTTTCATACACAACCAAAGAGCTAGGTTATATATGCATAGAAGCACCAACCATGTGCTGTGATTG	36.6337	1	Chr1A:242126665
IAB30467	chr1A	240645077	C	G_gap_SNP_OTHER_14155	G	60K	AGATTGGAACCCCATTCCATTTATTCCCAGTTTAAAAGACAATGCTTTCAATGTTGTTAGGGACTACGTGCATATATTCCCATCATGGGAAGATTATTGT[C]AAGACAAACACCATTTTCACATCTTCCTGTCCAACTTACATGTAAGTGCTATTATTCATGGTTATTATTTTCCTGTTTTCTGCTGATTGAACACATGAAT	38.6139	1	Chr1A:242480918
IAB15222	chr1A	240952879	G	G_gap_SNP_other_4186	G	60K	CAGTGAAATAAATGATGTGGTGGGGGCATACAATGGAGTTAGGGACGCCGACTTCCGCATAGATGTCCAGTACGAGCTTGCACATGTTTCCCGTGAGCTC[G]GAAACATTCTTCTGCAGCCTAAAACTTGCCACTATATCATCTGGAAGAAAAAAACAGTTTCATTAGACACATGATACATTCATACATCAATACATCTAGT	45.5446	1	Chr1A:242786458
IAB30468	chr1A	241316982	G	G_gap_SNP_EXON_14156	G	60K	ATGTCAATTGATTATGCAGGAAGGTCATCCATACAGTGGGACCCAAATATGCTGTCAAATATCACACAGCTGCGGAAAATGCACTTAGTCATTGCTACCG[G]TCATGTTTGGAACTACTCATTGAGAACGGCCTTGAAAGGTACTTGCCGCATTTGTGGGCCAAAATGAAAGATTTCATCGTTAGATGTTGTTATTGTTTCT	46.5347	1	Chr1A:243148993
IAB15223	chr1A	241677843	C	G_gap_SNP_exon_4187	G	60K	TGGTACTCATAAATATCAAGGTCAACAACATGGAGGACTACAAGTGGTAGCTTATTTATGTACATAAACAATCTCCTAATGTTTTCACTCGTCAATGCAT[C]CATGTCTACAACATCACGATCATCTGTGTACACCCACAGACTGGTCGGCTTCACCTTTTGGAGACAGGCGCGGCAAAAGGGGCACGACTTTGATTTAGCA	40.5941	1	Chr1A:243507826
IAB00327	chr1A	241983824	G	G_gap_SNP_exon_0062	G	60K	CACCGCGGGCCGTGCGTCGATTTCGGCCTCGAGCTCCTCCACCTCCTCTCCGGCGGCCTTCTTGATGGCCCTCTCAATCTCGAGCTCCACCCGCGCCCTG[G]CCGACTCGGTCTCGACCACGTCGAGCGAGCGCTCCAGCTCGGGGATGCGGTCCTCGTTGGCGATGGCCTCCCGCGACAGCCGGAAGCGCGCGTACGCGAG	70.297	2	Chr1A:243813807
IAB30469	chr1A	242780001	G	G_gap_SNP_EXON_14157	G	60K	TGCTCGCGGGCACCTGTCGGGGCTGCAGATCCCGGACGATGAGCTCACGGAAGCGGGCGCCCCCGCCTTGTTCGACACCGTGCTCGCCGCCTTCCTCGCC[G]AGGGGCGATTGTCTGCCGGGCTTCCGTTACTCCCGAAGCCTCTTGTGCTCGGGAAAGGCGGCTTGGTGGACATGCTCCCCTTGTACCTCGCCGTGCGCTC	68.3168	1	Chr1A:244603698
IAB00328	chr1A	243161478	G	G_gap_SNP_exon_0063	G	60K	TACCGGTTGGAACATTTGAGGCAACATTTGAAAGAACTAGAATCACAACGGCAAGAAGCGCGATTCCTTTGGCGCTGTCGATCCTCGCGTGCGGCTCCAC[G]AGCTCCCAGAGCGCGTTGGGTATGCCAGTTCTGTTGAAGCCATCCACCGTTATGAACATCCCGCAGAAGAAGATCAACAGCGAGTACGATACCTGCATGC	61.3861	1	Chr1A:244982512
IAB30470	chr1A	243621015	G	G_gap_SNP_EXON_14158	G	60K	GTGCACATATACATACCTAGTGATTGCGAATGCATCTTCCCATGTAGGTATAGGCGGTTAGGCACATACCTTCAGATTGTGAAGGTTTCCGCAAGCCTTT[G]GTAGTTCGGCTAAAAGATTCGATGATAAGTCCACCTGATGAAGTCAAAACTTTGGTGAACAACTGCCAACTACAAAGCTCAAAAGAGTTCATGGGGCATT	44.5545	1	Chr1A:245440284
IAB15224	chr1A	244501267	C	G_gap_SNP_exon_4190	G	60K	ATCAAACAAAAAAGTAGGTTTGATGTTCATGTAAACGAAAAGGGCATTTCTTGAGATTTATTACCGCATAAGGGAGAGTGTGGCTGGCGAAGAACAGGGG[C]AGGGTCGTCATCTTCTCTGCACATATGCACATGAAGCAGAGTGAAGCGACGGAGAATCGATAGGGTAGGTCATGCTGGATCTGACAGGAGCAGGCGACGA	50.495	1	Chr1A:246313789
IAB30471	chr1A	244811128	A	G_gap_SNP_OTHER_14159	G	3K	TAAGCAATAAATCTATTATTTTTCCATGTCATTCTTCTCATCTTGGTGGAATAGATCGATATTTTGATCAGGCAATTTCTTCCTCCGCAACATCAACGAC[A]TGGAGATCTTTAACAGTTGGTAGATGTCAAGGGACCGGGTTCCATGTGGACTGTCCAGATTGATCGGGTAGGCATGATCCGGGCATGAAGCAATAATCGC	43.5644	1	Chr1A:246621461
IAB00329	chr1A	245115877	T	G_gap_SNP_exon_0064	G	3K	CTCACGCCACTGTCGGACCCAAGTTCATCGAGCTCTCCGATGTTGGATCCGAGAAAACGGAGGTCGAGACGGAGCAGTCCGTCACCGTCGACACCGACAC[T]GACTCCAACTCGGCTGCCCAGGAGGACAAGCCTATCGTGGAGGCTGTTTCCTGCGACACGGAGGCGCCGGTGGACTGCACGGGGGATAGGGAGCTCTTCA	60.396	1	Chr1A:246925089
IAB15225	chr1A	245524081	G	G_gap_SNP_exon_4191	G	60K	TCACATTGCAAGGTCAACACGTGAGGAAATGGTGATAGCTGACATGCAAATTAGGCCTGGAGAAGCCTGGGAATACTGTCCTAGATATGCCTTAAGGAAA[G]TCACAAAAGTTCTGCTGGATGAATTCAATGTGGTAAGAATAAACCCAGAATTTTGCCTACATAACTTTGTGAAGATCATTTTTGTCTCATGAGTTCTGTA	41.5842	1	Chr1A:247331065
IAB30472	chr1A	245930476	G	G_gap_SNP_OTHER_14160	G	60K	GCAAGATCTGGAACCCCAAAAATTCTAAAATAAATTGCTTGACGTGAGGAATTTATCTATTAATCATCTTAAAAGAATTAACTAAATAGATGTTATGGCC[G]GTTTAGCTAGGCCCACCGGGCAATCTTAGCCCACAAGTTATCTTAGATTAATTCTTATGCAAGTTATCTAGGTTATAAATATAGGTTGTAAGACTCTTTT	34.6535	1	Chr1A:247736791
IAB15226	chr1A	246272817	C	G_gap_SNP_other_4192	G	60K	ATAGTAGAGGTCCAACATGTCGGTTACGTTGATGAAAACATCGACACCAAGAGCGGGGGATGAGGAGAACCGTTTTCCTGCTTACTATAGTGAGGCCGAC[C]AAATGGCGAGGTTCTCATCCATCGGTGGTTGCCGATACAACAACGGTAAGGACATGATTGCTCTATTAGCGATGTATATCATGATCCTGCATATCTTACA	53.4653	1	Chr1A:248077019
IAB30473	chr1A	246640483	T	G_gap_SNP_OTHER_14161	G	60K	AACACCGAGATAACCATGAAACCATCCAAATAAAACTCAAAAGCAACTCTTTTTGGCAAACGGGGTTTTAGTATGACTACATAGGAAAACACCAAAAATA[T]GCAGACAATACTCACACAAGAAAGGTTTTGCGTCTACAAGATAGGAGTTCTTTCACTACAGGGGTGTTAACCAACCTAATCCTATATGGCCGGTCACAAT	37.6238	1	Chr1A:248444150
IAB30474	chr1A	246958393	C	G_gap_SNP_OTHER_14162	G	60K	GATGGTACCTGACCGAGTAAAGTTGCAGTTGCTTGCTCCTTTATATGCACTCTCACAGTTTGGTGTGCACTAACACTTTCCATATTCGTTGTTGAACTAG[C]ACCACGGCGCAAGCGGAAACAGACATCAGGGATAATGCTTGACATATTAACAAAATCTAAAGGAGGAAGAATGGAGATCCATTTTCAGGCAGGTTTAAAA	43.5644	1	Chr1A:248760678
IAB00330	chr1A	247314006	C	D_Functional_SNP_HIGH_1409	D	16K	TTGATTTGATCAGCTGTCGCATCACCTAATGCTTGAGAGGTGCTCTGCTCACCCTCAGGCACATAACGAAATTCAGTAGCACTCTCATCAATATGGTGTT[C]AGTTTCGGGTTGATGATCCTGGGTATCATCTGAGACTCTTGCTCGTTCTTTCCAGTCCTCCAATGCGTCCCCAATGCTCCTGAAAGGATTTGTCTGCTTG	44.5545	1	Chr1A:249113195
IAB30475	chr1A	247747871	C	G_gap_SNP_OTHER_14163	G	60K	TGCATCATGTTTAAATTCCTAGAAAACTGAAATGGGGATGACAGAACCACCAGCACCCCCTTGGAACAACTAGGATTTACTAAAAACTTTTTCAATGAAC[C]TGAAATGCCCTTCTAAAAAGCCCACCCTTTTTGTTTTGGGTTAAAACCTTTGACAAAAATGGTGCACATTTTTCTAGGACATCTTAAGGACATTGGATTA	38.6139	1	Chr1A:249544465
IAB15227	chr1A	248110987	C	G_gap_SNP_other_4193	G	60K	GCTATAAATGTAAGTGCAGCGATACAGGCAAAAGGTACATCCAAGAGCAATGTACAGCTAAACTTCTTCAGTACCAACCTTATGGTAAGAGTAATATAGA[C]CTGATGTGTAGAAAATGGAGGGCAAAGGAAAATAAGCTGCAGAGTGATGGTACATGAACAACTACCTGTCATTATAAGTACACTGATAAAGGACAACATG	39.604	1	Chr1A:249905659
IAB30476	chr1A	248613630	A	G_gap_SNP_EXON_14164	G	60K	CTTGCTGTTTCTGCAGCAAGTCCATGAGAACGCCTCAGCCGAGTGGGCGCAGGGAAGACTTGTTCGAGATAGAGGACGTTCAGCTCACCGCCGGCGGTGG[A]GATGACAAGAAGGAGACGTCGTGGGAGCTGGATTCATCGGTGCAGTTCCCACGCAGGTCGTCGCTGGGGAGGCCGCTCCGGCGGGCCACAGAGAAGGTCA	57.4257	1	Chr1A:250405558
IAB00331	chr1A	249052777	T	G_gap_SNP_exon_0065	G	16K	GAATTCCGCAATAGGTAATGTAATGCTCAGTTACCTTGGCACCTTTGTCTTTAAATCTTGGGATTGAGACGTCTTGCTCTATCAGGTTCCAGAACCCGAT[T]GAAAATGGGCAGCACACAAATTCTACATCAGATGATGTCAAGATCATGAACCAACGGTCACACATTCTGTATGAACAGCTGAAAGGCTTTGTCCAGCGAA	40.5941	1	Chr1A:250840696
IAB30477	chr1A	249973794	T	G_gap_SNP_OTHER_14165	G	60K	GAGGCTATGGAGCAGGAGTTTCATGCTCTTCTTCGTAACAAGACATGGACTCTCGTTCCTCCACCACCATGGGTAAATGTTATTGACTCAAATGGGTATT[T]AAAGTGAAGAAGCATTCGGATGGATCTATTGAGCGTTACAAAGCGCGACTTGTTGCTCGCGGTTTTCGGCAGCGTCATGGTCTTGACTATGAGGACACCT	42.5743	1	Chr1A:251756631
IAB00332	chr1A	250442917	C	G_gap_SNP_exon_0066	G	60K	CAGCGCGACATCGAACGCGTCCCTGAAGCCCACGCGCCGGGACCTGGGGTCCGCGTACACCACCCTCGGGATGAGCCGGACCACCTCCTCCCGCATCCTC[C]TCACCTCCTCCGGCGGGATCTTCCTCAGGGTCTCCTCGATGCTCACGTTCCCCGCGGCAACGCCGGCGTGCGGGATGAGCACCGAGTACCTCCCGTGGTC	66.3366	1	Chr1A:252336332
IAB15228	chr1A	250665429	A	G_gap_SNP_other_4196	G	60K	ATAGCATCATACCCCATCGCATAAGATTGTCATATCCGATCATCTTGGATCATACCACCGGAACATCATACATATATAGCATACTTGGGATAGAAAGTTC[A]TACATTTTGCATCTCATAGGTTGTGCACAAGTGTCGTATCCGCCTATAGAGAAATCGTGCTAGCGTCTCTCTTGAGTTGTGCAACACGAGCGTTTTCCGT	39.604	5	Chr1A:252555890
IAB30478	chr1A	251158815	C	G_gap_SNP_OTHER_14166	G	60K	AATTTGCTTTGTTAACATCATCATATATTGTCACCTAAAAGGTGTAGGCTGAGATGATCGTTTTATTTGCAGACAGGATCAAGGACTGGGCCAACGTGGT[C]GTCGCGCACGGACCAGTGTAGCCCATTGGCACTGGTAAAGTTGTATCGGCGGCTCAGGCACATGAAGTAAGTTCCTCCGTTTAGGTGTATTGGTGTTTCT	53.4653	1	Chr1A:253055392
IAB30479	chr1A	251562722	A	D_Functional_SNP_MODERATE_7714	D	3K	GAGTTGCATCAAGATATTTGGAGAATGTACAGGGGAGGAAGTCTGGCTTGAATAAACAGACTCTCTCAGAAGAGACTGGTACGAGTACTTCCACTGCCTT[A]ATTTCAAGGTCAACACCAATCATCCATGCATTCTCATCATTATAAACAACCTTAGACATCAGGTAAACAATGTTGCCACCGTCAATGCCCAGGGTTGGGT	38.6139	1	Chr1A:253458030
IAB00333	chr1A	251589389	C	A_Rasheed_wMAS000010_FAM	A	3K	CAGTGCACTATGTTACTTCCTGTACCAGCGAGATGGAAGATGCAATTAGGAAAGTGGCTACCCAGTACATTGATGTCTCTTGAGGTCATGACAGAATCTG[C]AGCGGTTATCTTGTTTGAAGGATCAGGGTTTCTTGATGGTCTTGTAAAACGTGTAGTTCCTTCTAGAAATCTTTAACAAAAGGTCAAGCATTCTTGGGCA	42.5743	1	Chr1A:253484413
IAB30480	chr1A	252099250	T	G_gap_SNP_OTHER_14167	G	60K	CCGTCTACGCACGCGGGTCAGGCCACGAGCTCCTTCTTTTGGGGGTGTACGTGGATGACCTGGTGATCACCGGGGCCGACGCCACAGAGATCGACAATTT[T]AAGACGGCGATGAAGGGCAAGTTTAGGATGAGCGATCTCGGGTTGCTCTCCTACTACCTGGGCATTGAAGTGCGCCAGGATGTGGATGGTGTGACCATTG	55.4455	1	Chr1A:253992810
IAB15229	chr1A	252504631	G	G_gap_SNP_exon_4197	G	60K	TTCTCAACAGAGGTTCCTGTAAAAATAAGTTGCTCGTCTGAACTAAATGAAGCATTTGTCTCCGCATAGTTATTAGGCAGACCGTCGAACACTTTCAAAG[G]AGTCTTCATTTTCCTCAAATCCCATATCTACATAAAATTACCAATGCAATACCATAATTAGAAATAATATATACAGTATAAGGAAGAGAAGACCAATGCT	37.6238	1	Chr1A:254395267
IAB00334	chr1A	252772224	T	G_gap_SNP_exon_0067	G	3K	TATAAAAGGAGCCTCTTGTCCCGTTTTGTTGTTCATCCTGCGCCTGATCGATAAGATCCGTGCGGGTGTGGGAGAAACTTTTCTTCCGGGAATGTGTCCG[T]CCGGGACTGCGACGGCGGGGCGGAAGCGCAAAGGTGCGTCCGGTCGCCCACCCACCGGCAGCAAGCGCCGGCGGGCCCCTGAACCGGCGCACGAGGCCAG	63.3663	1	Chr1A:254662403
IAB30481	chr1A	253036124	C	G_gap_SNP_OTHER_14168	G	60K	TATGCATCGCCGCCGCGTCGTGGTCGGTGCCGAACCCAAACGTGTGGACAGGCGCGGACCGGTTGCCGGCTCCGGTGTACATGAAGGAAGGAGGCACGAG[C]GCGTCGTAGTTGGCATCACGGCCGCGCCTGGGCACGGTGTACGTGTCCTGCCCGTCCGACAGAAGTATCACGCTCGCGACGGCGTTCCTGTGGAGGCGCT	68.3168	1	Chr1A:254925345
IAB15230	chr1A	253383661	C	G_gap_SNP_exon_4198	G	60K	CCGCAGTCTCCACCAAATGCTCAAGCCGCCCACTTGGCACCCGGAACCATGGCGGCAACGCCTCAACCAAATCCAAGAAAAGCCCAATCCTGCACTCAGC[C]ACAGCCTCTGGTGCAACCGCGCCCTCGGACGTGACCACTGCGCGTGCCAGCCAGTGCACACATCTTCTGTCGATGGCAAGAGGGGCGATCCGACGCGAGA	63.3663	1	Chr1A:255272882
IAB30482	chr1A	253728234	G	G_gap_SNP_EXON_14169	G	60K	GGAACAGGTCGGGGCCCATGCGGAGGTACGTGAAGGCCACCATCCGGTCCTCCTCGGCGCGCTCCACGGCGGTGCCCACCACCTGGTCGTGCGCCGTGTC[G]TCGTACCGGGGCAGCGCGTTCTCGCCGGCCAGGCCGATGCCGGCGCCGCGGGAGGCCGCGGCGACCTGTCGCACGAGGCCCTCGGGCATGCACTGCGCGT	78.2178	1	Chr1A:255616692
IAB30483	chr1A	254008355	C	G_gap_SNP_OTHER_14170	G	60K	GTTGCATGTTGCATACGGTGTCTAGCTTGTAATGCTTATAATTAGGGTAAATTAAATCTGCTTAGTTTACACACTATACCTGTGAATATGACATGCCTTC[C]TATTTTTGGTACACACTACATCTATGTGTTAACCTTGTTCTTACATGAAACTACCTCTCTTCTGTATCCTGCATCAATCACTTACGATGAGTAACTTTTA	32.6733	1	Chr1A:255895623
IAB00335	chr1A	254385129	T	B_wsnp_Ex_c3142_5808713.2_10.1371journal.pone.0148671_ESM8	B	60K	TTGTTTGTACTTCTCCCCGCTTTTGTCGCAAGGGATGCTCTTGGTGTACTGATAGTCCGTCCTACATTCAGTGAGACTCTAACTGAAGTGTGTCTTTGTT[T]GTTTTGGCTCATAACATGCAGAAGAGGACTTCTGTTTGCAAAAGACGAGACTTGACACTGTATATCCTTCTTAATGGATGGTGCCATTGTTGGGTAGATG	41.5842	1	Chr1A:256270229
IAB30484	chr1A	254675238	T	G_gap_SNP_OTHER_14171	G	60K	AAACGCCTTCTTCTCTACCAAGGTTAGCCCCTCGTCTCACCCAGATCACACTAACCCATCGCTGATGCCCCCCGACCCACCTCTCTTGATTTGGTCTGAT[T]CCCCTGTGCGTGCGTGCAGGAAGTGTTTGAGAGTCCCCCTGTTTGTGATCTGTTTATGAGTACTTGGCATTCAAGGAGCAGCCTGTCGATGAGCAGTAAG	56.4356	1	Chr1A:256560335
IAB30485	chr1A	254993571	A	D_Functional_SNP_MODERATE_7715	D	60K	CGGGAAGACCTCGCTCCTTTTCCAGTTCGCGATAAACCGTGCGGCGGAGAGCGGCCGGCACGTGGTGTTCATTTGCAGCAAGGGGAGGTTGGAGAACAGC[A]CCCCCTTCTTGTCCCAGGTGAGGATTCTTGCCTGTCAGTTTAGCTAATGAGGTGAAACTGTATACGCTGGTTGTTCCCGATTTGTGAAGCCACAACTTTT	55.4455	1	Chr1A:256877717
IAB15231	chr1A	255487702	C	G_gap_SNP_exon_4199	G	60K	ATTAAGTTGGACATGCATGTAGAGTTGAGGTGAAGTAACTTCATTCTTGTGAATTGTGTCTTCACAGGGAAAGTGACCTCTGCAAAGTTTGGCACTGATG[C]CAAATATATCGCCGTCGGCTCTATGGACCGTAACCTGAGGATATTTGGGCTTCCTGGAGATGATCAAATGGATGATGATGCAAAACCATCGGCAGAGTGA	48.5149	1	Chr1A:257370201
IAB30486	chr1A	255873485	C	G_gap_SNP_EXON_14172	G	60K	ACTACGCGTTTGCGGCGGCGGCGGCGGGCACGGACGAGACCCAGACGGAGCAGCAACAGTTTGGCCAGATGGTGCTCCCGGTGGTGACCGCGGCAGAGCA[C]CACCCGGCGCTGCAGACGCAAATGAGCAGCACGGCGTCCGACCTCATGCAGCTCACCTCGGGATACACCGACGAGTGCTTCGCGGCGGCGCTGGCCGGAG	65.3465	1	Chr1A:257751412
IAB15232	chr1A	256377793	G	G_gap_SNP_exon_4200	G	7K	CATAGATATTATTCATAGAGAGGTTTGATAAAGTTCTTATAATTATGCCATCATATTCAGATAGCTGGGATCAAGACCGAAGGTGATATATATGGTGCAC[G]AGTAACACTTAACATTTATGAGCCCAAGTGAAAGGACATGGAGATTTTAGTTCACAAGTACTTACTCTCATGCATGGTGAGGACGGTCCTCTTGAGGCCA	39.604	1	Chr1A:258253899
IAB00336	chr1A	256810677	C	G_gap_SNP_exon_0068	G	60K	CGGATAACCCCGCGGCCCACCGCCGGAATACAGCTCCGTCGCTGTACCTCGCCAAGACGCCGCGTCTGCACCATAGGCTCGAGGCCTAACCCTATCCCGC[C]CCCCCTACACCCGGAGGAGGCCGCGACGGCGGCGGCGGCGGCGCGATGCTGTTCCAGGTGGGAGGGCAGGGCGCACGGCCCACCTTCTTCGAGATGTCCG	74.2574	1	Chr1A:258683929
IAB15233	chr1A	257416094	G	G_gap_SNP_exon_4201	G	60K	TCAACTACCTCAACGGCGGCTTCCCGGAGTTCATCCTCAAGAGCGCCAACGTCACCTACCTCGACCTGTCGCAGAACAATTTCTCCGGGTCGATACCGGA[G]TCGCTGGCGGAGAAGCTCCCCAACCTCATGTACCTCAACCTGTCCATCAATGCTTTCTCTGGGCGGATACCGCCGTCGCTGTCGAAGCTGAGGAATCTCC	56.4356	1	Chr1A:259295367
IAB30487	chr1A	257804683	A	G_gap_SNP_OTHER_14173	G	60K	GTACGTCAAGCACTACGAGGCGGAGGAGGCGGAGTACTGCCTCCGCACTGGGAAGACGTCGTGCACCAGGGAGCTGCTGGCGAGGGGCTGCCAGAATACT[A]GCCCTAGGAGGGATTATTAGTTTTAGTATTGTTCATTTTCAGTTTTATGCATTGTACCTAATAGTTAAGTATCATCATGTATATGTGATGCTATTATATA	48.5149	1	Chr1A:259695291
IAB00337	chr1A	258180065	G	G_gap_SNP_exon_0069	G	3K	GAACTGAGCTAAACCTCATAAACATTCAGCGCAATCTGTAAATTATGGAAAAAACGTGCCATGTGAACTCAGTCCATTAAAGAGAACCTTAGTTATTACA[G]TACATGCCTACTAGCCCCAGTACAGCAGCAAGATTAGGCAGTATGTCAGGTTATACACTAGACTCTAAGGCCATGGGTCTACATCATAATAACTTAATGT	43.5644	1	Chr1A:260069044
IAB30488	chr1A	258583934	T	G_gap_SNP_OTHER_14174	G	60K	ATTGGTTGCATCTTTCATATGGTGTCTAGCTTGCATTACTTCTATTTTCTTGGAAATCCTTCTGCTTAGTTTGCACATCGTAGCTGTGAATATGGCATGC[T]GTCCTGTATTTCTTACATATTCCATCCTCATACGGTTGTCTTACATCAAAGTATTGCTTGTCTGTATCATGCATCAATGAGTTCTGAAGAGTGATTTTAT	39.604	1	Chr1A:260471001
IAB30489	chr1A	258881139	T	G_gap_SNP_EXON_14175	G	60K	CCGTGATCCAGGCCTGGTTGTGGAGCCCCCGGAGAATCATCGACGGGAGGATCACCAGGTACCCCAGATCGGCCTCGCGCCACCCCTTGGTCGCCACCTG[T]TGGATGCCGTGCGCCACCCATGGCGCCAGCACCACGTACTTCATCCGCATGCATGCCGGCTTAGTCAGTTTGGACACGATAGATAGCTAAAGCTGGGGTG	65.3465	1	Chr1A:260768207
IAB15234	chr1A	259279020	T	G_gap_SNP_other_4203	G	60K	TACGATTCACATTTTCGGTTTTGAAAAAAATGGTTTTTTCAAAACTGCTCTTAAACCATAATGATTTTGCAAAAACGTTCAATATACTTGAAATATGGTT[T]TCAAGAGCTTTCCAACGATATATTACACGCCACGTTTCGACAAAAAAATTACAAAAAGTTTTTGAACTAAAGAAGACGATGTGCTAAACACAACTGAAAG	29.703	1	Chr1A:261163757
IAB00338	chr1A	260084779	G	G_gap_SNP_other_0070	G	60K	ATACATAAAAAAAAGAACATGAAAATTCCAGAAAAAGGCGACTTGTAGCTGCCAGCAACAACTTGAGAATGAATGATTGATATCCTGGAAGTTGTAAACT[G]GAAGCCAGAGAAGCTACTAGTCAGGTTAGTTTCCACAGGTTAATTAGTTTCTGCCTTAGTGTTTCTATTTCCTACAAATGACTGAGACCATGGTGTTTCA	39.604	2	Chr1A:261964839
IAB15235	chr1A	260396222	G	G_gap_SNP_other_4204	G	60K	GTCCGAAGAATGACTTGTACATCTTCTCGTGCGTTAGGCCGAGGAAATTTTGGATGACACGCGGTCCCTCAGGATTGAACTCCCACAAGCGAAGGGGCCG[G]CGTTTGCAAGGCTGGACTTGACGAACCAGCATAACTTGTATTACCGCAACCAAACTAAAATCTCCATTGAAGAGATCTCGAATGCGTCTTTGCAGTATAG	55.4455	2	Chr1A:262275536
IAB30490	chr1A	260839475	G	D_Functional_SNP_MODERATE_7716	D	3K	TTGCCACGGATGAGACAGTGAGTAATGACGGGATCATCCCGCCTGTGGTGGTGCTACTCACTCCCAAGGGAGCGGGGCAGACACAGCCCTCCATGAACAA[G]GACCAGATAGAGTCAAGATCAGTCACCGCCAATGAAACTGGCGCTGATGAAATGGTTGACAGTGATGGTGGCATCATCCCGCCTCCGGCAAAACCAGCTG	55.4455	1	Chr1A:262718605
IAB15236	chr1A	261131033	T	G_gap_SNP_exon_4205	G	60K	GTTTCTTGTGTTCAGGGGTTTCACGAACACGCTGCAAGCTTACGAGGCAGAACTGTCCACCGAGATCGGCAGGAACTTTGAAGTAGACAAGATCCTAGAT[T]TAGTGTTCTCAGTGTACATACCAAAATACCAACTGGATAGACTGCTAAGCATCTTCAGCTTTTTAAAACAGTGTTTCACTTCACCTGCGGACACGGTACT	42.5743	2	NaN
IAB30491	chr1A	261433665	A	G_gap_SNP_OTHER_14176	G	60K	CAGTGCGAAAGCAGAAGCACACACGCATCAACACATACACATGCACCAACACACACGCACGCGCACACACACGCACGCGCGCGTGCACACACACACGCAC[A]CACACACACACACGCAGCAACACACCCACATACACACACGCAGCAGCACACACACAGGCAACACATAGGCACGCAACAACACACACACGCACACGTACAC	61.3861	1	Chr1A:263318566
IAB00339	chr1A	261818569	C	G_gap_SNP_exon_0071	G	60K	GTTCAGGCATCTGTGATCCATGAACTGCTGTATACATTGACACGCTTCGCTCTTCACCATTAGGCAGGTCATCTCCATCAGAGACTTGCTCTGCTGCTGG[C]TTGACATGGTTATCTTTAACTGATTCTGATTTAGTGCCCTTCTTTGAATGTTTATGTTGGTAAGCAGGACTTGATTCACTAAACGCTGGAGGTTGACCAT	43.5644	1	Chr1A:263701753
IAB30492	chr1A	262290534	C	G_gap_SNP_EXON_14177	G	60K	TGGACGCATACCTCGAACTGCTCCGCCGCCGCCAGGGCGCCGAGCACGGCAAGAACACCCGCCGCGTCCTCCTGCTGGGAGTCGAGGAGCAGGACTGGCT[C]GAGTACCTGGGCTCCCTGCCAAGAACGGACGAACGCCTGACGGACCAGGACGCCGCCGACGTGGCGGCGACGGCTGCTAGGTACCTCCAGAACGACATGG	65.3465	1	Chr1A:264171772
IAB30493	chr1A	262819599	C	G_gap_SNP_EXON_14178	G	60K	GCGTTCGCTCTGCTAGCGGTGGTGCTCGTGGGATGCCTCGGTGGTGGCGTCTCGGTTGCCGAGATCAGGCGACAGAAGAACGTGCAGGTGGCGCTCCGGG[C]CAAGTGGGCCGGCACGCCGCTGCTGCTCGAAGCCAGGTGAGTGGTTTCCGGCACGATATGCCGGTATACTTGTCCTTGTTTGATCGAGATTTTTCGTTTT	67.3267	2	Chr1A:264698547
IAB15237	chr1A	263215619	G	G_gap_SNP_other_4207	G	60K	GTATACCGACTTCATTTGCCATAGCACCAGCTGTACCACAGAGAAATCCCACTCCAGCAAAAAGTACAGCAAGTCCACCGGCCGAAGACCTATCCCAACT[G]CAGAGACAACCAATTCCTACAGATTGAACCCCATTCCATTTATTCCCAGTTTAAAATACAATGCTTTCAATGTTGTTAGGGACTACGTGCATATATTCCC	47.5248	1	NaN
IAB00340	chr1A	264214299	C	D_Functional_SNP_HIGH_1289	D	7K	GCCGAGGACGTCGGCGTTCTTGCGGAGGTTGAGGGCGGCCCTGAAGTAGTCCACCTCCTTGAGGCCCGAGCAGACGCCGTAGCTGCGCCACTCGCTCTTC[C]AGGTGCTCGTCCCGTTGGTGCGCGGGCAATGGATGTTGCTCCAGTAGTGGTTCAAATTATTTTCAATTGGCTCCAGCTGCTCATGCATGGTTATAAGATT	65.3465	1	Chr1A:266091331
IAB00341	chr1A	264214376	C	D_Functional_SNP_HIGH_3221	D	60K	CGTAGCTGCGCCACTCGCTCTTCCAGGTGCTCGTCCCGTTGGTGCGCGGGCAATGGATGTTGCTCCAGTAGTGGTTCAAATTATTTTCAATTGGCTCCAG[C]TGCTCATGCATGGTTATAAGATTACTGCACTACTGCATGCATATGCATAAACGAGAAGATGTTGAACAATATATTCATGTTAGTTGACCTTGTTAATGTC	39.604	1	Chr1A:266091408
IAB30494	chr1A	264601676	G	G_gap_SNP_OTHER_14179	G	60K	AGGACCTTGGAAACACAAGAAGAAGGTTAATTAGTAAAGGGAAACTTGCTAACCCACATGCATGTGGATGAAACAATTATAATTATGGTGGAAGACAAAC[G]TACCAAAACTACGAGGATCCCATGCAAAAATAGTGCCACGAGTGGTGGCAGCAAACACAAGATCCTCGTATTCAATTGCATCACAATACTCATCCGTGTA	42.5743	1	Chr1A:266476088
IAB30495	chr1A	264983466	G	G_gap_SNP_OTHER_14180	G	60K	CACAAATAAAGACACACCCAGAGACCTAGATGAATGGTATTACAAACTACTATATCCTGTTGCATTATTCCTTCAGGTACAGTTGTATGATAACATTCTT[G]ACATTCACAGGGTTAAAGGACAGCGTATGGTCCCGACCACTCCCAATGGGACGCTCACCCCATGCCAGGATATAAGCAACACCCAATACTTAGGTAATGA	43.5644	1	Chr1A:266855991
IAB15238	chr1A	265333238	A	G_gap_SNP_other_4208	G	60K	AGACGGCGCCCGTTGGCGGACCTTCCCACCGTTCTCCATCACCCGCTGCCAACATACTCTGCAGCAAGCGTCATCGCTACACCCCTCTTCACGGTGGGAC[A]GACGTACCGCCACCCCATCGCTGACTCCGGCCGGCTCATCCTCCCACGCTCGTGCACACCCACGGACACGCAGGCCGCACTGCTCATGGCACGCGAGCTC	62.3762	1	Chr1A:267201620
IAB30496	chr1A	265697481	C	G_gap_SNP_OTHER_14181	G	7K	GAAAATGGAAGAAGATCAGGATAAATTAGCAGCACTCATCGCGGAGCTAGAGGAGCCAGTTGGTCTTTGTGACTTGCCAGCAATTGACCCTGAGATTTGT[C]AGGACTATGTTTTAATTCGTAATATGCCAGGACTATGTTTTAATTCGTAATATGTCAAGACTATGTTATAATTTTTAATATGCCGTACTATGTTTTATTT	39.604	1	Chr1A:267564057
IAB00342	chr1A	266131067	T	G_gap_SNP_other_0072	G	7K	GCTGGGCAGCCACACGCGGATCCAGCACGGGTTCGGACTTGGCTCCGCCCCCGCCCCCGAACTAGCTCCGACGCCTCAACCTCGGCTCCTGGACATAGCT[T]GTCATCTTCCACCCCAAGGTCGACGAGATCACACTCCTCACTGTTAGCGCCGCCACAGTCCACAGGCGTCAGCCCGTAAGCTATCTCCCTCCTTCCACGT	60.396	1	Chr1A:267995852
IAB30497	chr1A	266581248	G	G_gap_SNP_OTHER_14182	G	60K	TTGACGACTGGTTCTGATCCCCCGCCCTAGATCAGCTCGAGGAGCTCACTTTTGATGATGGGCATATGCGGTCGCTGCCAACGTCCGCACTCCGCCTTGC[G]CCCATGCTGCGCGTCGCCAAGTTCAGGAATTGCCATCCCCCCTAATGACGCGCCCACACTTATTCTACCACGACTGAAGTACCTCGAGCTCGTCGTCATC	60.396	1	Chr1A:268441146
IAB30498	chr1A	267171721	T	G_gap_SNP_EXON_14183	G	60K	GGACCTCCTCGTCGATGGTGGGTGAAGTAGTCGTGGATGCGAGGTCGATGTGAGACGAGGTAGCAGTAGCAGGAGGAGGGGAGGCAGGCAGATCGACTTG[T]GAGGTAGCCCCGACTGGATCGCCCGCACGCGCGGCCGCGAACTCGGACTTGATGCTATCCATCTGCGCCGATAGCTGCGCGAGAAACCACAACATCTGCT	65.3465	1	Chr1A:269027913
IAB30499	chr1A	267587699	G	G_gap_SNP_OTHER_14184	G	60K	TACAAGGTTCAAATTCCAGAGTTATATGGCTCAAATTCGAAGATTACAAGGTTCAAACTGATATTAGAAATAAAATTCAGCTCATCAGCTGCAAACGCTC[G]TGCTGATCCGCTGAACATGGATATCAGAGAGGTTCAAACTAATATTACCACTTCCAAGTCTGGTTTAGAAACCTCACAATTTTTGCAAAGGGGTCAGCCA	38.6139	1	Chr1A:269442766
IAB00343	chr1A	268123512	T	G_gap_SNP_exon_0073	G	60K	ATCCCCGGCTGCTCTGCCATTTCCAGGGGCTGCACGATCCACTGAACCATCCCGCATTCTTCGTTCTGGCCGCATTACTACCACATTACCCGCATTCTTC[T]GCTCGGCGAAATCGTCCCGTGACCGAGGCCGCTGGTAAGGCCTCATCACCACTAAATCGTCAACATTTCTCTGTTCAGTTCTAGGGGGACAATCTAAATG	58.4158	1	Chr1A:269976190
IAB15239	chr1A	268388340	G	G_gap_SNP_exon_4211	G	60K	CATTAATCCTGGGTCGTTGTATTTAGGTTCTCTAAGGCCTAAACTGTGACTTTTCTTAATTGTATGTGTTACAACTCGTTTTACTATACTAATTTATTCA[G]TTGCACCAATACAAGGTGTGGAGAGTTTGGGTTCGGAAGGTAGTTAGCCTACAAGAGAAGGGGGTTTAGTATTTTCTTGATGGCACATGTTGGAAGGTGC	35.6436	1	Chr1A:270239852
IAB30500	chr1A	268754530	A	G_gap_SNP_OTHER_14185	G	60K	AAGTCCTGCCACCACCGCTGGTGCCAGGGTTCGTCGACGACGTCCATTACAGGAGTCAACATCAGACTTTCCCCGTGTTGCTCGGAATGATGGATGGCAC[A]GGGCCTACTCCATCGCGCGGCGGAGGCCACTGCTTCTTTGGGAGAAGAGGCAGGGCTGGCTGCCTTGATGTGCTCTAATTTAATGTAACAACTGAATCTT	58.4158	3	Chr1A:270605831
IAB15240	chr1A	269246183	C	G_gap_SNP_other_4212	G	60K	ATGGCAGCGGGTGGAGCTATTACAAACAAGACACTTGATGATGCTTTTCTGCTGATTGAGAGCATAGCTTTCCACCAACTTTAGTGGTACAATAAGAAGC[C]CACGTCTGATTCATTGGTTTGCTTGCAACAAATCACTTCATCTCAGCAAGAATCTCTTACACAAAAGCTGGAACTAGTTTCTCCGTGTGACAAGATTGAG	42.5743	1	Chr1A:271095297
IAB30501	chr1A	269568000	C	G_gap_SNP_EXON_14186	G	60K	GTGGCGTATCGTTGCTCGCACCGGGAACTGCCTTCTCTACTAATTTTAGTATTCTTCAGGAGCTCCGCACAGAAAAGTTATTTCGAGAATATTTGGAGTA[C]CGTGAGGATCCATTCAAGTGGGCGGCAGAAGAACTGGTTGCAGCATGCAATTCACCTGTATGCATGGATCATTGGGTTGCAATTTCAGCAAATCTTCATT	46.5347	1	Chr1A:271412157
IAB00344	chr1A	270002651	A	G_gap_SNP_exon_0074	G	60K	AATCATTCATTACATATATTGTTTGTTGGGATTTCCTGTTCATCTCATGCTGTTTTGATACTGAATCAGGTTAGTTCCCGAGTTGAATACCCTGAGGACT[A]TCACACTTTCTCGGAGGAAGATCGGAGGGATTTCAGATATGCTAGATATGGTATGCTTCCTGATTTTTTTGACCGAGTTAATCTTGCAGTTCATATTATC	42.5743	1	Chr1A:271842877
IAB15241	chr1A	270283924	G	G_gap_SNP_other_4213	G	60K	TGGTCTGCAACACACACGAGGCCTTTTCGGTCCCTCGGTTAACCGTTGGAGTATCAAACGAAGTCCAAATGGCACGAAACTTGACAGGCGGTCTACCGGT[G]GTAAACCAAGGCCGCATGGCAAGTCTCGGTCCAATCTGGAAATGTTTAACCCCCACACACGAAAAGAGGTAGAAAGGACCACCGGAGGACATAGGAGTGC	49.505	1	Chr1A:272110202
IAB30502	chr1A	270717864	G	G_gap_SNP_EXON_14187	G	60K	CTGCTCGTCGTTGTTGTGCTTCATGGTGACGACGACCCTCTCGGCAACAGGGTAGGCGGAGTAGAAGCCAACACCAAACTGCCCAATCATGGACACATCG[G]CGCCGGCGGCGAGGGCCTCCATCGGCACCGTACTGATCTTGTTCAAGGCCTGCGAAAATCACACCGGCAAACACACCACGTCAGCCCAGGAACAAATCTC	61.3861	1	NaN
IAB15242	chr1A	271537903	C	G_gap_SNP_other_4214	G	60K	ATGAGACCCACAGGCGATGGTATGGGTTGCGACTTGGTGAATATCTGGTTGTTGCCTGCTGAAGAGCAGGTGGACGAGCAGCCAGCGGACATGGTTGCTG[C]GGCCAGAGCTTCTGATGCTAGGCAGAGTAAGTAGAGAAGAGGAGAAGCAAATGTTGGATATGTCAGTTTCATTACTTTCAGAGTAGCATAGCACCATATA	56.4356	24	Chr1A:273357169
IAB00345	chr1A	271887297	C	G_gap_SNP_exon_0075	G	60K	AACAAACATATATGCAAGAAAAGTTTGGTTCTGATATCAAATGACTATACCTAGGTCCCCAGGGAACTATTGGTTGATTATCAGCATATTTGATGTCCTT[C]GACACCTAACATCCAAAAGAGTGAAAATATCAGAATAAAGAATTCAGATGATACTCCTCTCAAGGCTAGTGGAACAAACTCTAATTACTTCTAGGCCTAA	37.6238	1	Chr1A:273705050
IAB15243	chr1A	272313393	T	G_gap_SNP_other_4215	G	60K	TTTTCAATGTCACGCTGGGAACACCATTCCTGATCAAATAATAGCATGCTATAGATATCGAGCAATAATATAGTGTGAATAACTTAACATGGAAATATGA[T]AGTAAGACTAATGGAACACAAAGTATACCTCCTGCAATTTCTTCCATCTTCCTTTCCATTCTACAGGAAAAGGTTGCAACATGAGGAATAGCCTACAGAA	30.6931	1	Chr1A:274126331
IAB30503	chr1A	273088757	C	G_gap_SNP_OTHER_14188	G	60K	GATTTTTCTGTGATGAAATATGTGATAAGAAATAATTGTGTTGATAATTGAACGTCGAGACACGGCGAAACCACGCCGAATATGGGCCTATTCTCGCCCA[C]ATGGGCCCTTTATTCGCCGAAATTGGGCTACAAAGTGGGCCAATTTCGGCGCCTGTGGGCGACGACTGGGCGCAAAACCGCCCCCAGCGCCGATTGTATC	55.4455	1	Chr1A:274899254
IAB15244	chr1A	273512982	G	G_gap_SNP_other_4216	G	7K	CGTCTCGCCCCCTCTCACTAGCCTCGTCGCCTCTGCGCCACCATGTCGATGTGCCGTCTGGGCGCTTTCGCGGAGTCCGCGAGCGCCGCTCCGGCGCCTT[G]TCCTCTGAGATCTGGTTTGGCGAGAAACGCCTCATTCTCGGCACCTTCGACACCGCAGAGGAGGCGGCCCGCGCGCACGACGCGGCGGCATGACGCCTCC	65.3465	1	Chr1A:275322339
IAB30504	chr1A	273791042	C	G_gap_SNP_OTHER_14189	G	60K	GATATGTGAACTTCACAAATGATTCATATAGCTGCAGACTAAGGCATAGCCTAGTGGTGGGAAGGGGTTGATGCCTTCCCACCCACCCAGGTTCAAGGCA[C]GGTACTTGCAATTTGGATTTGTTGCACCAATTATACTGTAGGGGGTTCCCTTAGAGTCTTCTTATCAAAAAAAGATTCATATAGGTTAACTGGTGTGTGA	52.4752	1	Chr1A:275600085
IAB00346	chr1A	274109249	T	G_gap_SNP_exon_0076	G	60K	TGCCGCACCGGAAAGGAAGAACCCTCGCCGCCGTTCAGGCAGGTGGCGCCCCGCTACAGAAGCGAACACCGTGCCGAGAGCTATGGAGTGCACAGTGATG[T]ACCCAAGGATCGCGAGCACATGAGCAGACGAGAGCAGAGCGAGGAGGTTGATGATCGCCGCAGCGTCGTGCCTGGTCAGGTCGAGCAGCCTGAGCTCACC	58.4158	2	Chr1A:275916647
IAB15245	chr1A	274372270	G	G_gap_SNP_other_4217	G	60K	CAAAGCCCTGAAATCATCACTTGTAACTCTGTTCTTGATCCCATTTCGCATGCCATCATCTCCATGCTTGGTCTTGCTCCAGTGTTCATCCCTCTTATCC[G]TGCCAGGCCCTTCATTTGTAAGCAAAACAAATGTATCCAATTTAGGCAGCATCATATTCTCATGAACATTAGAATCATTACCAAGAAACGAAAGTACCTG	46.5347	8	Chr1A:276178385
IAB30505	chr1A	274678303	C	G_gap_SNP_OTHER_14190	G	60K	GCAATGAGCTAACCACTGCATGTTGTGTTTGGTAGTCTCAAGTCATTAAAAGCATGCACACCCACATCTCCTATTGGTTGATATGTCAAGAAACAAGAAA[C]GAGGTAGAAGTTAATGCACCGCGCCTAAGACTAGCCACAATGGATAGTAACATACACATATCCCTAGACTATGTTACTACCTTCATAGTGGGTAATAACT	43.5644	10	Chr1A:276483057
IAB15246	chr1A	275430284	G	G_gap_SNP_other_4218	G	60K	CACTTACACGTAAGTTGGACAGGAAGATGTGAAAATGGTGTTTGTTTTCACAATAATCTTCCCATGATGGGAATATATGCATGTAGTCCCTAACAACATT[G]AAAGCATTGTCTTTTAAACTGGGAATAAATGGAATGGGGTTCCAATCTGCAGGAATTGGCCGTCTCTTTAGTTAGGATAGGTCTTCGGCCGGTGGACTTG	37.6238	59	Chr1A:277233151
IAB30506	chr1A	275912224	A	G_gap_SNP_OTHER_14191	G	60K	TGCTGATGTGGGGGAATGCAACTACGCTGATTATTTGGTTAGCCGAGGAATCCCAATACCAGCAGGTTGGGGTGTTGGACAAGTAACTGAAGGAACGGCA[A]AAGAGGAAGATGCAGAGCAGAAGGTTAAATATGCAGTTCCTCTGATCATGGCCAAGCAACAGCTGCTGAACGGCCTTGACAGCAATGAGGAGATGAAAGA	46.5347	1	Chr1A:277710871
IAB00347	chr1A	276325362	G	G_gap_SNP_exon_0077	G	60K	GCCCTCCCCTCGTCGTCGGCCACGGCGCCGCAGCCACCGGGCTCGAGCATCCTGTCATCCCCATCGATTGTTTTTTTTTTTGCCTTTTCAGATTCCACTT[G]GGCACATCGCTGCTATTCTGTTGGGGCGTCAGTACGGTGCGGCTGGATGTCGCGATCGTGCTTGCAGTCCGGTGGCACAAGGCTCGTGGTCGGATGTGCA	49.505	1	NaN
IAB30507	chr1A	276804589	T	G_gap_SNP_EXON_14192	G	60K	AGAGACTTATTTCCTTTGCAGCAATGTTGATGTTTTCTCTGTGTCTGTTTCAGATAAGCGGTGAGACGGTGGGGGAGGTGAGGGCAGTGGCGGACATGCA[T]CAGAGGAAGGCAGAGATGGCAAGGCACTCTGACGCCTTCATAGCCCTGCCTGGTGAGTCACACCAACTCAGCACACACATGTAACCATATTAGCCTGCCT	61.3861	3	Chr1A:278597061
IAB30508	chr1A	277146238	G	G_gap_SNP_OTHER_14193	G	60K	CCTCCAGCAATGGTGACAATGATGCTTGGCTAATGAAGATAGATCTGAAGAGGGAAGAACCCACGAGGGTCAACAAGGATGAAAGGATCAAGAAGGCCAC[G]GAGGATCAAGCTCCAGCAGCAAAAGACATCCTTCAACTTGATCATAACCTTCTTACCCCAACTGAGATCGAAGCTTTCAAGATGATTGAGTTAGCTCGTA	48.5149	5	Chr1A:278938331
IAB00348	chr1A	277637902	T	G_gap_SNP_exon_0078	G	3K	CCCTACGGGAATTATTCCGAGCAAAAAATGGAAACTGCGCTTGTATGGAATTCTCATCGGGTGAGCTGATGAGGGATATGGGACTGCCGCAGGGTGGAAA[T]GAGCCAACAAAAATAGAAACGCAGTCAGCAAATGAGTGTGAGAGACTTGAGGGTCCTGTAGAAGGACCACAGGGTGGTTCTAAGCGGCACTTAAGCAGTA	48.5149	1	Chr1A:279426772
IAB30509	chr1A	278145448	C	G_gap_SNP_EXON_14194	G	7K	TGGTCGCACCATCGACTTGTCTGTCTTCGGGTCATATGACGAGTTGTATGGCCGTCTGGCTGACATGTTTGGCATCGAGAAAGAAGAAATCATAAGCCAT[C]TCCGTTACCGTGACACGGCTGGTGCTGTCATGCACACTGGTGGATTACCGTTCAGGTGAGAAGTCCCTGATGATATGTGCAGTATTCCTTAACTCGTGCG	52.4752	1	Chr1A:279932465
IAB15247	chr1A	278527244	A	G_gap_SNP_exon_4221	G	60K	TCTATCGAGCCATGAAAAAGATTCAACAAAAGACAGAAACAAATCCACTATTGGTTTTACGTCAAGCAATACGTAGAGTAACTCCCAATATAGGAGTAAA[A]ACAACACGTAATAAAAAAGGATCGACGCGGAAAGTTCCGATTGAAATAGGATCTAAACAAGGAAGAGCACTTGCCATTCGTTGGTTATTAGAAGCATCCC	37.6238	1	Chr1A:280313934
IAB30510	chr1A	278960815	G	G_gap_SNP_OTHER_14195	G	3K	CACCTCGATGTGGAAGAAGCCAAGGCCCTCAATCCCATGCCCGTACATCATCAACTCCTCCATCACTGGACGGTCGGGGCAAAGGATCACCGGGTGATCC[G]CATCCGAGCAGAGGTAGCAACACTAGGGGCGCGTGCATGCCACCCGGGAGTGACCGGAGAGGTCGTAGTTGAAGCACTTGACATGGTCGGAGCTGCGGTC	63.3663	1	Chr1A:280745561
IAB00349	chr1A	279740904	G	G_gap_SNP_exon_0079	G	60K	CAGTTGCTCAGATTTTAACCGTCAATATCTTTCATAGGATGGTGCACCCGCCGGTAGAACACTAGATTTGGCCTCTAGCCTTGAAGCTGGTTCAACTACA[G]TGCAAGCCTCAGGCGGTGCGGACGATTGTAACCTACGATCAGTGCTGACAATTGCCTTTCAATTCCCTTACGAGATGCATCTCCAAGATAGTGTTGCAAC	52.4752	1	Chr1A:281528984
IAB30511	chr1A	280275917	C	G_gap_SNP_EXON_14196	G	60K	ATGGCGAGCTTGGCGATGAAGAGGTCGTCGGTGAGGAGGCGCTCCCTGGACCCTCTGAAGCCCAGCAGCCAACGGAGCAGCGGCGAGAGCTCCATCTCCG[C]GAAGCGCCGCACGATGTCGCCCGTGATGTGGCAGCCCTCCACGGCCGTGGCGAGGTACGCCGGTAGGCTGGAGATCTTCCTCTCGCCTGCGCCAGCACGA	70.297	1	Chr1A:282060534
IAB30512	chr1A	280696301	G	G_gap_SNP_OTHER_14197	G	60K	GTGCAACCTCTGTAGAGTGTAAAACTATTCAAATAGCCGTGTCCACGGTCAAGGACAGATGGGCGGTGCTACTTAAACTACGTCCAGAGTTTTACAAACC[G]TGTGTGTGTGTTGATAAAACTATTTGGGTTAAGTCAGATGGCTTGACACGATGATCAAGTTGGATTGGTGTCCAACTCTGCTTATGTTGATATCTGCAAC	43.5644	1	Chr1A:282477833
IAB30513	chr1A	281154483	A	G_gap_SNP_OTHER_14198	G	60K	GGGAAGTTGTGTCGCCTTTGAGAGTTACACTGATATTAACAATACCGCACCTTCAGTTGAAGAGAGCTGGTATCCGAAGCCTTTCTAGCCGTACCGACAA[A]ACTAGCACATATATTCCAGCAAGTTCCACTTTGCTGATTTTACTCTGATGCTTATGATTTTCCTGTTATATCTACACTATGATCTGTGTAACTGCTTTGT	43.5644	1	Chr1A:282933527
IAB00350	chr1A	281657026	T	B_BS00086680_51.1_10.1038srep44530_ESM25	B	60K	CGCCGTGATCAGGGAGTAGTGCTTCACTCTCAATGCTTGAATTACCATCCACGCGAGCTAAGATACACAACAAGCCGGCCAAGTGTCTCGTCCACTGCCT[T]GTTCCATACGTGAGCCATCTCAGCTGAAACTCCTCTACCGGTGGTTGCACTTGTCTGCAGGATATGTAAAAGGTTCAGTAAGTGATGGCATTCCTTGTAA	54.4554	1	Chr1A:283434503
IAB30514	chr1A	282085465	A	G_gap_SNP_OTHER_14199	G	60K	ACCATTTTCACATCTTCCTGTCCCACTTACGTGTAAGTGCTATTATTCATGGTGATTATTTTCCCGTTCTGCTGATTGAACACATCAATGATTTACATTA[A]ATTGTTGTAAGTAGGCGAGGGTCAATCTGGATAGTCATGACGAGCAAACTTGCTTGTGCTTTTCAAGGAAGCATTGCAGCAGTATCAGTGTTACCTGAGG	38.6139	1	Chr1A:283862455
IAB00351	chr1A	282552996	T	D_Functional_SNP_HIGH_3831	D	7K	ATAAGCCCGCACACAAGCTCTCCTCTTCCTTCCTCTGCCTTCTTCTCCCTTGGTGCAAGGAGCTGGCTCCTTGACGCTGATGTGCCCATGCCCATGTGTG[T]GAGTGCCCACCCATATATAGCTTTCTCCCTCTGGCTCCTTGTCCCCTTGCCAATCAGTTGATCCGTCCAGCACCAGCAAGCAACCGGGTTCAGGTTCAAG	57.4257	1	Chr1A:284336153
IAB30515	chr1A	283007117	T	G_gap_SNP_OTHER_14200	G	60K	CTTATCGGCACCTCCTTTCTTGTGGTGGAAATGAATGATTCGATGTATTCATGAACATTTTGTGCAGTTCCCATTGAAATCAAGCTGAGCACCCCTGTTT[T]CACAAATACAAAAAAGTGATTAGTATAGAGCAAACTGTACTATGAATTAACAGTTTCAACAGGAACATACATGGTCCATGTAGAGCACACTTTTAGAAAA	33.6634	1	Chr1A:284787715
IAB15248	chr1A	283468125	A	G_gap_SNP_other_4224	G	60K	TACAAGTCGACAGGAGGGCACGATGGTAGTGAGATAATGTGATGCAACACTACAGAGTTGTACGGTGAGCCCGTGACTGTATAATAACCACTAAACGTAA[A]TGGTTACCGTAATGAGTGGATTCTGAAGTCCAATGTATGTATCGTGCTTTCGCTTCAAATACAATGATCATCATTGCATATATTGCGAGAGAAAGATGAA	40.5941	1	Chr1A:285242275
IAB30516	chr1A	283853197	G	G_gap_SNP_EXON_14201	G	60K	GGGCCATCTGACCCAAGCATTGCCTGCACTGGTGCGTAATACACTTGCAGAGATGCTGCTGCTTTAGCAGAATTCTGGTGCTGGATAGAGGAGGAAGTTC[G]TAACAATGTGGCTCTTACAGAAGTGCAAGTTGCAGAAAATCTTCTTGGATTTCGCCGAAAGCAAGATGGTTTTATAGAGACAAGCTTCGACACTATTAGT	43.5644	1	Chr1A:285624920
IAB00352	chr1A	284321998	T	G_gap_SNP_exon_0080	G	16K	CCGGCGCAGTCAACGGCATGCAGCCCAAGATTAGCATCTGGAGCAACGGTGCCGGAGCGGACGGCGCCACGAATGCCGGCAAAGAGGCCGCGGGAGGCAG[T]GCGCTGCAGCAGGTGGCCGGGGTGTACAAGATGCTGCCGCCGCTTCTGTCGACGGTGCACGAGCAGACTGGGATGCTGCCGCCGGCGTGGATGCGCGCTG	71.2871	1	Chr1A:286089220
IAB15249	chr1A	284634661	G	G_gap_SNP_other_4225	G	60K	ATGTGCTCATGTAATTGTTACAATTCTTAGTTGGATACATGGTGCTAACTTCCTTTTTTTGTAATTCAACGAACATCGGGTTGTGGTACCTGATGTAGAT[G]CGGAGTGGAGAAAAGACCTGAGTAGGACTAGTGATTTTCACCTTGCAGCCCATCCTATTCGAAAGTGTCTATGCCTCGGACATGACAACTTGATAATTCA	44.5545	1	Chr1A:286399808
IAB30517	chr1A	285023905	C	G_gap_SNP_OTHER_14202	G	60K	GGCCTCACCGGACTCGGAGAGGCCCTCTGCGACGACACTTCAGGGTCGCCCGCTTCCGGAGCGGAGGAGTCCGGAGGAGGCGTTTCGCTCTCCATCATCT[C]TGGAAGAAGATCCCCCGAAGACGAGCTCATTGGAGAGGGGCTAAGGCCCGAACTGCAAAGATATATGCGGTGGTTATTTTCTCAGAAGAAAAAGATGGCA	62.3762	145	NaN
IAB15250	chr1A	285424554	C	G_gap_SNP_other_4226	G	60K	ACATCAACCAGAAATGAAATAAAATGCAATTTTGCTTGTTTAGAATGTCATGCTAAGATGTTAACCCAGGTCAAGTACTCTCACAACAAACATTCTGATG[C]GAGCATGTTACTTTATAGAAGGCTATTGGAGTTTCTGCATATGTACTAGATGAAAAATCTCACCAGGCAGCATTATATGGTTCCTTGAACTAGCAACAGG	38.6139	1	Chr1A:287199623
IAB30518	chr1A	285712215	T	G_gap_SNP_OTHER_14203	G	60K	TGGACATGGACCTTCTACTGCACTATAAGTACTAGCAGAATCTCGACGACAGAACCTTTTCCATTTCACCCGACGAGTAACATCAGTCCCTACTATATTA[T]TTTCCTTGCTCTTTTTTGACTTTGCCATGTCAAGCTGTACCCACAACACAAAAGAATAAAATCACTCTTCAGAACTCATTGATGCATGATACAGACAAGC	40.5941	1	Chr1A:287507342
IAB00353	chr1A	286007252	G	G_gap_SNP_exon_0081	G	60K	AAGATCTTCTTATTTGGCTTTTGGCCCTGTCTCCCTTGGTCAACAACATCTTGGTTGCTGATGGGCAGTAGATTTTGTGCTCCTCTTTGATTGACAGGCA[G]GGGAGAGACCGTGACATGCTCGCCCACCAAGAACGCAGAGCTGTTCAGCGCTGTTCTGGGAGGCCTTGGCCAGTTTGGCATCATAACTAGGGCAAGGATC	54.4554	1	Chr1A:287809812
IAB30519	chr1A	286409168	C	G_gap_SNP_OTHER_14204	G	60K	ACGGTGCCGGCAAGTCAACCCCCGCCGCCAACTGTCCCCGTCCTCGTTGCCTGTGGCACTTCCGGCTGAACGACGGCACCTTCCGGCCTCCTCTGCTTGT[C]GCCAAGCACCCAACTGCCTCGTGCACCTCCTATGCTCGCCTGCATGGTGGACCCAGCAGGACATGTCTCCCCACCGCCGTAGCCAAGGTTGGGCCCTGAG	64.3564	1	Chr1A:288210257
IAB30520	chr1A	286904894	G	G_gap_SNP_OTHER_14205	G	60K	CCAAATTGAAAATTTGGGATGTTACAAACCTACCCCCCTTAAGATGAATCTCGCCCTCGAGATTCGGGTTGGCTAGAAAATAGGTGAGGGTGATCCTTCC[G]TAGGTCTTCCTCTCATTCCCAGTTGGCTTCATCCTCGGTATGGTGGCTCCACTGAACTTTGTAGAACTTGATAACCTTACTGCGTGTGACTCGGCTGGCT	54.4554	1	Chr1A:288704510
IAB30521	chr1A	287314305	T	G_gap_SNP_EXON_14206	G	60K	TTCCCTGCCATCGCCTCCTTCACCGCCGCCGCATCCTTCATTTTGCCGAGCCGGCGATATCCATCAATCAAGGTATTGTAAGTAACCACGTTAGGTTCAA[T]ATTCCTCTGTGCCATACCATCAACCCAATTCTCAGCATCTACCATTATGCCCTTTTTGCAAAACCCATTCAGCACACTATTCAGGGTGACTACATTAGGC	42.5743	1	Chr1A:289110471
IAB15251	chr1A	287684574	T	G_gap_SNP_exon_4228	G	16K	GAACCCCTCGGCGAGGTTGACGGCCCCGACGCGCTGCGCGAGGTGGGAGAGCTGCTGGATGGGCGACGGGGCCGCCCGCTTCGACGCCTCTGACAGCTTC[T]CCTCCATTGGTTGCTCGCTCGCGCCGACCTCGACTGCTCCACCTAGTTCGACTGTTGGAGTCGCTTGGCAGCTCGCAACGTTTGGATAAGGCCAAGGTGG	67.3267	1	Chr1A:289477884
IAB30522	chr1A	288079460	C	G_gap_SNP_OTHER_14207	G	3K	TGATTCACCTTGGCCCCTTGCCCACCCTGGTCGTCTCGTCCGTGAACATGGCACGCGAGGTGTTGCAGCTGCAGGACCACGCCTTCGCCCGGCCCGCCCT[C]GCAATCCCAAGGCGTCTCCTCTACGGCTGCACGGACATCGCCTTCGCTCCCCACAGCGCCTACTGGCACGGTGTGTGCAAGATCGTCGTGCCCCACTTGC	69.3069	1	Chr1A:289874751
IAB00354	chr1A	288515845	T	G_gap_SNP_exon_0082	G	60K	TCTTTTTGTAAATTTGGAGAAGTTAAATAGATAGAATATGCAATCGGTTATTCATTACTACCTTGTCTGCTGATTTTAGTAAATGATGGCAATCATTTGC[T]GTGCAGTCCATCATGTAAATAGTTGGAAGGCCCAAGTCTCCTCCATTCTCTGCATACAATATAATGATCTTTTTTGTAACAATAAATAAATAGCATTTGA	40.5941	1	Chr1A:290309796
IAB30523	chr1A	288867211	G	G_gap_SNP_EXON_14208	G	60K	CAGTTGCAAAACATGTTGAGTGGAAAACTAGATGTCAACAATATAAACATATCTAGCAGTTCCTTAGGTGCTAAACACGAGGAACACGATGAAGGCATAA[G]CATGGACGATCAAAATAGCGATGATAGTGATGTTGCTGCTGGTCCAGCTGGTTTGAAAAACTTGTCAAATGATTCAACTCCAATTCCCAGGATCAAAATA	46.5347	1	Chr1A:290660845
IAB30524	chr1A	289178130	G	G_gap_SNP_OTHER_14209	G	60K	CACATATACGTGATGATACTTAAATACTAGGTACAATGCATAAAATTGAAAACGATCAGTACTAGAACTAATAATCCCTCCTGGGGCCAGTATTCCGGCA[G]CCCCTCGCCAGCAGCTCCCTGGTGCGCGGCGTCTTCCCAGTGCGGAGGCAGTACTCCGACTCCTCCGTCTCGCAGCGCTTGACGTACCAATCTGCCTCTT	61.3861	1	Chr1A:290970906
IAB15252	chr1A	289543475	C	G_gap_SNP_other_4230	G	60K	CTAATAAGTTTACCAATTTCTAAGAGCTTTCTCGCAGTTTGTACCCTGTTTGTAAAGAAGTCCCATGTTTCACCTTTTCAATTCTCATGCAGAAGGAATG[C]GTAAGAAAGATACAAAGATAAATCATACTCCTATATAGTAATTCTGGCCAAAACATTATATAAAAAGATTCTATTAGATTAGGCGAGGCTCAACAACCTG	34.6535	1	Chr1A:291336248
IAB00355	chr1A	290125162	A	G_gap_SNP_exon_0083	G	60K	AGTTTGGTTTCCTCCCATAATTTCATTTACCAGGTTCCTACAAGTGATTCCAATGCATAAAGAAGCTGGTGCTGGAACTCCATATGTTGCTCTTCGTCTT[A]TGCCATCCCAATTGAGCTTGGTGCCAGGTCACACGGTTCACGCGGTGTTTGAGTTGTCAATATACAACCATACAAAAGGAATGTACTGTGGATGCAAAGG	49.505	1	Chr1A:291914597
IAB15253	chr1A	290555665	C	G_gap_SNP_exon_4231	G	60K	TTCCTGATTTCAACACCATGTACGAGTTGTATGACCCGTCCACGGTGATGTTCTTCTTCCGGAACAAGCACATCATGATTGATCTTGGGACAGGAAACAA[C]AACAAGATCAACTGGGCCATGAAAGACAAGCAAGAGTTCGTCGACATTGTGGAGACTGTGTACAGGGGAGCCCGGAAGGGCCGTGGTCTGGTGATTGCTC	43.5644	2	Chr1A:292342028
IAB30525	chr1A	291243041	T	G_gap_SNP_EXON_14210	G	60K	TTGATCGTTCAAAATATGGCACATTTGTCAACAAGGTACAGGGGACCCAGGGCAGTCGTCTACGTAAAGATGAAGTTGTGGTGCTTTCCGATGGCGATAC[T]GTGACTTTCGGAAATGGCAACATGACCTTCAGGTTAGTATAAAAGAAAAATGGGGAAACGGTATGCTTGTGCCTTCTTCCCTGCTCACACATCTTTTTTT	42.5743	1	Chr1A:293026421
IAB15254	chr1A	291565155	G	G_gap_SNP_exon_4232	G	60K	CCAACCAGGGTACAATGCAATCTGCGTGGTAGATATGCTTGCAGGGCATCTGCTTGGCCCCATCTCCAGGTGAGAAATCTTCCTTGCACACAGCGCACTC[G]GCGCCCTCTGCCGCCGCAACCATGGCATCGGTGACAACGACGTCAGGAAGAGTGGTCAGGGCGGACTTGGCAGCCGGCGGCGTGCCGTAGCGGTTGGGAT	61.3861	1	Chr1A:293348345
IAB00356	chr1A	292021602	T	G_gap_SNP_exon_0084	G	60K	TGGCTGACACAACATTCCAACCTCCAGGGTCAATCTTCACAACACGAACAGCATTCTCCATGTCCGCAGCCTTAGCGTACATGTCAGTGAGCGCATTCCT[T]ACAGCAACCTCCAGTTCAAACCCTGCCTTCACTACAGCAGAGTGGATGGTTCGGCCAAGCCATCCATCCTTGAGCTCCCCCGATGCACTCAAAACACTGC	52.4752	1	Chr1A:293799653
IAB30526	chr1A	292078717	T	D_Functional_SNP_MODERATE_7717	D	60K	GCGTCCGCCTGCCCGGACTTGACCTCCACCAGGAACTTGGCGTCGTCGGCGAACACCTGGCTCCGCTGCTCCAGCTCCTCCGCCAGCCGCCCGATGACGC[T]CATGCTGGCGTTCATATCGCGCCCGGTGATCCGCGGCGCCGCGGCCAGCTGCTGGGAGGAGCCCCCGCCCACGTGGTTCCCGTTGCTCTCCCAGCTCTGC	71.2871	1	Chr1A:293856768
IAB15255	chr1A	292525055	G	G_gap_SNP_exon_4233	G	60K	ACCTCCTTTCTCTGATATGACCACCACGACTTTACAATCAGTTTTAGCAATGACTGTACTTTTTCTCATGGGTACAACGCTTTCTGCCTCTATTTCTTTT[G]TCTTGCCCCACTTGTTGCACTTCATAGTGATCCTTGTCACCTCATTGTTCCTCTTTTTGCTTGTTGTTCTGGAGATTGCTACAGTAGCCACTGAAAAGCC	42.5743	1	Chr1A:294300055
IAB30527	chr1A	292881552	G	G_gap_SNP_EXON_14211	G	60K	GCTGTGGAGAATAGCGGGTTAGGGTTGGGTGAGGCGGTGAGCCGTGCCTTGGGGGCGGAGGGAGAGCTCGTGGAGGGCGGCCGTGGCGTTCTCGAGGCGG[G]TGGCGGCGGTGCGGATCTTGGATAGGCTGTCCTGGAGGAGATTGACCTCCAGATCGGTCTGCTCCTTGAGCGCCTTGAGCTGCTCCACGCTCAGCTTATC	70.297	1	Chr1A:294654522
IAB30528	chr1A	293321978	C	G_gap_SNP_OTHER_14212	G	60K	GAAGTCCTCATGCGACGACGGCGCGTCGACGGAGAGGATGCAGACGATCTCGGCGGGCGCATAACCGCTGGTGTAAGCATCCACGGGGGAGGCTCCACCG[C]CGCGGTCTAGCAGCGCACGGCGGCCGGCGCAGAGCATGGCCCGGTGGGCGCCGATTTGGCAGCAGAGAGCGGCACGTTCGGCGTCACAGGCGTCGCAAAG	75.2475	1	Chr1A:295092156
IAB30529	chr1A	293716983	G	G_gap_SNP_EXON_14213	G	60K	CAGGTATTTCATCCTGCTACAACTCAGAAGGGGCAATTAAAGATTTTCAGAAAATAAAGGATAAGCTTTTAGTTGAATTGGTTCGTGGTGGAATGATCCC[G]TTGTTGCCGAAGATGGAGCATACTGGTCCCCCGGAGATCCTACATGTCCATTTGGATGGATGCATTGTCGGTTCTATTGCTTCTGCTAAGATTGAGGAAG	45.5446	2	Chr1A:295486179|Chr1D:229100169
IAB00357	chr1A	294041787	G	G_gap_SNP_exon_0085	G	60K	TCTTCACAGGTACATCCGCATCTATCCACGTGGTGACAAGTACAGCACTGATTGCCTCAGCTTGTACTTATTCCTGGATGCATCGGATGAGCTCCATCTC[G]AGTCCAAGAAGGTGGTTGTAATGACCCTGTCCATCCTGGACCAAAAGAATGGGAAACGCTTGACTGCAACTTCAGGTTCAGCTCTCCTTAGCAAGTATCA	47.5248	1	Chr1A:295808912
IAB30530	chr1A	294404682	G	G_gap_SNP_OTHER_14214	G	60K	TAATTATGTTAGCTATTTTAGACAACCCCCGAGAATTTTTTTAGTTTTGGTTTTGAAACTTTTTATCTTTGCTCTTGTTTTGATTTTTGTTTTAGAACGG[G]TTCGGATCTAACGCGAGTTTATCCACAGTAACCGAGGTGACGTGGCAACATTAGTGGGGATTACTGTAGCTTAATTACCCGGGCGTCACAATTCTCCTCC	38.6139	34	Chr1A:296170876
IAB15256	chr1A	294736540	G	G_gap_SNP_other_4235	G	60K	ATTACATGACTCTTAAGTCGCACAGTTCAGGCTGGTTTGGGAAACGAGCAGTAGCAAAAATCAGAGTTGGCACGGCCTCCATGAATTCCTGGGGGCAACC[G]CTCCGCAGGCTGTTCAATCTTCAGAATATGATCAGCACTCCGGTAAGAATGACCAAGAGTCAACAGGTAAGGTACAATACCGCACAATTGCTTCAACGAA	50.495	1	Chr1A:296500608
IAB30531	chr1A	295082799	G	G_gap_SNP_OTHER_14215	G	60K	CATGTTCTAATTTGGCAAGGTTTTATTGATTGCACGTATCTTGCATATGTTGTCTTGCATTTCTTCTACTTTGTTGCACCGCCATCTGCTTAGTTTACTC[G]TCATATATGTCGAGATGCCATGCCCATCCATTATCAATACATATTCCATCTGTCATCATACCATGTTTTCCACTCAAATGATGTTCTTGTGCATCAGACA	40.5941	3	Chr1A:296844532
IAB30532	chr1A	295459044	C	D_Functional_SNP_MODERATE_7718	D	60K	GCCGCGGCCGTCGAGAGCCCCTCCCTCCCGGACTCCTCCTCCCTCGAGCAGCGCCGCGCCGCGCTCCTGGCCTACGCCCGCGCGCTCGCCCTCGTCGAGC[C]CCGCTTCCCCATCTCCCCCGACCGCGCCCACGTCCACTCCCTCTCCTTCACCTGGCACGACGCCTTCAAGACCAACAAGAAGGTCGGCCTGCCCTCCGTC	77.2277	2	Chr1A:297216671
IAB15257	chr1A	295585316	G	G_gap_SNP_exon_4236	G	60K	TCTGGCTGTTGGCACCAATGAAGCCTTGCAGAAGGCTCTGCGCCACTCTCACTTGGTCCGGCATACCTTGGATCTCCATGATGGATTCCGAAGAACCAGG[G]CGGGCTTCAAGCAACTTCATTCTTGCACCAGAGATCTGAGATTGAGAACTTATACATGAGAAAAACTTCTAAACTATTACAGGGAATAAAATAATGAAGA	49.505	1	Chr1A:297342215
IAB30533	chr1A	295854660	C	G_gap_SNP_OTHER_14216	G	60K	ATCCTTTTCTCTACTCTTACTAGCAATGTGCCCGTGCGTTGCAACGGATCCAAAATAGAATAATACATGTTCACAAACTTGAAAGAAAAACACTCTAGTT[C]GGTGTATATATCACTAAAAATATACTCGTATTAGGTTTCGCTAAAAATATATTCCTTGTGGCTGTTTTGATGAGGTGGTGAAGGGATGTGGTTGGTTTCA	26.7327	2	Chr1A:297610714|Chr1A:297636026
IAB00358	chr1A	296213374	T	G_gap_SNP_exon_0086	G	60K	CCTTTGAGCATCTCCTCCAGAAGCACGGGAGATGTTAGGAGCATCTGGTTCATTACGTTCTTCCTTCTCCGTGTTAGTTTGGAGGAGATTTGCATGAGCT[T]CAGGTACATGAGACATAAATTCAGCTTTCTTAAGGAAAGACTTGAGGCACATAGGTGCAGCGCAAATAAAAATCCCTTCCATCATTTTCACAGTCTGAAT	41.5842	2	Chr1A:297967100
IAB30534	chr1A	296240717	A	D_Functional_SNP_MODERATE_7719	D	60K	TTCCATGGGCATGTTGTCGGGGAGCCGGAGGCGCGCCGAGTACGAGATCGTCTCCCTCACCGTCAGCGTGCCGATCAAGTTGTCGTCTTGAGTCACATAG[A]CCTGAAATTGCAAAAAAGTTGTGATTGTCACTTTTAGTACAACGGTGAGTAGTTTGAGTGTAAGTTCATGTAAGTAATTGGTTTAAGACAACATTTTCTT	44.5545	1	Chr1A:297994185
IAB15258	chr1A	296532335	C	G_gap_SNP_other_4237	G	60K	CCGCCGCCCGATGCTGCCGCAGCTCCGGTGCCGTCCCGCGCCACCTCGCCCCGCCTCCTCCAAGCTCCGGCCGGCCTCCTCCTCGACGCCAGCGTCTTCT[C]CGATGACTCCGGCCGCCGTCCGCGCTGACTCCGGCAAGCTCCCCGGTGATCTTCGATCCGTGTGCACGAACCCTAGATCTGGATCTAGCCGGTTGACCTT	72.2772	1	Chr1A:298284362
IAB30535	chr1A	296921854	C	G_gap_SNP_OTHER_14217	G	3K	GCTACAAAATCTTAATTGTGTTGCGTGCATGAAAGATATTACTTTCTATTCCTTGATTTGAGAATTTCTTGTCAGTTATCAGTGATAGTTGATTGTTATG[C]GGTACTCATTTTAATAGCCTGAAACTGTTGCCTTATTTGTTTATGCTGTCCTTTCCATTGAAGATTTCTCATGGAGCTGCAGAAGATATTCGTTCGTTAG	34.6535	1	Chr1A:298673239
IAB30536	chr1A	297378134	A	G_gap_SNP_EXON_14218	G	60K	GGAGCGATGATGACGACAATGAGAAGATGTCAAGATCCTGGAGCTCAACATCTGACGACTCATTTAACTGCGACGTGGTAGGAGGGAACAGGAGGCGACC[A]GGCCATTTGTACTTTGAGTTCTTTGAAGTTTGCTCTCCTTATGGAAGGATCCCCCTCATGGATAAGGTGAATTTCTATGACATATCTTCTACTAGCTTAT	47.5248	1	Chr1A:299127710
IAB15259	chr1A	297745222	T	G_gap_SNP_exon_4238	G	60K	TGCAAACCCTTCCCCCTGAACTAGATGGATCGACTTGCTATGCTTTCGCCTACGGTTACTTTGGTGTCAGGATGTACATCTTGCAGTCATGAGGCGCCAC[T]GACGCAGATAGCTGCCCCTGAGCAGAGAACGACGAGTGCTGCGCAACAAGTAGGAAGTTGTTGTGATGATGAAACCCTGGAATGTGTAACGGATTGTTAA	54.4554	1	Chr1A:299494164
IAB00359	chr1A	298037397	G	G_gap_SNP_exon_0087	G	9K	ACCCTGAAATATACCCGGCTATATGGTCCGACTATTACAACAAGAACAGAAGGGAGCCCGAGAACACCCAGCTTGCACCGTGGGTTGCCAAATATTTTTC[G]AAGTACTACGGACCCCCTGTTTTTGCCAAACAAACTGAATCCGGTTGAGCTGTCCGGTACGACATTGAAATCCGCATCAAACAGAGAAAAAGAAAAAAAA	51.4851	1	Chr1A:299785431
IAB30537	chr1A	298111045	A	D_Functional_SNP_MODERATE_7720	D	3K	TGGACGAAACGTAAGATCATTTATAACCTCTATTGTAAAGGTGCTCAGGTCTATATACCTCCCTTCAAGGACCCCCCGGCTTATCTCCGGGAGCTCCTTC[A]TTTCAATGGTACATCACGTGCGAAGAAATTCCTCCGAAATATCCGTCAGTACAATTGTATGTTCGCTTTCACTTCAATGGGTGCTAAAATTGATCACTCA	49.505	1	Chr1A:299858239
IAB30538	chr1A	298605483	C	D_Functional_SNP_MODERATE_7721	D	60K	GGATATCCCCTGTATACTAATTACTTGTTGCATTCCATGAATGTTCTCACCTGGACATATTCTGTTTCGCTAGGTCTGGACATAGGCACTCTCATTGAAG[C]AAGGAGAGCCCAACTTGCGTGTAAACTTTCTGATGAGGTAATCCTTCTCTCTGGAGATTTACTGCTGGGTTGCTTTAGCATCATTTCATCAGTTCTTGGG	45.5446	1	Chr1A:300347615
IAB30539	chr1A	298889857	T	G_gap_SNP_OTHER_14219	G	60K	TACATAGGCTGAGCGTTTGATCCCTTTTTTGTGAACGTGCCACTACACCCGTACGATTGGCCATGCCCATGTGAACGTCCAAGTTATCGGCGCATCATCC[T]GAGTTATTGTCTTTTTTCTGGGGTGGACTTCACACCAGTTATTAACTGTTGACGCGTGCCCCGTGTACACAGTCTAGCATGACCTTCCCGCTAGCATGGT	45.5446	1	NaN
IAB30540	chr1A	299105207	G	D_Functional_SNP_MODERATE_7722	D	60K	TGTTGATGCCATCCACCAGATGGAGCCTCTTAGCGAGGAAGACTCAAAGACATTATTTCACGAGGAGGCAAAAAGGCCAGCTGCAAATGAGTTGTTGAAA[G]TGTGTGGTGGCATGCCATTGGCAATAATTGTTGTAGCCGGCAGGAAATCTGCAGGACTAGCTGAGTCAGAGATCGGTGAGCGATGTATCCTTTCGACATC	45.5446	1	Chr1A:300846516
IAB30541	chr1A	299394748	C	G_gap_SNP_OTHER_14220	G	60K	GGTACTTATAGTGTAGTAGAAGGTCCAAGTCCACCGCCTAAATCTACAAATACAGTATCACCTGCTCCACCAGCTGCATCATCCTCTTCAACTGTACCAG[C]ATCTCAACCAGTTACTCGTTCGTTTGCTCCGGAACTGGCCAGTTCCCAAGCTGCCTTCACACCTAACACTACTTCCGAAGCACTGCTGATACAATAGGAC	51.4851	1	Chr1A:301135087
IAB00360	chr1A	299628974	C	B_RAC875_c7236_3265.2_10.1038srep44530_ESM25	B	60K	ACATGCATTTGGCAACACTCTGCAGGTGTGATGAAAAGTCTTTGGAGGAATCTTTATGTAAGCGTGTTATGGTAACACGTGGTGAGAGTATTGTAAGAAA[C]TTGGATTCACGAGCAGCAGCTCTTAGTAGAGATGCATTGGCCAGAATGGTTTACTCCCGTTTGTTTGATTGGTAAGTTTCAAAACATTAGTCTAGAAGGT	42.5743	1	Chr1A:301368800
IAB00361	chr1A	299637630	C	B_Kukri_c12936_1505.1_10.1038srep44530_ESM25	B	60K	TAATCTCAATGATTTCGTCCACCGCAGAGTTGCTGCCGTAGTGATTTAGCAAGCTCACGGTATATGGGCTTAAAGAAGGCAGCGATCACAACCCAATGTG[C]TTGGAGAGGAAGGGTGGCCAGAAGAGAACTTAGAAAACTTAAAATGGTAGGAAAAAATGTCCCGACTATCCTTATCTTTCATTGCCCGCTGTTATAGTAT	45.5446	2	Chr1A:301377456
IAB00362	chr1A	299642792	C	B_Excalibur_s113941_196.2_10.1038srep44530_ESM25	B	60K	TTCAGAATCATGATAGCAATGAGGATCTTGCATACTGGCTATCGAACTCATCGACTTTATTGATTATACTACAAAAGAGCCTAAAAGCTGTTGGCTCAAC[C]GGAACCACTCCACATAAAAGACCACAGAATCAGTCATCGTTCCTTGGGAGGATGGTATGTTTCATTGCTTATGTACTATAGGATCAGCATATTGATCATA	42.5743	2	Chr1A:301382618
IAB00363	chr1A	299652441	C	B_Kukri_c31554_437.2_10.1038srep44530_ESM25	B	60K	TCAGTACTTGATAATTGCGCTGTTATGCTGGTGTTTTATGGTCAGGTATTTCGTTCTTCGAACATTACTGTCGATATGGATCTTGTGCGTCAAATCGAAG[C]CAAGTATCCTGCATTTCTTTTCAAGCAGCAACTTGCAGCATTTGTGGAAGGCTTATATGGAATGATCCGTGACAATGTCAAGAAAGAATTATCTGCATTG	42.5743	1	Chr1A:301391814
IAB00364	chr1A	299657716	G	B_Excalibur_rep_c106001_513.1_10.1038srep44530_ESM25	B	16K	CTTTTCTCCCAATTTTTTGTTGGTTGGGTTGGGTTGGGAATAATTTCTTCACCCTCCCAAATCCATGTCACAAAAAGAGTGGAATTATTCATTCTTTGTA[G]CATATGGAACAATGAGCAACACTTAACCATGTCTATCCATATTTTGTCACATTTGATGTGAATAACTGTATAGTTAAACTTTTTTTTTTCCAATTCATCG	36.6337	1	Chr1A:301397089
IAB30542	chr1A	300004578	C	G_gap_SNP_EXON_14221	G	60K	CCGCAACACGACGGTGCTGGGCGTGGTAATGGCCGGGCAGGCGCAGCTGGGCAGCGCGGTGGTGGCGGCGCTGCGCGACGAGCAGCAGACGGGCGCCGTG[C]CGCTGGTGTTCCGCGCCGACGTGCCCGTGCGGGTGGAGCTCGGCAGCCTCAAGCTGTGGACGGTCACGTCCAGGGTGCGCTGCGACCTCGTCGTCGACAG	78.2178	2	Chr1A:301740531
IAB15260	chr1A	300395862	G	G_gap_SNP_exon_4240	G	60K	GCGGTCGACCTCGGCGACGGGGATCCACAGGAAGAGTACCTTGACGTAGATGCCCTGCAGCGCCGCGAGCTTGCCCGCGCTGGCGGCGCCGGCGATGCGC[G]TGTCGTACTTGACCAGCCACTGCTTGGCTAGCAGGAACTCGCACTCCCGCGGGAAGTACACCTGGAAGCCGCCGTCCCGATCGAGCTCGTACCCCTCCAC	71.2871	1	Chr1A:302130209
IAB00365	chr1A	300577427	C	G_gap_SNP_exon_0088	G	60K	ACGCGGGCGGACGCCGGTGCGGCAAGATGATCCGCATCACCAGCAAGCACAACGGGCGCACCGTGCAGGCCAAGGTGGTGGACGAGTGCGACTCCAACCA[C]GGCTGCAAGACCAACATCGTGGACACCTCCGAGGCCGTGTGGAAGGCGCTCGGGCTCGACAGCAACATCGGCGAGGTGCCGGTGACATGGTCCGACGCCT	65.3465	4	Chr1A:302310963
IAB30543	chr1A	300859972	G	G_gap_SNP_EXON_14222	G	16K	CAGCAGGAGAAAATTGGGATCGAGATGGTGCAAAATGCAAGCGACATGGCGGGACGTTACTTGGTCGGACTTCGACGAACCCCCAGAGCTCCGTGCCGTC[G]GGGTTGCCGGCGGTGACCGAAGCCGCCGGGCTGGCCCGGAGCAGGGAGAGGCAGAGGAGGAGGGGAAGCAGAGCAAGCAGAGGTCGACCGTGCTTGTCCA	71.2871	1	Chr1A:302592675
IAB15261	chr1A	301162316	C	G_gap_SNP_exon_4241	G	60K	CTGCATTGGCTACGAGCCGAGATGCGTCCCCTACTGGCGCCACTCCGTCCAGTGGTTCTTGGCGTCTCTGGCGCCAGACTCTGCTCTCAATCTGTGGCGT[C]TCCGGGTTGGTGTCCGCAAGAGAAATGAGATGAGAGCTCTGCTCGGAGAGAAGGAACTCAGCTGAACAGCCCATGGTGTTTGTGAAAAGAAACTGTAAAG	57.4257	1	Chr1A:302888458
IAB30544	chr1A	301630974	C	D_Functional_SNP_MODERATE_7723	D	60K	TACATGGTGTGCACCCTCTCAACCTGCCCGGTCTCCCAGTAAAGCTTCATCATCACATTGTAAGGATATGATCTCATCATTCCCAAGTCCTGCATCTCCG[C]GAAGAGCTTTTCGGCCTCGTCGACGGACTTTGCCTCCGCATAGCATTTCAGGAGGGATCCGTAGCAATGAGATTTCTTCACCTGGATCGACAAGCTCTTC	49.505	1	Chr1A:303354938
IAB00366	chr1A	301776719	T	B_wsnp_RFL_Contig2808_2585736.2_10.1002csc2.20098_ESM3	B	60K	GATTTGTAGTAGAGTTGGGGGAAGGTGGGCCAGTTCGAGTATGTCTTCAGACCTTGTCTAACTTCCTCATCAGATAGAATGTCAAAGGACCCAAAGCTTA[T]CCCTGCTCCTTTCAAGGCATTCACCACTTTCGAACTAAAGCCGCAACGTGGATTATCTGGGTTGCCCTTCATGAACAGCATCACTGGGGATGAGGAAATT	45.5446	1	Chr1A:303499184
IAB15262	chr1A	301777275	T	C_GM961307.1_3	C	16K	GCCCAATTGCCTCAGGACTCTGTTCATTTGCAGATTCAGACATCACTGGCTCCTCAATTTTGCTTCCTTGTTGCGTGAGAGGAATGTTGTGCTCCTTTAA[T]ACATCCTTCAGTTCACCACTTTCATGCATGGCAATAACAATATCACACCCACCAAGCAGCTCACCTTTGCAGTACAACTGAGGAAAAGTTGGCCAGTTAG	41.5842	1	Chr1A:303499740
IAB15263	chr1A	301777664	G	C_GM961307.1_2	C	60K	GTACTTTCAGCAGCAGAAGATCCATTTTGCCGTGCCATTTCTTGGACCTTTTCGAGTACAGCAGGCCCAGCAGCCACCCCCAAGCTAGCAGGTGCAGCAG[G]CTGAGCAACATTGGCAGGCCCAGCTAACTTTGCAACCTTATTGGCCAGGCTGGCTGGGTTTGCGCCCTCCAAGGTATCAACAGGTTTGCCTTCCTGAAAA	59.4059	1	Chr1A:303500129
IAB00367	chr1A	301857714	G	B_BA00086247.1_10.3389fpls.2019.00527_ESM9	B	60K	TCTTTCAAAGGCGAACCTGAAAATGAGGATAACTGAGCACAAGGCATATCTCCTTCAGAACAAAGAACAAAGTAACAGTTCGTCACAATATCCTTAAGTC[G]TCGGCCGCTGCATTTTTAGACATCTGCAGTTTGCAAATTGGGCGAGCTTGTAGAGGCGACAACGCCCACACTGTTTACGCGGCCTCCACATCGGGCACGG	43.5644	1	Chr1A:303579766
IAB15264	chr1A	302329696	C	G_gap_SNP_other_4242	G	3K	CTTCATTCACCTGCTGCCGTGAACTTCTTCCACCCGCAATCGTGACCTTCTTCCCTTCCATGCCTCCGGCGGCCGCTCTTGCATCGGATCCCGCCGTCAG[C]CACCACGTTGATGGACCTATGCAGTGGTGGATCCCACCATGATTGACCCGTGCCGCCCAGTCTCCCCTCGCTGCGCCTAGCTACTCCTCCAGATGATGTC	62.3762	1	Chr1A:304050258
IAB30545	chr1A	302636145	G	G_gap_SNP_EXON_14223	G	60K	TTAGTTAGAAGAGTGCTCTACCTCAGCTTTGTCTAAACTGCCAAGCTTCTTGCCAGTTGTAAGATTAGTTACAACCACACCACCCACAGTTGACACATGC[G]CACCAGAATAACCTGGTAAATATAGTGGTTCAACTAATAAATACATATACACAAAGGGCAATCAGAGACAATGTGCCTGGACAACGGGCATTGGACAAAA	38.6139	1	Chr1A:304355123
IAB00368	chr1A	302899184	A	D_Functional_SNP_HIGH_3264	D	60K	GGCAGTCTTAATTTATTTTTCAGTGAGAAGAAACCTAGTCCCACTATAAAGCACACAAAGATGATTATAATGCTCGGGATCATGGCATTTCGAATGACTC[A]GGGTATCCTTTGACCACCCCCAGTTGCTTTGGATGGACATGAAGGCAAATGCAACTCTTGAATGCCACCACAAAGCTTACCATTCCCATAAAAAGTGAAC	45.5446	1	Chr1A:304615827
IAB30546	chr1A	302906427	G	D_Functional_SNP_MODERATE_7724	D	60K	GTAAGTTAACTGTGGTAACTGCCCAATTGTCCAAGGCATTTCACCTTGGAGTGAATTATTTGACAAGTCAAGATATGACATTTGCGTCAACTGGCCAATC[G]CCCGTGGGATTTCGCCGTGTAGCAGATTGTAGCTGAGGTCTAAACTTCTCAGGTACGTGAGGTTCCCGAGGGAAGGGGTTATGTACCCAAAAAGCCCAGT	45.5446	2	Chr1A:304623070
IAB30547	chr1A	302906640	T	D_Functional_SNP_MODERATE_7725	D	16K	CAGTGCCAATACCCTTCGCTTATGCCTGAGGCTGCACATGACACCACGCCACTTGCACAAGTCAGTGGTTATGTTCCATGAGGCCAGTGCATCTGACTGG[T]AGTTTAGACCTGCCTTGAATGCTAGCAAGGCATTGTGATCAGTTTCGTTGCTGAGTGGCAGTGCGTGAGAATATGAAGTCGTTGCCAGTAAGAGCAGATG	46.5347	1	Chr1A:304623283
IAB30548	chr1A	302906652	G	D_Functional_SNP_MODERATE_7726	D	9K	CCTTCGCTTATGCCTGAGGCTGCACATGACACCACGCCACTTGCACAAGTCAGTGGTTATGTTCCATGAGGCCAGTGCATCTGACTGGTAGTTTAGACCT[G]CCTTGAATGCTAGCAAGGCATTGTGATCAGTTTCGTTGCTGAGTGGCAGTGCGTGAGAATATGAAGTCGTTGCCAGTAAGAGCAGATGAGGAAAGAGAAC	48.5149	1	Chr1A:304623295
IAB30549	chr1A	303316939	C	G_gap_SNP_OTHER_14224	G	9K	TTGTGGAACACTGCAATGACTTACAAAATTGGCACCAAGGCATTGAGTGCCATTCTGGAAGCAATGAAACTCGTACGCTCCCCACCTGTTGATTCTTGTT[C]AGAATATCGTCCTAGTGCCTATTCGAACCTCGAGGAGTCAAAGGCAGATGGCCTGTCTTGTTCACCCATCAAGGTGCTTGTTCTAATTTGGCAAGGTTTT	47.5248	1	Chr1A:305031239
IAB00369	chr1A	303853997	G	B_Kukri_c49091_371.1_10.1038srep44530_ESM25	B	60K	CGATGTTTACAGTCTTGGCGTCGTAGCCATATATCTTCTCAGTGACCAAGCCAACAGCAGGAGCGGCCAGTGAGGCGAATGAACCCTCAAAAGCCCGGTC[G]AAGGCGTAGATCATGGTGCGGTGCTTGGGAGGGACTACCTCCGCGAACATGGGGTTGTTTGCGGAAGTAGCACACCAGCTGATGGTGATACCCATGAAGA	60.396	1	Chr1A:305567014
IAB00370	chr1A	303858348	T	D_Functional_SNP_HIGH_4700	D	60K	CCGGAGGAAGAAGAAGAGCTGAGGAAATGGATAGGTCACCTCGTGCTGGAGGATGGGGTGAGAGGGGAGCTGGGGGAAGAGCGAGCTCTGTGCCTCATCA[T]GGCCGTCGATTCGAGCGCCGCCGCCGGATCTCTGCCGCGGCGAGCAGCGCGGTCGCAGCGCCCTTCTCTTCTCTTGCGGCGTTCCTTCTTTCCCACTGCG	70.297	1	Chr1A:305571365
IAB00371	chr1A	304032304	C	B_RAC875_c22244_61.2_10.1038srep44530_ESM27	B	60K	TCGAACACCGCAACCAAAAATATGCTCTAATGAAAGGCTAAAACCAGATCAACCTATCATCATAAAGATTAAATAACATATAAGTATAGCAACTAACCAA[C]TTCTGTAATCCATTGACCAGAACAGTTTTTTGTTCACCAGATACGCTTGGAGCTAGAAATACTTCAAAAGGGCCAACTGTTTTCTCTGTTTGATTTGTAA	32.6733	1	Chr1A:305744910
IAB00372	chr1A	304038609	A	B_Kukri_c28532_103.1_10.1002csc2.20098_ESM3	B	60K	TCTTAAACAGACGAAGGTTCATTGAGAAACTATGTTGTACCTGCATATGGGGACCAAGAGATGCTTCCACTACCTCAGGGAGCACAGTGTAAGTGCCGTC[A]ATGAAGTGCAGCCTTATAATTATGTTGCTAGTACCAACCTGAGAAACAGGCAATGGGTGTTGCAAGCCTGATGTCCTTCGACAAAGGTCAACCAATATGA	47.5248	2	Chr1A:305751215
IAB30550	chr1A	304502613	T	G_gap_SNP_OTHER_14225	G	60K	ACTTACATCCCTAGTTTCACAATGTACAACCCTAGAATCCATTTGTGGAAGCAGTGCACCATCCATGTTACCAGATGGTAGCAATTCAGAGGCAACACCG[T]CAGAGAGCAGTTTGAGCACAAATATTATAGTTCTTGAGGCTCTACTAGAGGCAGAAAGAGATGGTGTGGCTGCCATGAATGAGGTAATCTCGATCTTGAA	45.5446	1	NaN
IAB15265	chr1A	305004176	A	G_gap_SNP_exon_4243	G	16K	TGAACACTGGCGTTCTAGAGGACAGCACGGACCCAACATACATACGTATATTTATTATTAAAGGTTGTTGATGAAACTAGCATATCCTTCACTTCACAGG[A]AGCACGCATCATATGTTCATAACACTGCAGAATGTGCACGGAGTAGGGTGCTCAACCAAGTGCAGGCCAAGCATAATAGACTTATAGACCCCGTGTGTCA	39.604	1	Chr1A:306720954
IAB00373	chr1A	305335951	T	G_gap_SNP_exon_0089	G	60K	CGACGAAGTCGGGGAGGTCGTTGGGGAAGAAGCGGTCGGCCATGGCTGCTGCCGCGCCGTGCGCGCGTCGGCGCTTCGTGGCGTGGCGGGAGGAAGGGGA[T]GAGGAGGAAGACTCGCCGTGCGGGGGCTGCCGAGCGTGGTGGAGGCCTTCCACCTTCTCCTCGTCGCCATTTCCCATATTTTTCTGCTGGGTTCCTCGGC	75.2475	1	Chr1A:307050648
IAB15266	chr1A	305698012	A	G_gap_SNP_other_4244	G	60K	ACAATGCGTAAAACACAGGCGTAATGAAACCGAGGGCCCGAGGTCTGTAAGTAAAACGGCGGGTTACCCGTGTAATTTGAGAGACCAGTGTATATTTTAC[A]AGCACTGCTATATGGACGACATTACCAGACGATACATGCACGACGTGCGTATCATGCCATCCATGGGCAAGGCTGAAACAGCACCTAACGGCTGGATTAG	45.5446	1	Chr1A:307409966
IAB30551	chr1A	306112162	G	D_Functional_SNP_MODERATE_7727	D	60K	TAGAGGCTCAAGTGGATGGGTTTCTATAACAGCACATAGTTCTGATGGAACGTCCAGAGAAATGGCAAAACGACGACGTCTGTCTGAAAACGGCAACAGT[G]ATTTGAGAAGTGGCAGTGGTAGTGATCCTTTTGCATTTGATGATGTTGATCAGGAGCCTGAACTATTTGGTCAAAAAAAGAGATCAACACATGGCTGTCA	44.5545	2	Chr1A:307821527
IAB30552	chr1A	306119522	G	D_Functional_SNP_MODERATE_7728	D	60K	CTAACTCTAGGAAGGTGCTTCAAATTTATAAGCAAGACCAGTATCTTTATGCTTCCAGTTATTGGTTGGGCAATGTATCTCTTGGGTGTCATTCCTTTAC[G]GCGTATGGACAGCAGGAGCCAGCTGGTATGGCCTTAGCCTTGTCCCTTCCTTTTTCAGTAGGCTCTGAATTTCGATAATCTTGTGATTGAATATAAGCTG	52.4752	1	Chr1A:307828794
IAB00374	chr1A	306641363	C	D_Functional_SNP_HIGH_639	D	60K	GAGAAATGTGATTAACTCTTTATTTATTTTTAGGTATGCATATCCACCACCAGATGGAAACATATTGACAAATATTGTCAACTCTCTCATTGCCGTTCCC[C]GATTTTACACTCAGGTTTATTAGAATTTCAACCTCGTGAACTACTGTTACAGTTCACAAGGCATTATTTTGTGCATTTAGCATGAGCAAATGTATTTGGA	37.6238	1	Chr1A:308347997
IAB30553	chr1A	307036498	T	G_gap_SNP_EXON_14226	G	60K	GCTTTAGCATCCTTAAACTAATATTTGAGGCCTTCAGCGTTATGGAAGTTGACTGCTATAATATTCAAATGCAGGATGTCGAAATTGAAGAAAAAGTTGA[T]GTCATTATATCTGAATGGATGGGCTATATGCTTCTCTATGAGGTTCTATAAATATATTGTTTGTGCAGTTGGACTTATTCAACACATCACTTTACATCTG	33.6634	1	Chr1A:308740890
IAB15267	chr1A	307481907	C	G_gap_SNP_other_4245	G	60K	GATTGCAACACTGCTCTTATCTCTTTAAATAGCACGCCTAGGCTTGAGTAGTCGTACAGGTCGCTTGTGATTGCCTGCTTTAGAGCAACTGCATCCGTCT[C]TAAGATGACTTTTTGGCACCCCATTCTTGATGCTTCATTCACAGCATAGAGCATGGCCAGAGCTTCAGCTTGTAGTGGTTCAGCAACATTTTCCAAACTC	46.5347	1	Chr1A:309181147
IAB30554	chr1A	307896947	C	G_gap_SNP_OTHER_14227	G	60K	GTTTTGGCACTTGTTCTACATGAACAGAGTACAGTAAGACGCAAGAATATTGTACTTAAAAATAGAAAATGAGCTCATAGACCTTACCACATTCTTGGTT[C]GGGACCAGTACAGAACAAGGCGTTCCCAGTCATCGTCCAGTAAATGTGACTCAGGAGAACGTAACGGAATTTGATGGGTTTCTTTACCGATGAAGTACGT	42.5743	1	Chr1A:309593738
IAB00375	chr1A	308210617	A	B_RAC875_c49760_107.1_10.1002csc2.20098_ESM3	B	3K	TGTCCATCTGAAATGCATTTGACTGGCTATTGGTCAGGCCATCTTGTAGACACATTTTATTTCCCTCCTTGTTGCAGCTATGGCGGGCAGAGGTACAAAT[A]CAACGGTGTCGCCCCACTATCTGCACAGCAGAATGTAACTCTACCACTCACTCCCTCTCCGCAGCAGCCAATGTCCTCTTCCGCGGAGAACTACAGATAC	48.5149	1	Chr1A:309906579
IAB30555	chr1A	308570319	G	D_Functional_SNP_MODERATE_7729	D	60K	GCGGGCGACGAGCGCGGCAGGGTGCGCGGTGGCCGCGCTCGCCGCCGCGGTGGAGGCCGTGCAGGGCGCGGCGGTCGGGGGAGCCTCCGGCGCCGCGCGC[G]GCGCCGGGGATGCCGTGGCGTGGGTCTTCCAGAAGGTGCACTTCGAGTCGCCCGACCTCGCCGTGGGACTGCTCGGTATCGTCGCGTCCTGCCTCGGCAC	77.2277	1	Chr1A:310265892
IAB00376	chr1A	308572338	G	B_BS00095100_51.1_10.1002csc2.20098_ESM3	B	60K	TCTGTTTCTGTTACCTTTGAAACTTGCACCAACAGCATAGGCCTTGGACATGACAACTTCTGTCAAGTCAGCACCATCAAACTTTGCGCCTGACATCAAA[G]CCGCAGACAGAGTCTTGCCTTTAAGATTATCTTTGTCATTTGTGAAATCACAGAACCGGAGATCAAGCACCTTGTCATACACCCCATTTGCCTGACCAAT	41.5842	1	Chr1A:310267911
IAB30556	chr1A	308950842	G	G_gap_SNP_EXON_14228	G	3K	GCCCGGAACCATGTTCTTGACAAAGGAAAATCAACAGCATTATCTTGTGGAGTGCAACAACGGGGCATCATACTCTTCTAATTTTCTAATTCAGTCATTC[G]ATACTTCCCTCGCCAAAAAAAAGTCATTCGATGCTTAACATTACACTTCAGCTTCTAGTCAGACAAAGCTATACAGTATATCTGTGGATTACACTCCAGA	37.6238	1	Chr1A:310643911
IAB15268	chr1A	309315885	C	G_gap_SNP_other_4246	G	60K	TTTTGAGTAGATATCTTTTGTCTTTGGGTTGATTGATGATCTAGATTAGTATGAGTTGTATGTTTTAATTTGGTGCTGTCCTATGGTGCCCTCCGTGTCA[C]GCAAGCGTGAGGGATTCCCGTTGTAGGGTGTTGCAATACGTTTATGATTCGCTTATAGTGGGTTGCGTGAGTGACTGAAACACAAACCCGAGTAAGGGGG	46.5347	1	Chr1A:311007950
IAB30557	chr1A	309622550	T	G_gap_SNP_OTHER_14229	G	7K	GTCTATAGTACGCAGCCTTTCCCTACATTTCTGTAAGAGGCTGTTTCTAGGACTTGAACCCATGACCTCATGGTCACAAGGCAGCAGCTTTACCAATGCG[T]CAAGGCTCCCCTTCAACCATGATTCACTTCAAAGCCAAAAAAAATGTGAGGGGAGTTATAAATAAAGAAAATCCTCTACTAGTTCCTGCTACCAGTGCAA	46.5347	1	Chr1A:311313311
IAB00377	chr1A	309910689	C	D_Functional_SNP_HIGH_2259	D	16K	ACCCATATCTTCCCCAGAAGATAATAGGAGTAAATTTAGGTGCTATAGCAATGTTCACAAACAATTTGCCTCCTGGCCTCCACCATCTGTAAGCTTTGCT[C]TGACCAGATGATAACAACAGATAATCAGCATTGGTAGTTCTTTAGGAATGTATTCAACAACAAGAAATGAAGAACACAGTTGACTTTGCAGGGACATGAC	41.5842	1	Chr1A:311599112
IAB30558	chr1A	310247293	A	G_gap_SNP_EXON_14230	G	60K	GATCCGCGGTTTCACTTCGATTCCGTTTCGCACAGGACACGGCGTTCCCCCTCACGGAGCGGGACCGCCTCGGCCTCCGGGGCCTGCTCCCGCCGCGGGT[A]ATGTCGTTCGAGCAGCAGTACGAGCGCTTCAGTGAGTCGCCTCGCCCCCACCCCCACTCGCATTGCCGCGTCATTGTTCACGTTAGCCCCACGGGGCCGT	71.2871	1	Chr1A:311932759
IAB30559	chr1A	310700382	C	G_gap_SNP_OTHER_14231	G	9K	ATCTACGCCCGCGCCAAGCAGTACGCCGGAGAGTATTAGGCCCAGGTCAGATCGCTCGATCCAATGTCCTTTGCTCGTTCATGGATGTTGATTAGATTCT[C]GCTCTGCAAACTTGCTACGCGCGGTTGTACCACTGATTAGGTTTTGCCACGCTGCCATGTGGAATTTGGACTGTATTCAACTATATGCTTTACCCTCCTT	47.5248	1	Chr1A:312382931
IAB15269	chr1A	311056005	T	G_gap_SNP_other_4247	G	3K	CCCCATTGAAAAAGAAGAAGAGGAAAGGAGCCGCCTTTTTCCTTGCGATGGCCGGCGGTTGGTCCTCTCTCCCGGCGGATCTTCTCAATCAGATCTCGGG[T]CGCCTGATCTCCGATGCCGACCAGCTCCAAGCCCACCAGGTATGCACCCACTGGCGAGCCACCATTCCTCGTCCGGCTGCCTACCGCCCGTGGGTCGTCG	63.3663	1	Chr1A:312737309
IAB30560	chr1A	311378350	C	G_gap_SNP_OTHER_14232	G	60K	TATTGACTGACTGTGTTAATCCACAAATGTGCTTTGAACAACTTGAGCTGATTACACTTTCTTGACAAATTTTTGTGAAAAAATTCAGGTACTTAGCCAA[C]TGGTGCACATGGACGTGATGACTTTGCAGCGTTTATGGACCAACCAACTTGTAATCATGGATCTTATGTGTTGTAGACCATTTGGTGATTTGGTTATTTT	38.6139	1	Chr1A:313056873
IAB00378	chr1A	311808383	C	G_gap_SNP_exon_0090	G	3K	CTCTCCGCGAACGCTCCCGCGGCGCTCTCGAACGCGCCGCACGCGCTCTTGATCCCGATGTCGGTGTTGAGATCTGCAGCGAGCGCGATCTGCGAGTAGA[C]GGCGCCGAGGTTGAAGAGCACGGCGGCCCTCTCGAGATGAACAGAGGGCAGGCACACCTTCTGGTTCATGTTGAAGGCGTCGTGCCAGGTGAAGGAGAAG	62.3762	1	Chr1A:313482504
IAB30561	chr1A	312241159	T	G_gap_SNP_OTHER_14233	G	3K	TTTTGAGGAAAACAAGAGCATTAATTGGGTGCTTTTTCAAACTACAAAAAGTATTCCACCACTCACCATCTACCTTGGTTGGTGAGATTTTTGAATTGAG[T]CCTATAAACCGTAAAGGATGGAGTAGTAGTTATGGGATTACTAAGGCTGGTCATAGTGGGGAGTAACTTATACTAGTGTCATACATATGACACTAGTCTA	41.5842	1	Chr1A:313912899
IAB30562	chr1A	312776051	G	D_Functional_SNP_MODERATE_7730	D	60K	CCAAGAGTGAAAGGGATGAGACAATAGGGAAGCTACAAATAACTATTGGATCGTTGAAACTCCAGTACGACAATATGAAGAACTCGTTGTCCACAAAGGA[G]GCTGAGAAAAGCAACCTTGCTTCTCAGGTGCTGAAGCTGAGAAGAGCCCTTGAAAGCAGGGAAGGTGCCAAGGAAAATGGTGTCACTTCAGATACGACGG	47.5248	3	Chr1A:314446198
IAB00379	chr1A	313006866	C	G_gap_SNP_exon_0091	G	3K	ATGCATACACCATGTTTCTACTGCGGGCAGGTCGGGATGGGGATGCCGCAGGAGGCGAGGGTCTTGCGGGTGGTGGGGCTGTTGATGTAACCGGAATACG[C]GGGGTTGCTCGCGTACTTGCAGAGGCAGCCTCGCTGCGCCTTCAGGTTCGTGCAGCACGACGCCGACGGCTCCGCCCCGCCGATGATCGCCGCCGCGCAC	64.3564	1	Chr1A:314677067
IAB30563	chr1A	313386737	A	G_gap_SNP_OTHER_14234	G	60K	TGTTCTAAAGAACTAAATTGTTATTCGCTTTTCTTGTCGGCTTGACTTAACATGGCACAGAGAAAGAGGAAGCAAGACAGAATGACAGGGAAAGAGAAGC[A]GAACAATCCTGCAGATTCTGCTGGTACTGATGGTGCAATAGAATGTCAAAGTCCAGCGGAAAATTGTACCGACAGGGTATCCCATGCTACATGAGCTGCA	44.5545	1	Chr1A:315053925
IAB30564	chr1A	313745053	A	D_Functional_SNP_MODERATE_7731	D	60K	AAGGAGAGGAGAGATTACGCCGAGGGCAACGGAGAGAAGAGGAGTGGAGGGAAGAAGAGTATCGAGGAGCTTAGAGAGGAGAGGAGGAAGAGGGAGGCCA[A]GGAGAAGGAGCGTGAGCGAGCCTTGCTTGCCACTACAGCAAGGAAGGAGAGGCAGCCAGACCGGGGGTACTCGTCGAGGTAGTGTCATTGTAGAAGAAGG	55.4455	1	Chr1A:315410745
IAB15270	chr1A	313905351	T	G_gap_SNP_exon_4250	G	60K	ATAGTTCACATAAATAACTTAACTTATAAACAATATGATTGGAACATACCTTGAGCTGACCTGCCTCGGTCACGAGGAAGTTGAGTGGGATCGTCACATC[T]AATACTTGTGAAGCCACATTATCATCTATCTCACTCAATTGACTACTCTCTTTGACCTTTTTATGATTGCCATACAGAGCTTTTGTGATTACCAAACCAT	45.5446	1	Chr1A:315569468
IAB30565	chr1A	314146109	A	G_gap_SNP_OTHER_14235	G	60K	GATTATGCCAGGATGAAGAAGCCATGTCTATCTTCTCATCAGAAGGAGTAGTTGAAGGATGGTTACATTACTCCCCACAAGACCAAACTAACTTCAGCTC[A]GAAGGACTGACAGATCTCCATCATTTTTGCTGTGATGCACAAGTACAATGTTGTTCTAGGATTCTTTCTGGTGAGTTCCATTTTTTAAAGTGTGCTCTAC	42.5743	1	Chr1A:315808609
IAB30566	chr1A	314429381	G	D_Functional_SNP_MODERATE_7732	D	3K	TCTGAGGAAGATGCTGGACGAAGGGAAGGAGCTCGGGATGCCGGACGGCGTGCTGATAAACGGCAAGGGCCCGTACCGGTACAACGACAGCCTTGTGCCG[G]CCGGCATTGAGCACGAGACCATCGATGTGCATCCCGGTAATTCGTTGCCCCACATCATTGCACTACTGCTACTTGCATTCTGGGTTGGCAACTTGCATCA	59.4059	1	Chr1A:316095406
IAB30567	chr1A	314432015	C	D_Functional_SNP_MODERATE_7733	D	60K	CGATCCCTCATCTGATCAAACACATTTGCGGTTCTTTTTCATGTGTCTTTTGTTAACTGTTTTCGACTCCTTTCCAGGGAGCAGACCCCTCATCACAAGG[C]GGCGGCGGCGGCGTCTGCGGCGGCCGTGCGGCCGTTGGCTGTGCGGAGGCAGATCGTGGCGTTGGTGATGCTCGTCGTCGGAGCCCTCGTGTTCGCGTCG	67.3267	1	Chr1A:316098040
IAB15271	chr1A	314885034	A	G_gap_SNP_other_4251	G	60K	TGGTAACGATTCCGACAATAAGAGAGGGGTAGGATAAAGGAGCATGATCTATCGAGATGCATATGGGTGACACGGTAGTTTTAGCGAGTTCGGGCCTCTC[A]CGGTGGAGATAACAACCCTACGTCTCGTGCTCCAGAGAGGCTTTGTTTTATCTTAGTATGTATCCGGAGATTACAATGAGAGGAGAACGGATCCCCATAG	50.495	1	Chr1A:316547299
IAB00380	chr1A	315342735	G	G_gap_SNP_other_0092	G	60K	CTGGATAAACCCTATCTGATTTTCTTTTCTCCACTTGAGATTTGCAGGGGAGGTTGCATTGCCCGGAGGAAAGGCAGAGGAGGGTGATGCTGATGATGCA[G]CAACAACATTAAGGGAGGCAAAGGAGGAGATTGGGCTTGATCCAGCCTTGGTCACTCTTGTTTCCTCGCTTGAGCACTTCTTGCCCAAGGTAAGATGTCT	53.4653	2	Chr1A:317000871
IAB15272	chr1A	315834627	C	G_gap_SNP_exon_4252	G	60K	TGGCGATTGGCTTCAAAATTACATAGAACATCACTAACAAGTGAACACAAACCACAAGCATTATCCAGCAAATTATTACAAATAGCATACAACAAACAAA[C]ACACCAAAAATAAGTGGGATAAGACTGGAAGTGCCAACAAGAAAAAGGCGAGAGAACCACTGGGAACAGCTGAAATGATGCGAATATTACTGCGTTAACA	36.6337	1	Chr1A:317489556
IAB30568	chr1A	316208058	A	G_gap_SNP_OTHER_14236	G	60K	TTAAACCCGACTTCATAAAAAACTTGAAAAGCATAATTTAAGCAATTTTATACATCTCAATGATTCATAGAACATAACAAACATATACTAGTTCACAGCA[A]AAGACAAAGTTGTGAGAAGGTTTACAAATCAGGAAAAAAACAAGCAAGGCTTCTCTAAGCAAAGGGCTTCCCGGCAGGCTTAAATTTCCTGGAGTTCGCT	32.6733	33	Chr1A:317858945
IAB30569	chr1A	316578808	T	G_gap_SNP_OTHER_14237	G	7K	GACGGGTGGGGTGGTGGGCATGGGGGAATACAGGAGGACAACTTATTTTTTTAGCAAATCAAGGGGAAAGGAATGTGGGCATTCAACCTTGATGAAAGGA[T]GAATTAAGCACACCATTAAGGGAAAGTTACATGGGTTAATATCCACCCTAATAACTCGGTCCCACCAGAGATGAACGGTTCATAATTTTAATTAATATGG	39.604	1	Chr1A:318229178
IAB00381	chr1A	316894191	C	D_Functional_SNP_HIGH_903	D	60K	AATTTTTGTGAAGCATCACCGTCGGACCTGTAATCGCTGCCTGGAGCGGGGACATCTCAAGATTGACTGTCGTGACCCCTACAAATGTCTGATTTGTCGA[C]AGAGTGGGCATCGTGCACGCCAGTGCACAAACAAATCACCGAAGCCAGTGCAAGAACACCTCCTGCCGCCGGCAATGATTCCGTCTCCCCCACTGGCTGA	50.495	1	Chr1A:318539513
IAB30570	chr1A	317303211	G	G_gap_SNP_OTHER_14238	G	60K	ACAATCCGGTATTGGAAAAGATGCTCCAGGTCGCACCTTGCCCGGAGCCCTTGAAGGAAGATACTGGGGAGGATAATACGGGCGGACGCGGGCCCCCAAT[G]CAGCCCATTCTAACCGAGGGAGCGAGCGTCTCCATGAAGGAAGACGACTGGAGGAGGAAAAGGACTGCGCCCGGGGATTCGAAAGCCGAAGCTTCCAAAC	58.4158	1	Chr1A:318947002
IAB15273	chr1A	317729145	G	G_gap_SNP_other_4253	G	60K	TACCTCATGGAGGAGTGGAGGTTGGAGAAGTCGAGGGCGTCGTCGGGGCGGCCAGAGGCGGTGCTTGATGGACGAAAAGTTTCAACGTACACTCAGCTCC[G]TGTTGAATTGGACCGGCCAATCCAGCTCTTAAACCGGCTTGCAGATCGACGAACACTTGGCCAATCTGCACAATAATACAGAGACTGAACAATCAACTTG	53.4653	1	Chr1A:319370790
IAB00382	chr1A	317813793	A	G_gap_SNP_exon_0093	G	60K	GCGCACTGGCTTTGCCGCCGCCCGCAGTGCACGCCAATGCAGCTCCCCAGGAGCGCATCGAGGCGTTCACCGTCGCGGCGCCGATCTCGCAGACGGCTCC[A]CAGCAGCCACCTGTGGCCAAGAACGACGCCAGCAACGCCGGGAACGGCAACGGTAATGGCGGCGGCGCGTCGGCAGGAGTCTCCGGGGGAGCGCAAAGGC	68.3168	1	Chr1A:319455438
IAB30571	chr1A	318054203	G	G_gap_SNP_OTHER_14239	G	60K	GACTGAAGCACCTCGAGATCGTCGCCATCTGCCTCTCAAAGGGTGACATGGAGCGCCTGCTCTGTGGCTGTACTGCACTCGAGTACCTTCGTCTTTAGGC[G]ATCAATGGGTTGAGTACCTTCCACATCACCTCCATGACTCTCCACACTATTTATGTGTGTTGTTGGTGCAGCGGGAAGACATCACAAAAGGTGGACCACA	52.4752	1	Chr1A:319695906
IAB15274	chr1A	318378818	G	G_gap_SNP_other_4254	G	60K	GGTGTCATCCCAGGTGTAGAGGCCCATTGCACGGGCTCAATCACACTGGAAGTGGTCTTCGGATCACCGGACAACTTCTGAAGCGAGGAGTTAATCTTCG[G]CGTCGTCTCGTTTCGCAGTGGCTATCACGCACTGCTCGGACGAACTGTATTTGCAAAATTCAATGCAGTACCGCATTACGCATACCTCAAGCTCAAGATG	53.4653	1	Chr1A:320020332
IAB30572	chr1A	318715413	A	G_gap_SNP_OTHER_14240	G	60K	CCAAGAGCAATGCATAGCTAAACTTGTTCAGTACCAACCTTATGGTAAGAGTAAATATAGATCTGATGTGTAGAAAATGGAGGGCAAAGGAAAATAAGCT[A]CAGAGTGATGGTACATGAACAACTACCTGTCATTATAAGTACATTGATAAAGGACAGCATGTACTTACAAGAACAATGCAGAGCTAAAAAACATTAGCAT	33.6634	3	Chr1A:320354197
IAB30573	chr1A	319080157	T	D_Functional_SNP_MODERATE_7734	D	60K	AGAATAGTGTTGGACAGGCCAATTTGGGCATCAGAATTTCTCTACTAATGTTCACATCACTGTGTAACCAGGTCCTCCTCCGCCTTCCGGGACAGTCCAC[T]CGATGTTTTGCTTTGGATCTTTTATGTCACAAGCCTGCCGATAGCGTCAACAGCTTAGGTGGAGGGAACACAAGTAAGAGGCTCAAATAATAAGTTTCCA	50.495	1	Chr1A:320717834
IAB00383	chr1A	319083275	G	B_wsnp_BE585780A_Ta_2_2.1_10.1534g3.114.014563_ESM5	B	60K	CCTTTTGGTGTTTTAGGATCTTAGTGTTTTGATTTCTGATTTGGGTAGACAACAGACCGGTGCTTGTGTAGCTTCCGTGCTGTTTTGGCATTCTTCTAAT[G]CAAAAAACAAGTTCAACAAAAAAAACTCAAGTAAAGATTTGTGTTCATAGAAGAGATCACTTCACACAGCAAAGGCAGAGAAACTTATTTTTTGCTGACT	36.6337	1	Chr1A:320720952
IAB30574	chr1A	319446909	C	D_Functional_SNP_MODERATE_7735	D	60K	GAGCGACGGAAAGAACGCGAAGACGGCCATTTTCCCGGTGATGTAGAGCAGCTGGTCGCGCTGCGCGGCGGCGATCGCGCGCACCGCGGGCTCGTCGAGC[C]GCTCGCCGAAGCACATGAGCACCAGGAGACAGAACATGGCGTACTGGAACGTCTCCACGACGGCCGCCCCGCCGGATGACGACTCGTCCCGCAGCTTGTC	70.297	1	Chr1A:321082448
IAB15275	chr1A	319889239	G	D_Functional_SNP_MODERATE_575	D	16K	GCGGTCGGCGACGAAGATGGAGAGGCGGGACCCCACGCGCAGGGACACGATGGGGCCGTAGCGCTTGAAGAGGCGCCGGAGCAGGGGCTCAACGTCGGCG[G]GCGAGTTGGTCAGCCACACGACGCTGCCCAGCACCGGCAAGGACGGCGGGCCGGGCGGGACGCGGAGCCGGCCGCCCTTGCGGCCGCGGAGGAGTAGGAT	72.2772	1	Chr1A:321522297
IAB00384	chr1A	320222879	C	B_wsnp_Ex_c5634_9907829.1_10.1002csc2.20098_ESM3	B	3K	CATTGTACATTCCACTGATACTGCACGCTAATATGACTCGGTATTTGTCTACTACTTCTACTCGTCAAAAAAACGAAGAACACAAGGACTATCAAACCTA[C]GACACATACAACCCCACACAACACAACCGGCAGCCCAAGATTATGCACATCGCCGCTGAAATGTGGTGCCCTAGCTTAGTTCCGGTGAGGCTGAGCAGGG	43.5644	1	Chr1A:321854481
IAB00385	chr1A	320223727	C	B_wsnp_Ex_c5634_9906981.1_10.1002csc2.20098_ESM3	B	9K	CATGCTTCGACTTCTTCCAGCTCTTTTACAGCTGAAACACTTCCCCTGGATAATTGCCTTTTGACTTCCCCACTGATGGTAGCATGAAGCTCATTGAAGG[C]CTGTGCCCAACCAAATTTCTGAGGGACATGCAACTCCACCAATGGATTGGGACTGCCTGACAGTGCAGCCACAAAGACGCTGCAGGTAAAGACTGTCACA	47.5248	1	Chr1A:321855329
IAB15276	chr1A	320334707	G	D_Functional_SNP_MODERATE_5410	D	16K	TGGTGTGATGGAGGCGGCGGCGGCAACTGGGGCGGAGACGCCGAACCTGTCGGCGCCCGCGACGCCGGGGACGCCGGCGCCGCTGTTCGCGGGGCCGCGG[G]TGGACTCGCTGTCGTACGAGCGCAAGTCGATGCCGCGGTGCAGGTGCCTGCCGGTGGACGCGTGGATGTCGCCCAGCGCCTGCGTCCTGGAGATCCCCGC	78.2178	1	Chr1A:321965531
IAB30575	chr1A	320754542	T	G_gap_SNP_OTHER_14241	G	60K	TTGTGTTGTTTTTTTTTGCAGGGTTCACTGTTGTGTTCATCTTAAGAAAACCTGGTGGATTAATTTTTGGTATTCCCTTTTCTATTGAAAGGGTATTAAA[T]GGTGTGCCAATGAGGTGGGTATTGGATTCATGATGTTTGCAAATTACCATCAGGCAGTGAAAATTGTCAGACCTGTGGGGAAGAAGCTGAAAATAAAGAC	36.6337	1	Chr1A:322379442
IAB15277	chr1A	321114270	T	G_gap_SNP_exon_4255	G	60K	CCGGTTCGTGGCGGGGGAAGGGGAGGCTGCCGGGGTCGACTTCAAGGGCGGCTGCTTCGAGTTCCTCCCGTTCGGGTCTGGTCGCCGCTCATGCCCCGGG[T]TGGCGCTCGGCCTGTACGCGCTGGAGCTCGCCGTCGCTCAGCTCGCCCACGGCTTCAGCTGGGCGCTACCTGACGGCATGAAGCCATCGGAGCTTGACAT	71.2871	1	Chr1A:322738676
IAB30576	chr1A	321523071	T	G_gap_SNP_OTHER_14242	G	60K	AAGCGCGCCGTGGAGGATTTTGTCCGTCAGTGTGCCGTCTGTCAGCATGCCAAGCACGAGCACACGCACCCCGCAGGCAAGCTACAACCCCTACCCATTC[T]TACGGAACCATGGCACGATCTGACTATGGATTTTGTCGAGGGGCTACCCAAATCAGAGGGGTCTGATGCCATCATGGTCGTCGTCGATCGTCTGACCAAG	56.4356	1	NaN
IAB00386	chr1A	321878547	C	G_gap_SNP_exon_0094	G	60K	GTTTCTAATCCACACCAAAAGAAAACAAGTAGAGCCATCATTTAAACATACTAGAATCATCGGGAGTTGTTTCCTTCAAATACTCTTGATCATAAGAAGA[C]ACTGTAGTCCCCAATTTTTTAATGAAGTAATCTTTCACAAAGTGAGCATATGTTTCCTGCAAAGTCAGTACATCGAATTTTATAAATCCATGTGCATATC	34.6535	1	Chr1A:323499499
IAB30577	chr1A	322575670	C	G_gap_SNP_EXON_14243	G	60K	GTGTTATCACTTATATCTTGCTGTGTGGTAGCAGACCATTCTGGGCACGCACTGAATCAGGAATTTTCCGCTCTGTGCTGAGAGCTGATCCTAATTTTGA[C]GATTCACCATGGGCATCAATATCTCCTGAAGCCAAAGACTTTGTCAAAAGACTTCTTAACAAGGATTACAGAAAAAGAATGACTGCTGCGCAGGCACTCT	42.5743	1	Chr1A:324191600
IAB15278	chr1A	322936395	A	G_gap_SNP_other_4257	G	16K	CCGAATCCGAGTAACCACCACGGTCTCGATGAACCGCTCCCACTAACTCGCCATCTGCCAGCGAGTCGCCATCTTCCTAAGTCACTGTTACGGGCACGCC[A]CCCAAATCCGAGGGCAGATTGTTTTTTCTGCTGCAACTGAAACCGGGCAGGGTCGTATTCGACTGTTGTGCTACAAGGGATCAAGTCCCAAGGAGATTAT	55.4455	1	Chr1A:324541437
IAB30578	chr1A	323286439	T	G_gap_SNP_EXON_14244	G	16K	ACATTGCCGCACACCACAGGAAGATGGCCTCCGACGCCGACGCCGTGGCCGCGGCCGCCTCCGCCACCACGCCGGTGACCTCACCGTCCGCGGCATCCGC[T]GGCGCCAGCATGACGTGCCTCGAGGCGTGCCGCATCGCGGCGGCGAGGCCGCACAGCTCCTTCTCTGCGCGCCTGCGTGCCCGGAGCGACGCGGCGACCA	78.2178	1	Chr1A:324888166
IAB00387	chr1A	323643065	A	C_KC775782.1	C	16K	GGGAATCGGTGAGATCCCTACCGGCAAGATCAAGACGTAGAATAGCGTGTGGAAGGGCATAACCCTCATAGATTGGGACTGTGTGACTGACACCATCTCC[A]GAATCCAAGACAATACCTATTGACCAAAACAAATTGCAATGATCAACAATCACAGAGCATAAATCCAGTTAGTTGCTACTCGATGAAGATAACACAGCAG	41.5842	1	Chr1A:325242466
IAB15279	chr1A	323645415	G	C_KC775782.1_3	C	16K	AAACAGCACTAGAAGGCGGTCCGGGACTTGAGGGAGGGCAGACAGACGCTCACCTGAAGCGAGAAGACCGGGGGGAGGCGGCGGCGGGAGGCAGCGGAGA[G]CGCAGGCGAATGGTGGGTGGGAAGAGGGGGGAAGGAGGAGGGCGAGATATAGGTGCGGTGCGAGGGCGTGGGAGCGGCGGGGGTGGTGGCCGGTGACGGT	69.3069	1	Chr1A:325244816
IAB30579	chr1A	323963103	A	G_gap_SNP_OTHER_14245	G	60K	CGATGCCTTCTCCTCCGGCCCCTACGACGCCGCAGTCGTCTCCCATCGTGCAGGATTAGTTCCGATCGCGCCACTCGGCGAAGCCGCTCGCGTCCGAGGC[A]CCGTCGTCTGTCCGGCGAAAAGAAGAGTAGGTCTCGGCCGGCGTGCATGCAGAGAAACCTGGATGGTCAGACGAACTCAGACCGCCGCCGGAATCACTAT	65.3465	1	Chr1A:325561374
IAB15280	chr1A	324293734	T	G_gap_SNP_other_4258	G	60K	CTTTTTTTCCCAACATGCCTTGTTGATTTATACAGAGCTGGGGGGACGTTGCTGCCAATGAAAGCAAGGATCAATTTTAATTTAACACCTTCTCACAACT[T]TGTCTTCAGTTGTGATGTAATTATTAGCTCTGATCTGCTAATAATTGACATGCATTAGCAAGGAAGTTAGTTTTTTTATTGTTTTCGAAAGAGCATCGAT	33.6634	1	Chr1A:325890519
IAB30580	chr1A	324616116	C	G_gap_SNP_OTHER_14246	G	60K	TCTAACCACTAGTGCTCTTGCGCCCTGTAGCTCATCATTTAGTGGAACAGCAACAATTGGTTCTATCATACTTCCAGCATCTGAACCACTACATACATAT[C]AATCTTGATCAATACCAACTGTCAAACAGCCAAATCAAATTCAACACATACGCATATTACTATACATATTGGTCAAAACTATGCTTAAAAAAACATTGGT	34.6535	1	Chr1A:326212927
IAB15281	chr1A	325047151	C	D_Functional_SNP_MODERATE_5411	D	60K	GCAAAGCAGGCAGTTGAGAAAATAGATAAGATAAGAGAAATAGCAGTCAGGACTCTGCACAGGATTCTGTACAACCAAGAACAGTTTGTCCCGTCTATAC[C]TTACAGGAAGCTGTTGGAAGAAATTATTCCTAACAATTCTGATTTGGAGTGGGCAGTAAGTAATTTTTCACCAATTTCACTTCTAATTATTGTCAAACTC	40.5941	1	Chr1A:326640823
IAB30581	chr1A	325374519	G	G_gap_SNP_OTHER_14247	G	60K	GATAGTGTGACTTCTTAGATATACTGCATACTGAAAGTTAAGAACCCCAACTGATTTGTTCTCCATCTGATTGCTTGCTGGTTACTCAGTTTTTATATCT[G]GACAGTGTTGTAATACACTATTGTGTCCCTATGATGTGAAAGTTATGGTCTGAATAGCTTTATATTAGGATCCGCTTGAGTCTCTACGATGTTCTCTCTT	37.6238	16	NaN
IAB00388	chr1A	325783921	C	G_gap_SNP_exon_0095	G	60K	TTTCATCAGTATCCACCATGTGGAGTTTGTGGATCCTATATATCCTGGATTGAACTCTCTTGAGAGCTTGGAGCTTTTTACGAAGGCTATGAAAATAGAA[C]CCATGAGCTTCTTGCAGCGCTCAGTTTGTTATGATAAGAGGCAGAAGCTTACACTTGCCATCTCTTTGGGTTATGTTGTTCAAGTGTACCCCAGTGTTCT	42.5743	2	Chr1A:327375194
IAB15282	chr1A	326022600	T	G_gap_SNP_other_4259	G	60K	AAGAAGCAAAACTACATGCCGTTCATAGTAATTCTAGATGGTCACAGCTAAAATGATAGCTTGGCTGTGTAGACTACTTCAAGAATCTGTCTGACCGCCA[T]TGTTGTTTATAAACTATAGAGGCTCACTGGCCTATACACAACTCTTTCAGGTTGTTGAGCCTCGCCTAATCTAATAGAATATTTTTATATAATGTTTTGG	40.5941	1	Chr1A:327613384
IAB30582	chr1A	326572060	G	G_gap_SNP_OTHER_14248	G	16K	TTGGTACAGTCAACAGTGGGTTTCGTTCAATTGATCAGGAGTAGGAGATCTTGGTGTTAGACCAAAAATTCAATTATGTCGTCGTCCCAAAATTGTTAAT[G]TGATGTCACAGTAGCCACTATCTACCACGCACCATACAGAAGCACATCAGACAACCGAACTAGCAGCAGCAGCCAATTCACACTAGCAGGATCATTGGAT	40.5941	1	Chr1A:328161814
IAB15283	chr1A	327017267	G	G_gap_SNP_exon_4260	G	60K	TACCGGCGATGATGTCGGCGCCGCCGCTGATGAACTTGGACACGCTGTGGACGACGATGTCGGCGCCGAGCCGCGCGGGCGAGACGACGACGGGGGTGAA[G]GTGTTGTCCACCACCAGCTTGGCCCCGGCCTCGTGCGCCACCCGCGCCAGCATCGGGATGTCGGCCACGGCCAGCGTCGGGTTCGACATCGTCTCCACGT	74.2574	1	Chr1A:328604760
IAB30583	chr1A	327017790	T	D_Functional_SNP_MODERATE_7736	D	60K	CAGCTCCCCCGTGAAGAGCCGGCGCATGGTGTCCGGCTCCATCACGGTGAACGTGGCCGAGGCCTCGATGGACATGTTCACGCCGCCGTGCTCCCCGAAC[T]CATGCCGCGCCGCGGCCAGTGCCGCCGCCGGGTCCGACTCCCGGCGGCGCGCCTTGGGCGCCTTCTCCTCCGTGCTGCCGTTGTCGTCGCCGAAGCCGTC	76.2376	1	Chr1A:328605283
IAB00389	chr1A	327271405	A	G_gap_SNP_exon_0096	G	60K	TATCACAGACAGGTACTATAGGCACCAGCACAAACCATAGTATGAACGCCGGGACGTCGATCGATCACTGCTTGTCGTTGGCCTCGGTGGCGGCGGCGGC[A]GCAGGGTCGTCCTCGTCGGCGAAGGCGGCGGCGGGGAAGGAGCGACCGATGCCGACGTTGGACTTGAAGTAGACCTTGTCGGCGCCGTCGAGGCTCATCT	71.2871	1	Chr1A:328856993
IAB30584	chr1A	327584509	C	G_gap_SNP_OTHER_14249	G	60K	ATCTTGATACCTTGGGCATCACACATGAATTCTCAGCCCCGTACACGCCACAGCAGAATGGTGTCGTCGAACGCAAGAACAGAACACTCATTGAGATGGC[C]AGAACGATGCTAGATGAATACAAGACTCCAAGAAAATTCTGGCCTGAAGCCATTGACACTTCATGCCATACAATCAATCGTGTTTATCTTCACAAGCTTT	46.5347	5	Chr1A:329169382
IAB15284	chr1A	327998581	C	G_gap_SNP_other_4261	G	16K	ACTTGGTCACTTATCCCATTGCTACTATCACACGGCCTCAGTTTCAGGATGCCTTCCGTGCTGCACATGTGTCTGTTGGTGCTATGAGTCTGAAAAAGAA[C]GAGTTTCGCAGTTTGCGCCAGGGAGGTCGCACAGTTAATGCGTTGCATGTTATGCTCCTAATGATGTTAACACTGATGCAGCTAGGCAAGAGAAATTCTT	51.4851	1	Chr1A:329582113
IAB30585	chr1A	328354053	C	G_gap_SNP_OTHER_14250	G	60K	GAAATGCAATGATGGGTTTTGCTAGTAGGCAATGCAGAAATGGAAGGTAAGGTGGTGGACTATACACGGTGTTGGATTTGGAGGCACGGTCCCTAAGTAG[C]CGAAACACCTTAGGAGACACAACTCACAACACAAACAAAATTGGGTTAAGTTGGGGTGGCGGAAGTGTATGGTGGGCAAGCCTATGCGGAAGTGGTGGTG	47.5248	1	Chr1A:329937321
IAB15285	chr1A	328714967	C	G_gap_SNP_exon_4262	G	60K	AGTAATTCTAGTATCTCTCGAGTTGACCAACTGTACATTTTACTGTCATAAAGACATCCAGGGTCATTGGGACAGGAACATTTGGCTGTGGAACGGTTAT[C]GTCGAGGGAGAGGATTTCATTGCAGAGAATATCACGTTTCAGAACTCAGCTCCTCAGGTACTAGTTGTTCACCTATTCTCCTTGCACAAAGAGATGATCA	47.5248	1	Chr1A:330296119
IAB30586	chr1A	329021600	G	G_gap_SNP_OTHER_14251	G	60K	ATGGTAGCAACAGTAAAATATATACAAGCAGGCACTCCCTTCTCTGTATACCAATTCAAAGTCCAACCAATGTCTCACAATATTTTTCAATTTTCAGCAT[G]ACCCCCTTCTTCACGAGGAAGCATGCTCTGACAAGCTAAGTTAAGTTACACATGTAATGGCCAAATTGGGGGAAATTACTAGCTAAACAAGTTTAAGCGC	39.604	1	Chr1A:330601572
IAB00390	chr1A	329248461	C	G_gap_SNP_exon_0097	G	60K	AGCACGCAGGCGGCGTCCGCGTCCTCGAGCGACGGCAGCGACGCCACGTAGGCCGCCGCCTTGCGGAAGAGCGGGTTCTCGGCCCCGTCGTTGCCGCCGG[C]GGCGGCGAAGCGCGGCACCTCGTAGTACTGGTACGCCTGCGCCCACTCGTCCGCCCACCGCCACAGCCGGCGCGCCGCGTGCGCCGCCGACTTGTAGGAC	74.2574	1	Chr1A:330828086
IAB15286	chr1A	329751776	A	G_gap_SNP_other_4263	G	60K	AACCAGGCGGTAGCGCATGAGCTCGCGTGCCATGAGCAGCGCAGCCTGCACATCCGTGGGTACGCGACGAGCGTGAGACGATGAGCTGGCCGGAGTCAGC[A]ACGGGGTGGCGGTGCGGCCGTCCCGCCGCACAGAGGGGTGCAGTGATGATGCTTGCTGCTCATTTGCTGCCAGGCCGGTAGCGGTGTTGGCAACAGGAGA	68.3168	1	Chr1A:331328270
IAB15287	chr1A	330687561	C	G_gap_SNP_exon_4264	G	60K	CCGGCTTCCCGGCCGACCGCATCGCGTACTACAGCTCCGCCACGGGAGCCTGGACGCCCCTGGCTTTCAGCGCCGCCGGGTACGCCGGGGTCGAGCACTA[C]AGGGGGCGGTTCTACGTGGCCTTCAAGAATCAGCTCTGCGTCATCTGCGAGCTTGAGTGCGGCGCGCCCCCTGCCGTCATCCCGCTCGAGCACGTCGAGG	65.3465	2	Chr1A:332260666
IAB00391	chr1A	331271185	T	G_gap_SNP_exon_0098	G	60K	GTTTCAACTCACGGGGGCAACCACAAAGGCACCATCTTTCAGCAAATCTTCTTGAAGAACCATACTCTTCATTTTACTTGGAGCAGCAGCTGTAGATTTT[T]CGCTCTTGCGGCACTTCTGGGAGAACAAATATTATGCAATTAAATGCTACACTGTCAGGGAATATGTCAAATATCTGAATACTTAATCATGAACTGAGTA	39.604	1	Chr1A:332841549
IAB15288	chr1A	331637326	C	G_gap_SNP_other_4265	G	60K	GCTCCCACAATGCATAGACAGAGTAACGACATGAACCAAGTGTAGAAATGAATAGAAGGTGAAAGTAGACTGTCTCACCTCAGAGTTACTGAAGCGCAGA[C]AGCGGGTAATTAACTGAAACAAGAGTTACTGAAGCTAGCTTACCAGGCTCTACAAAAGAATGGCCGTGGAGAACACACAGGCAAGTCGAGCGAGCCTGCA	44.5545	1	Chr1A:333206326
IAB30587	chr1A	332044499	T	G_gap_SNP_EXON_14252	G	60K	CCTTGATCAGAATCTCCATTAAATCCCGTCGCATTGCAACTTCCAGAGTAACGTTCAATGTCACCGGCAGAGGAAAATCATCCGTGGAGCCATCCAATGC[T]GAGTTCGCCGGCGGAAGAAGATCATCCGTCGAGTCGTCCATCACCTGAGGCTGTTACACCAGAGGTATGTCTCCCTTGAAAGTTAATCAGCGATACAAGC	55.4455	1	Chr1A:333610959
IAB15289	chr1A	332581928	T	G_gap_SNP_other_4266	G	60K	TCTGCTAGAGCCATATCAAATTAAATATAAAACATCATCAAGCCACATGTATTCCTTGTCATCCAACGACCTAGACTGCTTCAATGTCGAGCGCTCAACA[T]GTTTAGCGTGTAGTTAATTTCATGCCAAAAATAGTGCTAATCACATGACAACACACAAATAATATCCTAGTAGTTAACATCCGCATGCACTTAATATACT	40.5941	3	Chr1A:334148388
IAB30588	chr1A	332965265	A	G_gap_SNP_OTHER_14253	G	60K	GTAGGTGGTCGAAGTGTCGAAACACTGGAACAAGCACAAACTGATCCTAGCATCGAAGTGCTTTGTTTTTCCTTTGCATCAAACTATATTTGTGTGCTCC[A]GAGTTCAGTGGGACATATGATTGTCGTGCTCCAGCCTGTTTAATCTCAGGTCTGATCTCTTTTTAGCTCTTATATGTATAGTACTTGGTTATACAAACAT	42.5743	1	Chr1A:334528466
IAB30589	chr1A	333288854	C	G_gap_SNP_OTHER_14254	G	16K	TCTATTAGCACATATATTACTTATTTTCCCTTTTACCAAAATCAATCTGCTATTTTCCCTTTTACCAATTTTAAGTAGGACTAAGAACATCAATCATAAC[C]CCGTACGTTCACCGTGATGCAAGAGGTGTGAGCCGAGGAACACTGTTGGAGACACCCCCCATAATTTTCCTCGTCATCATCTGAGTCCTAGAAGATCTCA	42.5743	1	Chr1A:334848863
IAB00392	chr1A	333615941	C	G_gap_SNP_exon_0099	G	60K	AATGAATTCATACAGTTCACCAAGATTCTTCAAGCAAGAATCAATAATGTTGCCCAACTACTCAAAGACACAGAATAGGATATTGGTAGAATTACCTCAG[C]GAAGGACTTATGATTCCCCCTACTAGCAATGGGTTCCATCCGAGCCTTTATTTGCTGACAAGCATCCAAAACTGCAGCACCATACAAATCCGAACTGGCA	44.5545	2	Chr1A:335173826
IAB30590	chr1A	333985177	G	G_gap_SNP_OTHER_14255	G	60K	GTTACCACAAAGTGTTATCCTGCGGTCAAACCTTTTTGCTAGGTCAGTGCCCTCAACCCAAATTGCAGCGACCTCAGATGACACCGGTCTATTATATCTT[G]TTTGGTCAAGCCTCTTATCGGTGTTTAGGTCTATCCTATAATCATCGAGGTTGTCCTTGTGTGCACCCAAACTCCTAAATTGCTGGGAGTATGGGTTTTC	44.5545	1	Chr1A:335539304
IAB15290	chr1A	334448611	T	G_gap_SNP_exon_4267	G	9K	GGCACGGCCTAGCATGAGGCAGGTTTGCCAGTACCTCAACGGCGAGGAGGAAATGCAGGAGGATGCCGTGCTCGTCTTCTCAGACGTCGACTCCATCGAC[T]TCGGCTCCTTGACGTCGCTGACATGGTCGTCATCATGTCAGTCATGTGCAACAATGTCGGCGGGCTCACTGCGCCGTGGACGGTGAATGGCTTGAGCTTG	54.4554	1	Chr1A:336001161
IAB30591	chr1A	334719438	C	G_gap_SNP_OTHER_14256	G	60K	GAGGGTGATTGCCGAACCTCAAGGAGCACCAGCAAAGTCCTTGAAAAACGTGGTTGTGCCGGAGAAATCAGACCGCACCCCACTTATATCGGCTGTACAA[C]CAGTGACACAAAACGTAGAACCGACTCCAGCAGACTGTACCCATACTTCACTAGCCACACCACTAGCCCCACCACACAGGACCTGCACCCAGCAAAAGGT	50.495	1	Chr1A:336271109
IAB15291	chr1A	335013242	T	G_gap_SNP_exon_4268	G	60K	CATTACATATAGATTAGGCCTCTACCAACCAAACATGATTCTGAAGCATGGTGCCACTAACCTTCTCAAAATCGTTCTTTGCATCACCAAAGTCCCCACC[T]AACATGTATGACATTCCTCGGCGGTAGAGTGCTTTGACATGCACAGGATTTGCATCAAGCACCTGTTCAAACACAAGTAAATCAAAACAACAGCAGGATA	46.5347	1	Chr1A:336563025
IAB30592	chr1A	335391155	C	G_gap_SNP_OTHER_14257	G	60K	CGACGGCGAGTAGTAGGAGTATTTCCGAACGGACGTGTTGGCCGGGGCGCCTCTTCGTGAACCGTGGCAAACTCGCAACCGTCCACCGACTCTTCGCCTT[C]CCCTCTCGATTTGGAACTGTTGTCGCACGCTCTTCCTCTCCCTCCTCCATTTTCCTTCAGCCCTTCACCCTTTCTTCTGCCATTGTTCGATCGTCTTCTC	57.4257	1	Chr1A:336940140
IAB00393	chr1A	335826572	G	D_Functional_SNP_HIGH_3519	D	60K	GCGATGCCCTCGCGTCGCCCCGAGCCTGCACCACGGGGGCGCGTCCAGGTCCATGAAGCACCACCTGCATCAGGCGATGGCGGACAAGGACATCGTCGAG[G]AGTCCGTCCGCTGGCACCCGCCGCCTCCGTGCGAGCCGCCGTTCCAGCCGCCGATCGAGGTCATCAAGGCGGAGCAGAAGGCCCCGCTGATCAGGGTCGA	69.3069	1	Chr1A:337374390
IAB30593	chr1A	336157186	A	G_gap_SNP_OTHER_14258	G	60K	CGGTCTGGTTTACTGATCATATTCGAATCAGAAAACCCCCAACTTTTAATTACAAGGCTAATTTTGTTTGCCACCTGTTATTTGTCTTATTGGTTTTTTG[A]TGTCTCAATTTTAAAATAATCAATCATGGTCTTTTCACCGGCTTGACTATTTGACAACAAGCCGCCAGAGCATGATAATCATCAGGTATTCAGAAGCATT	31.6832	1	Chr1A:337705004
IAB15292	chr1A	336476564	C	G_gap_SNP_exon_4269	G	60K	TGGACATGGCCACCCGCAAGATGACGGTGGTCGGCATGGTGGACCCGGTGGACGTGGTGAGCAAGCTGCGCAAGGGGTGGTCGGCGTCCATCGACTCGGT[C]GGCCCGGCCAAGGAGCCCGAGAAGGAGGGCGAGAAGAAGGACGGCGCCGACGCCAAGAAGGAAGGGGAGGGGGAGAAGAAGGACGGCGACGGCAAGGACG	69.3069	1	Chr1A:338023307
IAB30594	chr1A	336709993	C	G_gap_SNP_OTHER_14259	G	60K	GATGCAATGCCACAATTAAAAGCAAATTACATGTTTCATGAATTTTATTGTTAATATAATCTCTATGTTAATATTAATCAATGCCACCGTTTGAGAAATG[C]TACTGTCTTGCTTTCTTTCCCATTTAGATAAGGTAGATGCTTCTTTTTGTTGGCTTATGTGTTATCCACCGTTATTGACCACTAATTGTTTCCTTTGCAC	30.6931	967	Chr1A:338256371
IAB15293	chr1A	337011672	T	D_Functional_SNP_MODERATE_5413	D	60K	CTTCTATTGATAGATCATAGAGGAGATGGCATTGAAATTGTAGCAAGATAAACAACAGTGGATACCTGAGCAAAGGAGTATAACCGCCAGACATAGTATG[T]GTGCTCTTGCGATTTAAGATCAAACAAGAAGTTAAATAAAGAATTCCCTCGTCCTCTTTCCATTATAGCTTGTTCGAAAGCACATCCACCATCAAGTACA	38.6139	1	Chr1A:338556855
IAB30595	chr1A	337150890	G	D_Functional_SNP_MODERATE_7737	D	60K	GGGGAAGCTGAGCTTCTCGGCCAACGGCGGGGAGCCGAGCAAGTTCAGCCTGGAGTTCGGCAGCGGCGAGTTCACCCCGGCCGAGATGAAGCGGATCATG[G]CCGACGAGAAGCTCGCCGAGATGGCCCTCGCCGACCCAAAGCGCGTCAAGAGGTAGGCACCCGTCACAGCTAGCCCCAATGCACATCAATGCACTGCTGC	66.3366	2	Chr1A:338695366
IAB30596	chr1A	337301632	C	D_Functional_SNP_MODERATE_7738	D	60K	CTGCACGATGACCTGGGACTCGTTCACGGGGCGGCCGCCGTGGAGGAGGACGGGCACGCTATGGTGCACCGGGTTGGAGCCCAGGAGGAGCGCGCTCTTG[C]TGCCAAGGCTCTCCTCCACGTACTCGTACGGCAGCGACTTGAGGTTGAGCACCACGCGCACCCTGATGACGAACGGGCTCGTCCACACGCCCAGCAGCTT	65.3465	1	Chr1A:338846108
IAB00394	chr1A	337677633	C	B_wsnp_Ex_c44049_50205457.1_10.1038srep44530_ESM25	B	9K	CACTAATTTTCCCTGGCACCATTACATCAAGAATCGATATACAAACAACAATCATATATGCTATATAGAAAACATGCACTCTTTTTTATTCAATGGGACT[C]ATGTTTCCATGACGTTTACTTGGTCTCCGAAGCAGCGGCGGCGGCATCAGCCTGTGCCTGTCTCTTCTTGGCAAATTCGACCACCCTATCAACTTCTGGC	42.5743	1	Chr1A:339220989
IAB15294	chr1A	337678166	T	D_Functional_SNP_MODERATE_6812	D	9K	CAAACCCCGAATGCCCGTGCCATAAATTTCAATGCACAAAAAGATAGATGTGAAACCTTATCGTCAATGTAGGCGGCCCAAAAACGGGCAATTGCACGTT[T]GTAGGGGTCAGAGGGAAGAAGAGAGGGGCCGACAAGGAACGCCTCATCGATGTACTGAACGATGATCATTGACTCGCAAATGGGTTTCCCGTTGTGGACG	53.4653	1	Chr1A:339221522
IAB00395	chr1A	337776425	A	D_Functional_SNP_HIGH_316	D	9K	GAGGAGGCCGCCGAGCACGATGTCCACATACCCGGTGCTGTCGCCCCCGAAGAAGGGCTTCCCCTTGGAGACATCCCTCAGGGCCGCCTCCAGGGTGTTC[A]ACGCAGCAGTCGCCCGTTTGTTCCCCTCCACCTTCTCCGCCTCCGTCTTGCTCCATGACGCCTGGTTCATCGCCTTCACGAGCTGCTCACGCACAAAACC	63.3663	1	Chr1A:339319782
IAB15295	chr1A	337947897	G	D_Functional_SNP_MODERATE_5415	D	60K	CTTCAAATCCACTTCATATAATAGACATACCACACCTCAGCTCAGTCCTCACTGCAGAAACACCACACGATCTGAAAAAACCGACAGAACATGTCGTCGG[G]GAAGCAGGAGACGGCGGCGGTGCGCGTGCTGGGCAGGTGGCCGAGCCCGTTCGTGATCCGGGTGCTGATAGCTCTTGGGCTCAAGGGCGTGGACCACGAG	62.3762	1	Chr1A:339491254
IAB30597	chr1A	338297674	C	G_gap_SNP_OTHER_14260	G	60K	CTTAAACAATGGGTCATATTACCTCATTGACGTTCGAGAGCACAAAGACTCATGTAAGTCGGAGGAGGAGACCCGCCGACCGTGGAACATTGCTCAACTT[C]GGCCATACTACACCTGAGCCACCGGCTCTCGTCATGTACATACTTTAACATTGTATATACCATGATAAGTAATAAAGTAGGACCATCGGTCTCTTTTCTT	53.4653	1	Chr1A:339840537
IAB15296	chr1A	338589762	C	D_Functional_SNP_MODERATE_4465	D	60K	GACAGCCCCACCGGCACCGGCGACGGGATGAAGACCGAGTTCATGGGGTTGTCGGCCACGCCCTGCCCGACCATGGGCTGGTCCACCAGCACCTGGATGC[C]GTGCGCCTCCAGGTGCACCTGCGGGCCCACGCCGCTCAGCATCAGCAGCTGCGGGCTCCCCAGCGTCCCCGCCGACAGGATCACCTCGTTCTTGCCCCCG	72.2772	1	Chr1A:340131344
IAB30598	chr1A	338595494	C	D_Functional_SNP_MODERATE_7739	D	16K	TTTACATCTAATACATAAACTCTGCAGAGTTTCTTTTGCAATTATGGTACATACCAGTTATAACCAGAGCAGTGAAAAGGGCCAGATGTTGCTCTCTTAG[C]TCCAGTCTTAAGCATATGAGAAGTCATCAATCCTCCATTCGAAATCTGGAACATGGGTCTTTCCGAAGTCCCGAATCCTCCATTCTGGATCCGGAACAAC	42.5743	1	Chr1A:340136887
IAB15297	chr1A	338833368	G	D_Functional_SNP_MODERATE_5416	D	16K	TCTCCGCAACAAGGCGCTCCCGGCCGCACAACACCTCCTTGAGACCCCACCGAGCCCCAGTGCCTTCGATCCAGTCCTCGGCCAGCCTCGCCGCGGCTTC[G]AAGTTTTTCAACGTGCCGTTCTTTCGCGTCTCGGCGAAGAAGTCGAGTAGGAGCCGCTCGGAGGCGCAGACCGCCGACACGGTGCCAACCAGGAGGTTGT	61.3861	1	Chr1A:340373718
IAB00396	chr1A	338836091	T	D_Functional_SNP_MODERATE_5238	D	16K	GAGCTTGCAGAGAAGTCCGACTCGGATTTCCTCTCGGTCGACGACCCCGACTCCGACGACTCCGAGTCGGAGCTGCTGCTGCTGCTGACGGCGGGCACCG[T]TGCCGCCTTCTCCTCCTCCTCCTCCTCCCGGCGCCGCCAGCTGAAGCCGTCCCTGAGCCGGCGCGAGAGGGTCCTGATCGAGAGCAAGGGGTGGCGCAGG	71.2871	1	Chr1A:340376441
IAB30599	chr1A	338836370	C	D_Functional_SNP_MODERATE_7740	D	60K	GCCGGGACGCAGAGGTGGCGCGGGTAGCAGCGGAAGCCGGCGGCGCTGCACGAGTCGCAGTCCAGCTCCAGGAGATCCTTGAGCCTCAGCGGCCTACCCT[C]GACGCCGGCCACCGCCATTGCCGCGCCACTCGCTCCTCTCCGCGAGCTGACCACCGAGCAGAGTGAAGCGAGAGCAGAGCACAAAAGGCCACTGTGCTAG	69.3069	1	Chr1A:340376720
IAB30600	chr1A	339165013	C	G_gap_SNP_OTHER_14261	G	60K	TTGGGCCTCGAGTTTTTCTTGCTCCAAAATTGCCTTGAAGCAAGTGCCATATGTTCATGATATGCATACTTCGTATCTTCGGGGTTGCTCTCCTCTTCTT[C]CTCTTCTTCTTCTTCCACGGTGAGCTTGGCCTTCAATGTAAGGTTAGGCTTCTTTGCCCGTTGAGAACGGAGCACCGCATTGTCAGCGGTCTTGTCCAAA	45.5446	1	Chr1A:340702322
IAB15298	chr1A	339484386	A	G_gap_SNP_exon_4270	G	60K	CCGCGGCCCCCGGTGATGATCCTGGACACGGGCGCCCGCGGCGCGCCGACGCTGCGCGCGTTCCCGCACGTCCTCTACGTGGACTGCGAGGGCGCCGCCG[A]CGACCCGCTCGTCCGCGAGGCCATCAAGGAGATCGAGAAATTCGCCGTGTTCGTCCGAGTTCTTGGCTGCTACGCCGCGGACACCAACGTCTACGATCTG	68.3168	1	Chr1A:341020715
IAB30601	chr1A	339710797	G	G_gap_SNP_OTHER_14262	G	60K	TCTGTACTATTAAAGTATTTCGGTCACTTACGACTCACGGGAGAATTGATCCCCCCGCAGACTTTGTGCGGCAACAGCGCCCCCCAAGGTAGGACCCTCT[G]TGGGAGACTTCTTCTCCCGCTTGGAAGCTTCGGCTTCCGAATCCCCGGGCGCAGTCCTTTTCCTCTTCTGGTCGTCTTCCTTCATGGAGATGCTCGCTCC	65.3465	1	Chr1A:341245405
IAB15299	chr1A	340012207	T	D_Functional_SNP_MODERATE_4466	D	60K	AGAATTAACTGAAAGAGTACCTGCAAGCCAGGAGTGCCATCTGTTGCTAGAAGAGTTATCATTCCATAATCTGAATGAGCTGATGCACCATAATTTCCAT[T]ATCAGACTCGTTTACTTCACCTACAGTAAACTTTTTATTATTTTCCATTCTGTTTTCTCTACAAAAATAACATTTAGAAAGGAAAAAGAAAAGGAATACC	31.6832	2	Chr1A:341546348
IAB00397	chr1A	340013200	C	G_gap_SNP_exon_0100	G	60K	TATAATTAGAATAGAACTTCTGATTCTTTCAAATGACACAAAGGAAAGACAATGATGTAACCTGGGTAGTGCAATAGCCGAATAACTTCTGAAGAGCAGT[C]GACTGCACCAATCTTCTGAAAGAATTCAGCTTCTAGGTCCAGACTCAGAGCAATTAGAGAGAGTATCCTTTTGCCAGCAGCCCTGGTTGGTAATCAGAAT	44.5545	1	Chr1A:341547341
IAB30602	chr1A	340411165	A	D_Functional_SNP_MODERATE_7741	D	16K	GTCGGACAGGCACGGCGGCACCTTCTCCAGCCTCGCCGCGATCGCCTTCCACCGCCCGCCAAACCCCGTCGCCGCGCGCGCAGCGTCCAGCGCGTCCGGC[A]CCAGGCCCCGCGCCCGCTCGAGCAGCTCCTCCGCCGTCCCGGTCGGCGCGTCCCCGGCCGCGGCCGGACTGCTGTGCAAGCTCATTTCCTGGTCGCACCA	82.1782	1	Chr1A:341942547
IAB15300	chr1A	341015774	A	G_gap_SNP_exon_4271	G	60K	CATCCAGGTAGCATTGAGATAATGCATTCTGGCCGTCCGAGGTGGAGAGCTGGAAGCGCACCGGCTTCTTGTTCCAGCCGTGGACGTTCTCGGTGCTGCA[A]ACACGGCGTCCAAACCGCTTGCTGAACTTCCCAAGATGAACCCTGAAGTATAAACTGTAGGTTCCCACGGGGAAGCAGAAATCGAGCTCCCCAACCACTT	56.4356	1	Chr1A:342546035
IAB00398	chr1A	341867817	T	G_gap_SNP_exon_0101	G	60K	ATTTACAGACCAACCCCTCCACTTCCCATTTCGTATCAAACCAAGTCCACCTCTATCTCGCCGTCGCCTCCCCGCTCCTTTGCTTCCGCCCGGCCGTTTC[T]CTAGGGTTTAACGCCATGGACGTCGAGGACGAGCTCCAGACCGCCCCCGCGCCCGCGGACGGCGGAGAGTCCTCGCACGCGCTGGTGTCCGGGGACCAGT	66.3366	1	Chr1A:343430787
IAB15301	chr1A	341869554	C	D_Functional_SNP_MODERATE_5417	D	60K	TGCCCCCTTCTGAAGTTTATAGAGACAGGATCAGAGCTAAGGAGCAACTATTCTGAAGTTATAGCTCCACACGATGTTGCTGTCTATGGTGCACTATGCG[C]GCTTGCTTCTTTTGATCGCTCAGAGCTGAAGGTTCGTCTTTGCCTGAACTATTTTTTCCCTTCACATGGATCTTTTATGTTAATTGTTCTGGCTAAACCA	47.5248	1	Chr1A:343432524
IAB30603	chr1A	342157402	G	G_gap_SNP_OTHER_14263	G	60K	CTCTTTATCCCTTTCTTATTCAGTACATGGGATGTGTAAAGATTACCCCTCTTGCGACATGCCTACCATGCGGCTATGCCTCTAAGTCGTGCCCCAACAC[G]TGGGAGATATAGCCGCATTGTGGGTGTTACACCCTACCAGCCCATAGAGTTAGGTATGATAGCACTATTTGCTATAATATTAGTGGGTAATGACTGTTTT	55.4455	1	Chr1A:343718950
IAB15302	chr1A	342381314	G	D_Functional_SNP_MODERATE_2967	D	60K	GCAAGCACATCTACTAGTATGAATCCTGCTAAAGCTGAAGAAACAGGTGCAGATCTTCCGAAAGGAATGAATGATATGACAATAAGCGATGATAAAGTTG[G]CCATAATAATGATAAGGTTATTTTGATTCTCCGCCCATGACTTGTTGACCTAATGCCATTTATTCTTTTGCTATTTATGTGATGGCTTTTCTGACTATAG	36.6337	2	Chr1A:343941382
IAB15303	chr1A	342434075	G	D_Functional_SNP_MODERATE_5418	D	60K	CCACCCGAGCTTGCCGGCGACGTGCCGCTGCAGCGCGACGGGCACGAGGCCGTCCTCGTCGCCCTGCCACAGGTGCACCGGGCACGGCGGCTCCGGCAGC[G]CCATGGGGTCGAACTCCCACTTTCCGAACATGACGGCCATGTCCCTGTAGTAGGACTCCTGGATCCCCTGCTGCGTCGCCATATCCCTCTTCTTCCGGAG	68.3168	1	Chr1A:343993721
IAB15304	chr1A	342434906	C	D_Functional_SNP_MODERATE_3271	D	60K	GAGCCGGTGAAGCCGTGGGAGAAGACGACCTTGAACCGCGCGCTCTCCTTGGGCACGCCGGACTCCTCGTACGCCAAGTGCCGGCCGTCCCTCATCCGGA[C]CCGCGGCGCGGTGATCGGGGGCCCGCCGGGCGACCCGCACGGCGTGGGCGCCGGCGGCTGCACGGCCCGGAGCAGCCACTCGCCGAGCTGGCCCGCGAGC	80.198	1	Chr1A:343994552
IAB30604	chr1A	342878302	T	D_Functional_SNP_MODERATE_7742	D	3K	ATGCACGCTGAATTAGACGGAGGGCGCCTTACATGTATCTTCTCGCTGGACTTGTGATGGCTAACCTCGAATGGTATCACCGCGGTCCGGATCAGCACCG[T]CGTTAACGCGATAGAAGCCCACCTGAGCACCAGACCAAATCCCACATGAGAGGCGGATATGAGCAAACCAAGCACACGACCCAAAGAAACGGATGGCGAA	55.4455	1	Chr1A:344436354
IAB15305	chr1A	343419961	C	D_Functional_SNP_MODERATE_5420	D	60K	GGTAGCTGTCCACAGCATAGGTAGAAGAGACATTGCTCTCACAACCTGCCTTACATTATCTTCCATCTTGCGAGAGCGTTCTGTACGTTTTGCTGCAACA[C]CATAGTTGACCTAAAAGCCAAAAACTCATATTAGTCATCCCTCCATCCATTTGGAAAGGTAAGGTGTCCACGCTTCCCAGTGCTTATCTTTGACCAACAA	40.5941	1	Chr1A:344976896
IAB00399	chr1A	343675702	T	G_gap_SNP_exon_0102	G	16K	TCCCCTGTACGGAGGAGGAGGGGAGGTGGTGTCCGGCATGGGCACGCCTCTGGGGTTCCCGCAGCAGGACGCCGCCGCCACATTCTTCATCGACGGCGAC[T]TCGCCGGCGCAGGCGAGACGACGCAGTCGCACATGCCCTTCTTCGGCGACATGGGCGTGGTCTCGGACCACGAGCTCAGATGGGACACCTTGCCGCCCTG	68.3168	1	Chr1A:345230222
IAB30605	chr1A	343962764	G	G_gap_SNP_OTHER_14264	G	16K	GCGCCCTCCAACCTTCTCTCCTTCCTCGCGCGCGCCCAGAACCCTAGCCACGGCACTCGAGGAGTGCTGGTGGTGCACCAAGCGCTGCCTCGACTGGGGC[G]TCGGTGGCGGCCCCGACCACATCCTCGACGACGCCCTGCTGCTCATCCTCCATGGCGTCAAGGCCGACGAGGAGTCCGGCAAGGTCGCCGACCTGGAGTC	70.297	1	Chr1A:345515522
IAB15306	chr1A	344184086	A	D_Functional_SNP_MODERATE_1623	D	16K	ACCAAGATCCGGATGAACAAGGTCGTCAGGAAGAACTTGAGGGTCCGGCTCGGCGACGTCGTCTCTGTTCATCCGTGCCCAGACGTCAGATACGGGAATC[A]CGTGCACATACTTCCCGTCGACGACACGATCGAAGGGATCTCCGTTAGCCTGTTCCATGCCTTCTTGAGACCATACTTCCTCGAGGCCTATCGACCCGTC	58.4158	1	Chr1A:345735984
IAB15307	chr1A	344184124	A	D_Functional_SNP_MODERATE_6252	D	60K	GAGGGTCCGGCTCGGCGACGTCGTCTCTGTTCATCCGTGCCCAGACGTCAGATACGGGAATCACGTGCACATACTTCCCGTCGACGACACGATCGAAGGG[A]TCTCCGTTAGCCTGTTCCATGCCTTCTTGAGACCATACTTCCTCGAGGCCTATCGACCCGTCAGAAAAGGGGACCTTTTCCATGTGAGAGGCGGGATGAC	54.4554	1	Chr1A:345736022
IAB15308	chr1A	344184127	T	D_Functional_SNP_MODERATE_6253	D	60K	GGTCCGGCTCGGCGACGTCGTCTCTGTTCATCCGTGCCCAGACGTCAGATACGGGAATCACGTGCACATACTTCCCGTCGACGACACGATCGAAGGGATC[T]CCGTTAGCCTGTTCCATGCCTTCTTGAGACCATACTTCCTCGAGGCCTATCGACCCGTCAGAAAAGGGGACCTTTTCCATGTGAGAGGCGGGATGACAAG	53.4653	1	Chr1A:345736025
IAB15309	chr1A	344184158	C	D_Functional_SNP_MODERATE_4469	D	60K	CCGTGCCCAGACGTCAGATACGGGAATCACGTGCACATACTTCCCGTCGACGACACGATCGAAGGGATCTCCGTTAGCCTGTTCCATGCCTTCTTGAGAC[C]ATACTTCCTCGAGGCCTATCGACCCGTCAGAAAAGGGGACCTTTTCCATGTGAGAGGCGGGATGACAAGCGTGGAGTTCAAAGTCATAGAGACTGACCCT	53.4653	1	Chr1A:345736056
IAB15310	chr1A	344184748	C	D_Functional_SNP_MODERATE_5421	D	60K	CTTCATCGATGAGATTGATTCCATAGCCCCAAAGAGAGAAAAGACCAACGGAGAAGTCGAAAGGCGTATTGTTTCGCAGCTGCTCACTCTTATGGATGGG[C]TTAAATCCCGTGCACATGTTATTGTTATGGGTGCTACGAACCGCCCGAACAGCATCGACCCTACTCTCAGAAGATTTGGTAGGTTTGACCGCGAGATCGG	49.505	1	Chr1A:345736646
IAB30606	chr1A	344185082	T	D_Functional_SNP_MODERATE_7743	D	60K	GCCCTTTGTACTGAGGCTGCTCTCCAGTGCATTCGTGAGAAGATGGATGTCATAGACCTCGAGGATGACACCATTGATGCAGAGATACTGAATTCCATGG[T]TGTCACGAACGACCATTTCAAGATTGCACTAGGGACAAGCAACCCATCTGCTCTTCGTGAAACTGTTGTTGAAGTCCCAAATGTCTCTTGGGAGGATATT	46.5347	1	Chr1A:345736980
IAB15311	chr1A	344185894	C	D_Functional_SNP_MODERATE_6813	D	60K	CGGTGCAGATATCACTGAAATCTGCCAGCGTGCATGCAAATATGCCATCAGAGAAAACATTGAAAAGGACATGGAAAAGGAGAGGAGGCAGAAGGAAAAC[C]CTGAAGCCATGGAGGAAGACGATGTGGATGAGGTCGCTGAGATCAAGGCTGCTCACTTCGAGGAGAGCATGAGGTATGCTCGCCGGAGTGTGAGTGATGC	48.5149	1	Chr1A:345737792
IAB30607	chr1A	344294106	T	D_Functional_SNP_MODERATE_7744	D	60K	CTGCCAGATTCATTCGAGTTCCTTGCAAAGCTTCGTGTATTTCACGCCGACGAGACTCCGCTAGAAGTACCACCAAGAGAAGTTATCAAGTTAGGGGCTC[T]GGTGTGTATTTATTGTCGCTCTGCTATAAGTTAATAGTAACTTTACTCCTTAGATAACTGAATGATGTTTTCTTTTGCGTGTCAGGCGGTGGTCCAGTAT	41.5842	1	Chr1A:345846004
IAB15312	chr1A	344481064	G	D_Functional_SNP_MODERATE_6559	D	60K	TCTGTCAACGATGTGAGCGCCTTCTTCTTGGCCAATATATTGTCAGGCATTGATCTGCTTGCACCCACATGTCGTTCGACATAGCATGGAGCTTCATTCA[G]ACTAAAGATCTCCTCATCCTTCATGCTGTCTCTGCCTTCAGTTCCTGAGCCACCTGGAATAAGTAAGATGATGATCAGCAAAACATCTAGCTGCAATCAG	48.5149	1	Chr1A:346032189
IAB30608	chr1A	344483684	C	D_Functional_SNP_MODERATE_7745	D	3K	CTTCCTAATGAATATGACCGTGATAAGGTCATGGAACTTTTGACTGCCTGAACACCCTTCACTGGAGCATTATCAGGTGGCTTAAGATTTCCCTTGTTGG[C]TTTCTTAAACGAGTTTTGATGAGAGAAAATGTCATGTTTCCTAGGGCTTTCTGTCTTGAACGGCCTTGGATTAGAGGATGACGCATTCTCTGCATGCCTC	40.5941	1	Chr1A:346034809
IAB30609	chr1A	344486158	G	D_Functional_SNP_MODERATE_7746	D	60K	ATTCCTCTTAGCAAAATCATCAGATAGAATGTCAGTGTGTTCTTGACTGCCATTCCTCGTGCAACGGGTGCCAGTTTCCAGTTCCGTTGATGAAGATCCA[G]CCTTGATTTTATTTTTGCTACTCGTACTGCAACTAGTCACCATATCATGCTTGTCACCACCAATCACAGGCCTGCTTAATTTTCCTCCTGGTAAATGATC	45.5446	2	Chr1D:274824403|Chr1A:346037283
IAB30610	chr1A	344809100	C	G_gap_SNP_OTHER_14265	G	60K	CCTACTTCTCTTGCAAGGATCCTTCCTAACATCTTGTACTTGGAAATCCTCAATCTTATCTTCATTGCACCCCCTCTGCAAGGTGACACAAACTAGTTAC[C]CGTCTCCTTGGAAGATAAATATGCATACTTTCCAGTCTGTGAACACAAAAGGATGAGATTATAAAAAAAACAACACCACATAATGAAACATGCCGCATCT	41.5842	3	Chr1A:346358396
IAB15313	chr1A	345114315	C	D_Functional_SNP_MODERATE_6560	D	60K	AACGACAAAAAGCATGCAGTGCTATTTAATATTTATTACCTTGACAATCAACAGTTTAACTGTGTTTTCTTCCTCATAAGAAGTGAAACATTTCAGAAGT[C]CTGTAACCTGGAAGATGAAACCAAAAGATCTCCCCTCAGCCATACTGAAAGCAGTTGTGGCTACTATTGCCGTATGATCCAGTACTAGTAGAACTCTTCT	38.6139	1	Chr1A:346662554
IAB30611	chr1A	345453152	G	G_gap_SNP_OTHER_14266	G	60K	ATTGTTATGACTCATTAGTAAAGCTTCTCCTCTATTCAGATTGAATCTGAGAAGCCTAACAGCGAGCAAATTCCTCTGTGTTGCTTCAGTTATATGGCTC[G]AGCTGGCCAAAACTGAAAACTTCAGTGAAGAGTGAAAGTACATCTAAAGTACTTTCTGTTACCTACAATCCTATTACTTGATTTTTATGCTACTGTGCGT	42.5743	1	Chr1A:347000188
IAB00400	chr1A	345783748	T	G_gap_SNP_exon_0103	G	60K	CCCTGCTCCGAACACGGCACGGCTCCTCCTCTCCCACTCCCATCCTCCTCTTCAATGGCGCTCGCCTCCACCACCGCCTCCCGCCTCATCAGCCGCCGCC[T]CGCCGCTCCCCTCCCGCCTCCTCCTTCCTCTTCCTGCGCCGCGCCGCGAGGAGGAGCCAGGCCAGGGCTGCGCCGGTTCGCGGTGCGCTGGGAGGGCAGG	74.2574	1	Chr1A:347342064
IAB30612	chr1A	346568159	A	G_gap_SNP_OTHER_14267	G	60K	GCTGCTAATAAGCCATGTGAATTGCTCTGTCTACAGTAGAATAACATCTGTATATATATATATAACTAAAATAAACATCCAATTACATAAGTGACTATAC[A]GATCATTCGCACACACCTCAATAAACAATTGCATGCATTCTAAAGTAGGAGAAACGATCGTCTAGTCATCTACTTCTTGTGACGCTCCCGCCACTGCTAT	27.7228	4	Chr1A:348117855
IAB30613	chr1A	346979263	C	G_gap_SNP_OTHER_14268	G	60K	ACTACTCCAAGTGGGCAGTACCTATTTAATTAGATTAGCAGAAAATTCAGGCCCCTGAGATTTTGTTGCTCTTGTATAGTGTGAAATTCAGTAGATGAAT[C]AGTAACAAACTCATCCAACATGAAGTTGGAATCAACACAGATGCTAGTGTTCTACAATCATATATAGGTCTTTGAACTCACAGACTGGAATATATATATG	38.6139	1	Chr1A:348526894
IAB30614	chr1A	347320669	T	D_Functional_SNP_MODERATE_7747	D	16K	AGGCCCTTGAAGAGGCCCCGCACGCCGCCCTCCGACCGCAACACGTGCCTCGCCACGTCCAGCGGCCCGCCGTACTTCACCGCGGCAGCGCTGGCCGTGG[T]GGTGACGGTGGCAGCCGCGCCGCCTGCGGCAGGAGCAGCAGCGGCGGCGGCGGCGGCAGGAGCGGCGGTGGCCAGCGCGCTCTGCGCCTGCAGCCTGCAC	79.2079	1	Chr1A:348865897
IAB30615	chr1A	347324145	C	D_Functional_SNP_MODERATE_7748	D	16K	GTGAACAGGAGAGCGTTAAAGGCTGCAACAGTAGCGAGAGGAGCCCCCATCCCCTTGTAGAGTCCCCTTGGCCCTTCAGCCGCAACCGTTTGCTTGACAG[C]ATCAAAGGCGCCGGCATACTTAGGAAGCTGGCCTGGAGCAGGGCTGGGCTGGCTCTGGAGCTTGACCTTGATGGTGTCAAATGGGTGCCCAACAACCAGA	61.3861	1	Chr1A:348869373
IAB00401	chr1A	347646633	G	G_gap_SNP_exon_0104	G	60K	CACTACTCCAGCAAAAGCCTGCGCGGCATTGGAATCACAGGCGCCGCGCTGATTCGAGTAGAGGTTCTCACCGGGCGGAGCTTGCGGCGTCATCGTAGAT[G]GGGAGTGGGAGAGAAGGGCGGCGGCGGCGGCGGCGGCGTCTGCGGACCGCCAAGAGGCGGCGGAGGAGATCGGAGGCGGCGACGAGGAGGAGGGAGTTCG	70.297	1	Chr1A:349191450
IAB30616	chr1A	348005867	C	G_gap_SNP_OTHER_14269	G	60K	TTTCGACTAGTAGAGGACCAACTGGGTGATGCACCAGTACCACCTCGGGGACCTGGAGCAAGAGAAGGAGCGGGAGCTGGTCCTCTGCAAGATTTTCTAC[C]AGACGAACACTAGGGCCAGGAGTAAAAAGATTATAAGTTAGTTTGGTATTGGTAGTTGTGCTACCTTGTCGTCCGCAAGTTGGTATTGTTGTTAACGATC	45.5446	459	Chr1A:349549888
IAB30617	chr1A	348399302	A	G_gap_SNP_EXON_14270	G	60K	CGGCGTGAAGCTCTGCCTGCCGGCATTGCGCAGGGGAGAGGAGGAGGAGGCCGCCTCCGAGTCTGACGAGCCCTTGGCGCGGCCGGGCCTGCTGGCCCGC[A]TCATCGTCCTCGCCTTGTCGTTGCCGCCCCCGTCGGAGGAGCAGCCGGTGACCTTGCAGCCGAGGGAGCAGAAGCGGAAGTTGTCGAGCAGGCTGCGGCT	74.2574	1	Chr1A:349942674
IAB30618	chr1A	348848931	T	D_Functional_SNP_MODERATE_7749	D	60K	GCGCCACCTCTGGAAGTCCGTGCCCGTGGTGCGCGTCATGGCGCCGGTGCCCATCGATAGAGAAGGGGAGGAAGAGCTCTGGTTTGTTAATTCGCTGCTT[T]TCCTCCGCGACCGGGCGCCGCTGCATGAGGTCGATATCAGAACCTACCTCGACGACCCATCCGCACCCCTCAACGTTGAGCTGTGGCTCCGATATGCGGC	55.4455	1	Chr1A:350392302
IAB30619	chr1A	349359486	C	G_gap_SNP_EXON_14271	G	16K	TCGAGCTCGGCGCCACCGAGGTCATCTTCCAGACCAACGATAGCTTGGGGAGGATCCGCTCGCTCTTCAACCTCAACGGCGGAGGAGGGGGCTCTGGATC[C]TGGCCGCCCATCGCCCCGCCGCCCCAGGAGGCGGAGACGGATCCGTCCGTGCTCTGGCTCGCCGACGCGCCGGCCGGGGACATGAAGGAGTCGCCGCCGT	71.2871	1	Chr1A:350899914
IAB15314	chr1A	349749044	A	G_gap_SNP_other_4275	G	60K	CGCTTAAAGGCGAGGTTTGTTGAGGGAGAAAAGAATCCGTGAAGTATGGCAGGAAGGGAATTCCTCAGCCGAGCTCACACGACGCTGACTCCGAGAGTTC[A]GAGCCAGTATCCGAGGAAGGGTCCGGCTTTGTGATGGTTGCCGGCGACACTGCTTCCTCCGGCTCTCCTGTACTGGTCCTAGTGGCCACAGATAGTCCGG	59.4059	1	Chr1A:351289422
IAB00402	chr1A	349998302	G	G_gap_SNP_exon_0105	G	60K	GAGTTCTTGTTTACTGCCGAGTGAGTTGCTTCATCAATGATCTACTCCTGCAATTTCATAAGCTAATATGAACCGTAGAGTTCTATAGACTCACATCAGA[G]GAATTAAGGATTTCTCGAACTTTAGCACAGTGAGCGCCTTCCGTTGCAAAAGCATGAAGTACCTGTTTAGATAAAACAAAACAAAAAACAAGTACATCAA	39.604	1	Chr1A:351538370
IAB30620	chr1A	350395975	G	G_gap_SNP_EXON_14272	G	3K	TCTGTTGGTGTTGGTTGGTGCAAGTGAGAGCTTGACAAGACCCTTTCTGGCTGGAGATGGATCACGTTGCCTTCCTTCCCAAAATGATCAAAATGCCCCC[G]GTGGTTGTTACTAGAGGGTATTTTTGCCATTTTGAGAGGAGCATGGCGGGAAGAGAGGGGTTTTGTTGTTAGTCTTGTGGGCTCTTGTCAAATCCTCCCT	49.505	1	Chr1A:351934973
IAB15315	chr1A	350762109	C	D_Functional_SNP_MODERATE_6467	D	60K	GTTGCTTGATTACACGAACAGGACTTATCCGAGCATGATTGCAGCTGCAGAATCATGGCTCTGAAGCATCTTATGATGCCTAGGCGGAATTCTTCAGAAG[C]CTCCGAAGGTGAAAGTATTGCCCCAGATGTCAACTTTTTCAGCAACGCGACCATCTAGCATGCCAAACAAAACTATATAACATGTGTGAAAAACTTGGTA	46.5347	1	Chr1A:352299228
IAB30621	chr1A	351211763	C	D_Functional_SNP_MODERATE_7750	D	60K	TCCCGATCGCTCCAGTGCGCCATGAGCGAGGCACCCGCGACGACCGCCGCCGCCGGAGACGACCCTGACGCCACCGCCACCGCCAATCAGCAGCAGCAGG[C]GCAGGCGCAGGCGCAGGCGCAGCCCGAGACGCAGGACGACGCGGACCAGCTGTCGGAGTTGCGGCAGATCTTCCGGTCCTTCGACCGCAACAAGGACGGC	75.2475	1	Chr1A:352747665
IAB30622	chr1A	351607599	C	G_gap_SNP_EXON_14273	G	60K	GAGTATTCGTACCGAATCCTAGCTGATCCTTGTAAGAGGAGAAGGGTTCGGTGTTGTCCTCCTTAGGCGCGACATCCTTGACGAGCTCGGCGTACTCCTT[C]CTCTCCTGCATCTCCCGGAGCTTCTCCAGCCTCGCCTTGAGCTCATCGCTCTGCACGGGCACAGCCAAATCAAAAACTTATATCTGGCTAAACCTCACCA	60.396	2	Chr1A:353141099
IAB00403	chr1A	352139462	G	B_wsnp_Ex_c6022_10552811.2_10.1002csc2.20098_ESM3	B	60K	GCATGATTCGCCTCTTGATGGCGCGGATGAGCTCGACGCTGTTGACCCTCTCGGTGTTGGCCATATCGCATATCTCAAGATTGGTAGCCCAATCGGGGCC[G]TCCATGGTCTCCAAGGTGGCCTCGTCAACAATCTTGTCGGCCATGTTCTGGCCTTGGAAAAACTCCTTCATCTTGAAACTCATGCTAGTGACGCCGGTGG	54.4554	1	Chr1A:353667476
IAB30623	chr1A	352179608	T	D_Functional_SNP_MODERATE_7751	D	60K	AAAAAGAACGAGGTGAGATGAGATTTCTGGGATCACTCCTCTACGAGACTTAACAAATGTGCGAGTCAAGAATGCATTTGAGAGCAGCAGCGGACCTTGC[T]CGCTGCGCACGTCGAGAAGGGGCGATGGCCCCGCGACCTCCTCGTCCGCCCCCGTGTCGGAGGCGAGCACGGCGCCCTTGGCCGGTAGCCGCGGGGCCCG	61.3861	1	Chr1A:353707292
IAB30624	chr1A	352506175	A	G_gap_SNP_OTHER_14274	G	60K	GATCTTCAGCAGCGCATGCAACACGCCGAGGCAGATTGCCTGGGCCTGGCCAGAACGAAGCTCCGCCGGCCACCCGGCCACGGGCTCGGAGTCGGGAATC[A]GGGTCGGCCGCGCCACTCGCTTAGGAGAGGCGAGGAGGAGGATGGGGAGGGGGCTGATCTTCAGCAGCGCACGCAACACACCGAGGCAGATCGCCTGGGC	71.2871	1	Chr1A:354032303
IAB00404	chr1A	352858665	T	D_Functional_SNP_HIGH_5140	D	60K	GCTTATGGGTACAACAATGTGCCAAAATCAAAACCAAAGTCTATGACAATTGGTGGAAGGCAACCACTGAACCGTTTCTCTGATAAAATTCGTGCTGAGG[T]ATGTGCTTAAAATATTCAGTACCTTGTAGCAATCCTTCAGTGGTGTTCCATATTCATATGCATATGTTCACTCGATATTTTACTGGGAGAAAAATGTTTG	42.5743	1	Chr1A:354384300
IAB15316	chr1A	353253652	C	D_Functional_SNP_MODERATE_7357	D	60K	TATTAGACTTGTTGGGGTTTAGTTTGCTAGAAGGAATTAGTCTCTGCTTGGTGTTCATTTCTGCTTGCTACAATGGCTGCGATGAACGAAAAGGTGTTGG[C]TAAATGTGGACAGAATATAGTTAGCCTCAAGAGGAAGCGGGACAGCCCCGCTGCATATCATGCTGATGCCTGCCACACCTCTCAATCGCATCAGCATCCT	48.5149	2	Chr1A:354776247
IAB00405	chr1A	353255100	G	B_wsnp_Ex_rep_c68573_67416138.3_10.1002csc2.20098_ESM3	B	60K	GCAAAAATTCAATATTTTGTATTACTTTCTGCAGTGTGAATTACTCTGATGTTGATGAAAATGGCATCATCTATATGATGTTGTGCCGGGTTGTAATGGG[G]AACGTAGAAATAGTTCACCATGGATCTAAGCAGCACCAGCCTAGTAACGAGTATTTTGATAGCGGTGTAGATGACCTAAAAAACCCGCAGCATTACATTG	43.5644	1	Chr1A:354777695
IAB15317	chr1A	353255462	C	D_Functional_SNP_MODERATE_6468	D	60K	TTTCTTACAAGTCAGCCTTCTCATTTTGTTTCAGATTCCCTCTTCACACAAGAAGATTGTCACGATTCATCTGATGCTTCACTGGTCTTGAGTCCAAGTT[C]GGCCGACAGTGTATCACAGGTGAGGTTCTTTACATTGGGAGTTGATAAAGATGGTACTGTCATACTAGAGTCAACTTCTGTTCTCATACAGACAAGTTCC	44.5545	1	Chr1A:354778057
IAB15318	chr1A	353629670	C	D_Functional_SNP_MODERATE_6469	D	60K	TGGTGGGACAATACACAGGGCACTCTGGTATGTTGTCTATCCACTCTAGGTTAGACATATCGAACTTGTCCACCTTGCGCTTTGCAAATGGATTATTGTT[C]TGGGCACTGCTAGTGCTAGGTAAACCCGCAGTAACATTGTTGGCATGCAATCTCACCCCACAGTTTGCAGGAGTCCGCAGTGAGTCCCCGCCGCTCCTTG	44.5545	1	Chr1A:355151650
IAB30625	chr1A	353913879	G	G_gap_SNP_EXON_14275	G	60K	CAGGATCGAGCTCCATCGATCCATCGGACTAGCGAGTTGCCATGGCAGCAGCCAGTGCTCTTCTCATGGCGGCTCTCGCGGTCTTCGCCGCGGCCGCCGC[G]GCGGCGCTGGACACGTCGCCGGTGCCGTTCGACGCCGGGTACGCGCCGCTCTTCGGCGGCGACAACCTCGTGCGGTCGGCGGACGGCCGGAGCGTCACGC	76.2376	2	Chr1A:355434992
IAB15319	chr1A	354190817	C	D_Functional_SNP_MODERATE_5422	D	60K	AGGGGATGAGCAAGATGTCGGTGTTGGAGGCGGAGGAGAAGAAGAAGGTTGGGCTGCCGGCGTTCGAGGGCAGGCACACCCGGTTCGTCTACAACAGCGA[C]GACGAGATCGTGGAGAGGAAGGAGGTGGAGAACGCGGCAGCGGAGCACGGCGCACTGCTGAGGGGCCTGCCGGTGCCGGAGGGGAAGCATCTCCGGTTCC	67.3267	1	Chr1A:355710336
IAB30626	chr1A	354301132	G	D_Functional_SNP_MODERATE_7752	D	60K	GCAAGCATATCCCTGGCTCTACACAGTCCACGAAGCATTACATTGTATGTACAAGTGTTGGAAGCAACTCCTGAATCCTTCATCTTGTCAAACAAATCAC[G]AGCCTCTTGAACAAAATGACCTCGGAATAGACCATGCAGAACAATGGTGTAGCACACGGTATCAAGTGCATAATTTTGACGCACAGCCTCCCTGAGAATC	42.5743	2	Chr1B:389833329|Chr1A:355820256
IAB15320	chr1A	354301442	G	D_Functional_SNP_MODERATE_578	D	60K	CTGCATGATCTATCCTTCCCAAGTGACACAAACTATCCAACAATCCAACATAACTGTAGCTGTCTGGCCTGATGCCCAAACCAATCATATCGATGTAGAA[G]TGAAGGGCTTCGGATGGAAACCCTGACTTGCACAGAGCACTCAGCATAGAATTGCAAGCCACAAGATCATAAGAGATATCCAAGCCCAGGATTAACCTAG	48.5149	1	Chr1A:355820566
IAB15321	chr1A	354301645	C	D_Functional_SNP_MODERATE_3272	D	60K	AGAAGATCTATGTTCCGTGACAACTGCAATACCTGAACCAAAGTAGACAAAGTGTATGCATCCGGCTTTATCTGGCTCCCATGAAGATGTAGGTAGATGT[C]TATGGCCTCATCGTACCTCCTCTCCCTCATCATGCAGTCCATCAGAACATTATACATAACAAGGTCTGGGGTGCAACCGTCGGATGCCATGGATCCCAGC	48.5149	3	Chr1A:355820769
IAB15322	chr1A	354307274	C	D_Functional_SNP_MODERATE_2969	D	16K	GTTCTTGCACTCCTTGTGGTTCCCTTTGTCGAGGTGAATTGCCGCAATCTGCATCTTGACATGAAGGATAGGCTCATTGATCCGCAGCTCCCTGGTTTCG[C]GAAGCTTGGCGATTATCCCCTCGAGGAAGGCGATGGCGGCATCCTTGTCGGGATATTGGCGCGAGGCTATGACGGCAAACTGGGCAAGTTTGAGCAAATT	56.4356	1	NaN
IAB30627	chr1A	354536922	A	G_gap_SNP_OTHER_14276	G	60K	GATCCAATATAGGCAGAACAATTGTTTCGTACTTGGTGTCAATTGCCAGGTTTATTCTATCATCAGTATTTGCAAAGTTGGAAAGTGATTTTAACAGACT[A]ATAGTCAATAAGAGATGCAGAAACTAACCAATGTTGGTTTGGTTGTACGGTTCCAGAAGGAGTGATAGAAGGGTAACTTGTTTAATTGGTCAGTTGCAGC	32.6733	1	Chr1A:356055404
IAB15323	chr1A	354823704	A	D_Functional_SNP_MODERATE_579	D	60K	AGCAGCGCGGTGAGGTAGACGAGCTCGTCCTTGGCGCCAATGCCGGTCTTGTCGGCGACGGCCCACTTGATGGTCTTGTAGCCCAGCCTCCGCAGCATGG[A]GGCGTACACGCCGTCGAGGTCGCCCTTCCGGCACCAGAGGTGGTCCACCCAGAGCAGCCCGCCCGGCCGCAGCACCCGGTCCGCGTCGTACCACAGGAAC	68.3168	1	Chr1A:356340546
IAB00406	chr1A	354938468	C	B_BobWhite_c46349_402.1_10.1002csc2.20098_ESM3	B	60K	ATGTTCGATTTGACTACTCTGTTTGTAGATTTTAAGCAAAGTATACTATACCATGACGTGGCAGTGCTCCTCGAACTTCTCCAGGAAGCCAGCCACCCAG[C]GATCCGCGTTCGCCAGCCACTCTTCGTGGTTTATCCCAGCCGTCTTCGCCACCGTTTGCAACTATACAGCACATCAGAAGATCAGCACAACTAATAATCA	62.3762	1	Chr1A:356454969
IAB30628	chr1A	354946244	A	D_Functional_SNP_MODERATE_7753	D	60K	GAGTTGGGCTCATGAAATGTTACCTTTCATTATAGCTGGCCCATGGAGCCATAACTCCCCACAAGAGCCAGGAGGTAAACATAAGCCAGTTTCCAGATCA[A]CAATTTTGGCATGCATGTTTGGGGCTAAAAGACCTACAGATGCATACTTCTTGTGCTTCGAGGTATTGAAACCACGAGTTCCCACAGCAGTAGATTCTGT	43.5644	2	Chr1A:356462745
IAB00407	chr1A	354950322	A	C_KR264895.1	C	60K	ATCATTTTCACTAAAATGCCAGGCAAAAGGTCAAGTCAGGGAGTGGTAAATTCGCAGCATCAATGCTCGACTCCAGGGTGGTAGACAAAGTGTGGCGGCG[A]CTGCTCACTCCTCATGTGAGTTTCCTCGTGCTGGTACTCATACTGGTGCTGGTACTGGTACTGGTACTGGCTGCTGGTCCTCTCCTCGTGGTGGCAATGC	54.4554	1	Chr1A:356466152
IAB15324	chr1A	354950554	T	C_KR264895.1_3	C	60K	AGTGTGAGCTTCTCACATGCTGCTGCTGCTGCTGATGCTCCGATTTGTCGATTCTCACCTCTATGGTGGCCTCCTCTTTCTGATCCTCCTGCTCAAACAT[T]TGGAAGATGGGGTGCAGGTATGCATTTGCCAGGTAGGTCTTGAGGTTCAGGCTCGGCTCCGACGCGTGCTCCATCCTGTCCTTCTCCATCGCTTCCTGAG	49.505	1	Chr1A:356466384
IAB15325	chr1A	354952385	A	C_KR264895.1_2	C	60K	TGGAATAGCAAGATTCTGCCAGTAAACGTCACGTGGTTCAGGAGCCCAGTTAGTCAGCCATTGTGTGGGATTCTTTGACTGTTGTGTCTGTGCACATACA[A]CAGCACCCCATCTTGAGTCAAATGTCACAAAAGAAACTGGCATAATGGCTTTTGGATCATTCAAAACTCTTTGACGCTCTGATGCAATCTGAAAATATTG	43.5644	1	Chr1A:356468215
IAB30629	chr1A	354952643	G	C_KR264895.1_4	C	60K	TCTAGAAATTCAGCATGCACGGTAAAATGTTTCCCCCGAATCATAACGCCAACAAATTGTACACGTACCCTCTTATCAAGTTCGCTAATTCTAGCCCGGT[G]GTAGTCGATTTGATCCACTTGTCTACCATAGAAACCAAAGCATCCTGTCTGAAATACCATGAACAAGGCAAGCAGTTAAGTTTATATGCACATATCCAAA	42.5743	1	Chr1A:356468473
IAB30630	chr1A	354952672	T	C_KR264895.1_6	C	7K	TTTCCCCCGAATCATAACGCCAACAAATTGTACACGTACCCTCTTATCAAGTTCGCTAATTCTAGCCCGGTGGTAGTCGATTTGATCCACTTGTCTACCA[T]AGAAACCAAAGCATCCTGTCTGAAATACCATGAACAAGGCAAGCAGTTAAGTTTATATGCACATATCCAAAAATAACAAAAGCAATGATTGGAACATTAC	43.5644	1	Chr1A:356468502
IAB30631	chr1A	354953196	G	C_KR264895.1_5	C	16K	CACCTGGCATTGTTTTTATTGTTGTTATTAAATGCTACAGTAGGACAGCTCTCGACGCATAGCAAACTTTGTTGATGTACTTACAGTGAACTGATCAGCA[G]AACGTTTCTGAGAAGCTAAGAAATGCAATCTCATGAAGGCCACATTACTGTACTCTTTGTACAGCATAAAGCACGTCCAAAATGTGAACACATACGCCAT	41.5842	1	Chr1A:356469026
IAB30632	chr1A	355333119	G	D_Functional_SNP_MODERATE_7754	D	7K	AAAATGAGGCCAAACGTGGTGATGGCATAATTACAGAAGATTGGACTGATGTTAAGAGTGGAGCATACCACGAGGCCGGTTTGCACTGATGACAGGTCGT[G]CCATGCTGTACCACTGGATGTGGGGGACTGCAATCGATGCACAGAAGATAATTATGACCAACTGTAAGCTGTTGTGGCGTTGGAGACTGGGGAGGGTGGT	53.4653	1	Chr1A:356847367
IAB30633	chr1A	355718508	A	D_Functional_SNP_MODERATE_7755	D	60K	TCCCATCTCGGTCAGCATCCCCGTGACCGGCGCTGCCGCTAGCAGCAGGAGGAGGAGGTGCGGCTTAGCGGCGGCGGCGGGGGCAGCAGCAGCAGCAGCG[A]CAGACGGGCGGGTGCTGGGCCGGCGCCCCGTGGAGGACGTGTACAAGGTGCGCGTGGTGCGCGGCGCGGCGGCGCAGGAGCGGGTGGAGGCGCTGCGGGC	75.2475	1	Chr1A:357231756
IAB30634	chr1A	355991364	G	G_gap_SNP_OTHER_14277	G	60K	ACTCGATCATCAGATTATAAGTTCATTCCATAGCAAACCAGACCGTGCACATTCTTATTATGAGAAGGGGTCATTCAAGCCTATGGAAATAGGATACTCT[G]TTTACATAGAAATCCCTACGTCCTTACATTCTATTTAGGATTAGGAATAGGTGTAATCAGACCTGCTTTTGACATATCTATCCTATTCTTATTTGGGTAC	34.6535	2	Chr1A:357503304
IAB00408	chr1A	356258864	G	G_gap_SNP_other_0106	G	60K	TACGCGCTCTGCTCGTCGTTGAGGCAAAGTTGCAATGGCAACGGTAATAATTCTTAATAATTGTCTTACATATTCAGGATAATTTAAAATGCCAAATGCG[G]CATGGCCCAGAACACTCACGACCTACATATGCATACAATTTTAATAAAATATAAGCTAAAAGGATGAGTTGGCGGCCTTCCGACGATGGTCTTCTCGGTC	31.6832	1	Chr1A:357770970
IAB15326	chr1A	356429849	G	D_Functional_SNP_MODERATE_16	D	60K	GAGCAAGGCCAACGCCTTCGGCGCCATGCTCGGCACCATCAGCGGCTGCGTCCTCGGCGTGATCGTCTGGCTCACGGTGGCCAAGGTGCAGTACGGCCGC[G]TCAACCTGGACACCACCGGCCGGAACGCGCCCATGCTGGCGGGCAACCTGGTGTCCATACTGCTGGGCGGGGCCGTGCACGGCGTGTGCAGCCTGGTGTC	69.3069	3	Chr1A:357940812
IAB15327	chr1A	356474547	T	D_Functional_SNP_MODERATE_2971	D	16K	ACAAGAAACAATTTCTGAAACTCTTGATACAATTATCACAGCCGCCGCAACGAAGCATGATCATCTCATCAATACATGGCACCAACAGTCGGAACCAGGG[T]TGGAGACACGCCGCCTTTGACCCTAAGGCCGAGCGGGTCCCAGAGCTGGACAGCACCTGAGCTCCCAGTTTTCAGGCTCACCGGAGCTTCAATCCGGGTA	57.4257	1	Chr1A:357984623
IAB30635	chr1A	357065514	A	D_Functional_SNP_MODERATE_7756	D	60K	GTCCCGTGCCTCGAGCCCGACCCCGGCCCGTCCAACTCCGGGTCTCCCATGCTGCTGGTATCGCCGCCGGAATCCCTGCTTCCCTCCGTGTTCTCCTCGT[A]GCCACCATCGCTGCCACGGTCGCGAGATTGCAGTATCGTAGGGAACGACGATGGCCTTGATGCACCGCCCATCACGACCGGTGATTGACCCTCATGGCCT	62.3762	1	Chr1A:358569759
IAB30636	chr1A	357065552	G	D_Functional_SNP_MODERATE_7757	D	60K	CGGGTCTCCCATGCTGCTGGTATCGCCGCCGGAATCCCTGCTTCCCTCCGTGTTCTCCTCGTAGCCACCATCGCTGCCACGGTCGCGAGATTGCAGTATC[G]TAGGGAACGACGATGGCCTTGATGCACCGCCCATCACGACCGGTGATTGACCCTCATGGCCTTGGCCGCGGCTTCCCTCCTGCTGCGCGCCTCTACCGTT	58.4158	1	Chr1A:358569797
[truncated: 58,630 more rows]

## Sheet: Type description
Type	Count	SNP type descriprion
A	65	SNP based on KASP MAS marker
[truncated: 6 more rows]
