# Supplementary material for: Genome-wide association study of agronomic traits in winter wheat (Triticum aestivum L.) using a custom SNP marker set
Source: BMC Plant Biol. 2025 Oct 1;25:1279. doi: 10.1186/s12870-025-07322-y (PMC12487310; doi:10.1186/s12870-025-07322-y)
Supplement: Supplementary file 1 — Supplementary Material 1. Additional file 1.pdf supplementary figures and tables. Supplementary figure 1. Proportion of missing (no-call) values for each of the 16.5 K SNPs mapped on chromosomes pseudomolecules of RefSeq1.0 wheat genome assembly; Supplementary figure 2. Plots showing the distribution of SNPs among chromosomes and the gradual decrease their number on various stages of filtering; Supplementary figure 3. Geographical origin of winter wheat accessions on the scatterplot of principal components (PC1 – PC2); Supplementary figure 4. The geographical origin of wheat accessions shown on the neighbor-joining tree; Supplementary figure 5. Manhattan-plots and QQ-plots resulting from GWAS; Supplementary figure 6. Boxplots for significant marker-trait associations found in GWAS; Supplementary figure 7. KASP markers visualization; Supplementary table 1. A list of studies that were automatically screened for mentioning polymorphisms from wheat iSelect 90k array; Supplementary table 2. The KASP primers for detecting SNP alleles; Supplementary table 3. Comparison the KASP markers results and SNP-Seq. Additional file 2.xlsx Initial 60 K SNP set: positions and short descriptions of 60 thousand initial SNPs selected for SNP-seq marker panel design. Additional file 3.xlsx Oligonucleotide probes used for target DNA fragments enrichment. Additional file 4.xlsx Correspondence between sequencing samples and wheat accessions. Additional file 5.xlsx Phenotype BLUES used for GWAS. Additional file 6.xlsx Genotypes of 200 winter wheat accessions (16.497 SNP-seq markers). Additional file 7.xlsx 1RS.1BL translocation prediction and validation. Additional file 8.xlsx Diversity of specific sequencing-genotyped SNPs that are commonly used as breeding markers. Additional file 9.xlsx Significant marker-trait associations. [file 12870_2025_7322_MOESM1_ESM.zip › Additional file 3.xlsx]

## Sheet: All probes
Chromosome	Start	Stop	Strand	Name	Probe sequence (5' -> 3')	Tm, °C	Probe GC%	Genome_Matches	Masked_Bases	Distance from probe 3'-end to SNP, bp	SNP subset
chr1A_part1	1171980	1172020	+	IAB30002	TTGCCTGAAGAGCAGTGATACAGAAAATAGCATTTCATTC	51.706	37.5	1	0	22	16K
chr1A_part1	1211830	1211870	+	IAB30003	GGTGCGATGAAGCGGTGGCCATATGGCCATTCGCGTATCC	61.38	60	1	0	15	3K
chr1A_part1	1211907	1211947	-	IAB30003	CCAACGTGGAAGCGGTCGGCGACGTGGCAGCAGCAGCAGT	65.869	67.5	1	0	-23	3K
chr1A_part1	2162494	2162534	-	IAB15002	CTGCGTCACCGCGCAGCTGGTGACGGCGACCAGTGGCGCC	68.431	75	1	0	-4	16K
chr1A_part1	2837003	2837043	+	IAB30008	TACAGTTACTGGGCAACCAAACATCCTTGCTTGATTGGAA	54.575	42.5	1	0	7	16K
chr1A_part1	3378280	3378320	-	IAB30010	CGCCGAGCAGCTCCTGGCGGCGCTTGGCCTTCTCCTGCTC	66.742	72.5	1	0	-12	16K
chr1A_part1	3382708	3382748	-	IAB00009	TAAACATACTTTAAAACATGCTTCAACAGACTTGTGTTTC	48.922	30	1	0	-9	16K
chr1A_part1	3383107	3383147	-	IAB30011	CTTCTTCTTCCTCCTTTTCAACCATCTCGGCGTCTTCTTC	54.822	47.5	1	0	-26	16K
chr1A_part1	3582243	3582283	+	IAB15007	TGACCACCCAGGGCCTGCGGCGGCCATGGCGAACAGCTGC	67.892	72.5	1	0	11	16K
chr1A_part1	3776646	3776686	+	IAB00012	CCCGCAACAACAACAACCCCCACAACAACAACCATTTTAC	56.711	47.5	1	0	10	3K
chr1A_part1	3777236	3777276	-	IAB00015	TGAAGTTCCATCTATATAGTAGTACAACTCTTGTGATTTC	47.613	32.5	1	0	-10	16K
chr1A_part1	3846288	3846328	+	IAB00016	GTTGGGGCTGGGGTAAAGGTTGTTGTGGTTGCTGTAACTG	57.747	52.5	1	0	24	16K
chr1A_part1	3847073	3847113	+	IAB00017	CTAGGGTCGACCTGTATATTGGCGGTGGTGGTAGTTAGTG	55.922	52.5	1	0	14	3K
chr1A_part1	3847146	3847186	-	IAB00017	CAAATCCAAGTAAGTAATAGTTAACATAAATCCACCATGA	47.405	30	1	0	-20	3K
chr1A_part1	4046063	4046103	-	IAB00019	TAGATAAATAGATAAATAAATGCTGAATCTTTACATAGGG	44.341	25	1	0	-18	16K
chr1A_part1	4053576	4053616	-	IAB15011	CTGAGGTTGGGTGGAAATACCTTGTACCAATTGTTGTTGC	54.397	45	1	0	-11	3K
chr1A_part1	4054802	4054842	-	IAB00020	CACTCGATCGTCCGCGATTTGCCAGGGATCTGAAAGACAA	58.296	52.5	1	0	-13	9K
chr1A_part1	4499233	4499273	+	IAB00022	ACAGCGGGTATTATTCCAGCACATGTAAAATTCATGATCT	52.113	37.5	1	0	21	16K
chr1A_part1	6423411	6423451	-	IAB00026	GTGGTGGCCGGCCGATAAGCTGGTGATCCAGGTGTTGGAC	61.774	62.5	1	0	-10	16K
chr1A_part1	6655164	6655204	-	IAB30023	GGACGCAATCAACGGTGTCAGGTTTACTTACGTGGATACC	56.226	50	1	0	-21	7K
chr1A_part1	6793173	6793213	-	IAB15013	GCATGGCCACGAACTCCCTGACGCCCGCGAAGACCCTGAA	63.936	65	1	0	-23	16K
chr1A_part1	6886092	6886132	-	IAB15016	TGGTGCTCGATTTCGCCTTTAGGGATGGTTCATGTCCGTA	57.469	50	1	0	-8	16K
chr1A_part1	7178910	7178950	+	IAB30027	CTCTTCTCCTCGAGCGGCGGCGGCACGGGCCAGCGTGTGG	67.692	75	1	0	10	16K
chr1A_part1	7183854	7183894	-	IAB00030	TGTGCATAACAAGATCGCCCACAGTAATATAAGAAAATAG	49.997	35	1	0	-25	16K
chr1A_part1	7279014	7279054	+	IAB30030	TCCGAAAGATGTAATCAAATCTCTATCTCTTTTTCGTGTC	49.838	35	1	0	19	3K
chr1A_part1	7279097	7279137	-	IAB30030	TCATCACTTCTTTCCTGTTCATGTACTCATTTCACGATCC	52.12	40	1	0	-25	3K
chr1A_part1	7320634	7320674	+	IAB30031	CGGTGGATAATCAACTAGTATGTCTTGAAGCATTTGATGG	51.526	40	1	0	23	16K
chr1A_part1	7643110	7643150	+	IAB00031	GCCGTCCCTTAGATCTGTTCGTCCCTACTCCGTCTATTTC	55.979	52.5	1	0	2	3K
chr1A_part1	7643155	7643195	-	IAB00031	GCTACTTTATTTTCAGTCATCCCTAGGAGCAACGTAAAGG	52.342	42.5	1	0	-4	3K
chr1A_part1	7657550	7657590	+	IAB00032	CTGATGTTGTGGCCGTCGAGCTTGCCCTCGAAGCCGTCCA	62.906	62.5	1	0	5	9K
chr1A_part1	7658513	7658553	-	IAB30033	AGGCAGATTCAGGCTTCAAGATCGAACCAAGTGCCCTAGC	57.918	52.5	1	0	-3	7K
chr1A_part1	7777698	7777738	+	IAB00035	CCCAGCTTAGCTAGGTCCAGCACCTTATCAACTCTGAAAC	55.39	50	1	0	14	16K
chr1A_part1	7811463	7811503	+	IAB30034	ACAGCCCGCTGGCCCCGCAGTGGTACAACCTCTCTGATGC	63.666	65	1	0	18	16K
chr1A_part1	7835838	7835878	-	IAB30038	GTTGTAGGGTAATACGACTCGAGCAATGGGGTGGAATATG	54.345	47.5	1	0	-14	3K
chr1A_part1	7837166	7837206	+	IAB30042	GATTGCTTGCGGCTATAACTGAACAATCTGGTTCTGCAAC	54.93	45	1	0	2	3K
chr1A_part1	8143669	8143709	-	IAB30044	TTTGTTTAACCTAACATATATCAATAATAACCAGGAGGAG	46.767	30	1	0	-8	16K
chr1A_part1	8295525	8295565	-	IAB00041	GAAGAAGACTGCTGAGTGGTGTGGTAGTGAGTGGTGAGTA	55.7	50	1	0	-2	3K
chr1A_part1	8342085	8342125	-	IAB30052	TTGCAGCTACAAAGGAGGATGACCAAGGAGTGGTGTGGAA	57.258	50	1	0	-26	16K
chr1A_part1	9235207	9235247	+	IAB30061	AGTATGATGTTAATTACTCAGCAAAAAGAAGAGTATGATG	47.522	30	1	0	18	3K
chr1A_part1	9357576	9357616	+	IAB30062	GAAACTGAATCAATTCCGCCCAAGTATGTACCAATGTAAG	51.908	40	1	0	4	16K
chr1A_part1	9544467	9544507	+	IAB00050	ACCGGCCGATTTGTCATCACATCAAGAAAGCAGGCAGTGT	58.443	50	1	0	2	16K
chr1A_part1	9544510	9544550	-	IAB00050	AATGGTTCCAAGTGAATTGCATATGAAAATTCCCTAGTTG	50.683	35	1	0	-2	16K
chr1A_part1	9554389	9554429	+	IAB00052	ATCAACGATGAGATGCCAAGTTTTTATGACTATTTCTTTG	49.645	32.5	1	0	2	16K
chr1A_part1	9554628	9554668	-	IAB15024	TTCCGTGAAGTTCTGGAACATTTGGTCTTTAATATATGGT	50.61	35	1	0	-26	16K
chr1A_part1	9572604	9572644	+	IAB00053	AAAGGATTTGGGCCTCACGCCCCGGGCCTCGCCCCCATCC	65.977	70	1	0	6	16K
chr1A_part1	9572661	9572701	-	IAB00053	CCAAGATGATCATGTTTCCCATACTACAACTGGCTGATCC	53.361	45	1	0	-12	16K
chr1A_part1	9572863	9572903	+	IAB30073	CTAGACTAGCTAGATGGCCAACTGAACCTTCAGAGTGAAA	53.378	45	1	0	6	9K
chr1A_part1	9572933	9572973	-	IAB30073	GGACCTCCTCCAGAGATTCTATGCCAACTATGATAAGAGG	53.054	47.5	1	0	-25	9K
chr1A_part1	9579626	9579666	+	IAB00055	CAATCTAATTCTACCATAATTATAGCACCCACTTAGTTCC	48.308	35	1	0	21	16K
chr1A_part1	9579838	9579878	-	IAB00056	CTGGTGGTAACAATGTAGAAGATGGCTGGAGATACGGTAA	53.591	45	1	0	-7	7K
chr1A_part1	9788380	9788420	-	IAB30076	CCGCCGCTGAGGCTGGCGGGGTGGGAGTGGCGCTGGAGAC	68.494	77.5	1	0	-8	16K
chr1A_part1	9972165	9972205	-	IAB00059	CACGGAGTAGTTGCCGACCACGCATTCCTCGGGCGTTCTC	61.941	62.5	1	0	-21	9K
chr1A_part1	9972491	9972531	+	IAB00060	TGGGTGACATTTTCGGCCTTACCGCACCGCGCGCCACAAG	63.892	62.5	1	0	7	9K
chr1A_part1	10068638	10068678	+	IAB00062	CCAACAGGTACGTTTCTTGTTCAGCCCTACCTTCTATAAC	53.304	45	1	0	11	3K
chr1A_part1	10127820	10127860	+	IAB30079	GGAGTGCAGAGAGGACTGCAGAATACTCGGCTACGATGTG	57.611	55	1	0	16	3K
chr1A_part1	10128204	10128244	-	IAB15027	AGAACAGATGCAGAACCATGAATGCATGCTTCAGCAAGGC	56.902	47.5	1	0	-16	3K
chr1A_part1	10132973	10133013	-	IAB15028	AGCAGCTCTCGCAGAAATCGTTGATGCGGTTTGTGCACTG	59.424	52.5	1	0	-7	16K
chr1A_part1	10159091	10159131	+	IAB00064	CTTGGATAGTTGCTTGCTTCCTTGGCCCTGCTGCTTAGAC	57.48	52.5	1	0	16	9K
chr1A_part1	10160021	10160061	+	IAB15030	GGCGCGCCTACCGCTGCCCTCCGCGTCAGAGTCAGAGTTG	65.272	70	1	0	13	16K
chr1A_part1	10472431	10472471	+	IAB00066	CTTGGGTAGGTTGATCTGAAATTAATTTGACAATCTCATC	49.314	35	1	0	15	16K
chr1A_part1	10473292	10473332	+	IAB15032	AAGCATAAATATTTTGATCAGCAGACAGTTGCCTGAGCTG	53.064	40	1	0	5	9K
chr1A_part1	10473342	10473382	-	IAB15032	CTCAAGTTGAAGTTGGAAGCTTATGTGCAGGGCAAGGAAG	55.489	47.5	1	0	-6	9K
chr1A_part1	11229188	11229228	+	IAB30082	CAATCCTAGGACCAATTAATGCACCCAGAATGAACAGAAG	52.562	42.5	1	0	23	9K
chr1A_part1	11229264	11229304	-	IAB30082	GATATCACTAGTGCCAAGATTTCGTCGGAACAAAGTAAAC	51.851	40	1	0	-14	9K
chr1A_part1	11229579	11229619	+	IAB30083	CGACGAAGAGCTAGAGACGCGAAACGAGCCTCTGAACCAG	59.228	57.5	1	0	16	9K
chr1A_part1	11229638	11229678	-	IAB30083	AACCCACTCATGGTATTAGCAGTTCCGTCAGCTGTATATG	53.959	45	1	0	-4	9K
chr1A_part1	11230303	11230343	+	IAB00067	ATGAAGACAAAGAAGATAACAGGAACGATAGCAATTCTGA	50.565	35	1	0	24	9K
chr1A_part1	11230388	11230428	-	IAB00067	AAAAGATTTGGTCAGACTTGCTACAGAGCTGCCGCAGTGG	57.422	50	1	0	-22	9K
chr1A_part1	11531034	11531074	+	IAB30084	CTGCCGGCGAGCGTCGTGGAGCTGTGCAGCTTCGAAGCTC	64.796	67.5	1	0	15	16K
chr1A_part1	11531038	11531078	+	IAB30085	CGGCGAGCGTCGTGGAGCTGTGCAGCTTCGAAGCTCTGAG	63.377	65	1	0	21	16K
chr1A_part1	11934302	11934342	+	IAB00070	ATAAAACTCTAGCTGGCGGCGTCAATCAGTGCTGGATCTC	56.841	50	1	0	16	7K
chr1A_part1	12103571	12103611	-	IAB30092	CCCGCCGCCCGACGCGGAGGGCGCCGACGGGCAGCAGCAA	72.379	82.5	1	0	-2	16K
chr1A_part1	12144159	12144199	+	IAB00071	CCCTGCAAAGAAACAACCAGCGGCGAACGCACAATTTCAG	59.224	52.5	1	0	15	7K
chr1A_part1	12144222	12144262	-	IAB00071	CCAGCTTCTTACACACGATCTGCGGTGCTACGTTTCCTAC	57.294	52.5	1	0	-9	7K
chr1A_part1	12313444	12313484	+	IAB00073	GGCAGTGTACGCACGTCCATGGGGTCAGTGGGGGATCAAG	61.467	62.5	1	0	7	16K
chr1A_part1	12317687	12317727	+	IAB30093	AACAGCTGAAGAAATCGGCTTACCTTTCCATGGTGTAGGG	55.614	47.5	1	0	26	16K
chr1A_part1	12318074	12318114	-	IAB30094	GCCCGCCTCGTCCCCGGAGCCTCGCGCCAGGGGCGGAGCC	71.731	85	1	0	-8	16K
chr1A_part1	12355927	12355967	+	IAB30095	ATGCTGTGCCACTACTTCCCGCCGTGCCCGGAGCCGGCGG	67.476	72.5	1	0	19	16K
chr1A_part1	12356158	12356198	+	IAB30096	TGAAGCTCTGAGCTGAGCTGAACCTTGGTTTTCTTGTGAG	55.858	47.5	1	0	11	16K
chr1A_part1	12356213	12356253	+	IAB30097	CAACGACGGGTTCCGGAGCGTGGAGCACAGGGTGGTGCTG	64.31	67.5	1	0	23	16K
chr1A_part1	12356215	12356255	-	IAB30096	GCCAGCACCACCCTGTGCTCCACGCTCCGGAACCCGTCGT	66.074	70	1	0	-7	16K
chr1A_part1	12369092	12369132	+	IAB30098	GCGGTCAACAGGAACTCAGGAGGAGCTTCCGCTGGCACTA	60.987	60	1	0	4	3K
chr1A_part1	13862355	13862395	-	IAB30104	CTCGGCGCTCGGCGCGGGGGCGGCAGCGGGGGAAGACAAC	70.275	80	1	0	-16	16K
chr1A_part1	14064874	14064914	-	IAB30105	GGTATACACACCGGCTTTGTATAGCAACAACAAACAAGAC	53.378	42.5	1	0	-2	16K
chr1A_part1	14142241	14142281	-	IAB00080	GCAACATCAGTACACACAAGAATTGCAGATTTATCAGAAC	51.36	37.5	1	0	-10	16K
chr1A_part1	14254217	14254257	+	IAB30110	AATCAAAATCCAGTAGTACACTGCTTGGCTTGATATCTCC	51.95	40	1	0	12	16K
chr1A_part1	14254284	14254324	-	IAB30110	AATAATTAAGGGCATAGGGTCTGCACTTCATCATCTTCAC	51.959	40	1	0	-16	16K
chr1A_part1	14254306	14254346	-	IAB30111	TTACATTATTTCACAGGTACCAAATAATTAAGGGCATAGG	48.439	32.5	1	0	-26	16K
chr1A_part1	14468058	14468098	+	IAB00081	GCACCACATTGCCCTCCTCCCGTGCTACGTCCGGCGATGG	64.159	67.5	1	0	3	9K
chr1A_part1	14520747	14520787	+	IAB00082	AGGTCCTCGTCGCCGCTGCCCGCAAGCGCGGCCTCAAGCA	68.686	72.5	1	0	8	16K
chr1A_part1	14521597	14521637	-	IAB15038	GGCGCATAGGAGGTAGGCGGCTAGGTTGAGGGTACCAAGC	60.989	62.5	1	0	-26	9K
chr1A_part1	15195629	15195669	-	IAB00083	TTTTAACAACTATACATAAAACGCTGCGATGCCATCGCCG	54.9	42.5	1	0	-2	16K
chr1A_part1	15325897	15325937	-	IAB30115	CGCAAACGTCCTGTCAGTCACAACCTCGAACCTCTCATCG	58.552	55	1	0	-26	3K
chr1A_part1	15345727	15345767	+	IAB30118	GAACACCGCGGCGGCGTGGGACACCTCAGGTTCTTGATGC	63.625	65	1	0	4	7K
chr1A_part1	15345776	15345816	-	IAB30118	TACTCATCTCCGTCGTCTGGCTGTTCACGGAGCCAATTCT	58.202	52.5	1	0	-6	7K
chr1A_part1	15516679	15516719	+	IAB30120	GCAGCACCACGACCAACAGAAGCTCGACGAGGAGAAGCAG	60.87	60	1	0	5	16K
chr1A_part1	15516725	15516765	-	IAB30120	CGTAGTCCACCAGCCGGCCCCGGAGCTCCTTCATCTCCTC	62.878	67.5	1	0	-2	16K
chr1A_part1	15924693	15924733	+	IAB30121	TATTTGTTCTGGTTGCTGGGGGAATGGTTGTTGTGGTCTC	55.948	47.5	1	0	19	9K
chr1A_part1	15924761	15924801	-	IAB30121	CGACCATTTCCCTAGCCCCAACAACCAATTCCCCAATAAC	56.233	50	1	0	-10	9K
chr1A_part1	16300882	16300922	+	IAB00084	AACCACATTACGGAAGCTAGAATCATCGCGCAGCTTCCTC	57.167	50	1	0	5	16K
chr1A_part1	16434463	16434503	+	IAB00085	TCTGGTTATTATTTTGTGTACCAGTTGATATTGTTGTACG	49.007	32.5	1	0	12	3K
chr1A_part1	16434516	16434556	-	IAB00085	GTGCCACAAATCACTCCTAATTGTAATTCTTGGTAACATT	50.547	35	1	0	-2	3K
chr1A_part1	16838914	16838954	+	IAB30125	TGGACGTAAGGTTTGTAGGTCGAGCAAATCCTCACGTTTC	55.829	47.5	1	0	2	9K
chr1A_part1	17247350	17247390	+	IAB15048	CGAAAGTTCTCCACATTGGACGCAAATCTAGCGACGTTAC	55.734	47.5	1	0	3	3K
chr1A_part1	17247395	17247435	-	IAB15048	CTCATGAACCTCGTCTCGGGTCCGTCAGCCATTCTTATAC	56.441	52.5	1	0	-3	3K
chr1A_part1	17248182	17248222	-	IAB30126	TTGCCCCAACCTGGAAGCCCGGCTCACTGACGCCTACACC	63.612	65	1	0	-19	3K
chr1A_part1	17248191	17248231	-	IAB30127	TGGCATAAGTTGCCCCAACCTGGAAGCCCGGCTCACTGAC	61.549	60	1	0	-14	3K
chr1A_part1	18085881	18085921	+	IAB00087	CGGCAGAGGTGGTGAACGTTTGGTTGTTGGGGAGAACGTC	60.028	57.5	1	0	8	7K
chr1A_part1	18085934	18085974	-	IAB00087	CCTATTTTGGTCACAATTGTGTTCACCGGAATGGCGTGGC	57.337	50	1	0	-6	7K
chr1A_part1	20183417	20183457	-	IAB00089	ATCATCTCTTCCTCTCGGACCGACGGTGCAACACATTTTC	56.916	50	1	0	-13	7K
chr1A_part1	20538362	20538402	+	IAB30132	TTTTCCTCCATATGATTCATGCTTTAGCTGATAGTTGAGC	51.135	37.5	1	0	14	9K
chr1A_part1	20538421	20538461	-	IAB30132	CCAAACGAATCACGGAGATTGGATGGAGAGCATCCAGTTG	56.225	50	1	0	-6	9K
chr1A_part1	20880045	20880085	-	IAB30133	CGACGTAGTGTACGTGCAAACAAGTTGGACGAAACCATCC	56.947	50	1	0	-14	3K
chr1A_part1	20918097	20918137	+	IAB15050	GGATACATATGAAGAGAATCAGCCCATGGCGTGCCGACAA	56.859	50	1	0	20	9K
chr1A_part1	20925414	20925454	+	IAB15051	AAGACAGATGTCTCCACGTCGAGTTCAGCCTCACCGTTGG	58.765	55	1	0	7	9K
chr1A_part1	20977827	20977867	-	IAB00094	GGTGGTACATACTGGCAACTCAATCACAATTGCCTCATGG	55.269	47.5	1	0	-26	16K
chr1A_part1	20978867	20978907	+	IAB30135	ACTTCGTCTACAGGTTGGTGTGGGAAGTTAACAGCAGGAG	56.29	50	1	0	26	3K
chr1A_part1	20978938	20978978	-	IAB30135	AAGAAAAAAACCAACAACGCTGCCCAGAATCCAGCTGTGC	57.496	47.5	1	0	-6	3K
chr1A_part1	21198602	21198642	-	IAB00095	TTACACAAAATATTTTCCCCAGCTAGACACCACAGAGAAG	51.979	40	1	0	-16	7K
chr1A_part1	21402777	21402817	+	IAB30137	TCTCCAAGGAGGAAGGATTCAAGGCTTGCCCAATAAGGTC	56.159	50	1	0	23	3K
chr1A_part1	21405123	21405163	+	IAB30138	ATCCAGAGATTGATTCGAAACCATACCTTTGGGATTCTTG	52.068	40	1	0	9	16K
chr1A_part1	21986548	21986588	+	IAB30139	CCACCAGCACGTCCACGTCCCGGGGCTTGATCAAGCTGCC	64.375	67.5	1	0	21	16K
chr1A_part1	22039576	22039616	+	IAB30141	AGCCTCCGGCGGAGCATCTTGAAGAGGGCGAAGGAGAGAC	61.813	62.5	1	0	18	7K
chr1A_part1	22076704	22076744	+	IAB15054	ATGCTGGTACATCATGACAAGATTAGTGCTAACAGAACAC	52.294	40	1	0	21	16K
chr1A_part1	22076768	22076808	-	IAB15054	GCCGGCGGCCGGCCGCGGTGACAACACGCCCGAGCGGGCG	73.086	85	1	0	-4	16K
chr1A_part1	22271554	22271594	+	IAB30142	TGCTGCTGTCGTCAAGGTTGTTGACCGTTTTCGCCGGCGG	62.806	60	1	0	21	16K
chr1A_part1	22282370	22282410	+	IAB30143	TCCGGCAAAAACCCGGCAACGGAGTGGGAGATGGGGTAGC	62.612	62.5	1	0	16	9K
chr1A_part1	23817923	23817963	+	IAB30145	GACAAGGTGCCCCGCCCCCAATTCCCCCATTTCCAAGAGC	62.042	62.5	1	0	24	9K
chr1A_part1	24077496	24077536	-	IAB30147	GCCGGACGACGATCCCGCTCAACCACGGCCACCGAGCTTC	65.408	70	1	0	-19	16K
chr1A_part1	24321306	24321346	+	IAB00101	GCGGAAATCGTAGTTCCTGTGGACATTCAACAAGTCTTTG	54.556	45	1	0	9	9K
chr1A_part1	24339051	24339091	-	IAB30149	CACAAATTAAGAACAATCTTACGCCGATGAAGGTTAACTG	51.241	37.5	1	0	-20	16K
chr1A_part1	24943607	24943647	+	IAB00102	ACGCAAAGATGTGTGCGCTTTCGGTAACAGAAATATCGCC	57.169	47.5	1	0	21	9K
chr1A_part1	24943684	24943724	-	IAB00102	ATTTGATTATCATACAACGTGTACGGTGCTGCAACTTATG	52.002	37.5	1	0	-17	9K
chr1A_part1	25545975	25546015	-	IAB00108	CTGAGATTAATTCTGTTCGGTTCTTGTGCTCATGCTTGTC	53.282	42.5	1	0	-4	9K
chr1A_part1	25546016	25546056	+	IAB00109	TGAGCCGATCGATCTCTGTGTCTTATATTATCTATCTATG	49.418	37.5	1	0	2	9K
chr1A_part1	25546077	25546117	-	IAB00109	ATTTCAGAAATTATTCCGTTCATGATTCTTGTTTCGTGAG	49.83	32.5	1	0	-20	9K
chr1A_part1	25708492	25708532	-	IAB15066	GGCGATGAGCTCGCGACCATGGCCTTCTGCGTTTTGTTTC	60.933	57.5	1	0	-4	16K
chr1A_part1	25712747	25712787	-	IAB15067	TACGTGTAATTGTTTTTGTAGGGATAATTTATTTGGCATA	47.702	27.5	1	0	-14	16K
chr1A_part1	25791287	25791327	+	IAB00113	TGCTTAGTTAACCTTCTGAATCTCCGGTTGTACGTCATGG	54.206	45	1	0	25	3K
chr1A_part1	26603263	26603303	-	IAB30153	GTTGATTAAGGCTGTCCTACATGGTTGTAAACCTTCATCC	52.545	42.5	1	0	-17	16K
chr1A_part1	26960591	26960631	-	IAB00114	TATTCACAAAGCAGAGGAAGCCACGGATAAGAGTAATACC	52.736	42.5	1	0	-16	9K
chr1A_part1	27249422	27249462	-	IAB30154	CGGCGGCGTCGGGGAGTCCGGTTAACAGCACCAGCAGCAG	65.525	70	1	0	-6	16K
chr1A_part1	27258386	27258426	+	IAB30155	TAGCGGCTTCTGCTTTTTCGCTCGCGGCGATGGCGGTGGA	64.391	62.5	1	0	21	9K
chr1A_part1	27360868	27360908	+	IAB30158	AGTGGACTGGTGCACGGTGGTTGAAGCCGCCACGCCATAG	63.023	62.5	1	0	3	3K
chr1A_part1	27753408	27753448	+	IAB30161	ATTCTTAACTAACTCAGTGTTGCTGCCAAACGAAGGTTTC	53.094	40	1	0	6	3K
chr1A_part1	28614753	28614793	+	IAB15071	GCAGCCTTTACTTACCGTCCTTTCTTTACCTGTTTTCTTG	53.134	42.5	1	0	11	16K
chr1A_part1	29611242	29611282	+	IAB30163	GCGGTCCTATTTGAGATAAACGATACAATTACTTACTAAA	48.533	32.5	1	0	26	16K
chr1A_part1	29995899	29995939	+	IAB30165	ACCATCAGTGTGAAAGTGGTTGATGGGGAATGGCCAGAAG	56.882	50	1	0	9	3K
chr1A_part1	30180460	30180500	+	IAB30169	GACGACAACACCGATGAGGATGCCCATGCTCTTGTGACCA	59.239	55	1	0	15	16K
chr1A_part1	30180473	30180513	+	IAB30170	ATGAGGATGCCCATGCTCTTGTGACCACCGGGGCGAGGTT	62.045	60	1	0	23	16K
chr1A_part1	30181301	30181341	-	IAB30171	GCTTATTAAAGAGGAACAGCAAAGTAGTACACACTTCAAT	50.134	35	1	0	-26	16K
chr1A_part1	30184014	30184054	+	IAB30172	AATTTCTCAGAACAGTGTTTCTCATGCAACAATGGTGAAC	52.321	37.5	1	0	2	3K
chr1A_part1	30197142	30197182	-	IAB30173	TGCGGCGTCAAGACGCCCCCGCTCAGCAACTGCGCCACTG	67.041	70	1	0	-25	16K
chr1A_part1	30772460	30772500	+	IAB00124	TCGCCAGCATACGCGTGGCGCTCAGCACGACCCCCTCCAG	66.152	70	1	0	23	16K
chr1A_part1	31031644	31031684	+	IAB15074	AGGGGAGTGAGGGAGGGATCTGAGGAGGAACGGATCTTAC	57.866	57.5	1	0	8	3K
chr1A_part1	31253380	31253420	-	IAB30175	GCTGGTGGCGGGGAGCGGGACGGGGACGGTGTCGGAGCTG	68.184	77.5	1	0	-4	16K
chr1A_part1	31895970	31896010	-	IAB00127	CTGTAGTAGCCATTGCTCTGCGGCCCGCCGCCGGTAATGC	63.495	65	1	0	-4	7K
chr1A_part1	32280832	32280872	+	IAB30180	GCTAGCCGCGGCGGTGGCGGCGGGGGCTCACGGCCTGGAC	71.198	82.5	1	0	10	16K
chr1A_part1	32476268	32476308	-	IAB00129	GAGCGAGAGAGAGAGAAGGAGGCTGCGAGAACGAAGTATC	57.212	55	1	0	-26	3K
chr1A_part1	32897639	32897679	-	IAB30182	AGTCCACAACTTTATTGACTATGTCATCAATTTTCTCTGC	50.299	35	1	0	-20	16K
chr1A_part1	33374404	33374444	+	IAB00133	GGTGCCGGAACGGAAGACGAAGACCGAGATTGTTATTGAC	57.425	52.5	1	0	3	3K
chr1A_part1	33822681	33822721	-	IAB30188	ACACTATAGAAGATTAAACAAGAATAACACGGTCCAACAC	49.863	35	1	0	-11	16K
chr1A_part1	35135836	35135876	+	IAB30191	CACACTAAGATCTTTTCTGTCATAAGAATCTGCATAGTGC	50.345	37.5	1	0	21	9K
chr1A_part1	35135912	35135952	-	IAB30191	ACAGAACTGAAGAGTTGGATTTGTTGGAAAAATTGTGAAG	51.034	35	1	0	-16	9K
chr1A_part1	35486189	35486229	-	IAB15078	CGCGGCTCCGTCACCTGCCCCCCTAGCCCCACCTTCCTTG	65.771	72.5	1	0	-4	16K
chr1A_part1	35486514	35486554	+	IAB15079	CGCCCTGGTCGCCCACGTCGACTTGCGATGCCATCCCTCA	65	67.5	1	0	25	16K
chr1A_part1	35486580	35486620	-	IAB15079	CCGCGCGGACCGACCGCCGCTCGCACTCAAACGCCTGCTG	68.562	75	1	0	-2	16K
chr1A_part1	35492339	35492379	+	IAB15080	GTCTATATCACGGATGACTCTTATGAGTATGTCAACATCG	50.505	40	1	0	19	16K
chr1A_part1	35526081	35526121	-	IAB00138	TTTCGACTTTGGGGTTGCCAGTGCCCGGCGCCTCTTCCAC	63.274	62.5	1	0	-18	16K
chr1A_part1	35526258	35526298	-	IAB15081	AGAATCGTGGCCTGTTGAGCGCATCGGCGCGGACCGACCT	64.987	65	1	0	-20	16K
chr1A_part1	35526501	35526541	+	IAB00139	ACGCTCCTGTCCCTAGCTGCTATTTCCTGGCGCGCGGTTA	62.112	60	1	0	5	9K
chr1A_part1	35529730	35529770	+	IAB15082	CGTGCTGCTGGTGCACATGCCGATCGGCGAGCTCTCCTAC	63.306	65	1	0	5	16K
chr1A_part1	35536781	35536821	+	IAB15083	CCACAGGCGTTCGAGCGCAAGCGGCGGTCGATCCGCGCGG	68.597	75	1	0	19	16K
chr1A_part1	35578089	35578129	+	IAB00141	TGGCATAGCAAGGCGATGCTGGCGGCCAGGGTGGGCATTC	64.487	65	1	0	7	9K
chr1A_part1	36569372	36569412	-	IAB00148	CGAGCATTTACTCCTCCATGTCTTGTGCAATCTCCATAAC	53.89	45	1	0	-23	9K
chr1A_part1	37511635	37511675	-	IAB30202	CAGTTCTTAAGAGCTTATGTGAAGATAGCAGAAGCCAGGA	52.7	42.5	1	0	-21	3K
chr1A_part1	38729449	38729489	+	IAB00151	GCAGAAATTGGATTGTTCTTTGTTTCTTTTGTAGAATCAG	49.461	32.5	1	0	24	3K
chr1A_part1	38729520	38729560	-	IAB00151	CCTGGAAAGCAAGTTCAACTGGAGTACATATCTACCTCAC	52.999	45	1	0	-8	3K
chr1A_part1	39651640	39651680	+	IAB30207	TTGCTTGAGCATGGTGATCCTTATCCTCGACGTCGTAAAC	55.799	47.5	1	0	7	3K
chr1A_part1	39651694	39651734	-	IAB30207	TTTTCCTGCCAACGTTTCAGGATTGTCAAGATTAAGTAGG	52.622	40	1	0	-8	3K
chr1A_part1	39893052	39893092	+	IAB30209	ACATAAACTACAAGCAGAAAATGAAAACTGCTACTAGGAC	50.134	35	1	0	26	3K
chr1A_part1	39893143	39893183	-	IAB30209	CCACGGGAGCCGATACACCAGTAGTAAGTAGCAACAGTGG	57.526	55	1	0	-26	3K
chr1A_part1	41288487	41288527	-	IAB15091	CCAAGCAAGGACTACCCAAGGATGGAATGCCTGTCACCAG	58.01	55	1	0	-8	16K
chr1A_part1	41872740	41872780	+	IAB30212	GAGCAACTCTCCATAAGATCAGTGAGCCAAAGAAGCGAGA	55.275	47.5	1	0	25	3K
chr1A_part1	42256122	42256162	+	IAB15097	ACACTCGAGGCCGCCACGACGCACGGTGGGTCATCGCAGC	66.498	70	1	0	21	16K
chr1A_part1	44060485	44060525	+	IAB15099	CTGTGAGTAACGCGAACCTATTAAATGCCATTATATGCAA	51.73	37.5	1	0	14	16K
chr1A_part1	44409650	44409690	+	IAB30217	ACTATTTTCTTGTCGATTTGATGTGACTTTTCTACTCATT	48.743	30	1	0	24	16K
chr1A_part1	44861345	44861385	+	IAB00157	GCCTCCTATGAGTGTAATCCATGCGCATTGGGAGGGAAGG	57.877	55	1	0	23	7K
chr1A_part1	46296237	46296277	-	IAB30221	TCCCTTTCCATGGAGATAATTTCCTTTTGGTTGTGGTTCC	53.38	42.5	1	0	-25	9K
chr1A_part1	47191717	47191757	-	IAB15101	CTGCTTGGTCTTGAGGGTGACCTTGATAGCATTCAGTTTG	55.065	47.5	1	0	-3	3K
chr1A_part1	47806004	47806044	+	IAB30223	TCTTGTCTTCTTCACCGATACTCTTGTTCTTGTTCTTCAC	52.045	40	1	0	20	9K
chr1A_part1	48593619	48593659	+	IAB15104	CTCGTATCTCTCCGCCGAGCCGAAGGCTCCCGCCGACTTG	63.487	67.5	1	0	8	16K
chr1A_part1	48772390	48772430	-	IAB00162	TGTCACTTTGTAAACTACATTAAATACAACAGGTTAGTTG	47.989	30	1	0	-24	16K
chr1A_part1	48784023	48784063	+	IAB30225	CTCCCGGTCGGCCTCACCTCACTCCACACTCTAGCTCATC	60.335	62.5	1	0	15	16K
chr1A_part1	48978849	48978889	-	IAB00165	ATGAGCCTCGGGCTCTGATAGTGGGCGAGGATGTAATCAG	58.05	55	1	0	-14	16K
chr1A_part1	49099396	49099436	+	IAB00168	ATTAGTGGACCAGAAAAGTATTGAGTGCAACTCACTAAGC	52.202	40	1	0	19	16K
chr1A_part1	49305235	49305275	-	IAB00173	TGCAGCAAACAAATCTTTAGCTTCTTGTCTTCTACGAACC	53.15	40	1	0	-3	7K
chr1A_part1	49896398	49896438	+	IAB30230	AGTATGATTTAGATGAAATACAGGAGGTAGCTTATCTCAG	48.383	35	1	0	22	16K
chr1A_part1	51257742	51257782	+	IAB15110	ACAAAGTTAAAGTACTAAATAACATTACCAATAATGGTGA	46.056	25	1	0	21	16K
chr1A_part1	51257808	51257848	-	IAB15110	ATTTCGAGAGAGGAAGAAAACTCAGTACTACTGCCAATTT	51.522	37.5	1	0	-6	16K
chr1A_part1	51703072	51703112	+	IAB00176	ACCGGGGAGCTATCTCACAGTTGGATTATTTACCGAATTT	53.691	42.5	1	0	23	3K
chr1A_part1	52231449	52231489	+	IAB15111	TGCAGCAGCGAACCCCTCCTGCCGTGTCTCGAAATGTTCA	61.53	57.5	1	0	25	16K
chr1A_part1	52231536	52231576	-	IAB15111	GCAGATGATTCGCCAAATGCCGGTCGCATCCGGGGCGATG	62.949	62.5	1	0	-23	16K
chr1A_part1	52481862	52481902	+	IAB30234	AGTGGGCAGAGGGTCTCTTTCGACAAAAAATCCTGAAGAG	55.409	47.5	1	0	17	3K
chr1A_part1	53187532	53187572	+	IAB15112	CTCGTCCTTGGCCGCGTAGCCTGGGTGTCCGGCGAGCATC	65.169	70	1	0	10	16K
chr1A_part1	53188769	53188809	+	IAB00177	TAATACTGAATATCTTATCTTTGTACTATTATGGAGTACC	44.614	27.5	1	0	22	7K
chr1A_part1	53188856	53188896	-	IAB00177	TGAGCTCGGCCTCTCTGGCTTCTCCTTTCACGCAGTCAAG	59.958	57.5	1	0	-26	7K
chr1A_part1	53856187	53856227	+	IAB15113	AAGAAGGGGAGCCCTGGCGCTGCTCCTCCGGAAGCGGAAA	64.256	65	1	0	14	3K
chr1A_part1	54351660	54351700	-	IAB00178	GTGCAAACAGAACCATGAGACAGTTCAATTTGTTTTTCAT	51.712	35	1	0	-10	16K
chr1A_part1	57189912	57189952	+	IAB30245	CTCCCCGCACTCCCATCCTGCACCCCTCGCGCCCCGTCCT	67.572	75	1	0	15	16K
chr1A_part1	57399503	57399543	+	IAB30246	CCTTCAGAACAACGGAGTATGATAAAGCATCAGGTACACG	53.606	45	1	0	26	7K
chr1A_part1	58704740	58704780	-	IAB00185	GGAGCAGGAGGAGATTGTTTTGATGAATTATAGGGTGGTG	53.305	45	1	0	-12	9K
chr1A_part1	60356887	60356927	-	IAB00190	GCCTTTGGGTCAATATGACTTCTCAAGTTCCATCCTCATC	53.467	45	1	0	-14	7K
chr1A_part1	62014147	62014187	+	IAB30256	AGAGGCACTCGCGCCGGTCGGTTGCTCCGGCGAGATAGAT	64.195	65	1	0	18	16K
chr1A_part1	65263187	65263227	-	IAB00197	TGATGTGATTGTAGACAAACGGTCTAAATAACTTGACGAC	51.302	37.5	1	0	-22	7K
chr1A_part1	65263353	65263393	-	IAB00198	GGGTCCATGCCACCGAAGACGAGCTCACCGCCAGAAAGTG	61.894	62.5	1	0	-5	7K
chr1A_part1	65265597	65265637	+	IAB00199	AAGAAAAAAAGTACATTTGTATCCATTATGGCCCTTCGTG	50.733	35	1	0	21	3K
chr1A_part1	68299422	68299462	+	IAB15123	CACCTTGCGACTATTGGAGAGGCGTGCGGGCACGGGAGAT	62.547	62.5	1	0	2	16K
chr1A_part1	68299475	68299515	-	IAB15123	CCCTGTCAGCCTACGCCGCCCGCGCCCACCAGTTACTATC	63.757	67.5	1	0	-12	16K
chr1A_part1	71723337	71723377	+	IAB00204	AGGTATATAATCAACCTTGTCTGCAAAGTCACAGATAAAC	49.697	35	1	0	26	16K
chr1A_part1	72870735	72870775	+	IAB30270	TAACTTTCTCTCATGCACGCACACCGGCACACGCGTCCTC	61.003	57.5	1	0	3	16K
chr1A_part1	73352302	73352342	+	IAB30271	CGATGGAGCCCTCGCTCATGTTGTCGTCGTCGTCGGCGGC	64.427	67.5	1	0	21	16K
chr1A_part1	76490998	76491038	+	IAB00208	CAAAATTCAAATGGCAAACAATTGATACATGGTACTACAG	49.368	32.5	1	0	8	16K
chr1A_part1	78331405	78331445	+	IAB00210	TGGCGCTGGCAGCACAGCAAGTGCGGTAGTAGTGCTAGTG	61.889	60	1	0	26	3K
chr1A_part1	82127499	82127539	+	IAB30282	GCGCCGCCATCATGCCGAACCGCATCAAGAAGCAGAGCAG	63.167	62.5	1	0	18	7K
chr1A_part1	82127568	82127608	-	IAB30282	CGGCAAATACTTTCAGCAACAAAGAAACAAAGTTGACCAC	53.447	40	1	0	-12	7K
chr1A_part1	84729222	84729262	-	IAB00215	CCGGCGGGAGTGCCGTGTCGCACCTCAGCCTGAAGCTTGG	65.519	70	1	0	-18	9K
chr1A_part1	88860220	88860260	+	IAB00219	ACACTGCTTCCCGCTCCGGCCAGGGAGGTACAATGCAACC	62.611	62.5	1	0	19	7K
chr1A_part1	92567884	92567924	+	IAB00223	CTTTGTACTGAGAGTAGCACAATCTATCGCCCCCGTGTTC	55.655	50	1	0	2	7K
chr1A_part1	92567937	92567977	-	IAB00223	GCTCAAAAATTCAAAACAGATGACAGCGATAAGGATCTTC	51.39	37.5	1	0	-12	7K
chr1A_part1	92986997	92987037	+	IAB30296	TTGGCTTAGGTCTCAGCAGAGGCTCATACCAGAACTCATC	55.816	50	1	0	5	7K
chr1A_part1	92987057	92987097	-	IAB30296	TGATGAACCTGGAGCATCCCCTGCTCCCTTCGCCGTTCTT	60.686	57.5	1	0	-16	7K
chr1A_part1	93785595	93785635	+	IAB30297	GGGCCTTGGCGGCCTCAGCCACGGCGGCGGTAAGGCCACC	69.082	77.5	1	0	19	16K
chr1A_part1	93785655	93785695	-	IAB30297	GGACCTGGACGACGTCTCCGCGGCGGCTCCGGGGGCAAGA	67.751	75	1	0	-2	16K
chr1A_part1	95966561	95966601	+	IAB30301	AGCTGCTGTCCCATCGAGCCGCCGCAGCGCTTCTCACTAC	64	65	1	0	23	7K
chr1A_part1	96471260	96471300	+	IAB00226	CATGGCTGGATTCCTCACAGCAGTGGATATTGATCTGGAC	55.627	50	1	0	10	7K
chr1A_part1	96471312	96471352	-	IAB00226	GCTGCCGTATGCCCCACAGCGCGCATACACCTCACACTCC	63.43	65	1	0	-3	7K
chr1A_part1	96836248	96836288	+	IAB30302	GAACAGAGTACAGTAAGACGCATAGAAAATGAGCTCATAG	51	40	1	0	21	16K
chr1A_part1	97940207	97940247	+	IAB00227	ATCTGAAGTCCATGTCACTGGATGTGGCTTCAACTTTAAG	53.361	42.5	1	0	21	7K
chr1A_part1	99320231	99320271	+	IAB30305	GGTCAATGGTGGGAGCCCAAGCATCGTCGGGAAGCGTTGC	62.505	62.5	1	0	16	7K
chr1A_part1	99869153	99869193	-	IAB30307	CCTGCTCGCCGTCCTAGGCGTGGCGATTTTCATCAAGAAG	59.961	57.5	1	0	-14	16K
chr1A_part1	100393038	100393078	-	IAB00230	TTCGTGCATCCTTGTGCCGTCACATACACATTACTTTCAA	55.058	42.5	1	0	-22	16K
chr1A_part1	100409454	100409494	+	IAB30310	ATCATTGATATATTTTATACAGGATCCTACCATCATCATC	46.34	30	1	0	9	16K
chr1A_part1	105304503	105304543	-	IAB00238	CATGCCCATGATGATGTGGAACTCAAAATGGTAGTGAAGG	54.075	45	1	0	-3	7K
chr1A_part1	111538202	111538242	-	IAB30324	CTGAAAAAGACTAAAGGAATTATAATACAATTAATCAGGG	45.555	27.5	1	0	-20	16K
chr1A_part1	114546082	114546122	+	IAB15145	TGTCAAAATTTCTGTGTGCCATATCTCTAATTTTGTGCTG	51.065	35	1	0	2	16K
chr1A_part1	119149382	119149422	-	IAB00252	GAAGACAGTACTGGTCCACTTGTACCCACACAAGAGATTC	54.124	47.5	1	0	-21	7K
chr1A_part1	121741064	121741104	-	IAB00254	TTTTTGATGTTGATATATTCTTTCTGACATGCAGATCAGT	48.763	30	1	0	-14	16K
chr1A_part1	123552781	123552821	+	IAB00255	TCTCCGCCCCCCGATCATGGCGTCCTCCTCCTCCTCGGAA	64.072	67.5	1	0	7	7K
chr1A_part1	123552837	123552877	-	IAB00255	CGGCGCTGGACTGGCGATCAAGAGACATAGACTGGGAATG	59.246	57.5	1	0	-10	7K
chr1A_part1	125151667	125151707	+	IAB30342	GGACAGAGACCTGGTGGGCATGATTCAGCAGCTCAGAAAG	58.061	55	1	0	10	7K
chr1A_part1	125151721	125151761	-	IAB30342	TGACCTATCTACACTTGTAGTAGACACAACTTCATCCTTC	50.839	40	1	0	-5	7K
chr1A_part1	130350115	130350155	-	IAB00259	CGAAAGCTGGGAATGTGATCTGAAGAGAACCTAGGTGACG	55.612	50	1	0	-21	9K
chr1A_part1	130813681	130813721	+	IAB30348	ATCTCAATCCCAAGAAAATAGCAAAGTGGGGCAAAGATCG	53.88	42.5	1	0	26	7K
chr1A_part1	132414875	132414915	-	IAB00260	CCTGCACCACCTTAATACCAACAAAGACAATCCTGATAAC	52.687	42.5	1	0	-6	7K
chr1A_part1	132788770	132788810	-	IAB30350	AATGAGAACAAAACCAAATTGTAAACCATATAATGTACCG	48.523	30	1	0	-14	16K
chr1A_part1	133726637	133726677	-	IAB30352	ATCAGTTGGCACTATTGGACACTTCTGCATTTGTACTACC	53.41	42.5	1	0	-4	7K
chr1A_part1	138228207	138228247	-	IAB30356	CGACGCGCACTACATCCGGGGGCTCCTCCCGCCGGCCATC	67.266	75	1	0	-6	16K
chr1A_part1	142101428	142101468	+	IAB00266	TCGATCTCAAACTCGAATGGTTGGGGGTTCCATTTCTTAC	54.451	45	1	0	11	7K
chr1A_part1	142101491	142101531	-	IAB00266	GTGGTGCTTGTTTCCACGGGCTTATTTATGGGAGAAGGTC	56.269	50	1	0	-13	7K
chr1A_part1	142887341	142887381	+	IAB30362	GACGGTGACCGTGACACCGGCGCCGCCGCCGGACAGCCCC	70.063	80	1	0	15	16K
chr1A_part1	148270115	148270155	-	IAB15166	ACACATATACATAAATAAGTTACCAACAATCAATAAGGAC	46.269	27.5	1	0	-3	16K
chr1A_part1	151873272	151873312	-	IAB15168	GCACGGCGGCAGGGTTTTTTTGCTAGTGTGTTCCTAGTGA	58.868	52.5	1	0	-10	7K
chr1A_part1	153337563	153337603	-	IAB00274	CGCGCCGCCACCTACGAGGCCCACCATGCCAGTAACTCAG	64.147	67.5	1	0	-12	16K
chr1A_part1	153584406	153584446	-	IAB15170	CCTGTGGTGCAAGCTTGGCGTCCCCGAAGTAGACGCTCTC	61.755	62.5	1	0	-7	7K
chr1A_part1	154014856	154014896	+	IAB30372	TCATCCTGCAAAAGCTCTCTTAAGAACTGATTCTGTCGAA	52.926	40	1	0	10	16K
chr1A_part1	157829632	157829672	+	IAB00279	TACTGGTAGTCACCTTCCTCGTATGCCTCACCTTCTTCAG	55.332	50	1	0	18	9K
chr1A_part1	160102990	160103030	+	IAB30380	AGGCGCATTGCATATCGAGAGGTGGTCGAGGAAGGCAAGC	60.539	57.5	1	0	12	7K
chr1A_part1	160507418	160507458	+	IAB30381	TTGCTGGAGTGCAGGTCCTGTGTACTGGGCTAGTGGTCTG	59.435	57.5	1	0	2	7K
chr1A_part1	164327435	164327475	+	IAB30384	GCGGTGTTCGCCACGGGCGACGGGGGACGGTGAGGGAATC	66.417	72.5	1	0	7	16K
chr1A_part1	165939960	165940000	+	IAB30386	CCTTCAAGCGGGTCATGGGTATACTGAAGCGCTTTTTGTC	56.651	50	1	0	6	16K
chr1A_part1	167446428	167446468	+	IAB30388	GGACGCACCGCCATCCAGTCGCTGACTCCGGCTGGTTAAT	62.679	62.5	1	0	18	16K
chr1A_part1	168548218	168548258	+	IAB15182	CTGTGCTCGCAGACGACAATGGAGGCGCTCAAGGAGAAGC	61.071	60	1	0	13	9K
chr1A_part1	168548288	168548328	-	IAB15182	ACCCTGGCGCCGGCCTTGTCGCGGAGCTCGAGCCGCATGG	68.758	75	1	0	-18	9K
chr1A_part1	172185022	172185062	+	IAB30395	ACGTGCCGCCACCGGATTGCAAACCTATTTATATTCTCTC	56.121	47.5	1	0	18	16K
chr1A_part1	172586910	172586950	+	IAB15184	GCTAGTAAAATTCTCACCTGACAATCGATATGGCTGCTTC	52.768	42.5	1	0	13	7K
chr1A_part1	179430558	179430598	-	IAB15188	ACCATGAATAGGGTGGAGCCTTGGGGGTGGAGTTACATAC	56.774	52.5	1	0	-7	16K
chr1A_part1	180408891	180408931	+	IAB00291	AACGACCACACAAATATTCAGTTCCTTTATCACATAGCTG	51.401	37.5	1	0	3	7K
chr1A_part1	180408943	180408983	-	IAB00291	GTCCTAGGGGCTGCTTTCAAATAAGAAAGAAGTGTGGCAC	55.199	47.5	1	0	-10	7K
chr1A_part1	183496410	183496450	+	IAB30408	CAATACATCACTCAGGATGTGCGTTCCTGACATGTTATTT	52.619	40	1	0	12	16K
chr1A_part1	183997677	183997717	+	IAB00293	CTCATGTTGTCCCCTTCAGGATTGTGCACTGATGAGTATG	54.674	47.5	1	0	11	7K
chr1A_part1	186989166	186989206	+	IAB00296	AGGAGCCCGCAGACGCTGTTCCTCGCGTCCAGCCGCAGCG	67.535	72.5	1	0	21	7K
chr1A_part1	202568162	202568202	-	IAB30423	GCCTGTGGAGGTGGGGCGATGCGGACGACGACGGAGGAAG	64.854	70	1	0	-21	7K
chr1A_part1	208706406	208706446	-	IAB15201	TCAGCAGCTTTTAGAACTTGATTTCCCTTCTTTGGCATTC	53.069	40	1	0	-7	9K
chr1A_part1	212019853	212019893	-	IAB00310	GAGGGGCGGCTATCAAAAATTCGTACTTGTCCATACATAC	53.785	45	1	0	-9	7K
chr1A_part1	214888493	214888533	-	IAB30440	GCATATTCCTATTTAAATGATACTTGGTGCTTAAAGTTAG	47.039	30	1	0	-17	16K
chr1A_part1	220850608	220850648	-	IAB00315	GGCACTGAAGAAGGAGAAGGCCCTGGCGGCGCCGTTGAAG	63.354	65	1	0	-3	3K
chr1A_part1	226435583	226435623	+	IAB15211	CTAGACTTGTGCTTAATGATAAATATCATCCTCATTTAGT	46.923	30	1	0	11	16K
chr1A_part1	230780672	230780712	+	IAB00321	GTGGATAGCTTGCAATGAAAATCATCTTGAAATTCTAAAC	49.275	32.5	1	0	2	16K
chr1A_part1	231713450	231713490	+	IAB15216	CATCATCTTGGTATCTACAGCAAGACCACCGACAATCATC	53.464	45	1	0	26	3K
chr1A_part1	232617137	232617177	+	IAB00322	TTAGGCATATCCCATCATTTTCATTATTTGGTTATGTAGG	48.492	32.5	1	0	8	7K
chr1A_part1	235211442	235211482	+	IAB30460	CCGGTGGCAGCGTTTGACGCAGGTGACGGGGAGCATTGTC	63.757	65	1	0	5	3K
chr1A_part1	236720869	236720909	+	IAB00324	CTGGCACTAGTAGGTATGTGGGCAAGGGTAGCAGCAGCAG	58.853	57.5	1	0	25	7K
chr1A_part1	237744752	237744792	+	IAB30463	GAAGCCGGGCAAGGCTGACGGCGGCGACCACAAGAAGGAC	64.642	67.5	1	0	14	16K
chr1A_part1	240289516	240289556	+	IAB30466	TCAGCAGTTCTTCTACCTGTAGCTGAATGCAAATGTCGAT	54.186	42.5	1	0	19	9K
chr1A_part1	244811078	244811118	+	IAB30471	TAGATCGATATTTTGATCAGGCAATTTCTTCCTCCGCAAC	52.551	40	1	0	10	3K
chr1A_part1	245115883	245115923	-	IAB00329	CAGCCTCCACGATAGGCTTGTCCTCCTGGGCAGCCGAGTT	61.925	62.5	1	0	-7	3K
chr1A_part1	247313960	247314000	+	IAB00330	CAGGCACATAACGAAATTCAGTAGCACTCTCATCAATATG	51.751	40	1	0	6	16K
chr1A_part1	249052721	249052761	+	IAB00331	TGTCTTTAAATCTTGGGATTGAGACGTCTTGCTCTATCAG	51.828	40	1	0	16	16K
chr1A_part1	251562663	251562703	+	IAB30479	CTGGCTTGAATAAACAGACTCTCTCAGAAGAGACTGGTAC	52.71	45	1	0	19	3K
chr1A_part1	251562745	251562785	-	IAB30479	CCTGATGTCTAAGGTTGTTTATAATGATGAGAATGCATGG	50.29	37.5	1	0	-24	3K
chr1A_part1	251589392	251589432	-	IAB00333	AAGACCATCAAGAAACCCTGATCCTTCAAACAAGATAACC	52.085	40	1	0	-4	3K
chr1A_part1	252772163	252772203	+	IAB00334	CGCCTGATCGATAAGATCCGTGCGGGTGTGGGAGAAACTT	59.036	55	1	0	21	3K
chr1A_part1	256377735	256377775	+	IAB15232	TATGCCATCATATTCAGATAGCTGGGATCAAGACCGAAGG	53.568	45	1	0	18	7K
chr1A_part1	256377794	256377834	-	IAB15232	CCATGTCCTTTCACTTGGGCTCATAAATGTTAAGTGTTAC	51.807	40	1	0	-2	7K
chr1A_part1	258180016	258180056	+	IAB00337	AACGTGCCATGTGAACTCAGTCCATTAAAGAGAACCTTAG	53.397	42.5	1	0	9	3K
chr1A_part1	258180066	258180106	-	IAB00337	CTGCCTAATCTTGCTGCTGTACTGGGGCTAGTAGGCATGT	57.349	52.5	1	0	-2	3K
chr1A_part1	260839432	260839472	+	IAB30490	CACTCCCAAGGGAGCGGGGCAGACACAGCCCTCCATGAAC	62.479	65	1	0	3	3K
chr1A_part1	264214304	264214344	-	IAB00340	ACTGGAGCAACATCCATTGCCCGCGCACCAACGGGACGAG	63.349	62.5	1	0	-6	7K
chr1A_part1	265697439	265697479	+	IAB30496	TTGGTCTTTGTGACTTGCCAGCAATTGACCCTGAGATTTG	55.394	45	1	0	2	7K
chr1A_part1	266131088	266131128	-	IAB00342	GGACTGTGGCGGCGCTAACAGTGAGGAGTGTGATCTCGTC	60.333	60	1	0	-22	7K
chr1A_part1	273512918	273512958	+	IAB15244	CCACCATGTCGATGTGCCGTCTGGGCGCTTTCGCGGAGTC	63.54	65	1	0	24	7K
chr1A_part1	277637906	277637946	-	IAB00348	CTCTCACACTCATTTGCTGACTGCGTTTCTATTTTTGTTG	52.807	40	1	0	-5	3K
chr1A_part1	278145401	278145441	+	IAB30509	TCTGGCTGACATGTTTGGCATCGAGAAAGAAGAAATCATA	53.263	40	1	0	7	7K
chr1A_part1	278960761	278960801	+	IAB30510	TCATCAACTCCTCCATCACTGGACGGTCGGGGCAAAGGAT	59.185	55	1	0	14	3K
chr1A_part1	278960823	278960863	-	IAB30510	CCCGGGTGGCATGCACGCGCCCCTAGTGTTGCTACCTCTG	64.14	67.5	1	0	-9	3K
chr1A_part1	282553019	282553059	-	IAB00351	GATCAACTGATTGGCAAGGGGACAAGGAGCCAGAGGGAGA	58.27	55	1	0	-24	7K
chr1A_part1	284321943	284321983	+	IAB00352	CGGTGCCGGAGCGGACGGCGCCACGAATGCCGGCAAAGAG	67.376	72.5	1	0	15	16K
chr1A_part1	287684575	287684615	-	IAB15251	TGGAGCAGTCGAGGTCGGCGCGAGCGAGCAACCAATGGAG	63.96	65	1	0	-2	16K
chr1A_part1	288079413	288079453	+	IAB30522	GCGAGGTGTTGCAGCTGCAGGACCACGCCTTCGCCCGGCC	67.23	72.5	1	0	7	3K
chr1A_part1	288079461	288079501	-	IAB30522	GCGATGTCCGTGCAGCCGTAGAGGAGACGCCTTGGGATTG	61.85	62.5	1	0	-2	3K
chr1A_part1	296921872	296921912	-	IAB30535	ATGGAAAGGACAGCATAAACAAATAAGGCAACAGTTTCAG	52.023	37.5	1	0	-19	3K
chr1A_part1	298037334	298037374	+	IAB00359	AACAAGAACAGAAGGGAGCCCGAGAACACCCAGCTTGCAC	59.405	55	1	0	23	9K
chr1A_part1	298110992	298111032	+	IAB30537	GTCTATATACCTCCCTTCAAGGACCCCCCGGCTTATCTCC	56.187	55	1	0	13	3K
chr1A_part1	298111048	298111088	-	IAB30537	GATATTTCGGAGGAATTTCTTCGCACGTGATGTACCATTG	53.266	42.5	1	0	-4	3K
chr1A_part1	299657735	299657775	-	IAB00364	ACATCAAATGTGACAAAATATGGATAGACATGGTTAAGTG	49.108	32.5	1	0	-20	16K
chr1A_part1	300859977	300860017	-	IAB30543	CCTGCTCCGGGCCAGCCCGGCGGCTTCGGTCACCGCCGGC	71.206	82.5	1	0	-6	16K
chr1A_part1	301777233	301777273	+	IAB15262	TTGCTTCCTTGTTGCGTGAGAGGAATGTTGTGCTCCTTTA	55.987	45	1	0	2	16K
chr1A_part1	302329636	302329676	+	IAB15264	GTGACCTTCTTCCCTTCCATGCCTCCGGCGGCCGCTCTTG	62.961	65	1	0	20	3K
chr1A_part1	302329699	302329739	-	IAB15264	ATCATGGTGGGATCCACCACTGCATAGGTCCATCAACGTG	57.625	52.5	1	0	-4	3K
chr1A_part1	302906578	302906618	+	IAB30547	GACACCACGCCACTTGCACAAGTCAGTGGTTATGTTCCAT	57.524	50	1	0	22	16K
chr1A_part1	302906677	302906717	-	IAB30548	TTCATATTCTCACGCACTGCCACTCAGCAACGAAACTGAT	55.987	45	1	0	-26	9K
chr1A_part1	303316943	303316983	-	IAB30549	CCTTTGACTCCTCGAGGTTCGAATAGGCACTAGGACGATA	55.473	50	1	0	-5	9K
chr1A_part1	305004113	305004153	+	IAB15265	TACATACGTATATTTATTATTAAAGGTTGTTGATGAAACT	44.741	22.5	1	0	23	16K
chr1A_part1	308210640	308210680	-	IAB00375	TGCGGAGAGGGAGTGAGTGGTAGAGTTACATTCTGCTGTG	56.987	52.5	1	0	-24	3K
chr1A_part1	308950790	308950830	+	IAB30556	GAGTGCAACAACGGGGCATCATACTCTTCTAATTTTCTAA	52.429	40	1	0	12	3K
chr1A_part1	308950860	308950900	-	IAB30556	CTAGAAGCTGAAGTGTAATGTTAAGCATCGAATGACTTTT	50.403	35	1	0	-19	3K
chr1A_part1	309622553	309622593	-	IAB30557	TTTTTTTGGCTTTGAAGTGAATCATGGTTGAAGGGGAGCC	54.603	42.5	1	0	-4	7K
chr1A_part1	309910707	309910747	-	IAB00377	GTTGAATACATTCCTAAAGAACTACCAATGCTGATTATCT	48.517	32.5	1	0	-19	16K
chr1A_part1	310700332	310700372	+	IAB30559	TCGCTCGATCCAATGTCCTTTGCTCGTTCATGGATGTTGA	56.907	47.5	1	0	10	9K
chr1A_part1	311055956	311055996	+	IAB15269	CGGCGGTTGGTCCTCTCTCCCGGCGGATCTTCTCAATCAG	61.118	62.5	1	0	9	3K
chr1A_part1	311056011	311056051	-	IAB15269	TGCATACCTGGTGGGCTTGGAGCTGGTCGGCATCGGAGAT	61.797	60	1	0	-7	3K
chr1A_part1	311808322	311808362	+	IAB00378	ACGCGCTCTTGATCCCGATGTCGGTGTTGAGATCTGCAGC	60.67	57.5	1	0	21	3K
chr1A_part1	312241179	312241219	-	IAB30561	CCCACTATGACCAGCCTTAGTAATCCCATAACTACTACTC	51.838	45	1	0	-21	3K
chr1A_part1	313006816	313006856	+	IAB00379	GAGGCGAGGGTCTTGCGGGTGGTGGGGCTGTTGATGTAAC	61.739	62.5	1	0	10	3K
chr1A_part1	314429406	314429446	-	IAB30566	TAGTGCAATGATGTGGGGCAACGAATTACCGGGATGCACA	58.194	50	1	0	-26	3K
chr1A_part1	316578754	316578794	+	IAB30569	TTTTTAGCAAATCAAGGGGAAAGGAATGTGGGCATTCAAC	53.446	40	1	0	14	7K
chr1A_part1	316578816	316578856	-	IAB30569	GGGTGGATATTAACCCATGTAACTTTCCCTTAATGGTGTG	52.19	42.5	1	0	-9	7K
chr1A_part1	319889190	319889230	+	IAB15275	GGGCCGTAGCGCTTGAAGAGGCGCCGGAGCAGGGGCTCAA	66.179	70	1	0	9	16K
chr1A_part1	320222824	320222864	+	IAB00384	GTCTACTACTTCTACTCGTCAAAAAAACGAAGAACACAAG	50.597	37.5	1	0	15	3K
chr1A_part1	320223667	320223707	+	IAB00385	TCCCCTGGATAATTGCCTTTTGACTTCCCCACTGATGGTA	55.623	47.5	1	0	20	9K
chr1A_part1	320334646	320334686	+	IAB15276	CCGAACCTGTCGGCGCCCGCGACGCCGGGGACGCCGGCGC	72.671	85	1	0	21	16K
chr1A_part1	322936347	322936387	+	IAB15278	TCTGCCAGCGAGTCGCCATCTTCCTAAGTCACTGTTACGG	58.697	55	1	0	8	16K
chr1A_part1	323286452	323286492	-	IAB30578	TGCGGCCTCGCCGCCGCGATGCGGCACGCCTCGAGGCACG	71.577	80	1	0	-14	16K
chr1A_part1	323643089	323643129	-	IAB00387	ATTTATGCTCTGTGATTGTTGATCATTGCAATTTGTTTTG	49.781	30	1	0	-25	16K
chr1A_part1	323645426	323645466	-	IAB15279	TATATCTCGCCCTCCTCCTTCCCCCCTCTTCCCACCCACC	60.305	62.5	1	0	-12	16K
chr1A_part1	326572009	326572049	+	IAB30582	TTGGTGTTAGACCAAAAATTCAATTATGTCGTCGTCCCAA	52.586	37.5	1	0	11	16K
chr1A_part1	327998603	327998643	-	IAB15284	ATTAGGAGCATAACATGCAACGCATTAACTGTGCGACCTC	55.39	45	1	0	-23	16K
chr1A_part1	333288791	333288831	+	IAB30589	AAATCAATCTGCTATTTTCCCTTTTACCAATTTTAAGTAG	47.061	27.5	1	0	23	16K
chr1A_part1	334448547	334448587	+	IAB15290	AACGGCGAGGAGGAAATGCAGGAGGATGCCGTGCTCGTCT	62.218	60	1	0	24	9K
chr1A_part1	337677635	337677675	-	IAB00394	GCCGCCGCTGCTTCGGAGACCAAGTAAACGTCATGGAAAC	60.466	57.5	1	0	-3	9K
chr1A_part1	337678172	337678212	-	IAB15294	TGAGGCGTTCCTTGTCGGCCCCTCTCTTCTTCCCTCTGAC	60.371	60	1	0	-7	9K
chr1A_part1	337776359	337776399	+	IAB00395	TGCTGTCGCCCCCGAAGAAGGGCTTCCCCTTGGAGACATC	62.037	62.5	1	0	26	9K
chr1A_part1	337776439	337776479	-	IAB00395	GGAGCAAGACGGAGGCGGAGAAGGTGGAGGGGAACAAACG	61.429	62.5	1	0	-15	9K
chr1A_part1	338595496	338595536	-	IAB30598	TCGAATGGAGGATTGATGACTTCTCATATGCTTAAGACTG	51.602	40	1	0	-3	16K
chr1A_part1	338833303	338833343	+	IAB15297	CCTTGAGACCCCACCGAGCCCCAGTGCCTTCGATCCAGTC	62.061	65	1	0	25	16K
chr1A_part1	338836042	338836082	+	IAB00396	CCGACGACTCCGAGTCGGAGCTGCTGCTGCTGCTGACGGC	65.248	70	1	0	9	16K
chr1A_part1	340411120	340411160	+	IAB30602	CGCCAAACCCCGTCGCCGCGCGCGCAGCGTCCAGCGCGTC	71.389	80	1	0	5	16K
chr1A_part1	342878241	342878281	+	IAB30604	TCTCGCTGGACTTGTGATGGCTAACCTCGAATGGTATCAC	56.348	50	1	0	21	3K
chr1A_part1	343675725	343675765	-	IAB00399	AGACCACGCCCATGTCGCCGAAGAAGGGCATGTGCGACTG	63.075	62.5	1	0	-24	16K
chr1A_part1	343962781	343962821	-	IAB30605	CGCCATGGAGGATGAGCAGCAGGGCGTCGTCGAGGATGTG	62.896	65	1	0	-18	16K
chr1A_part1	344184044	344184084	+	IAB15306	CGTCTCTGTTCATCCGTGCCCAGACGTCAGATACGGGAAT	58.594	55	1	0	2	16K
chr1A_part1	344483642	344483682	+	IAB30608	CACTGGAGCATTATCAGGTGGCTTAAGATTTCCCTTGTTG	53.899	45	1	0	2	3K
chr1A_part1	347320622	347320662	+	IAB30614	ACGTCCAGCGGCCCGCCGTACTTCACCGCGGCAGCGCTGG	68.938	75	1	0	7	16K
chr1A_part1	347320676	347320716	-	IAB30614	CCGCCGCTGCTGCTCCTGCCGCAGGCGGCGCGGCTGCCAC	72.182	82.5	1	0	-8	16K
chr1A_part1	347324082	347324122	+	IAB30615	AGGAGCCCCCATCCCCTTGTAGAGTCCCCTTGGCCCTTCA	61.703	62.5	1	0	23	16K
chr1A_part1	349359491	349359531	-	IAB30619	CGGATCCGTCTCCGCCTCCTGGGGCGGCGGGGCGATGGGC	69.35	80	1	0	-6	16K
chr1A_part1	350395978	350396018	-	IAB30620	TGCTCCTCTCAAAATGGCAAAAATACCCTCTAGTAACAAC	52.305	40	1	0	-4	3K
chr1A_part1	354307283	354307323	-	IAB15322	GACAAGGATGCCGCCATCGCCTTCCTCGAGGGGATAATCG	60.334	60	1	0	-10	16K
chr1A_part1	354952695	354952735	-	IAB30630	TGTGCATATAAACTTAACTGCTTGCCTTGTTCATGGTATT	51.431	35	1	0	-24	7K
chr1A_part1	354953211	354953251	-	IAB30631	GAGTACAGTAATGTGGCCTTCATGAGATTGCATTTCTTAG	51.482	40	1	0	-16	16K
chr1A_part1	355333061	355333101	+	IAB30632	GACTGATGTTAAGAGTGGAGCATACCACGAGGCCGGTTTG	57.091	52.5	1	0	18	7K
chr1A_part1	356474548	356474588	-	IAB15327	GGGACCCGCTCGGCCTTAGGGTCAAAGGCGGCGTGTCTCC	64.862	70	1	0	-2	16K
chr1A_part1	357121464	357121504	+	IAB30639	CCCGCATGCGGTTTGTGATCGGGATCGCAGCGGACAATGC	63.169	62.5	1	0	4	3K
chr1A_part1	357415903	357415943	+	IAB30640	TCACACCGTCGCCCACACTCGCGTTTGGCACCGAGCAGGT	65.122	65	1	0	13	9K
chr1A_part1	357789577	357789617	-	IAB00410	AACTGCACCAGTACAAATCAAAGGAAATACTAGAAGAATC	49.949	35	1	0	-14	7K
chr1A_part1	357789969	357790009	+	IAB15328	AGGTGATTATAACTTACCTCTGAACCCGTTTTGGTCACTG	52.897	42.5	1	0	18	16K
chr1A_part1	359980439	359980479	-	IAB15330	TCGCCCCGGACCGTGGCCAGGGTCAGGGATCTCAGGGCCG	67.286	75	1	0	-4	16K
chr1A_part1	360009505	360009545	-	IAB30643	CCCCCGCCGTCGACGCCATGATCAGCACCACGTAGGAGAG	63.605	67.5	1	0	-5	16K
chr1A_part1	361174016	361174056	+	IAB00413	GGAAGTCGATGTAGAGGCGGTCGCGCGCGGCGCCGTCGCC	68.089	75	1	0	21	16K
chr1A_part1	362405362	362405402	-	IAB15339	CGCCCTCTTGGCGGCGCGACCCGGCCCGTGCGCGAGCGTC	71.695	82.5	1	0	-8	16K
chr1A_part1	363420601	363420641	-	IAB15340	AAGGTAAAAACAGTTAGTTAGTTGGTTAGTTAGCAACCTC	49.842	35	1	0	-26	16K
chr1A_part1	364632080	364632120	+	IAB15344	GGCTCCGGCCAACTCTACGTTCTCCCACCTCTTCCAGTTC	59.82	60	1	0	8	16K
chr1A_part1	365065111	365065151	+	IAB30650	TCCACGCGGAGAAGCCGCCGGCGCCCCGGCGGCCCGCTCC	73.184	85	1	0	5	16K
chr1A_part1	365492542	365492582	-	IAB15345	AATCGAAATCAACACTAACTGACATACCGGTGGTCTCGTG	54.56	45	1	0	-21	9K
chr1A_part1	366273756	366273796	-	IAB15346	AGGGGAAGAGGGAGAGGGGTTCATCGTCGACTGGTAAAAG	57.681	55	1	0	-15	9K
chr1A_part1	366990464	366990504	-	IAB30653	CAGAGAGGGTAAATTGCTGTGCCGGTGCGCGGCCACCTTG	62.632	62.5	1	0	-7	3K
chr1A_part1	366999639	366999679	+	IAB00416	TGGGGATCCCCGTTCCCAGAACACCGACACTGTCGGCATC	62.027	62.5	1	0	13	16K
chr1A_part1	367009135	367009175	-	IAB15347	CCGTGTCCTACCTGAGCAGAACTGCAGAAGCCATGACAAC	58.355	55	1	0	-13	16K
chr1A_part1	367383108	367383148	-	IAB00417	ATTTAATTTAGTTACAAGCAGGGGATCGGCCGGCCTACGG	56.812	50	1	0	-15	16K
chr1A_part1	367432618	367432658	+	IAB00418	CAAAAGGTAGAAATATGGTTCACACAGATAAGTAATGAAG	47.981	32.5	1	0	20	16K
chr1A_part1	368358480	368358520	-	IAB15350	GTAGTAGTCGGACGCCTCCGCGGTCCACCGGAACCAGAGC	63.267	67.5	1	0	-25	16K
chr1A_part1	368797637	368797677	+	IAB30655	TTCGGCGCGGTCTACGGCGAAGCCAAGCCGGAGGGCTACC	66.026	70	1	0	16	16K
chr1A_part1	369273018	369273058	+	IAB15356	GGCGTTGAGCGTGGCGCCGCCGCCCCCGCCGGGCGGCGCG	75.577	90	1	0	5	16K
chr1A_part1	369519330	369519370	+	IAB00422	GGAGCTCGAAGCAGCCCTGGCGAGAGCAGACAGAGAAATC	60.368	60	1	0	25	7K
chr1A_part1	369579830	369579870	-	IAB00423	AAAACGCTCTTCAACATTCAACCGGAAGAAAACAGAGTAG	53.116	40	1	0	-2	7K
chr1A_part1	370106553	370106593	+	IAB30665	AGGAATTGGCAAAATAGACTGTTCTGAAATCGTCTGCATC	52.897	40	1	0	26	9K
chr1A_part1	370106642	370106682	-	IAB30665	TGCTGTGTTAACATATGATATCGCAACGAAAACATGAAAC	51.425	35	1	0	-24	9K
chr1A_part1	370109841	370109881	+	IAB30666	TCATCACCTCGTCGTCGGAAGAAAGATCATCTACTACTTA	52.766	42.5	1	0	8	16K
chr1A_part1	372550728	372550768	-	IAB00425	CGATACCCCTCTTTGAAGTTTGAAGTGTGGTTCTTACACG	53.911	45	1	0	-17	7K
chr1A_part1	373504266	373504306	+	IAB30673	ATCCCATTTCTCCACTGTTGTTCATCATCACCATTGATCC	53.386	42.5	1	0	25	9K
chr1A_part1	373504346	373504386	-	IAB30673	TGACCCTCAATTTAATTTCTCTTCCCGGTAGAGGTTGGAG	53.616	45	1	0	-16	9K
chr1A_part1	374137654	374137694	-	IAB15375	TTTCTTTGTGGGAGATCATACGCGCGAACTCAATAGTATC	53.508	42.5	1	0	-15	16K
chr1A_part1	374218758	374218798	+	IAB00426	GGCACAGAGAAGAGAACGAGAAAGAAGAAGGGAATTTTTC	52.85	42.5	1	0	3	16K
chr1A_part1	375468480	375468520	-	IAB00427	CGGCGCTGCAGGTGTTGCTGGCTTGCTGCTAATTCTTACC	60.771	57.5	1	0	-4	9K
chr1A_part1	376478298	376478338	-	IAB00428	CATACCAAGCAGAGAAACAGGGAGCAGTTTTGCTAACCAT	54.859	45	1	0	-25	3K
chr1A_part1	376757820	376757860	+	IAB30680	ACAGCGGAGCGCGATAGGTGGAGGAGGCGGCCGGGGTTGG	66.811	72.5	1	0	17	16K
chr1A_part1	377004662	377004702	+	IAB30682	TCGGCCGCCGCGCTGGTGGCCACCGTCTGCGCGGAAGCCG	71.456	80	1	0	21	16K
chr1A_part1	377502150	377502190	+	IAB00429	TGGGAACAAACAAATAAACAAAGTAAATTCGGCAAACCAA	51.433	32.5	1	0	25	7K
chr1A_part1	377614189	377614229	+	IAB15391	TGCGTATGATGACAGCACCGACAAGTTCCTGCCGGACGAC	60.602	57.5	1	0	5	9K
chr1A_part1	377614235	377614275	-	IAB15391	ACGCGTAAAAAATGCCGAAATCCAGCTGGAGCCCGTCGTC	60.332	55	1	0	-2	9K
chr1A_part1	377614391	377614431	+	IAB15392	AGGGAGGTATGGCTGGCGCACGACGGCAGACAGCTGATGA	63.114	62.5	1	0	7	9K
chr1A_part1	377614462	377614502	-	IAB15392	GGACTGTATGGTCATGTCCGCGATGTGGACCCGGTTGGTG	60.471	60	1	0	-25	9K
chr1A_part1	377614547	377614587	+	IAB15393	GACTTGGACGTGGAGTTCCAGGTGAGCAACTTGGAGAGAG	57.691	55	1	0	15	16K
chr1A_part1	377614603	377614643	-	IAB15393	CCCCCTCGCCGCGCAGAGGTCCGCGGCCTCAGCCGCTCGC	71.019	82.5	1	0	-2	16K
chr1A_part1	377614700	377614740	+	IAB15394	CTACGCGAGAGGACCGCCGTGTCTATAAGCGTTTTCAAGG	58.385	55	1	0	9	9K
chr1A_part1	377614763	377614803	-	IAB15394	GGTCCGAATACGAAGAGTTCGAGACGTCGTTGCAGAAGAG	57.05	52.5	1	0	-15	9K
chr1A_part1	378565240	378565280	-	IAB00430	AGTGGTGGGAGTAAAGATTCACCTGGCAGGGGCAAATAAG	56.447	50	1	0	-17	7K
chr1A_part1	379252685	379252725	-	IAB30685	CTGCCAACGTGGACATCTATTTTTCGTCATAGAAACTATC	51.736	40	1	0	-5	7K
chr1A_part1	379647541	379647581	-	IAB00431	GTTGGGCTCCTTGCTGTACTGCACCTTGGTGTTGCTATTG	57.868	52.5	1	0	-8	7K
chr1A_part1	380575117	380575157	+	IAB30687	TGCAGCTGCAACGGCGGTGGCGACTCGGATCTGTGGTTCC	64.344	65	1	0	16	9K
chr1A_part1	380575189	380575229	-	IAB30687	TGGTGGAGACGAGGATGGTTGTACGAAGACAAAGAAGAAA	54.934	45	1	0	-17	9K
chr1A_part1	382741814	382741854	+	IAB00434	ATTTCCTGTATGGTCTCCGGTATCTAGTTTCTGAATTAAC	50.147	37.5	1	0	15	9K
chr1A_part1	382741893	382741933	-	IAB00434	GCCCGTGCTACTTCCTATTGTACCATCGCCCTCTTGCTTG	58.318	55	1	0	-25	9K
chr1A_part1	385651173	385651213	+	IAB15402	ATTTCATTGCTTGAAGTATGGTGGAAATCGCTTTTGAATG	51.562	35	1	0	16	16K
chr1A_part1	385661356	385661396	-	IAB15404	ATCAGGAGAACGTAGGAGAGCCATTACTGTAGTTTGAGAC	53.297	45	1	0	-12	16K
chr1A_part1	385661867	385661907	-	IAB15405	ACCTCCCCGACGACTGCGTCCACCACCTCTAGCGCAAAGC	63.492	65	1	0	-15	9K
chr1A_part1	385662075	385662115	-	IAB15406	GAAGGCCTCCCTAAAGGGCAGAAGGCGGTGCGGGACTTGG	62.646	65	1	0	-14	9K
chr1A_part1	387523970	387524010	+	IAB30698	CGCCCACCGCCGCGCGCTTCACCCTACCCGCACCCTCTCC	68.74	77.5	1	0	14	16K
chr1A_part1	389130489	389130529	-	IAB15413	GAATGTAGAGCTTGCATTCTGTGAGAGGGTTTAGTCTATC	51.916	42.5	1	0	-16	7K
chr1A_part1	390639780	390639820	+	IAB15414	GCGGTGGGCGGTGGACTTCGCTGGCGAAACAAAAGCTTCC	63.15	62.5	1	0	2	7K
chr1A_part1	391674048	391674088	+	IAB15415	TACTGATCTTTTTCTTCAAAAACACGTTTGCTGACCTGAG	52.041	37.5	1	0	23	7K
chr1A_part1	392084382	392084422	+	IAB30701	TACTACTTCTAGTCGGAGGAGACGCTGGCGTTGCGCGTTG	60.063	57.5	1	0	26	16K
chr1A_part1	392526162	392526202	-	IAB15416	TCGACGAGGCGTCGTCCGAGCAGAAGAAGACATCCGCAAT	61.074	57.5	1	0	-22	3K
chr1A_part1	393175122	393175162	-	IAB30704	TCCTCCGGCGTACCCCTTCCTCCTATACATACACACTATT	55.659	50	1	0	-2	3K
chr1A_part1	394095439	394095479	+	IAB30706	AAACCGAAGGTCAATAAATAGTGCGGACCAACAGATGGAT	54.285	42.5	1	0	21	7K
chr1A_part1	396283188	396283228	-	IAB00444	AGAGAGAGAAGTATGCATGCATACCCACAATTGCAGTTTG	53.771	42.5	1	0	-18	16K
chr1A_part1	397083842	397083882	-	IAB15418	CATTTGTCATGGTTATCACAACCTAGTAAGTAAACAAATG	48.581	32.5	1	0	-24	7K
chr1A_part1	399592456	399592496	+	IAB00446	CTTCTGGAGCTTGAACCGCGCGTGCTCTAGCTGCGGCGGC	64.969	67.5	1	0	11	9K
chr1A_part1	399893445	399893485	-	IAB30713	CGGTGCCTCTGTCCAATACGCTAGAAAGCAGGTAGAGATG	56.575	52.5	1	0	-5	7K
chr1A_part1	400962182	400962222	+	IAB00447	TCCACAAATATGGTGATTTTGTGCAATTGACTCCCGTCTC	54.022	42.5	1	0	3	7K
chr1A_part1	403030772	403030812	+	IAB00448	AAAAACAATAGAGGAAATAAACGAGATTGGTAGCAAGAAG	49.261	32.5	1	0	25	9K
chr1A_part1	408950130	408950170	+	IAB15429	CGGTGAGGCGACGGGCCGGCTGACCACTTTGCTCACAGGT	65.05	67.5	1	0	8	7K
chr1A_part1	408950184	408950224	-	IAB15429	CGCGGTTGCCATCTTCGCTTCAGCCGGCCCGTCGCCTCAC	66.109	70	1	0	-7	7K
chr1A_part1	410156661	410156701	+	IAB00452	TCTGAATGAGCTAGCTGCGTACGTAGCTAGCTAGTGTCCG	57.075	52.5	1	0	21	7K
chr1A_part1	417344048	417344088	-	IAB30733	GAGGCTGATCTGAATTAGGTTACATATGGAGGGAATTAAC	50.532	40	1	0	-3	16K
chr1A_part1	423675428	423675468	+	IAB00459	CTTTATCTATAAAGTCAGGCCTTGGCCTTTTTCTCTAAAA	49.743	35	1	0	17	16K
chr1A_part1	426230285	426230325	+	IAB30745	ATGGGCATACGACTATCTATCATTATTATTTCCATGTATC	47.817	32.5	1	0	10	7K
chr1A_part1	426230360	426230400	-	IAB30745	CATGTAATATTGGGACAAGTCAGGAAGAACAGAGACAGAG	51.817	42.5	1	0	-26	7K
chr1A_part1	426521743	426521783	+	IAB30746	ATTTCAGATGTCAGTGATGGTGCTCAAAAGGAATCAGAAA	52.246	37.5	1	0	12	7K
chr1A_part1	426888284	426888324	+	IAB00461	CGCCGGAGAAGCACTTCGCAGAGGTAATACTCAAAAGCTC	57.46	52.5	1	0	26	7K
chr1A_part1	426888351	426888391	-	IAB00461	GCTCCGGATCACCTGGAAAAGGCAGAGCCATGAAGAGCAT	59.125	55	1	0	-2	7K
chr1A_part1	428546848	428546888	+	IAB00462	TTTTCTTCTTTGCATTGCCATTGCTCTGCTACGGCCATTA	55.507	42.5	1	0	25	7K
chr1A_part1	429484098	429484138	-	IAB15443	ATGCAGTGCAGGCCGCGACACCTAGTCGATGATTATGAAG	58.225	52.5	1	0	-16	16K
chr1A_part1	431017772	431017812	+	IAB15444	ACCGGCCACCCTAGGCACTAGCTCTAAGTACCTGAAAACC	58.002	55	1	0	19	7K
chr1A_part1	432194714	432194754	+	IAB30752	GATTTTTTGAAAGTGGAGAGCACCGATAGAGTGTCAAAAG	52.162	40	1	0	5	16K
chr1A_part1	433739580	433739620	-	IAB30754	CGTATTCTTCTCCAAAGAACACGACCGAGTGGGATATAAT	52.823	42.5	1	0	-22	16K
chr1A_part1	435089151	435089191	+	IAB30756	GGGATCACAATACTGCACGGCTCTTTGAAATATCTTCTTG	52.994	42.5	1	0	4	3K
chr1A_part1	435089219	435089259	-	IAB30756	ATTACGTTTTCTTCTTTCTGCTGTCCTAGCTGATACTGAT	51.473	37.5	1	0	-25	3K
chr1A_part1	435399037	435399077	+	IAB30757	GGCACCGATCACAGGGCTTCAAAACCTCGACATTAACACC	57.776	52.5	1	0	21	9K
chr1A_part1	435399122	435399162	-	IAB30757	TGGAAATATGGATAGAGAAGCAGTCATGGATGCCCTTGAA	53.507	42.5	1	0	-25	9K
chr1A_part1	435677375	435677415	+	IAB15447	GATGGTGTGCGGTGGCGGTGCTGGATGGCGCGGTGGTTCG	66.239	70	1	0	26	16K
chr1A_part1	436422789	436422829	+	IAB30760	CTCCTGCTCGTCCCGGCGATCCGCGTGCCAGTGCCAAAGC	65.842	70	1	0	5	3K
chr1A_part1	436422836	436422876	-	IAB30760	CTAAGGCTTCATGCCGAAAGAATTTTCGCTTGGCGCTTGC	58.047	50	1	0	-3	3K
chr1A_part1	438300799	438300839	-	IAB00473	CCAACAGTTCATGTACGAAACAGAAACAACATTCTCACAA	52.192	37.5	1	0	-2	16K
chr1A_part1	439488152	439488192	-	IAB30765	CACCGCGGCTTCGACCAAATGGTCCATAGATCATGACAGG	58.495	55	1	0	-11	16K
chr1A_part1	441763989	441764029	+	IAB30767	TCACTCTAGCCCTTTGCCCTCCCCACCCGCAGCAGCATGG	63.394	65	1	0	23	16K
chr1A_part1	442614450	442614490	-	IAB00477	GCTGTCCCTGGCCCTCACGCTGTCGCCGGCGCCCGCGCCG	71.507	82.5	1	0	-6	16K
chr1A_part1	442916959	442916999	-	IAB30768	TTACAACTATAATATAAAGTGTGTTCTGTTGGAAACAAAG	46.81	27.5	1	0	-15	16K
chr1A_part1	444136962	444137002	-	IAB00478	GGCGCCGTCCAGCTCGCCCTGGCGGTGTTGCTGTGTGCTG	67.339	72.5	1	0	-17	16K
chr1A_part1	444900003	444900043	+	IAB15453	TGCCGTCCTGCCACACGAGATCGCCACGGCGGCCTACCAC	66.128	70	1	0	22	7K
chr1A_part1	445457576	445457616	+	IAB30771	CCCCCAAACGATCAGATACGGAGCCAAAACCCAAATAAAG	55.264	47.5	1	0	10	7K
chr1A_part1	449512186	449512226	+	IAB30776	CTTGTGCATTGTCAACTGAGAAGCTTTTCTTTATGACGGG	53.653	42.5	1	0	7	7K
chr1A_part1	449806888	449806928	+	IAB15457	GGACGAAGAGGGGCTCGCCGCCCTGGACGGTGTGGTAGTC	64.416	70	1	0	14	16K
chr1A_part1	452861971	452862011	+	IAB00483	CCGCACTATTAGTAGAGAGTTCTGGATATTGACGTGCTTG	53.234	45	1	0	22	7K
chr1A_part1	454525895	454525935	-	IAB15460	TTGACGAGCCCGCACACTACTTTAGCGTCCTGCCCTACAT	59.683	55	1	0	-4	7K
chr1A_part1	455607262	455607302	+	IAB00484	CTACTGAACTCCGTGATTCTCGATATACATTTCACTGTCC	51.879	42.5	1	0	22	7K
chr1A_part1	456653623	456653663	-	IAB30783	GGAACGGCGGTGGCTACTGGCTACTGGTGATGTGATTTGG	59.583	57.5	1	0	-2	7K
chr1A_part1	459098034	459098074	-	IAB00486	CCAGCGTCCGGTCTGGCTCCGGGCACCGCGGGTAGTTGTT	65.968	70	1	0	-13	9K
chr1A_part1	461523685	461523725	+	IAB00489	ACCTCGTAGTTGTTGCCGTGGTGCGGCACCCCGACGCCCG	66.478	70	1	0	11	16K
chr1A_part1	461777020	461777060	+	IAB00490	TTCGTGAATAACTATTGCAGTAGCCAAGGCAGAACTTTCG	53.978	42.5	1	0	2	7K
chr1A_part1	462068811	462068851	-	IAB30790	TTGGTAATTCCAAACAACATATAGCTCATTGCAGACTAAG	50.173	35	1	0	-25	7K
chr1A_part1	462394412	462394452	-	IAB30792	TCAATCTTCTCAGTCTGGTAACACTCGACGGAAGTTCTCT	54.245	45	1	0	-14	3K
chr1A_part1	462394965	462395005	+	IAB30793	TGACAACAATCGTGTTGGTTTGCCGATCGCCGGGCCGAAT	61.283	55	1	0	2	3K
chr1A_part1	462400581	462400621	+	IAB00492	TCAGCGAATGGCATGGCAAAACGATCAATCTATTCAGCTC	55.557	45	1	0	20	7K
chr1A_part1	462401502	462401542	+	IAB30794	TGCTTGCGTCGAGCGAACGAAAAAATGGTGTGATCGAACG	58.739	50	1	0	19	3K
chr1A_part1	462794209	462794249	+	IAB30795	AGATGCTCACCCGAGGCCAGTGCGTGCTGTCCGGTCTCGT	64.224	65	1	0	5	3K
chr1A_part1	462794257	462794297	-	IAB30795	TCGTCGTCCGGGGAGCTTCGTCAGGGGAGGTTCCCAATCC	62.648	65	1	0	-4	3K
chr1A_part1	462794506	462794546	+	IAB30796	CGACGCGCAGCGCCGTGGCGCCGGCGTGGTCCTCGGAGTC	70.388	80	1	0	14	16K
chr1A_part1	465106178	465106218	-	IAB00495	CGTGCGCTCCGTAGCCTTCTGCGGGAGGAGGGGGAAACTG	63.696	67.5	1	0	-3	3K
chr1A_part1	465282955	465282995	-	IAB00496	GCAGGAGGAGGGTACTGTCCTCCATACCCCTGCGCGTTTG	61.058	62.5	1	0	-16	7K
chr1A_part1	467181654	467181694	-	IAB00497	TCAGGCAGCGAAAGCTACCAGATCGACAGCAGAAATTACG	57.143	50	1	0	-20	7K
chr1A_part2	861330	861370	-	IAB00500	GGCGCTATGTTTTATGGATGTATTAGAGTTGCCCTTACCT	53.071	42.5	1	0	-25	16K
chr1A_part2	2324236	2324276	+	IAB00501	ACGTCCTCGCTATCTTCCGGGTTCCATACTCCATTCTTTT	55.817	47.5	1	0	3	16K
chr1A_part2	3488238	3488278	-	IAB30814	TCATGGCCTTGACCTCCCTGGTCCCATAAGCTTCGTTCTC	58.315	55	1	0	-4	9K
chr1A_part2	4322943	4322983	-	IAB30816	GCATCAAGCTAATAGTTGTTGCCGCCTATAGGTTATCATC	52.68	42.5	1	0	-15	3K
chr1A_part2	5677642	5677682	-	IAB00503	GGTGGTGTCCTTGCTGAGCGCATCTATTTCTCTCTTCTTC	55.921	50	1	0	-20	16K
chr1A_part2	5713563	5713603	-	IAB30818	TGTCTGTTTTCCTACAGGACACGAGCAGCAAAGACGACAC	57.104	50	1	0	-12	3K
chr1A_part2	7265580	7265620	-	IAB15475	GTTCGTCAGAAAACGCAAGCCAGAGCCAAGAAAGTAGAGC	56.922	50	1	0	-25	3K
chr1A_part2	9123763	9123803	+	IAB00506	AATTCATATTTGTGGTCGGCCTCGCTGGTTGTTTGTTCTT	55.298	42.5	1	0	15	3K
chr1A_part2	9123832	9123872	-	IAB00506	TTTGAAATGTGGTATGTTGCATAGGATTATACGACGGAAG	51.348	37.5	1	0	-15	3K
chr1A_part2	9505526	9505566	-	IAB30824	GCGCACGCGTTCGGCGACGGCCTCGTCGCGGCCGCCCTTG	71.023	80	1	0	-2	16K
chr1A_part2	9528435	9528475	+	IAB00507	TGGAAAAACATTGGAAGCACTTGAGGTAAAAAACTTGTAC	51.18	35	1	0	19	16K
chr1A_part2	9528517	9528557	-	IAB00507	AATCCATAGCCCTCTGAGTAAAACATAGCCTCAATAATTT	50.176	35	1	0	-24	16K
chr1A_part2	10324421	10324461	-	IAB00508	ACACGATGGCCTCATCCCGCCCCACGTTAATGAGAAGGAC	60.026	57.5	1	0	-26	7K
chr1A_part2	10347801	10347841	-	IAB00509	ACCTAAATATTTTAGTTGCCTCTTCAATGGAGTATAAAAG	47.385	30	1	0	-22	16K
chr1A_part2	10371725	10371765	-	IAB00511	ATCTTCTTCACCGACGATCGATCTTGGTAATCATGTCTAG	52.604	42.5	1	0	-6	16K
chr1A_part2	10387237	10387277	+	IAB00512	TCAGTTTAGACGCATAAGGTCTTCATCCCCTCTCCAGTGA	55.121	47.5	1	0	21	16K
chr1A_part2	10387303	10387343	-	IAB00512	TGAAATGATTTCATCATGGATCTAATATATGATTTAATTC	44.119	22.5	1	0	-6	16K
chr1A_part2	10388179	10388219	-	IAB15482	TTGTCGAATGAGAAGGGCCTGGAAATTGACCCCGTAATAG	55.373	47.5	1	0	-10	3K
chr1A_part2	10630012	10630052	-	IAB15483	GCTCCGGCGGCATCGAGCTGGCGGCCGCCGGCGGGGGCGC	73.985	87.5	1	0	-2	16K
chr1A_part2	15363884	15363924	+	IAB30836	CCCGGGTGTTGAAAATCCAATCTCTTCTTCACTTCTTCAG	53.851	45	1	0	21	16K
chr1A_part2	15650684	15650724	+	IAB00519	AAAGGACAGTGGGTTCTCTACTGTTCTGACTAGAAATAAA	50.784	37.5	1	0	2	7K
chr1A_part2	16008632	16008672	-	IAB00520	GTTTTTTGATTCGTCTGAAAAGGGCTCGGAAGATATTGTG	52.524	40	1	0	-7	7K
chr1A_part2	16028536	16028576	+	IAB00521	ATATATGTTCAAACAAACCGGTCGATCAGCAAGGCAAAGC	54.588	42.5	1	0	26	3K
chr1A_part2	16028934	16028974	-	IAB15488	ACTTAACCTTTTACTGTACGTACCTTATATGAAAACAAAC	47.744	30	1	0	-3	16K
chr1A_part2	16160978	16161018	+	IAB15489	AAAGAATGATAGAGTTAGTACCTTAGTTTCCTCTAAAATC	46.456	30	1	0	21	3K
chr1A_part2	16188489	16188529	-	IAB30839	CTTATTCTCTTGTATATTTTTAGGACAATTGTTCAATTGT	45.782	25	1	0	-20	16K
chr1A_part2	16422256	16422296	-	IAB30841	TAACAACAATATCATAGGAAAAGGGGCGAAAGATGGTCAC	52.24	40	1	0	-23	16K
chr1A_part2	16883680	16883720	+	IAB15491	CCAAGGAGAAGCCATATGTGATCAGCTTGTTCTCGCTGGA	56.606	50	1	0	9	16K
chr1A_part2	17933347	17933387	-	IAB30844	TAAAGAGAAATGTGTGACTGATCACCTGGAATGGAGCTTG	53.221	42.5	1	0	-24	16K
chr1A_part2	18618279	18618319	+	IAB15493	CTGACCAACTGGCCGAGAGCGAAATGAGGCGGCTTATCAA	59.447	55	1	0	11	16K
chr1A_part2	19114747	19114787	-	IAB30846	TTTCAGAGACATGTTTGATTTCTAACAAACTGCGAATAAC	49.919	32.5	1	0	-7	9K
chr1A_part2	20007105	20007145	+	IAB30849	TACTGCTGCCAGTAGTAAAGAGTTTCAGTTACCCGATTAC	52.701	42.5	1	0	22	9K
chr1A_part2	20819897	20819937	+	IAB00528	CACCGAAAACTTCAGGGCTACCTGGACCCAAACAAATCAC	56.48	50	1	0	17	9K
chr1A_part2	23580937	23580977	-	IAB30859	GACTGCCTGAGGAAGAAGAAAGAGAGCTCGGGGGTGATTC	57.47	55	1	0	-33	16K
chr1A_part2	24028684	24028724	-	IAB30862	GCCGGCACCCCGCGCCGTTGCCCCGCCCTCGCCGGCCGCG	75.296	90	1	0	-2	16K
chr1A_part2	25921201	25921241	+	IAB00534	TTTCCGCGTCATATCAAAAAGATATACAGCCCATCCGTCT	54.148	42.5	1	0	24	16K
chr1A_part2	25921218	25921258	-	IAB00533	ATCCCAGCAATTCTTCCAGACGGATGGGCTGTATATCTTT	54.751	45	1	0	-18	16K
chr1A_part2	26559239	26559279	+	IAB30879	TAATGAACTTCAACAGAAGGAAATTCAGAGTTCTTTGCTC	50.375	35	1	0	13	16K
chr1A_part2	27229282	27229322	+	IAB30880	GGCTATGCCGGCCCAGGGCAGCGCGGGCAGGCGCAGCAGG	70.564	80	1	0	7	16K
chr1A_part2	27232692	27232732	-	IAB00540	GATCATCTGGGACATGCTAAGGGCCGCCTAGGGCTGCTAC	59.852	60	1	0	-3	16K
chr1A_part2	28317567	28317607	+	IAB30884	TTGATCCACCACAGTATACATGAGCCCTAATGTGAATCAA	52.443	40	1	0	2	16K
chr1A_part2	29259898	29259938	-	IAB30887	TTCCCTTTTTGGATAATGTTTGTCCCGACTATTCCTTTAG	50.939	37.5	1	0	-17	7K
chr1A_part2	29260525	29260565	-	IAB30888	GCTTACATTGTTCTGTATTGTTGTCATGATACATATTGCT	49.395	32.5	1	0	-2	16K
chr1A_part2	29522066	29522106	+	IAB30889	AATAGAAAAAGCAAATTGGAGAGAGCATTGCGAAAGAAAC	51.553	35	1	0	24	16K
chr1A_part2	29522150	29522190	-	IAB30889	CCTGAATGAGGATTACCATCAGTTTGTTGCGCTCCTGCAA	56.274	47.5	1	0	-21	16K
chr1A_part2	29676928	29676968	-	IAB00546	TTACTGCGGCGAAGTTTCCAGAGAACCACCTCTAGTGCAG	57.732	52.5	1	0	-26	9K
chr1A_part2	29722978	29723018	-	IAB15503	GAAAAAAGGAAAAGAAAAGGAAGAGGGGCGTGCGATCTGG	55.814	47.5	1	0	-26	16K
chr1A_part2	31196498	31196538	-	IAB15505	TGAACATCACTTGATAGGCCACCACCATCTCCTAGTTAGT	54.037	45	1	0	-10	16K
chr1A_part2	32008351	32008391	+	IAB00551	TGGAAACTACACCCGCTTGAACAGTTCCTTACTCCTGATG	55.281	47.5	1	0	17	16K
chr1A_part2	32008419	32008459	-	IAB00551	AAGATTAACATCAAAACCAATCTGATTTGTTGCATCGACC	51.247	35	1	0	-12	16K
chr1A_part2	32009414	32009454	-	IAB30892	AAAGAAACTGAAGGGGCATAACAGATCTATTCAACAGGAC	52	40	1	0	-24	3K
chr1A_part2	32072280	32072320	+	IAB00552	TCCTCCTGAGTATAGCTGTAACCTCCTTCTATTGCTATTA	50.79	40	1	0	8	16K
chr1A_part2	32075765	32075805	+	IAB15506	AGCTGCCCGTTTGCTTTGGAGCCGAGACGAATAACTGTCC	59.687	55	1	0	13	3K
chr1A_part2	32077214	32077254	-	IAB30896	GTCTTCCTGCAGAACCATCGCCTCCTCCTCGGCGTCAGGT	61.913	62.5	1	0	-18	16K
chr1A_part2	32462670	32462710	+	IAB30897	CTGGGACTCCTCTTGGCGTCTCACTCGCTATTGAACTCTT	57.168	52.5	1	0	26	7K
chr1A_part2	32966817	32966857	+	IAB30898	GAGAGAGGAGGCAAACCAACGGAGAAAGCAGAGACAGGAG	57.584	55	1	0	24	9K
chr1A_part2	33969186	33969226	+	IAB00554	TGTTCATATATCAGGCTTTCCGAACAGATTATGACAACAC	51.152	37.5	1	0	21	3K
chr1A_part2	34034410	34034450	+	IAB15508	CTTTCTCACCATGGTCTTGGGTGTCTGATGGGGACACGAG	57.711	55	1	0	16	9K
chr1A_part2	34164341	34164381	+	IAB00555	ACCATAAGTTCGTCTTGGTATAGTAAATAGCACACTGTTG	50.802	37.5	1	0	26	3K
chr1A_part2	34175839	34175879	+	IAB15513	GTGGCGGCGGCACCTTCGCCGTGGCCCCCGCGTACACCTC	69.112	77.5	1	0	12	16K
chr1A_part2	34233608	34233648	+	IAB30909	TATACATTTCTTTTGCGAACTGAATAAAGTAGAATGTATC	46.731	27.5	1	0	26	9K
chr1A_part2	34372593	34372633	+	IAB30910	GAAGGGTAATGTTAATCCAGTTTTGACTTGTAGATGATGG	50.17	37.5	1	0	13	16K
chr1A_part2	35550547	35550587	-	IAB15514	CAGCATCGTAACTGGACATATGCTGCCTCATCACCGCAAG	57.654	52.5	1	0	-13	16K
chr1A_part2	35774503	35774543	+	IAB00559	GCATAGATTTATGCATTTTCTTTTTCTTCTTCTTACATTG	47.07	27.5	1	0	21	16K
chr1A_part2	35777267	35777307	+	IAB00560	CATATCTCTTCCATCATTCCATGTGCATAAGTATACCACT	50.227	37.5	1	0	20	3K
chr1A_part2	37336860	37336900	-	IAB00563	CTGTCCGTAATCTCGGTGATGTGTATGTTTTTCATATTTA	50.008	35	1	0	-5	16K
chr1A_part2	37421863	37421903	+	IAB00565	GTTGCGGAGAAGTTAGGTAGTATTCTTGTTGTCCTTGTCC	53.464	45	1	0	5	16K
chr1A_part2	37422138	37422178	+	IAB00567	TGGCACTCGGGGCTAACGTCTCGGAGCTGCTGGTCTACGA	62.489	62.5	1	0	26	3K
chr1A_part2	37626072	37626112	-	IAB15519	AGTTCGTCTTCTTCGCGGTGTTCCTGGCGGCTCTGGTGTC	61.552	60	1	0	-26	16K
chr1A_part2	37935817	37935857	-	IAB30917	TAAACAACACAGGGCGCAAGGGGGAAGTACTCTTCGTAAC	56.792	50	1	0	-17	7K
chr1A_part2	39037760	39037800	+	IAB30920	CGCCGCCGGCGACGGCCTCCCTTGTCCCCATCAGATCGTC	66.217	72.5	1	0	5	9K
chr1A_part2	39037956	39037996	-	IAB30921	GAGCGGGGCGCGGAGCACGAAGGAGGAAGAGAAGGAGACC	63.421	67.5	1	0	-11	16K
chr1A_part2	39038932	39038972	+	IAB30924	TTCTCGACGCCCGGCTTGAGGCCGCCCACCTCCGGGAAAG	65.858	70	1	0	4	16K
chr1A_part2	39153529	39153569	-	IAB30929	ACAGCAGCAGGTGGTCAGGAAGGGAAAGGCGGCGCAGAAG	62.871	62.5	1	0	-23	3K
chr1A_part2	41581214	41581254	+	IAB15528	CGGACATGTTCGTCTCTACCCAGCTTGTGAGAGTCTACGG	57.41	55	1	0	9	9K
chr1A_part2	41581979	41582019	-	IAB15530	ATTGGCATTGTCTTTATCATCCTATATGCCTCTGCCAATC	52.202	40	1	0	-4	16K
chr1A_part2	41854719	41854759	-	IAB15532	CGGAGCTGGTGAACTCGGGAATGGGCACCGCCGTCGACAC	64.23	67.5	1	0	-14	16K
chr1A_part2	41855437	41855477	-	IAB15533	GCCGGTGCAAGTGTGACGACGACGGCGCCGCCGAAGAAGC	66.425	70	1	0	-10	16K
chr1A_part2	42321994	42322034	+	IAB15534	GCTCTCCGACTCTTCGTCCTTGCTCTCCTCCTCCCCCTTG	60.301	62.5	1	0	25	9K
chr1A_part2	42356823	42356863	+	IAB30932	CGAGCCGCCGTGCAGAGTCAGGAGAGACACAGTTGAGGAG	61.178	62.5	1	0	18	16K
chr1A_part2	42381501	42381541	+	IAB00573	GGCGCCTCGCTTCCCAGCGCAACGAAGATGACGGAGTTGG	63.673	65	1	0	18	3K
chr1A_part2	42381581	42381621	-	IAB00573	CCTTGAAGAAGACCACCGGCAGAGCAGCTCAGGCAGCATC	60.744	60	1	0	-23	3K
chr1A_part2	42576621	42576661	+	IAB30933	GGGCGAACCAGACAAGAATCAGAAGAGGAGTGCGGTCAAC	58.357	55	1	0	23	3K
chr1A_part2	44859865	44859905	+	IAB30942	TAGCAGTATACTCGGTTGCTCTTTCCTCCCCACCTCTTTG	55.779	50	1	0	25	3K
chr1A_part2	45255148	45255188	+	IAB15539	TGCTGTAGAGCCTCGCATTGTCGACGACGCCACAGTATCC	60.231	57.5	1	0	11	9K
chr1A_part2	45482252	45482292	+	IAB00578	GAAATCTTTTGAGATCTATATAAATATAGCAAACTCTGAC	45.301	27.5	1	0	11	16K
chr1A_part2	45794018	45794058	+	IAB00579	ACCTGCTTATGCTGACATCGATAGCTGTAACTAGAAAAAT	51.692	37.5	1	0	2	3K
chr1A_part2	46077530	46077570	+	IAB30945	ATGGTGCTGAAATCTTGTACACCGTTTGTGCAGTTTGGTC	55.749	45	1	0	4	3K
chr1A_part2	46178437	46178477	+	IAB00581	ATACATATGAGATGATATCGTGATATGACTTTGTTTCGAC	48.377	32.5	1	0	17	16K
chr1A_part2	46178519	46178559	-	IAB00581	TAGGTATAAGCTGATCTCCAGTTTGCACATTTGCTTCTCC	53.153	42.5	1	0	-26	16K
chr1A_part2	47152683	47152723	+	IAB15540	AGGTCGTTGTCATATCGCTGGTTCGTCAGCTCGAGGCAAG	59.183	55	1	0	20	7K
chr1A_part2	47429065	47429105	-	IAB30947	AAGCGGTGTCAAACTTTCATTGCTACAGGGGGCGGGATTG	58.753	52.5	1	0	-4	9K
chr1A_part2	48034251	48034291	-	IAB15541	AGCTGCAACAACACATCCTAATTGCCGCGGAAACCACCAC	59.346	52.5	1	0	-3	16K
chr1A_part2	48818617	48818657	+	IAB30949	TCCCGTGCTCTCGCCCTCATCTCCGTCCTCCTCCTCTCTC	61.686	65	1	0	10	9K
chr1A_part2	48818676	48818716	-	IAB30949	TCCCCACCGCTCCATGCCGTCGGCGGTTCCGGCGGTGGTG	68.452	75	1	0	-10	9K
chr1A_part2	49097304	49097344	-	IAB15542	TGCAAATGCAGATTCCCTCTATATATACGAAAAAGGATGA	50.332	35	1	0	-26	16K
chr1A_part2	49267925	49267965	-	IAB30950	ATCGAAGATGACAACATATTCATAGTCTTTCACATAACTG	48.659	32.5	1	0	-4	3K
chr1A_part2	49275865	49275905	-	IAB00583	TGGCCTGAATTAGAAGAGAAGCACAAAACCAATAATGATG	51.622	37.5	1	0	-6	3K
chr1A_part2	49489679	49489719	-	IAB30952	CGGGACGCGGGAGCGCGACGGAGCTGACGGACGCCGACGA	69.314	77.5	1	0	-3	16K
chr1A_part2	49927482	49927522	-	IAB00585	TGCATTCTTCCCTTTTTCTGCACCCAGACCTCTTATAGAT	53.58	42.5	1	0	-5	3K
chr1A_part2	50335727	50335767	+	IAB15545	GCCCGAGGTCGCGCCGGAGGACGCCGCCGAGCAAATCCAC	67.997	75	1	0	7	16K
chr1A_part2	50434830	50434870	+	IAB15547	CACGCACGGGCGCAGACGGCGGCGGTGGCGGCGTGGTGGT	71.665	80	1	0	3	16K
chr1A_part2	50935371	50935411	+	IAB15552	CTCGATGATTGACCTGAACCCTAGAACTGGTATAATCTTG	51.61	42.5	1	0	7	3K
chr1A_part2	51167995	51168035	+	IAB15553	ATGGAGTACCAACATTGAGTTCACTACTTGACGCACCTTG	54.586	45	1	0	26	7K
chr1A_part2	51168082	51168122	+	IAB15554	GATGAACTCCACGTCGGTACCGCTCGGAGCCTCGGCAACG	62.835	65	1	0	19	16K
chr1A_part2	51168426	51168466	+	IAB15555	AGACGATGATGGGGTGCAGGAGCATCTTCGTGACGTGGAC	60.027	57.5	1	0	20	7K
chr1A_part2	51197693	51197733	-	IAB15556	GGCGTCGTCCGGACTGTCCCGTCTAGTGTCCCTCATGGTC	61.796	65	1	0	-9	16K
chr1A_part2	51202961	51203001	+	IAB15557	GCGCCTCGCCGTGCGCCTGCTCGAAGAGGCAGGGGTCCGG	68.864	77.5	1	0	21	16K
chr1A_part2	51203109	51203149	+	IAB15558	GGACACCGGCGTGAGAGCGTACAAGGGCTCGGCAGCGACG	65.376	70	1	0	17	16K
chr1A_part2	51206802	51206842	-	IAB15559	CACCCATAACCAAAGAAAGCAAGTTCAACAAAAATGTCAC	52.044	37.5	1	0	-18	7K
chr1A_part2	51211108	51211148	+	IAB15560	CGCTCAATCCCCTCAATACACATAATAAAGAGATCAAAAC	50.482	37.5	1	0	20	7K
chr1A_part2	51211605	51211645	-	IAB15561	AATTGCTAAGGCGTTTCCACAAATGAAGTGCACCGTGTTG	56.39	45	1	0	-23	7K
chr1A_part2	51211698	51211738	-	IAB15562	CATGGATATCATCTTGAGGGAGTATGCTGGTGTATTTCTC	51.64	42.5	1	0	-22	16K
chr1A_part2	51211960	51212000	-	IAB15564	AGGTTTCTTACGGGCTTACTCCAACCGCATGCCTACTTGC	58.205	52.5	1	0	-26	7K
chr1A_part2	51211985	51212025	+	IAB15565	GCCCGTAAGAAACCTCATTGTCTGGTGAGGCTACTTCAGG	56.719	52.5	1	0	18	7K
chr1A_part2	51212062	51212102	-	IAB15565	TCGGGCTCCATCCGTCTAGGCTTCCCCACTTACGGCGACT	62.239	62.5	1	0	-20	7K
chr1A_part2	51212148	51212188	+	IAB15566	GATGATGTCAGGGATTCGCAGTTCTGTTGCACATCTGAGT	55.871	47.5	1	0	26	7K
chr1A_part2	51577951	51577991	+	IAB15567	AAAAAAACATGATATTACAAAATGAGGATGTGTTCCTACT	47.718	27.5	1	0	54	16K
chr1A_part2	52076969	52077009	-	IAB30954	ACTCTGAATTACCCTGACTGTCTATATTAGGAGCGAAAAT	50.691	37.5	1	0	-11	16K
chr1A_part2	53105560	53105600	-	IAB00591	TCGCCAACGACAACCTCTACTTCCTCGCCTACAATAATTT	55.235	45	1	0	-5	3K
chr1A_part2	56659090	56659130	-	IAB15575	GGCACAGTCCAATTGTTCACACACCTCCACATGGCTTCTC	57.693	52.5	1	0	-16	16K
chr1A_part2	56760374	56760414	+	IAB15578	GTAGAGGAAATGGGCAGTGAAATTTCTGGACTGCAGTTTG	54.312	45	1	0	25	16K
chr1A_part2	56761512	56761552	+	IAB00594	ATGATATTAATTGATCGCATGAATTTTGTGTTTGTACACG	49.23	30	1	0	25	16K
chr1A_part2	56761581	56761621	-	IAB00594	TCTTAAACAGTGGTATACTCATGAATTTCCTTTTTCTATC	47.249	30	1	0	-5	16K
chr1A_part2	56992092	56992132	+	IAB15582	CAACAAGCTCATGCCCACAGTAGTCGACAAGGCTGGATGC	58.836	55	1	0	15	7K
chr1A_part2	56992100	56992140	-	IAB15581	TGGGTATGGCATCCAGCCTTGTCGACTACTGTGGGCATGA	59.361	55	1	0	-9	16K
chr1A_part2	56992169	56992209	-	IAB15582	TCAAGGACAACCACGGGCCCAAAGGTGGTGAAAAATATGG	57.309	50	1	0	-23	7K
chr1A_part2	57364813	57364853	+	IAB15584	ACAGCACGGGTAGGATATTGGTCTGTTGTGAAATATTGAT	52.792	40	1	0	6	9K
chr1A_part2	57365135	57365175	+	IAB15585	AAATGAATCCACTTCATTTCCTTCTTCATTGTCTTCTTTG	49.599	32.5	1	0	13	7K
chr1A_part2	57822225	57822265	+	IAB00595	GATGCTGAAATCAAGCGCGGACGGTGGTGACTCGATGGAT	59.656	55	1	0	12	7K
chr1A_part2	57938907	57938947	+	IAB15586	CTCCTGGAACTCCTCCGCCATGTCACCCTCGCGGCCATGC	63.88	67.5	1	0	10	16K
chr1A_part2	58484774	58484814	+	IAB00597	TCCCTTGAAAGATTAGAAGTGTGTGGTTGTCCAAATATCC	51.953	40	1	0	9	7K
chr1A_part2	58484847	58484887	-	IAB00597	ATATTGTTTGTGAGATTCCCAGAACTTTCCAGTTTGAGTG	51.369	37.5	1	0	-25	7K
chr1A_part2	58867712	58867752	+	IAB15587	TCTAATCCACGGAGTGTATCTTTCAAGGTTGCTGGGGATG	55.047	47.5	1	0	9	7K
chr1A_part2	58867781	58867821	-	IAB15587	CCTCCCTAAAAACGTCGGAGATGACGCGCGCTGGGATAGG	60.434	60	1	0	-21	7K
chr1A_part2	58869438	58869478	-	IAB00598	GTGAATTAGGAGAGCAAATACCTTATTAACAACTGCATAA	48.833	32.5	1	0	-12	7K
chr1A_part2	58873121	58873161	+	IAB00599	TTGATCACCGAGGGAGCAAGCAAACAGTGTATTCCCACAC	57.097	50	1	0	3	7K
chr1A_part2	58873184	58873224	-	IAB00599	CCGGCCTGCGAAATTACCACGAATACATACATACATACAT	53.542	42.5	1	0	-21	7K
chr1A_part2	58873840	58873880	+	IAB15588	AGCAGACGCCAGCTGCCGCGGTGGCGGTGCCGGACCGCGC	71.6	80	1	0	21	16K
chr1A_part2	58953537	58953577	+	IAB00602	GCCAGCTCGTCCTTGTCGGCGGCGTCGATGTACACAGTGC	63.517	65	1	0	10	9K
chr1A_part2	59294064	59294104	-	IAB30962	GTGCGATTAATTATTCGTTTGCAGGTTATATTGGGAACAC	51.47	37.5	1	0	-17	16K
chr1A_part2	59747868	59747908	+	IAB00603	ACAGACTAAATACAAAAACTCAAGTCAATTGTCATCAAAG	48.455	30	1	0	14	16K
chr1A_part2	59747945	59747985	-	IAB00603	TGGTTGTAACTGGAGAAATGTGAAACAAAGTTATGACGAG	51.596	37.5	1	0	-24	16K
chr1A_part2	60299748	60299788	+	IAB30965	ACGCGGAGCTGCTCGGCGCGGCCGAGGCCGAGAGGAAGCG	69.693	77.5	1	0	3	16K
chr1A_part2	60339212	60339252	-	IAB00604	AGGTGTAGGTTAGTCAGAACACATAAGACATTCTCGATTC	51.368	40	1	0	-2	16K
chr1A_part2	60413218	60413258	+	IAB00605	TCCCTTCTCTCCGCCTTCTTGCTCCTCTGTTTCTCACTTC	57.078	52.5	1	0	4	7K
chr1A_part2	60413276	60413316	-	IAB00605	GGCAAATTCAAATCAGTTCACGACCATATCGCCGTATTGC	55.2	45	1	0	-15	7K
chr1A_part2	60575671	60575711	-	IAB30970	CCACCGAGGAACAAGGCCACCATTCGACGCCGAGCACGAG	63.219	65	1	0	-15	3K
chr1A_part2	60801069	60801109	+	IAB00607	CTGTGCTGAAGGACAAAAGTGTGCCCTCACTTACTAATGG	55.038	47.5	1	0	20	7K
chr1A_part2	60965194	60965234	-	IAB15591	GTTCTTCTGCACCTGATACTTTGTCTTTATCGCCATGATA	52.195	40	1	0	-4	9K
chr1A_part2	61058166	61058206	+	IAB15592	GGTTAACTCGTGCCGCCACAGTTGGATGTGCGTGGATGAC	60.299	57.5	1	0	17	7K
chr1A_part2	61058247	61058287	-	IAB15592	ATATATCTGCTCTTCATTGTCATTCATGGTGTTCCTTTTG	50.182	35	1	0	-25	7K
chr1A_part2	61445682	61445722	+	IAB30979	GAGCCATCTTGAATTCTTTTGAGATATCCAAAGGGAATCG	51.628	40	1	0	13	3K
chr1A_part2	61445740	61445780	-	IAB30979	CTCTTGCAAATTATATTTTTTTCGTTCAGAGATTTGTCAG	48.274	30	1	0	-6	3K
chr1A_part2	61460535	61460575	+	IAB15595	CATATTCCAGATTAGAGGAAGTATACAATATCCTATATCG	46.08	32.5	1	0	19	16K
chr1A_part2	61465631	61465671	+	IAB00609	TTGTCCTGTTGTCTGGTACCTTCGCAAATGTTTCAGTTCC	55.107	45	1	0	6	9K
chr1A_part2	61465689	61465729	-	IAB00609	ATTCCTTCTTCCCTTCTCCAAAATCTTCCTATAATATACC	48.506	35	1	0	-13	9K
chr1A_part2	61468036	61468076	+	IAB30981	CATAGGTGATAAGTCGCTATAATTTATAGATTTGAAAAAC	45.817	27.5	1	0	17	9K
chr1A_part2	61468110	61468150	-	IAB30981	CCAAGACTATAGCATGGGAAAGGTTGATGTGCAGTTATAC	52.344	42.5	1	0	-18	9K
chr1A_part2	61506310	61506350	-	IAB30983	AGGGTCGGACCCCGCCGCCGCCGTTGACTCGCCCCCCACC	70.257	80	1	0	-2	16K
chr1A_part2	61617468	61617508	+	IAB30985	CTGCAAGAGTGCCTCAAGCTCGAGAGTGTGCGCTGCAAAG	60.432	57.5	1	0	10	3K
chr1A_part2	61617525	61617565	-	IAB30985	AACTTGAGAATGGGTCGCTGCCACTGGCCATGTAAAACTC	57.408	50	1	0	-8	3K
chr1A_part2	61627344	61627384	+	IAB30987	CATGGAGTATGTGAGACAAGTCTTTAATCGAATGAGAGTG	51.072	40	1	0	7	7K
chr1A_part2	61627401	61627441	-	IAB30987	CAGCATATTATTGTGTACAAGTGCCGAAATAAAGGAGTTC	50.955	37.5	1	0	-11	7K
chr1A_part2	61950317	61950357	+	IAB30989	AGGGAGAGGCTGGCACTGGCCAAGGAGAAGGCCGCTGAAG	63.22	65	1	0	3	3K
chr1A_part2	61950363	61950403	-	IAB30989	AAGAACTCGGCGAGCGCCATCCGCGACGGCCCGCCGTCTG	67.687	72.5	1	0	-4	3K
chr1A_part2	62105406	62105446	-	IAB30990	CAGCGGCGACGCGGCCCGCGAACGCTGCGTCCCCCGTGAC	70.66	80	1	0	-6	16K
chr1A_part2	62105676	62105716	+	IAB30991	ATGTTCACCTCCGGCGCCGCCTTCGCACAGCTTCCTTATG	62.096	60	1	0	15	16K
chr1A_part2	62106100	62106140	+	IAB30992	GCTTCGGGAGCACGGGCGCAGCGAACCACTCGGCGGAGCA	67.801	72.5	1	0	15	16K
chr1A_part2	62106179	62106219	-	IAB30992	GTCGCCGCCGTGGGGTGCTCGCATGACCCACAGGAACCAG	65.528	70	1	0	-25	16K
chr1A_part2	62366360	62366400	-	IAB30998	CCATGGGCACAGTTTCTGATGCTGACCCATTGCCACATGC	59.409	55	1	0	-20	9K
chr1A_part2	62366696	62366736	+	IAB30999	GTGAAGAAGGCTGCCGCCACCCCCGGGATCGGCAGCCCAT	66.095	70	1	0	21	16K
chr1A_part2	62384718	62384758	+	IAB31000	GTCTCGTCGGCGGCGACAGTGCGGGGTACCATGGGGAGAG	64.587	70	1	0	18	3K
chr1A_part2	62384781	62384821	-	IAB31000	CTTATCCTCTCCTTTGCCGCCCGGCGCCGCAGGTCGTCCG	65.331	70	1	0	-6	3K
chr1A_part2	62747819	62747859	+	IAB15597	ATGGATATCAAGAAGCACATAGACAGTGTGGAACAACAAC	52.378	40	1	0	9	7K
chr1A_part2	62747870	62747910	-	IAB15597	CCTTCCATGCCGAGAAGCTCAAGGTGTGTATGTCTCACTC	56.77	52.5	1	0	-3	7K
chr1A_part2	63236926	63236966	-	IAB31004	ATTCAGTTTTCAGAGCGGTAGCATGCCCACTCCGAACTCA	57.714	50	1	0	-23	3K
chr1A_part2	63546971	63547011	-	IAB31006	CCGACAACAGCTCCACGAGCATCTCTACGAACAAGTCTAC	56.855	52.5	1	0	-23	3K
chr1A_part2	64009031	64009071	+	IAB31008	CCGACGATCGGTTTCTTCGCCGAGGAGCCCGCCGCGGCGG	67.847	75	1	0	11	16K
chr1A_part2	64010950	64010990	+	IAB00613	TCACTAAAGTTCTAATTGTTTACAGAGGGAGTAACAGTTC	49.28	35	1	0	16	9K
chr1A_part2	64131098	64131138	+	IAB31010	AGTGCGATTACTACATCATCAGCCATGCGATGCGGGTCTC	58.121	52.5	1	0	15	3K
chr1A_part2	64141588	64141628	-	IAB15601	CAGGTGCGGCGGCACGACGATCTTGCCGCCGCCGTCCTTC	67.227	72.5	1	0	-4	16K
chr1A_part2	64182126	64182166	-	IAB15602	TCTAGACGTCCTCCAGCTCAACTCATTGGACGCGAGCACA	59.377	55	1	0	-20	9K
chr1A_part2	65659696	65659736	+	IAB31014	TCGTATCTGCTTGGGCGGCTATAAACCTAGACTCCAGCTC	56.99	52.5	1	0	26	3K
chr1A_part2	67096673	67096713	+	IAB00617	AAATTCTTTTAATTTATTGTGGCGAAATAATTGTTGTTTG	46.641	22.5	1	0	16	3K
chr1A_part2	67096741	67096781	-	IAB00617	TAAGGAAAGAGCAGAGAATTGGTGAACTGAACATTGAAAG	51.396	37.5	1	0	-13	3K
chr1A_part2	68012555	68012595	+	IAB31021	CGATGATCACCGGCTGGATCGGCGCCGGCGCCGGAGCTGG	67.821	75	1	0	7	16K
chr1A_part2	68445581	68445621	-	IAB31022	GGTCACCACGTTCTTGGTCGGCATCATCGTACGGAAGCAC	59.895	57.5	1	0	-2	16K
chr1A_part2	68849297	68849337	-	IAB31031	TTGATGAACTCGTCATGCCAGGTGCCAAGCGTGTTGAATG	58.056	50	1	0	-9	16K
chr1A_part2	68891513	68891553	-	IAB31032	TGGCCTTCCTATTGACCTAGCTAGCTTCACTCCTGTTGTC	55.773	50	1	0	-7	3K
chr1A_part2	68891689	68891729	-	IAB31033	GATTTGTGTGTAACAAAGTTTTGTTGGTTGATTTTGCAGG	51.465	35	1	0	-10	3K
chr1A_part2	68891690	68891730	-	IAB31034	TGATTTGTGTGTAACAAAGTTTTGTTGGTTGATTTTGCAG	51.086	32.5	1	0	-10	3K
chr1A_part2	69110723	69110763	+	IAB31035	GCACTGCAAGGGTCAGGGTTCGCCTTTGCTGCCTACCTAT	60.405	57.5	1	0	24	7K
chr1A_part2	69110801	69110841	-	IAB31035	CTAAGTATAGAAGATTGACCTATCCAATAGTTTACGTATG	46.635	32.5	1	0	-15	7K
chr1A_part2	69323556	69323596	-	IAB31036	GCCGCGGAGGCGCTTGACAGCGACGATGGCGCCCGTGCGG	69.747	77.5	1	0	-2	16K
chr1A_part2	70327289	70327329	+	IAB31040	CGGGGCCTATACTTTGGAGGCTTTGACACGGCAAAGGACA	59.197	55	1	0	22	3K
chr1A_part2	71522037	71522077	+	IAB15610	CGGCGCCCGCCTCCTCTCCACCCGCGCCGGGGGCTCGGAC	71.682	85	1	0	3	16K
chr1A_part2	71522089	71522129	-	IAB15610	CGGAACCGGAACCAGCGCCGACGGCCGGAGACGCCCACCA	68.394	75	1	0	-10	16K
chr1A_part2	71751455	71751495	+	IAB31047	TGTGCATGTCTCCCACAGAGAAGATGAGCCAAGACAGGAG	57.249	52.5	1	0	25	9K
chr1A_part2	72089748	72089788	+	IAB00622	AAGGGGAGCAGCCTCACACATCTTCAGCCCTCTCAATCAG	58.455	55	1	0	2	9K
chr1A_part2	72338885	72338925	+	IAB31050	TCACTACCAACATAGGAAAAAATGTATATCTACTTGTGGG	49.17	35	1	0	9	16K
chr1A_part2	72647240	72647280	-	IAB31052	TTCTGTTTGGCTGGCTTCCCGCATGCAGATCAGGAAGATG	58.51	52.5	1	0	-23	3K
chr1A_part2	72647246	72647286	-	IAB31053	CCCTGTTTCTGTTTGGCTGGCTTCCCGCATGCAGATCAGG	60.129	57.5	1	0	-20	3K
chr1A_part2	72647408	72647448	+	IAB31055	CTGCTCATAGAAAATTTAGTGCAGTCGTTTTTTTACCAGC	51.657	37.5	1	0	19	16K
chr1A_part2	73068593	73068633	-	IAB31056	ACTCCAAGATGGTTCAAGGTTAATGACAGGATTGGTAATA	51.129	37.5	1	0	-25	9K
chr1A_part2	73623950	73623990	-	IAB15613	TGCCGCAACGGTTCAGCCCGGCGAGCCTGGTCTCGTCCTC	66.101	70	1	0	-6	16K
chr1A_part2	73624386	73624426	-	IAB15614	GAACACCGTCGGCTGCTTCGGAGCGAGGATGCCGTCCGCA	65.246	67.5	1	0	-20	16K
chr1A_part2	73696827	73696867	+	IAB31057	GTGTTCGACCCGTTCCCGGTGTCCGACTACGGCGCTGAAT	62.622	62.5	1	0	4	16K
chr1A_part2	74170878	74170918	+	IAB31060	ATGCAAAAATGCTTCAATCAACTCCTCTGAATATCGTCAC	52.055	37.5	1	0	25	7K
chr1A_part2	74171096	74171136	+	IAB31061	GCCTCAGATTGTGTGAGATGGACTATGATGCCGCGGTGAC	58.361	55	1	0	20	7K
chr1A_part2	74171163	74171203	-	IAB31061	TCCAACTTTTTCACCACCTTTGGGACCGCGGTAGTCCTTG	58.195	52.5	1	0	-8	7K
chr1A_part2	74343755	74343795	-	IAB31063	GATCGCTTGCGATCCTCCGGCTGTAGTTAGTGTGGATAGC	57.993	55	1	0	-10	7K
chr1A_part2	74473482	74473522	+	IAB31064	GCGGCTTCGCGTCGACGGCAGCCGAGGCCAGGAACTGGTG	66.934	72.5	1	0	20	16K
chr1A_part2	74546081	74546121	+	IAB31065	CGCTGGGTTCTTCAGTTGTGATAGCGTCGTCGTCCAGGTC	59.457	57.5	1	0	5	3K
chr1A_part2	74546133	74546173	-	IAB31065	TGTGCTCTCCGCGCCAATCGAAGCACCAGACGCAGTGACC	63.188	62.5	1	0	-8	3K
chr1A_part2	74584289	74584329	-	IAB31066	CCTCCGACACCTGAGGCCCGTCCGCGGCGGCGGTCGGCTC	69.447	80	1	0	-8	16K
chr1A_part2	74587278	74587318	+	IAB31067	AAACACGAAGAGGAAGAACGACATGTACAATGCTCTAGCC	54.691	45	1	0	4	3K
chr1A_part2	75712943	75712983	+	IAB00625	CCACACGAAATGTGAGGATAGATCTTTTGGTCTTCAACTC	52.606	42.5	1	0	2	16K
chr1A_part2	75995455	75995495	+	IAB00626	ACCACTTGTCAGAACCATTTATATGCAATGATTTCCAATC	50.602	35	1	0	11	7K
chr1A_part2	75995518	75995558	-	IAB00626	GTATGTTTTACTGCAAAGATTGTAACTCATTTGTAAACTC	47.904	30	1	0	-13	7K
chr1A_part2	76091738	76091778	+	IAB31074	GTCCTCAAAACATCAACCAAAATCAGATGAAACTGACTAC	50.915	37.5	1	0	26	3K
chr1A_part2	76202473	76202513	+	IAB31076	TCCCAACTAGTCCACATGCATTCTGTGCATAACTGCTTAC	54.636	45	1	0	19	7K
chr1A_part2	76560645	76560685	+	IAB15619	GTTTCCCGCGCCGGGAAAGAAACGACCCGTGGCCGATCTA	62.937	62.5	1	0	2	3K
chr1A_part2	76560703	76560743	-	IAB15619	AAACGCACGCTGACACTAATCTACGTAACTGCTAGCAAAC	55.378	45	1	0	-17	3K
chr1A_part2	76604443	76604483	-	IAB15621	CCACCACCAACAACACCACGAGAACACACATGACCTTCAG	57.637	52.5	1	0	-18	3K
chr1A_part2	77004060	77004100	+	IAB31077	CGGGCGGCGACCGCCCCTCCGTTCTCCTCCGCGAGCGTAG	68.179	77.5	1	0	5	16K
chr1A_part2	77430643	77430683	-	IAB00629	GCGCTGCTGATTCCAGCTGCTCTTTTGACCTCGGGCACTG	61.481	60	1	0	-23	7K
chr1A_part2	77759156	77759196	-	IAB31081	CTGCCCCTGCGGCCGAGCGCTTGGTCTGCGTGCTCGTGTC	67.071	72.5	1	0	-24	16K
chr1A_part2	77759262	77759302	+	IAB31082	CGCAGAAGGCCACTGACACGGCTGCGTACGTCAAGGACTC	62.037	62.5	1	0	7	3K
chr1A_part2	78009171	78009211	+	IAB00630	TATATAAAGCGAGGAGAAAACCTATTTCGTTAATCCAGAG	49.237	35	1	0	15	7K
chr1A_part2	78054127	78054167	-	IAB31084	TGGCTTACCCCATCGGCGTGGGCGAAGGCGGAGAGCTGGT	65.463	67.5	1	0	-2	16K
chr1A_part2	78055729	78055769	+	IAB31086	CACCAGCATCAGCACCGTGACGCCGTCGGCCGCCTTTCTC	64.797	67.5	1	0	2	16K
chr1A_part2	78160045	78160085	-	IAB15624	AATCCCTTTTCAACACCAATTTGGCGCCACTAGCTTCTTC	55.61	45	1	0	-6	16K
chr1A_part2	78211481	78211521	+	IAB31088	GTCACCCTAAAACGGCCCCGCATAGGGTCCACAATAATAC	56.954	52.5	1	0	22	16K
chr1A_part2	78211798	78211838	+	IAB31091	AACAACCAATCTAGACCGGCTTCAGAAGTCCATTGCACAG	55.922	47.5	1	0	10	9K
chr1A_part2	78212642	78212682	-	IAB31094	CCTTTAGTTTACCCATTTCTTTCCTAAACTTTTCATCATA	47.587	30	1	0	-24	16K
chr1A_part2	78212693	78212733	+	IAB31095	ATTGTAAATCTACGGACACTGATGATTTTTAGACAATATG	47.729	30	1	0	16	3K
chr1A_part2	78212698	78212738	+	IAB31096	AAATCTACGGACACTGATGATTTTTAGACAATATGAAGAA	48.311	30	1	0	26	3K
chr1A_part2	78219571	78219611	-	IAB31099	GTGAACTAATTTCGTCCATTATTCTTGTTCTGAACGCAAG	51.406	37.5	1	0	-19	3K
chr1A_part2	78302175	78302215	+	IAB00632	GATTGGGAAATTGCGAGCAGAAGTGGAGTACCTTCAGCAG	56.329	50	1	0	16	3K
chr1A_part2	78302236	78302276	-	IAB00632	CTTGCAATCTGCCAATCTTATTATCCTTATTTCGAACTGC	51.149	37.5	1	0	-6	3K
chr1A_part2	78400431	78400471	+	IAB00634	GAGGCCGAGAACAAACGATGCACCTATCTCACCAGTAGGC	58.013	55	1	0	25	9K
chr1A_part2	78549821	78549861	+	IAB31106	GACGTTTGCTAGCAGCAGATCGACGGTCGATGTGACCTCG	59.698	57.5	1	0	11	16K
chr1A_part2	78549877	78549917	-	IAB31106	GCGTGCCGTCTTGCGCCGGCGGTGCAGGGCAGCAAGTCGG	68.868	75	1	0	-6	16K
chr1A_part2	78807364	78807404	+	IAB31108	AAGACGAAGAATCCTCCCCTGTCGGTTCCTTGACCCAGAG	57.97	55	1	0	24	3K
chr1A_part2	78832416	78832456	+	IAB31109	GTTCTGAACTGTGATAGCCTTTTTCTGAACCACGACAGAC	54.061	45	1	0	11	9K
chr1A_part2	79121630	79121670	+	IAB00635	AATCTCCGCGCCTAAACTCGAGGTCATGGGCTGCCTTTCT	59.853	55	1	0	9	9K
chr1A_part2	79121680	79121720	-	IAB00635	GTCGAGTCGAACGGTGCCGAGTCAAACGAGATTCTAATAC	56.078	50	1	0	-2	9K
chr1A_part2	79289526	79289566	+	IAB31111	CGACGATCACCACCAGCCGCGTCCTCGTCCTCGCCCTCTC	64.583	70	1	0	2	16K
chr1A_part2	79289569	79289609	-	IAB31111	CTCCTCCTCCAGCGGCGGCGGGTCGGGGTGGGGGGAGGAG	68.354	80	1	0	-2	16K
chr1A_part2	79325253	79325293	+	IAB31112	ACTTGCAACATAAAAATCCTCATCATCCTGCTTGCTGTTC	53.298	40	1	0	17	16K
chr1A_part2	79325319	79325359	-	IAB31112	AGGAGTCATGCTTTCGACGCCAGTACTTGGTAAAGAATAC	54.395	45	1	0	-10	16K
chr1A_part2	80008429	80008469	+	IAB31115	TGGCTGGGAGCCGTTAATTATGACCTACCCCTCTGTTTTG	56.361	50	1	0	25	16K
chr1A_part2	80229231	80229271	-	IAB15627	TCATTCTCGCAGTTGGGTATTTGGCGACGTTACAAGTTCT	55.812	45	1	0	-2	9K
chr1A_part2	80236359	80236399	+	IAB15629	CAGTCGTTTTCTGGGCGTGGACTGGAAGACGATGGCTGAC	59.69	57.5	1	0	22	9K
chr1A_part2	80236425	80236465	-	IAB15629	CCTCCCCCCATTCCTCCCCTTCCTCCGGCGAACTTGATGG	61.808	65	1	0	-5	9K
chr1A_part2	80328749	80328789	+	IAB31118	CAAAAGACTTGTCCAAGAGCACCAAACAGCGTAGATTTGC	55.107	45	1	0	4	7K
chr1A_part2	80337761	80337801	+	IAB31119	AGGCGTACCGTGTTATGATTCCTATGAAGAGTGTCAAAGA	53.577	42.5	1	0	3	3K
chr1A_part2	80376111	80376151	-	IAB31120	CGGCCGTCCGTGCGGCGCCAGACGGGGGTGTTGCGTCAAG	68.306	75	1	0	-4	16K
chr1A_part2	82396907	82396947	+	IAB31122	TAACCACGGAAAAACTAGAATTTTTAGGGTAGTTCAAAAC	49.277	32.5	1	0	5	7K
chr1A_part2	82768015	82768055	+	IAB31123	CTCTTGGACGGAGCGCCCCGACTCCATGATGCAGTGGTTG	61.795	62.5	1	0	7	7K
chr1A_part2	82768072	82768112	-	IAB31123	TTACCACCATGGGAAGGACCGCCTCAAACCCGCGGAGAAG	61.13	60	1	0	-11	7K
chr1A_part2	83690420	83690460	+	IAB15632	AAGCACCTTTATGAACATCAACATCATGGATGGGAGATCG	53.503	42.5	1	0	21	3K
chr1A_part2	84070832	84070872	+	IAB31125	TGACAAAATTTCTTTTAACAATAGATGGTCCCTTCGTCAC	50.555	35	1	0	22	7K
chr1A_part2	84070903	84070943	-	IAB31125	ACACATCACATCCTATGGGGATAATTTCTTCACAAAAACA	50.858	35	1	0	-10	7K
chr1A_part2	84994808	84994848	+	IAB15635	CGTGGTGACCGCGGCCTGGTTCGAGGTGCGCGAGGCATGC	67.22	72.5	1	0	5	16K
chr1A_part2	84995546	84995586	+	IAB00644	AGAAAACCCAACAGAACTGAACCTCTGATCTCATCATCCT	53.374	42.5	1	0	17	7K
chr1A_part2	85658616	85658656	+	IAB31127	GCGGGGGGGAGAGCCGGAGCGAGGCGGCGGCGGCGCGGGG	74.247	90	1	0	9	16K
chr1A_part2	86592734	86592774	-	IAB31133	CATGAGATAAAAAATCTACCACAAGATTTCGGCAATCTTG	50.036	35	1	0	-20	9K
chr1A_part2	86609037	86609077	+	IAB00648	ACTTCAAAATTGTTGGCCATTTTGTCTAGGACAAAGACTG	52.098	37.5	1	0	19	9K
chr1A_part2	86609099	86609139	-	IAB00648	AGATATATCTATCGTCTCGATTGTCGGGCTTGGTGGCCTA	55.084	47.5	1	0	-4	9K
chr1A_part2	86648186	86648226	+	IAB15644	TCTGAAGCTGCCGGTGAGCCTAGTGCAGCTGATGCTGTCG	61.489	60	1	0	21	9K
chr1A_part2	86648272	86648312	-	IAB15644	AACAAACTCTATCAACTCTCTGAAGCTGCCAAGGCGTGAC	55.947	47.5	1	0	-26	9K
chr1A_part2	87203466	87203506	+	IAB15648	GTTATCTTGTTGGGTCAATTGCACCACTATACACGAGCAC	54.295	45	1	0	12	3K
chr1A_part2	87211503	87211543	+	IAB15650	ATTATCCTCATTTTCAACAACAGATACAGCATGTGCTTCC	51.68	37.5	1	0	10	3K
chr1A_part2	87211573	87211613	-	IAB15650	GTCATGGGGAAGTCAAAGCACATGATGGTGAAACTAATAC	52.884	42.5	1	0	-21	3K
chr1A_part2	87234426	87234466	+	IAB15651	CTGTTGGTCTCTTATCTATCAGCATCTCTAGAAGAACAAC	50.421	40	1	0	15	3K
chr1A_part2	87236572	87236612	+	IAB15652	TGCAGATAAGATTGATTAAGCAAGGTTGTTGGGATACTAC	50.909	37.5	1	0	12	16K
chr1A_part2	87236633	87236673	-	IAB15652	AATGAGATAGGGCAATTTCCGAATCTGGCAGTTTTATTAC	51.411	37.5	1	0	-10	16K
chr1A_part2	87740735	87740775	+	IAB00649	GCGTCCATGGATCCCAGGTATTCCTAGATGAATTGGGTAG	54.898	50	1	0	18	3K
chr1A_part2	87740797	87740837	-	IAB00649	CGGGGACTCCCTCCAGGTAGGCAGCACACCATTACCACTC	60.58	62.5	1	0	-5	3K
chr1A_part2	87741461	87741501	+	IAB15654	AGGTCGACGCTCGGCACCGCGGCCGCCGCCGCATGTGCGC	71.82	80	1	0	15	16K
chr1A_part2	88057767	88057807	-	IAB31136	ATTTCTTCAGAAGGCCACACCATGGGCATTATCTTAAGTG	53.536	42.5	1	0	-13	16K
chr1A_part2	89163687	89163727	-	IAB15657	AATTGCCATGCATGAATTTCAGTCAACCGACCTTGATAGG	54.222	42.5	1	0	-24	16K
chr1A_part2	90463479	90463519	+	IAB15658	TGTTTGCCAGTTGTGTTGTGTGGGCGAACTGCTTTTTGTC	57.718	47.5	1	0	24	7K
chr1A_part2	91016758	91016798	+	IAB00651	CGATTCGAGTTTGGGCAAGGGCACTTGGATAAGAACATGG	56.637	50	1	0	26	7K
chr1A_part2	91016827	91016867	-	IAB00651	GCCGGAGCGACAACGTTTGCTCTCCCCTTCCAATGGCTTC	61.317	60	1	0	-4	7K
chr1A_part2	91438122	91438162	-	IAB15659	TATAGTCCACATCTCCGCCAGTCCAGTTTCCCTCCATTCC	56.699	52.5	1	0	-19	7K
chr1A_part2	92974699	92974739	-	IAB00653	GACGCACCAAGAGATCTGCTTGGGTTATCCCAGGGCCGCC	61.674	62.5	1	0	-2	16K
chr1A_part2	93088668	93088708	-	IAB00654	TGCCGAGGTGAGGAGCATTGCGGAGGCTCTGGGGACGAAG	63.251	65	1	0	-26	3K
chr1A_part2	93089763	93089803	+	IAB31147	TGCCCAGGTGCCATTCAAAGTTAGAGACTGACCATTTGAG	55.717	47.5	1	0	10	3K
chr1A_part2	93360367	93360407	-	IAB15662	TGTACTCTGTTAATAACCTCAAATTCTCTCTGTGGCTATC	50.136	37.5	1	0	-14	16K
chr1A_part2	93990609	93990649	+	IAB15667	GGAACAGTACCCATACTGTCAGCAGCAGTAGTGCCGATCC	57.694	55	1	0	16	9K
chr1A_part2	94214855	94214895	-	IAB31152	CTCCTCTTGCCGTCATTCTTCTTGCACACCCAAAGTTCTC	56.4	50	1	0	-25	9K
chr1A_part2	94701279	94701319	+	IAB31154	CTCGGCGCCCTTGCCGCCCTCTTCCGCCTCCGGCCGGAGT	69.254	77.5	1	0	11	16K
chr1A_part2	94701333	94701373	-	IAB31154	AGACCCCTCACTGGTTGCCTGCCGCCCCCCCTCGCCGGCG	69.141	77.5	1	0	-4	16K
chr1A_part2	94703055	94703095	+	IAB15668	TCAGCAGCCCCGGGTTTCTGACCATAAAAGAAGAACTTGC	57.226	50	1	0	16	9K
chr1A_part2	94706703	94706743	+	IAB00658	CAGAACAACTGTATTTAAAGTGTAAGTTACCTCGGGAGAG	50.937	40	1	0	19	7K
chr1A_part2	95193778	95193818	-	IAB31155	CGGCGCCCAGCCGTCCACGGCGGCAGCCGGCTACGCGCCC	72.771	85	1	0	-14	16K
chr1A_part2	95649269	95649309	+	IAB31157	TACTAGAATTTACCTTGTGCGTGCTACTGCTTGTTTCTTC	52.591	40	1	0	23	16K
chr1A_part2	96672333	96672373	-	IAB00667	ATGATGCCACCCAGTGTTTCCAGCCGGATGGCTAGCCATC	60.337	57.5	1	0	-10	7K
chr1A_part2	96683085	96683125	+	IAB31159	CAGCATCAAAAAGGCTAACTATATCTAACACACTTACCAC	50.275	37.5	1	0	14	16K
chr1A_part2	96704969	96705009	+	IAB31160	GACCGGAACAGCCGCGTCGCCGCGAGCCTCTCCGGCCGCG	70.176	80	1	0	21	16K
chr1A_part2	96807536	96807576	-	IAB31161	GAGCGACAAGTAATATGGATGATAGGGAGTATTATTTTTG	48.745	35	1	0	-26	16K
chr1A_part2	97155054	97155094	+	IAB31163	CAGGAACTTGAAAACAGATGTATGAAGCACAGTTCACCTC	52.994	42.5	1	0	20	9K
chr1A_part2	97155134	97155174	-	IAB31163	CGGGTAGATCCAAAGCTTACGGGTTCGTCAAGTTCTCTTC	55.764	50	1	0	-21	9K
chr1A_part2	97239634	97239674	+	IAB15671	CGGCGAGGTCGCCATCGACAGACAGAGAGAGCTAGGAGAG	60.434	62.5	1	0	25	16K
chr1A_part2	97835569	97835609	+	IAB00670	TCCGCGCACTGCATGGTCCTCCTCCTCCCCTCCGGCGCGC	68.095	75	1	0	21	16K
chr1A_part2	98922080	98922120	+	IAB31168	ACGGCTTCCAGATAAAATGCCAGCTCGCCGCCTACTTCAC	59.618	55	1	0	6	9K
chr1A_part2	98922139	98922179	-	IAB31168	CGGTGTGGAAAGAGTAGGTGCCCCTCTCCTCCGCCGAGAC	61.775	65	1	0	-14	9K
chr1A_part2	98976155	98976195	-	IAB31169	CACCAGGAGGAGGAGGAGAAGGAGGCAAGCATGGCAGCAC	61.168	62.5	1	0	-12	3K
chr1A_part2	99118927	99118967	+	IAB15678	GGAGGAGTCCGCCGCAGACCTGTTGGACAATAATGTAGAG	57.694	55	1	0	15	3K
chr1A_part2	99118985	99119025	-	IAB15678	GAATGGGAGAGGCCCGCCTCTGGTCGACCCTTCACTCTCT	61.172	62.5	1	0	-4	3K
chr1A_part2	99502482	99502522	-	IAB31170	CATGGTCGACGCGGATCTGCATCTTCATGACATCCCTGTG	58.537	55	1	0	-12	16K
chr1A_part2	99556610	99556650	+	IAB15683	GTACCGATGATCAGCTTTTCATTGGCCCCTCCTATTATGC	54.808	47.5	1	0	3	3K
chr1A_part2	99557215	99557255	-	IAB00674	CTTCCATGCTTTGAGGGTGTTGGATCTTGAAGAATGTTAT	52.463	40	1	0	-7	3K
chr1A_part2	99576266	99576306	+	IAB00676	ACAACAACAACAACAACAAGTGCAAGAGTTAGGAAAAATG	51.797	35	1	0	6	16K
chr1A_part2	99974089	99974129	+	IAB15684	GGACACAGTAATAGTTTTGGAAAAGGAGCGCTTAAGTTAC	51.874	40	1	0	19	3K
chr1A_part2	100483078	100483118	+	IAB00677	TGCTGGCCATGGCGAGGGAGCTGGAGGAGAGGGTGGGCGG	66.413	72.5	1	0	5	16K
chr1A_part2	101046772	101046812	+	IAB00679	ACCGCCACCGACGACGCGGGCGAGCTCTACCACTGGTACG	65.676	70	1	0	21	9K
chr1A_part2	101046854	101046894	-	IAB00679	CGTTTCCAGAATAATAAAAGTTGGTTCGTCGGGATAGATG	51.72	40	1	0	-22	9K
chr1A_part2	101272490	101272530	-	IAB15686	GCGCGCTCCTGGCGCCCTCCCTGATGGAGCATACGGAGAC	64.964	70	1	0	-17	16K
chr1A_part2	101729286	101729326	+	IAB31173	TGGAGGCGCGCAGGTCCTGGTCCAGCGGGTCCAGCAGGCC	68.078	75	1	0	19	16K
chr1A_part2	101938602	101938642	-	IAB31176	GGCGAGCAGGGAGCCGAGGCTGTGGTGGAGGACGCCTTGC	66.303	72.5	1	0	-23	16K
chr1A_part2	102029495	102029535	+	IAB00680	TCATGCTCCAGTTCAAGGATGTATTTTCTGGTTATTAGGA	51.192	37.5	1	0	26	16K
chr1A_part2	103338743	103338783	+	IAB00684	CAGGTCCATAGTTTACTGTGATTCATACTTTCTTTTACTG	48.856	35	1	0	21	16K
chr1A_part2	103904609	103904649	+	IAB31182	GTCCTGCATGGCACCGTCTCAGACTCGGGACCTGGACAAG	61.155	62.5	1	0	7	3K
chr1A_part2	103904672	103904712	-	IAB31182	GCGTGTGTTCCTCTGGCTTGCATCCTCGACCCTTGCCTTG	61.149	60	1	0	-17	3K
chr1A_part2	104162528	104162568	+	IAB31183	ACTCGAAGCCGGGCTCCGAGTCCCCGTCCGTGGACTCCTC	64.714	70	1	0	3	16K
chr1A_part2	104162593	104162633	-	IAB31183	CCCGGCTAAGAGAACCGCGGGACCAGGCCACCGATGTAGC	63.602	67.5	1	0	-23	16K
chr1A_part2	105068856	105068896	+	IAB00686	ATGTAGAGATATATCTGAATCAGTGAGCTAAGGTGAGCGC	52.313	42.5	1	0	21	7K
chr1A_part2	105775427	105775467	-	IAB31186	CATCAGCGCCGCCACGGCGGTGATGCCCGGCAGCAAGAGC	67.578	72.5	1	0	-18	9K
chr1A_part2	106158042	106158082	-	IAB15691	GAATTTTAATAGGTCAGCTTCACTCCAAGCAACGGTGGTA	53.566	42.5	1	0	-23	3K
chr1A_part2	106332952	106332992	+	IAB00688	CTTGGAGATGGAGAGGGAGGTGGTGCCGAGGGGCGGGTTG	63.11	67.5	1	0	19	9K
chr1A_part2	106333027	106333067	-	IAB00688	CCTTCCATTCATGCGATCGGGAACGAACGAACAAATCAAG	56.01	47.5	1	0	-17	9K
chr1A_part2	106462932	106462972	-	IAB15694	CCACCTACGAGGGCCGCCACGGCCACCCAAGCCCCATCAC	66.198	72.5	1	0	-9	3K
chr1A_part2	106536982	106537022	-	IAB00689	CGCTTAGTTTAATTCTAGCTTTCCTGTCTGTAGTTCATTC	50.333	37.5	1	0	-21	3K
chr1A_part2	106537054	106537094	+	IAB00690	ATACAGCAGCTGCTGAAATGGCGGTTTTGAGCCTTTTGAC	57.155	47.5	1	0	24	3K
chr1A_part2	106582860	106582900	-	IAB31187	CAGACCTAGACCCCGCACCCAGCTAAGTATAAAGCTAAAC	55.154	50	1	0	-25	16K
chr1A_part2	106894302	106894342	+	IAB31194	ATAGATCTTATACCATTTTCTAATTCTTCTGATGGAAAAG	45.764	27.5	1	0	14	9K
chr1A_part2	106894360	106894400	-	IAB31194	CCATTTATGATCTTGAACCTCGTTTCCCAATCTAGTTTTT	50.249	35	1	0	-5	9K
chr1A_part2	106894606	106894646	+	IAB00693	TAAGTTTCCAGCAGGAGGTAACTAACTAACTATGAACTCT	50.384	37.5	1	0	16	16K
chr1A_part2	107607605	107607645	+	IAB15700	GCGACCCTGTCGACGAACACGTCCATGCTGCCGCGCACTC	64.91	67.5	1	0	7	16K
chr1A_part2	107630673	107630713	-	IAB15701	CGGTAGTGGCCAATACACCGGTGATCGTGACAACGGCAAT	59.586	55	1	0	-23	9K
chr1A_part2	107635899	107635939	+	IAB15702	CCCTCCAGCTCCACGGCGACGCCCATGTCCTCCGTCATGC	65.041	70	1	0	5	3K
chr1A_part2	107995337	107995377	-	IAB00694	GGGGAGAGTTCCCAATGATGGATAGTGTGTCCAAGTATAA	53.193	45	1	0	-21	3K
chr1A_part2	108270223	108270263	+	IAB15703	GCAACATGTTTTGCACCTACCGTCTCACATTCTTCTCTTC	54.549	45	1	0	22	3K
chr1A_part2	108270299	108270339	-	IAB15703	GGCGCCTACTCTGACTCTGGCGCCAACTCCAGGATGAACA	61.021	60	1	0	-15	3K
chr1A_part2	109120849	109120889	-	IAB00696	ACAGGAGGAACTTGGAGCTACACCTCTGCCCGAATATACC	56.709	52.5	1	0	-25	7K
chr1A_part2	109144800	109144840	+	IAB15705	CTCCGGTGAAAGATTACTTACTGATCCCCTCAAAGTCTGG	53.883	47.5	1	0	5	9K
chr1A_part2	109192780	109192820	+	IAB00698	GAGCTTCTATGCACTGGGTCTGTCCTTTCAGTTTTGTTAC	53.876	45	1	0	21	16K
chr1A_part2	110452984	110453024	-	IAB31205	AGAAATAGTACAATGTCTATTGATACCTTCTTGGGATGAT	48.354	32.5	1	0	-9	16K
chr1A_part2	110923094	110923134	-	IAB31207	CATGGAGATGGCAGGTTCTATCCCAGGGGGAGACTAATAC	55.416	52.5	1	0	-18	3K
chr1A_part2	111460190	111460230	+	IAB31211	GTCTTTGTGGCATAGTGGGAGTCATCCGGTTGCCGCTGAT	59.27	55	1	0	17	16K
chr1A_part2	111538694	111538734	-	IAB15706	TGCGAACTCATTCTTCAGCACCACCCCTTTGTCATCTTTC	56.206	47.5	1	0	-10	16K
chr1A_part2	111554575	111554615	-	IAB15707	TCTGGTCCATGGTTAGCGTGTCGAAGGTGGAGGGGTGTTG	59.749	57.5	1	0	-26	7K
chr1A_part2	111566679	111566719	+	IAB31215	TTTCGATATTGTGAGAACGCATTAAAATCACACAGTAAAC	50.038	32.5	1	0	15	16K
chr1A_part2	111986936	111986976	-	IAB15710	TGGACATGGATCATCATTATCATGGGACGTGAGTGGAGTC	54.843	47.5	1	0	-13	16K
chr1A_part2	111987648	111987688	-	IAB15711	ATAAACTTTGTGCTTCATTGTAATAAAGATCATGCCTCTG	49.458	32.5	1	0	-15	16K
chr1A_part2	112000449	112000489	-	IAB00707	AAATCAACCAGCAAGCCATTCAGGAAGGGAATGGCGATAG	56.138	47.5	1	0	-3	3K
chr1A_part2	112032311	112032351	-	IAB31217	TCGGGGTAGCACCCTGTTCCGGTAGTGAGCTTCCACCTTC	60.371	60	1	0	-11	9K
chr1A_part2	112057006	112057046	+	IAB31218	CCGTAGGCATAGTCCGCGAATCCGGTAGTGAAGCACCTAT	58.384	55	1	0	2	16K
chr1A_part2	112057049	112057089	-	IAB31218	GGGCCGCCGCTTCGCCATGGACGTCGAGGTGGCCGGGATC	67.654	75	1	0	-2	16K
chr1A_part2	112283566	112283606	+	IAB00709	AACCTGCCATTAAAGCAAGAGTTGGATGTGTTTGCGGTTT	55.67	42.5	1	0	23	16K
chr1A_part2	112283650	112283690	-	IAB00709	AATTCAGAACCAGCTCAGGAGTGTGTACAGACATGGCTAC	55.178	47.5	1	0	-22	16K
chr1A_part2	112685932	112685972	-	IAB00710	TCAGTGAAGGAAAGGATATGAATATTGCGCCGAAGTATGA	52.772	40	1	0	-3	16K
chr1A_part2	112782210	112782250	-	IAB00711	TCTGAGCGGGTCGACATCATCAAGGTCATGTGGGTCTAAG	57.198	52.5	1	0	-8	3K
chr1A_part2	113069720	113069760	+	IAB31222	AGTAGTTAACCTTAGTTGCAAGAGTAATAATAAGAGTAGC	47.767	32.5	1	0	23	16K
chr1A_part2	113070599	113070639	+	IAB31223	TGCAGTCGCTGGGGAAGCCAAACCTCTGGCCGAGCAAGTA	62.268	60	1	0	11	16K
chr1A_part2	113209142	113209182	+	IAB15715	CACACAATGGAGAATTGGCTGGGTTTGCTGAGTTTGACAG	55.912	47.5	1	0	26	3K
chr1A_part2	113209211	113209251	-	IAB15715	TCAGAAGAAGCAGGCATCTCTCTGATGAAGAATAAGGAAG	52.54	42.5	1	0	-4	3K
chr1A_part2	113449504	113449544	+	IAB31225	TGGTGGTCAGATCGCCCTGAAGATGAACTTCGATGAGGAC	57.336	52.5	1	0	11	3K
chr1A_part2	113449558	113449598	-	IAB31225	GGCGTCCTCGAGCAGGGCATCGACACCCTCCAGCTCCATC	63.469	67.5	1	0	-4	3K
chr1A_part2	113451334	113451374	-	IAB00712	GCTTTCCAGTGTACCCACTCTCATTCTCTTTCTGTGATAG	53.012	45	1	0	-3	7K
chr1A_part2	113455502	113455542	+	IAB31226	CTCCATGCATAAATTTCCAGATTCTATTCACGTGTTGAAG	50.935	37.5	1	0	26	16K
chr1A_part2	113455571	113455611	-	IAB31226	TGAAAGCTTGGTGATACTATCGGGAATCTCTGCATCATGG	54.128	45	1	0	-4	16K
chr1A_part2	113455686	113455726	-	IAB31228	CTTCAATTCTTGAACAACCCGCCAAATCAAGATACATTAG	51.166	37.5	1	0	-26	7K
chr1A_part2	113455925	113455965	+	IAB31229	CAGCTCATATGTTCAATGTTGCGAAGAAGTAGAATTTTTG	50.529	35	1	0	23	3K
chr1A_part2	113455994	113456034	-	IAB31229	TTCAGGGAGCTTTTGAAGTACAGAATGGTCTGAAGATAAG	51.7	40	1	0	-7	3K
chr1A_part2	113456389	113456429	+	IAB31230	ATAATCATTCTCTTGAAAGCATACCTGAAAGTATTTGTCG	49.063	32.5	1	0	15	3K
chr1A_part2	113456469	113456509	-	IAB31230	TACCAAGTGTGTGTATACTTTCTGGTATCTTTGCAAGAAG	50.84	37.5	1	0	-26	3K
chr1A_part2	113457475	113457515	+	IAB31231	TAGGCGAACTAACCTCTCTCAAGGAACTTGTTGTGTGTTC	54.238	45	1	0	5	7K
chr1A_part2	113457540	113457580	-	IAB31231	TTTTTATTTTCTGAAGGTCGGTTAGTTGTTGTATGCTTTC	49.835	32.5	1	0	-21	7K
chr1A_part2	113457625	113457665	+	IAB31232	AGGGAATGATGAAGCGCACTCACAACCAAGAAACGGTATG	56.289	47.5	1	0	5	3K
chr1A_part2	113457677	113457717	-	IAB31232	GATACCATGACATATATGGATAGTAAGTTCCTTGAGAGAG	48.499	37.5	1	0	-8	3K
chr1A_part2	114312567	114312607	+	IAB15717	GCACCTTCAAGCTCATCGAGGAGAAGGCCCTGCCGCCCAC	62.965	65	1	0	5	16K
chr1A_part2	114315569	114315609	+	IAB15718	CCACGCACATTGCTACAAGGCAGTCACCGGCGAGGTCCAC	62.322	62.5	1	0	4	16K
chr1A_part2	114386901	114386941	-	IAB15721	AATTCCTTCACACCCTTGGTGCCTCCACCTGGTAAGACCT	57.97	52.5	1	0	-8	3K
chr1A_part2	114439296	114439336	+	IAB15722	AAGGTGCTTGATGATAGCCGTGCACCGCCAGTGCAACTAG	59.72	55	1	0	19	16K
chr1A_part2	114439600	114439640	+	IAB15723	TGATCCGCGTCTTCGACGAGGATGGAGATGGGAAGATCAG	58.212	55	1	0	19	3K
chr1A_part2	114439684	114439724	-	IAB15723	TTATTACATTAAGGAAGCAAGGTAACAAAAAGCGTTGTAG	49.585	32.5	1	0	-26	3K
chr1A_part2	115026573	115026613	+	IAB31237	GAGCGTGGATGATATGATGGAATCACCGGAGCTAAGCAGA	56.305	50	1	0	8	16K
chr1A_part2	115294699	115294739	+	IAB15724	CGCCTCCGTCGACCAGCGGTGGCAGAGGATGCTGCGGTGT	66.125	70	1	0	9	16K
chr1A_part2	115418479	115418519	+	IAB00714	CAAGCTATGGCATGACGTTTGATACAATGGCACTTACTTG	53.622	42.5	1	0	12	7K
chr1A_part2	115594507	115594547	+	IAB15725	GTCTTCATGGACGGTCTCGAAGGTGTCGTGAAGCTTGTCC	58.234	55	1	0	7	3K
chr1A_part2	115594567	115594607	-	IAB15725	GCGCGCCCTGGCGTACGGTGCAGACGACGTGCTTGACGAG	66.027	70	1	0	-14	3K
chr1A_part2	115594573	115594613	+	IAB15726	AAGCACGTCGTCTGCACCGTACGCCAGGGCGCGCAGTCTC	65.473	67.5	1	0	14	9K
chr1A_part2	115594637	115594677	-	IAB15726	AGGCCATGCTCGACAACGCCCGCGGCCGGGAGATCCACAG	66.196	70	1	0	-11	9K
chr1A_part2	115620271	115620311	+	IAB00715	CACGGTCATTCTGACAGGCTACGATAGCTACACCTTCTAC	55.111	50	1	0	3	7K
chr1A_part2	115689719	115689759	+	IAB00716	CAGCACAGTCGCCTGAGCGTATCTTTGCCTTCTAGTCTAC	56.874	52.5	1	0	8	16K
chr1A_part2	116056513	116056553	+	IAB00717	TACTAGTATTAACTTACCATCTGAGGTGATGAGCGCGTTG	52.707	42.5	1	0	21	3K
chr1A_part2	116715546	116715586	+	IAB31239	GGGAGCAAACAAGGGTCGAAAATACCGTGCTGTGAAAGAG	56.722	50	1	0	5	16K
chr1A_part2	116715600	116715640	-	IAB31239	CGGCCATCGCTGGCCGCGGCGGCGGCGCAGCAGAACCATC	69.975	77.5	1	0	-10	16K
chr1A_part2	117598940	117598980	-	IAB00720	GCGAGGAGGCCGCAGAATTGGCGTGGGCATTGGCGAGGAG	64.75	67.5	1	0	-4	7K
chr1A_part2	117735367	117735407	+	IAB31240	GAAGCCGCGCGACGCCGCAGAGAAGAAGAGGCTTGACGAC	63.662	65	1	0	21	16K
chr1A_part2	117751303	117751343	+	IAB31241	GCTCCGGAAGAGCATGTCGATGGATGATCTGAAAGGGAAG	56.87	52.5	1	0	23	16K
chr1A_part2	117751679	117751719	+	IAB15731	GTGCCAATGATCAAGTTGGAAGGGTCGTTGGAAGGGATGC	57.756	52.5	1	0	16	9K
chr1A_part2	117943308	117943348	+	IAB00721	TTTTCAAAATTCAACACCCTGCTGTTGGTTCATGCAGATA	53.112	37.5	1	0	9	16K
chr1A_part2	118697917	118697957	+	IAB31245	AGAGCATCGTAGCCATCAGATTTTTTGGCAAATTATCAGC	53.285	40	1	0	15	3K
chr1A_part2	118697977	118698017	-	IAB31245	CATTCAGTATGATTCTGAGTTCCATTGCAAACTTGTTAGG	50.831	37.5	1	0	-6	3K
chr1A_part2	119040136	119040176	-	IAB00722	GTTCCTGTAAATGACCCAGAACATGATGTGGCTGTCAATG	54.206	45	1	0	-22	7K
chr1A_part2	119345347	119345387	+	IAB31247	TGGTGTAGTAGCTAGTAGCAGTAGTCCCGACCTAGGAACC	55.666	52.5	1	0	4	3K
chr1A_part2	119345394	119345434	-	IAB31247	CGCGCGGAGTCCGGCGACCCTCCTCCCGCCTCCAGGGACC	68.831	80	1	0	-4	3K
chr1A_part2	119663331	119663371	+	IAB00723	CTGACCATAGGCCTCCTCCATGTTGAGTTTTTCGGGCATC	57.055	52.5	1	0	19	9K
chr1A_part2	119663792	119663832	+	IAB00724	CGCCATCGAGCTCGTGCTGCAGCTGCTTGAGGATGCAAGG	62.71	62.5	1	0	25	3K
chr1A_part2	119663875	119663915	-	IAB00724	GGTTCTTTTAGAATTTATTCACGGCCGGGACAGACACGAC	55.334	47.5	1	0	-19	3K
chr1A_part2	119664077	119664117	+	IAB31248	ATCTCGGTGAACTTGATCCCGTCCTCTTCGCCGGCATCTG	59.924	57.5	1	0	24	3K
chr1A_part2	119664145	119664185	-	IAB31248	TGCCGGAGAGATGGAAGGGAACGACCTGCTGAGCGTGATG	61.053	60	1	0	-5	3K
chr1A_part2	119664741	119664781	+	IAB31249	CGACGCTGCCGAAGCGGAGGCGGAAGAGGGGGCCATGCTG	66.62	72.5	1	0	15	16K
chr1A_part2	119664801	119664841	-	IAB31249	CTGGGCAACCTGCCGCAGCTAGGGGCCATGCCGCATCACA	65.475	67.5	1	0	-6	16K
chr1A_part2	120643286	120643326	+	IAB15735	AAGCTTTTATATTAGTTTAGGGAGGGAGTACTAGGGATTG	49.414	37.5	1	0	11	3K
chr1A_part2	121527161	121527201	+	IAB31255	TGCGGCGGGTCGGAGGCGGCGGCGTCGAGGCTGGTGTCGT	70.383	77.5	1	0	26	16K
chr1B_part1	364298	364338	-	IAB31258	TTTCCCAAGAAAACGGGATTTCAATTCTAGTGGGTGTTAG	52.4	40	1	0	-14	16K
chr1B_part1	882263	882303	+	IAB31259	TTCTCAACCCAAAGGTAAACCGTGACTTGCTGGAGGGAAG	56.692	50	1	0	24	16K
chr1B_part1	882330	882370	-	IAB31259	CTGCGGTTCTCAGCCCGAGCGTTGGATATAGCTAGTGGTG	59.111	57.5	1	0	-4	16K
chr1B_part1	1432169	1432209	-	IAB31261	ATCATTTGCTTTGATCATCGACGGGAAGTCGCTTACATAC	53.956	42.5	1	0	-25	16K
chr1B_part1	1432373	1432413	+	IAB31262	GGTCCGTGCACTAGAAACAGGATTCAGTAACTATAATCAG	51.936	42.5	1	0	24	16K
chr1B_part1	1432882	1432922	-	IAB31263	TGATCGAGATGAGCTGATCGACGAGGCGGCAGATTTGATA	57.225	50	1	0	-5	9K
chr1B_part1	1532295	1532335	-	IAB00728	CAATTTAATAATGCCCTACAGTCCTTCCTCTTGGATTTAT	49.476	35	1	0	-24	16K
chr1B_part1	1533477	1533517	+	IAB00729	CTGGCACTGGCAGAAGGCGGTGCGGGGGCCTCCTGTTTGG	65.541	70	1	0	7	3K
chr1B_part1	1942461	1942501	+	IAB31265	GGCATCACCATTAGCGCTGGCGTGCGCGTCAATCATATAC	59.529	55	1	0	6	16K
chr1B_part1	2356847	2356887	+	IAB15740	GCGAAATCGAGCGCGATGTGGACGCCCCGGGGGAACCTTT	64.418	65	1	0	14	16K
chr1B_part1	3562861	3562901	+	IAB31267	AGCGAGAAAGCAAAATCCAACGTTTTAGGGGTCCGTCAAC	56.682	47.5	1	0	25	9K
chr1B_part1	3562946	3562986	-	IAB31267	GCTGGTTGCAGCTGCCAGTATCCCTACTGTACAAAGTCTC	56.901	52.5	1	0	-21	9K
chr1B_part1	3952393	3952433	+	IAB31268	ATACCAAAAACTTTTGGGAAGCTGCAAAGGATTAGAAAAC	51.205	35	1	0	20	16K
chr1B_part1	4320988	4321028	-	IAB15742	CGGAAGTCTAGTACAGATCTCTCAGCATCTCAGCCACCTC	55.657	52.5	1	0	-21	16K
chr1B_part1	4342609	4342649	+	IAB15743	GTAAGAGGAAGAAGACAAGCCCTGCCGCGGCTGAAGAGAC	59.278	57.5	1	0	15	16K
chr1B_part1	4347121	4347161	-	IAB15744	TGTGCAGCACCCGGGGCCCATGCATGGTTATCCTGGTGTC	62.797	62.5	1	0	-2	16K
chr1B_part1	4349512	4349552	+	IAB31270	CGCAGATGAAGCTAAGTGCATCAGCAGACTGGCCGCAAAC	59.491	55	1	0	6	16K
chr1B_part1	4966534	4966574	-	IAB00741	TTTCATTGGCCACCAATGCCATCGTCTATGTTGGCATATG	55.468	45	1	0	-4	16K
chr1B_part1	4992535	4992575	-	IAB15747	GTCGACCCTAGCAGCCGAGTACAATGGCCACAAGAACGAC	59.453	57.5	1	0	-3	16K
chr1B_part1	5004495	5004535	+	IAB00744	GCGGAAATTGTTGTTGTGGTGGCTGCTGCGGGAATAGATG	58.57	52.5	1	0	6	16K
chr1B_part1	5004556	5004596	-	IAB00744	ACCCCAGGAACAACAACCATATCCACAACAGCCACTTCTC	56.711	50	1	0	-16	16K
chr1B_part1	5004744	5004784	+	IAB15748	GGTCGAGCTGCACGATCGCGGTGGTGATGGTCGTTGATAC	60.998	60	1	0	24	16K
chr1B_part1	5004826	5004866	-	IAB15748	AGAGCACAAACATTCAAACTAAACAATACAGAGTAACCAC	50.54	35	1	0	-19	16K
chr1B_part1	5057754	5057794	+	IAB00747	CAACAACAACAACAACAGCAAGGCATGCGTATCTTTTTTC	53.953	40	1	0	15	16K
chr1B_part1	5099392	5099432	+	IAB31272	GGCCAAGTACAATGGCCACAACAACAACTAGTCCCCCAAC	57.642	52.5	1	0	26	16K
chr1B_part1	5137579	5137619	+	IAB00751	ATCTCTACAACAACAGCTGAACCCATGCAAGAATTTACTC	52.518	40	1	0	4	16K
chr1B_part1	5142133	5142173	-	IAB15749	GTTGGTGAGGCTGCAGGAATGGTTGTTGTTGCGGCCATTG	59.925	55	1	0	-20	16K
chr1B_part1	5142880	5142920	-	IAB00752	ATTGGCCACCAATGCTGGCGACTATGCTAGCAAATGGTGC	59.169	52.5	1	0	-6	9K
chr1B_part1	5159274	5159314	+	IAB15751	ACAGCTTCCAACAATGGCATGTGAAAATAACTAGAAACTG	52.048	37.5	1	0	3	16K
chr1B_part1	6194856	6194896	-	IAB31282	CACCAAGTAATATATCAACAATATTCTTCTTATCCTCGTG	47.544	32.5	1	0	-6	16K
chr1B_part1	6195870	6195910	+	IAB31284	GTTGCAATTAAGGAACCAAGTCGAATCGAGTTGCTTCAGG	54.726	45	1	0	17	16K
chr1B_part1	6195881	6195921	-	IAB31283	TCGAGTAGTATCCTGAAGCAACTCGATTCGACTTGGTTCC	55.029	47.5	1	0	-14	16K
chr1B_part1	6197569	6197609	+	IAB31285	GCGCACAAGCTCCTCCTGACCCATCAACAACCGAAAGGAG	59.823	57.5	1	0	14	9K
chr1B_part1	6436429	6436469	+	IAB31286	CAGTAGGCACCAACTCGGGTGCCAACGCCGAATGGCACAA	62.272	60	1	0	13	16K
chr1B_part1	6747141	6747181	+	IAB31288	GCGGTTCGAAAGACGGGTCGGAAGCCTTGACAAGGCCGCG	63.763	65	1	0	21	16K
chr1B_part1	6747225	6747265	-	IAB31288	GCTAGATAACTGAGATCGATTAGTATGGTGTCTCCTAATG	49.963	40	1	0	-24	16K
chr1B_part1	8559342	8559382	+	IAB15754	ACTTCCATAGAAATCACGGTTTGCAGGCTAGAGCAGGAAG	55.531	47.5	1	0	15	16K
chr1B_part1	8559422	8559462	-	IAB15754	CACAATCTCTTGTTCTGGAACGAAGTGCAAACCAAGAACG	54.953	45	1	0	-26	16K
chr1B_part1	8676150	8676190	+	IAB15755	GTTTTTCTTTCCTGGCTCCAAGGAATCTGGTGTCATACAT	53.468	42.5	1	0	26	16K
chr1B_part1	8915754	8915794	+	IAB00761	CGACGTGCTCCGCTGTCCATATCCCCGGGGTGTCGGTGTA	62.991	65	1	0	21	3K
chr1B_part1	8915816	8915856	-	IAB00761	GCGCCACCGCCGGCGGGTTGCTCATCGCTGAGGCCACGGG	69.425	77.5	1	0	-2	3K
chr1B_part1	9550355	9550395	+	IAB31301	TGACCTGGCCGACAAAGATGGCGGTGGTCTTGTCTGTGTC	60.335	57.5	1	0	8	16K
chr1B_part1	9555743	9555783	+	IAB00769	ATAATTAAATGCATGCACACTTATAATTCATAAGTAAACC	46.088	25	1	0	19	16K
chr1B_part1	9579633	9579673	-	IAB31302	CGGAGCCATTCCCGCAAATGGCCCAGTCCAGCCACACCAG	63.385	65	1	0	-3	16K
chr1B_part1	9691634	9691674	+	IAB00771	ACAGTGTTTCAATCGTCCAGTATGATTCCTCTTCACTACC	52.825	42.5	1	0	26	16K
chr1B_part1	9691717	9691757	-	IAB00771	ATCTGGGAAAAAGATGATAGCAAAACATTGGAGGAAGTGC	52.788	40	1	0	-18	16K
chr1B_part1	9691945	9691985	+	IAB31304	CCTCCCATTCAGCGGAAATTGGGGGTTTCAGGGAGAGTAG	57.581	55	1	0	21	16K
chr1B_part1	9692414	9692454	+	IAB00772	ACTCCCCGACACAGTTACGCACGCCGCACCGTCGAAATCC	63.045	62.5	1	0	15	9K
chr1B_part1	9692893	9692933	-	IAB31305	GAGCAGTTCAAGGACACTGACAAGACCACCGCGATCTTCA	58.014	52.5	1	0	-2	16K
chr1B_part1	9711254	9711294	+	IAB00773	CGATTTTGCAACGTATTGTTTGACTGATGCACTTTATTTC	51.325	35	1	0	24	16K
chr1B_part1	9711339	9711379	-	IAB00773	TAAGTTGTACCTTTATAATGTTATCATTTTCACTTAACTA	44.433	22.5	1	0	-22	16K
chr1B_part1	9711567	9711607	+	IAB00774	AACAAAACCTCCGCCTCCTTCGACACGGTTTCCTGCTGAG	59.446	55	1	0	14	16K
chr1B_part1	9711835	9711875	+	IAB31306	ATGTACTCAAACATGTCACCGGGGACGAAGGTTAAATTAT	52.917	40	1	0	6	16K
chr1B_part1	9712359	9712399	+	IAB31307	GCCCGAGGTGGTGAGCACACGCATGAGCCGCCGGAGGTGT	66.259	70	1	0	2	9K
chr1B_part1	9712424	9712464	-	IAB31307	AGGGGCGGTGCTGTCACCTTGTCTGATCTTGCCGCTGATA	60.855	57.5	1	0	-24	9K
chr1B_part1	9846168	9846208	+	IAB31309	AAGGCGGCTCTGCCAGACGCCAGCAAGTTGGTTGCGTTTG	62.966	60	1	0	13	16K
chr1B_part1	9846226	9846266	-	IAB31309	GCTCATTTCTTGACAGGTACATTTATAGTAGCAGCAATTC	50.651	37.5	1	0	-6	16K
chr1B_part1	9873936	9873976	+	IAB31310	ACGCAAGGAAGCCGCCGCCATCAGGGACGTCTTTGGCAAG	63.484	62.5	1	0	8	16K
chr1B_part1	9874290	9874330	-	IAB31311	GGCGGCTATCTTCTTCAGCCGTTCTTTGAGGCAGTAACTC	57.27	52.5	1	0	-4	16K
chr1B_part1	9874731	9874771	+	IAB31312	CTGGAAACAACCAACTTTTGCTGAATGGGAGGATGTGTAT	53.902	42.5	1	0	23	9K
chr1B_part1	9875141	9875181	-	IAB31314	GCACCCTCTACAGAGAGTGCCCCAGAAGCAGAGCTATTAT	56.745	52.5	1	0	-9	16K
chr1B_part1	9875267	9875307	+	IAB31315	GGTGTATCAATGTTGATTTTCTGAAGCCTATTCTAACATC	49.391	35	1	0	20	16K
chr1B_part1	9875335	9875375	-	IAB31315	CGAATACTTCATTGGGCAGCATTTTGATATGAGTACCTTC	51.849	40	1	0	-9	16K
chr1B_part1	9875557	9875597	+	IAB31316	CCAGTAAATGAAACTGGAGATGGAGTCAAGGTGCCTATTG	53.435	45	1	0	25	16K
chr1B_part1	9875643	9875683	+	IAB31317	CACTCCAGAGTTTCTGTGTGAAGTTGGATCTTTGATAGAG	52.092	42.5	1	0	10	16K
chr1B_part1	9875647	9875687	-	IAB31316	TTAGCTCTATCAAAGATCCAACTTCACACAGAAACTCTGG	51.726	40	1	0	-26	16K
chr1B_part1	9875700	9875740	-	IAB31317	GTTGCTCAAGCCAGCAGAGTGTTCGCTTCTAATGTTGCAG	57.225	50	1	0	-8	16K
chr1B_part1	9875766	9875806	+	IAB31318	TCATCTTGAAATTATCGCTGCAGCTGAGAGTGACGTGCTG	56.262	47.5	1	0	17	9K
chr1B_part1	9875840	9875880	-	IAB31318	ATCGATATTTTCTCTAGCCGCCCTCCTAAACAAAGCCAAG	54.42	45	1	0	-18	9K
chr1B_part1	9939811	9939851	-	IAB31320	AAAAGGCAAGGAACAAACTGCAAACATCATAGGTGATATG	52.056	37.5	1	0	-14	16K
chr1B_part1	9940176	9940216	-	IAB00776	AAACCAATTGGTGATAATGTGTTAGAGAACAACCAATTTC	49.747	32.5	1	0	-18	16K
chr1B_part1	9940880	9940920	+	IAB31321	TTACTAAAAGCAATGGAATTAATACATGCGTATGTAGTAG	47.648	30	1	0	19	16K
chr1B_part1	10016344	10016384	+	IAB31322	GGCGAAAACCTTGAACAATTGAGCCTATCTGGCCCAACAC	57.011	50	1	0	10	16K
chr1B_part1	10016568	10016608	-	IAB31323	GACTTCTAAGTTTTGTAACCTCCCCACCGATTCAGGCAAG	54.747	47.5	1	0	-16	16K
chr1B_part1	10087610	10087650	+	IAB15756	ATCCGATGGCGTCTCAGGCTCCCGGTGCCGCGACGGATGT	65.499	67.5	1	0	7	16K
chr1B_part1	10088353	10088393	-	IAB31328	GCTCGCTGCCGCCATGCCGCCCGGTTCGAGGATATACGAG	64.274	67.5	1	0	-21	16K
chr1B_part1	10098007	10098047	+	IAB31330	GCTTGAGGATGCTAACCACAATTCTTGGACTATGGTCTCC	54.52	47.5	1	0	7	16K
chr1B_part1	10098009	10098049	+	IAB31332	TTGAGGATGCTAACCACAATTCTTGGACTATGGTCTCCTC	53.662	45	1	0	18	16K
chr1B_part1	10098075	10098115	-	IAB31330	CGTTGGAGATATCCTCTATACTGATCTGGCTCATAACATC	51.158	42.5	1	0	-22	16K
chr1B_part1	10098125	10098165	+	IAB31334	CACAAGCAATATGTAAGAGATGGCAACATCAGCTACACCA	53.64	42.5	1	0	4	16K
chr1B_part1	10098191	10098231	-	IAB31333	TCTGGCCCTGTTTGTTGTTCATCATAAGGGAGGGAAGAGG	56.125	50	1	0	-26	16K
chr1B_part1	10098364	10098404	+	IAB31335	CTGAGGAAGTCACAGTACCTCGTCCCCACCGCCACCAATC	59.82	60	1	0	2	16K
chr1B_part1	10098410	10098450	-	IAB31335	CATGGGCTTTTTCATGAACAGGACTCCTAAACTGTATGTC	52.701	42.5	1	0	-5	16K
chr1B_part1	10098476	10098516	+	IAB31336	ATCCTCTATGTGAAACCCGGATTTTTTGTCAGAAGAGAAC	52.177	40	1	0	13	16K
chr1B_part1	10098557	10098597	-	IAB31337	AAGCAGGCCTTGGGGTCCGTTGCTTGGGCAGAAAAGACTC	60.751	57.5	1	0	-2	16K
chr1B_part1	10204589	10204629	+	IAB00779	TGACACTCTCCGCTTTCTGATTCTCTTTGATGGTCTACCG	55.109	47.5	1	0	21	16K
chr1B_part1	10204651	10204691	-	IAB00779	CCATTGAAGAGAAAAGGTTCTTCTGGGGATGCTTCTGCTG	55.043	47.5	1	0	-2	16K
chr1B_part1	10360073	10360113	+	IAB31339	AGTGAAAGCAACCACTTGGCAAACAAACGGGTTTCTCTAT	55.176	42.5	1	0	19	16K
chr1B_part1	10360156	10360196	-	IAB31339	ATTTGAGTGGGGAGTAGAGGATGGCTTCATAAGAGATATG	51.928	42.5	1	0	-25	16K
chr1B_part1	10360216	10360256	+	IAB31340	GTTGCAGTTATCCAACTCAAAGAGGGAGGATACTATACAT	51.166	40	1	0	26	16K
chr1B_part1	10360306	10360346	-	IAB31340	CTTTGTAGAAGAGCTTGGCAAACTAATAAATCTAATGAAG	48.333	32.5	1	0	-25	16K
chr1B_part1	10360324	10360364	+	IAB31341	TTTGCCAAGCTCTTCTACAAAGTTCGGTGATTGAATAAAG	51.942	37.5	1	0	11	16K
chr1B_part1	10360397	10360437	-	IAB31341	TTGGAAATAGCACCAAATTGCCGGATGCGTTTGGAAACAT	55.922	42.5	1	0	-23	16K
chr1B_part1	10360715	10360755	+	IAB31342	GAACGAGCATGTGATAAATCCAATTGCTCGATAATTTCTG	51.387	37.5	1	0	14	16K
chr1B_part1	10360831	10360871	-	IAB31343	CGTCCTTGATTTCCTCATTTACATGTCTGACAAAGAGAAC	51.733	40	1	0	-21	16K
chr1B_part1	10361130	10361170	+	IAB31344	AAATGTATTTCATAGCCTCTATATCAGAACTTTTGCCTTC	48.692	32.5	1	0	25	16K
chr1B_part1	10361206	10361246	-	IAB31344	TGCCATATCTAGCTTATTGGCAACTGGGAAAACAGAACAG	53.565	42.5	1	0	-12	16K
chr1B_part1	10361325	10361365	+	IAB31345	CATCACCAAATATTCTCTTGAAAAATAACTTTGCTGAGTC	48.915	32.5	1	0	23	16K
chr1B_part1	10361406	10361446	-	IAB31345	ACACGTAATAATGATATAGCAAATGCATGCTGCTCTTGTG	52.049	37.5	1	0	-19	16K
chr1B_part1	10366677	10366717	+	IAB31346	TCCTTTCTCGTCAGTTAGCAACTTCACAAGGTCATCTCTC	53.996	45	1	0	26	16K
chr1B_part1	10366758	10366798	+	IAB31347	CGCACAAAGTCGTGGGTCAACCTTTTCATTTCTAGGCTTG	55.985	47.5	1	0	8	16K
chr1B_part1	10366762	10366802	-	IAB31346	CTTCCAAGCCTAGAAATGAAAAGGTTGACCCACGACTTTG	54.285	45	1	0	-20	16K
chr1B_part1	10366829	10366869	-	IAB31347	TTTTGTCACTTGCTTTTGCTTATATCCAATTTCTTGATCC	49.987	32.5	1	0	-24	16K
chr1B_part1	10408847	10408887	+	IAB31348	TCCGCTATCCATAGCCGTGCAAGCTTTTTTCTATAGAAAG	53.599	42.5	1	0	21	16K
chr1B_part1	10838450	10838490	+	IAB31350	CTAGCTATAGCTGTACCAAAGTAGAAGAAAATGGCTGATG	50.906	40	1	0	5	16K
chr1B_part1	10838515	10838555	-	IAB31350	AGCCTGGTTCATTGCTTCAGTCCCTACAGCAACGCCAAAC	58.721	52.5	1	0	-21	16K
chr1B_part1	11179869	11179909	+	IAB15757	AATGCAACAAAAAGGGACGGCGAATCCTGCAGCGAAAAAC	57.894	47.5	1	0	21	3K
chr1B_part1	11179941	11179981	-	IAB15757	TTGCCGACTTGTGGGCAAATGACGAAGCCGTGAGGGAGAG	60.675	57.5	1	0	-12	3K
chr1B_part1	11180226	11180266	+	IAB31351	GATATGTATCACAGCGTGGCTCCAAAATGTGCATAGCATT	54.225	42.5	1	0	3	16K
chr1B_part1	11180292	11180332	-	IAB31351	CACTAGAGCTTCCATAAGAGCTGTGTAATTAGAATAGTTG	49.562	37.5	1	0	-24	16K
chr1B_part1	11180341	11180381	+	IAB31352	CATAAAAGTCTCAACGTTAGGAGGTTGTTGAAAGAAGTAG	50.348	37.5	1	0	16	16K
chr1B_part1	11180399	11180439	-	IAB31352	CCATTGAATGCTCTGTGTGCCAAGTCCGTCCAATCAATCC	56.772	50	1	0	-3	16K
chr1B_part1	11181269	11181309	+	IAB00781	CATCGTAATAAATATGTAAGACCTTGAGGTTACAAAGTCG	49.06	35	1	0	15	16K
chr1B_part1	11181340	11181380	-	IAB00781	CCAGGTTTATTTGTCTACTGATTTTTCAAATACATGTTGC	49.192	32.5	1	0	-17	16K
chr1B_part1	11182068	11182108	+	IAB31353	CAGTAATCTTATCTTTATTTTAAAAAAATACTTAAAAAAG	41.123	15	1	0	19	16K
chr1B_part1	11182142	11182182	-	IAB31353	CATGGCTACCGAGGAGGGTTGCCTACTCTGCTATATAGAC	55.553	52.5	1	0	-16	16K
chr1B_part1	11182500	11182540	+	IAB31354	TGATCACCGGCGGCGTGGCAGCGAGGCAGGGCTGGAGCAG	67.469	72.5	1	0	6	16K
chr1B_part1	11182568	11182608	-	IAB31354	CTACCGTAGCAATGGCCACAAGGTTGCCGCACCGCTGGAT	62.073	60	1	0	-23	16K
chr1B_part1	11408619	11408659	+	IAB15759	TCCGGTTACACCCTCCCATCCCGCTGCTCCACCGCGAGAA	63.822	65	1	0	17	16K
chr1B_part1	11408681	11408721	-	IAB15759	CATTGATATTGACGCTCGAGCCCTGGGGCACGGAGTAGCC	60.436	60	1	0	-6	16K
chr1B_part1	11692333	11692373	+	IAB15760	GCGTTTTGCTGCAAATTAAAAATATCTCAGAAGGAAGATG	50.821	35	1	0	7	16K
chr1B_part1	11692514	11692554	-	IAB15761	GTTTATAATCATATTTAGAGCACTTCAGGTTATCTTTTCC	46.702	30	1	0	-13	16K
chr1B_part1	11692607	11692647	+	IAB00782	TTGTCCAATGACTAATCAAGTAACTAGCATATTGCACTCA	50.55	35	1	0	16	16K
chr1B_part1	11692681	11692721	-	IAB00782	CCGTTTCCTGTCATGCTTTCTACTCCCAAGTTTGCTTTGC	55.966	47.5	1	0	-19	16K
chr1B_part1	11858301	11858341	-	IAB00783	ATGCAGGAGATGACATAAGTAACAGTTTAGGGGAAAGTTG	51.859	40	1	0	-18	16K
chr1B_part1	11861345	11861385	+	IAB31356	CGCCAAAGCTCCCGTAAGGGCTATCGCTGGAATCGTCGTC	60.736	60	1	0	2	16K
chr1B_part1	12388067	12388107	+	IAB00787	GCAGCTGCAAGGACGACGACGACGGCCAGCGCGGTGAACA	65.857	67.5	1	0	15	7K
chr1B_part1	12428441	12428481	-	IAB00788	CCTGAAGATTACAAGATTGGCCGGGGCCGCTTGGCACGTC	61.218	60	1	0	-12	16K
chr1B_part1	12827841	12827881	+	IAB31358	TCACCGATGTGAGGCCATCTAGGCAATCCAGCTCCAATAC	57.387	52.5	1	0	23	16K
chr1B_part1	12827918	12827958	-	IAB31358	ATCTGTTAAATAAGTCATTTGACCTGGCTGAAGGGGTTAG	51.833	40	1	0	-15	16K
chr1B_part1	13190289	13190329	+	IAB15762	TCAAAAAGTTTCTGATTTGTTCGATGATGAGTTGTGTATC	49.767	32.5	1	0	16	16K
chr1B_part1	13190354	13190394	-	IAB15762	ACATGACAAAAATCTTGAGTTCTATATTATCTCAACTTCG	47.719	30	1	0	-10	16K
chr1B_part1	13592222	13592262	+	IAB31359	TGTGTTTTCTTCTATTTCTCAATGTGTTTATTTGATTGTT	47.298	25	1	0	2	16K
chr1B_part1	13898402	13898442	+	IAB31362	CAAGAAGTATGGGAGATTCTTGGTGAAGGCCGATCTGTTA	53.866	45	1	0	12	16K
chr1B_part1	13898459	13898499	-	IAB31362	GGGTTTCCTTGATGACCATCTGCATGTACTGGAGTTTAAT	53.218	42.5	1	0	-6	16K
chr1B_part1	14145705	14145745	+	IAB31367	CGCGCAGGCGGCAGAGGAGCGATGCCGGCGCCGTCAAGCC	69.668	77.5	1	0	17	16K
chr1B_part1	14145781	14145821	-	IAB31367	CCCCAGGGAGGTGTTGTTGTATCCCTGAGCACCGGGTCTG	60.824	62.5	1	0	-20	16K
chr1B_part1	14654273	14654313	+	IAB31370	AAAACTTGAGTCTGTCGAGATCAAGGATCTTGGTGATTTG	52.359	40	1	0	24	3K
chr1B_part1	14654353	14654393	-	IAB31370	AGCAATCTCCTAAGCTGGGGAAGATTAGGGATTTCATCAC	53.7	45	1	0	-17	3K
chr1B_part1	15038816	15038856	-	IAB31371	CCATCTCCAGCGTCGACGTGGCCAGCCTCGGCGTTGCTCG	65.547	70	1	0	-14	16K
chr1B_part1	15040388	15040428	+	IAB31372	AGAATTGATTTTGTTGTGAATACCATTAAAAACACCAATA	47.267	25	1	0	41	16K
chr1B_part1	15169240	15169280	-	IAB00792	ACTTTTTTCTATTGCTTTAAGAACTTCTGAGTGTTGGTTA	48.875	30	1	0	-6	16K
chr1B_part1	15289240	15289280	+	IAB31374	TGTCTTTTACCACTGTGTAACAAAACGAACAAAAAATTGC	50.992	32.5	1	0	9	16K
chr1B_part1	15441826	15441866	-	IAB31375	GTTGCGTCGCCGCCAATGGCCGCCGCCGCCGCCATGGCGC	71.851	80	1	0	-18	16K
chr1B_part1	15518202	15518242	-	IAB00793	GCTGAAACAGAAGTTTTTCAATCAAAATCGCGGGCAGTTG	54.866	42.5	1	0	-7	16K
chr1B_part1	15659147	15659187	-	IAB31377	AAGCAGTTTCTGCAGAATGTGAGCAGAAGATGCACATTCG	55.736	45	1	0	-4	16K
chr1B_part1	15745603	15745643	+	IAB31379	TTGCTTTTCAGTGTCCCGTTTGGCATATTATCATAGATCC	52.472	40	1	0	22	16K
chr1B_part1	16189017	16189057	+	IAB31384	GGTCGTGCTCGGGCTTCCTCGCAACCAGGAACTTCATCAC	60.875	60	1	0	3	16K
chr1B_part1	16229101	16229141	+	IAB15768	CGGGTCTGGCCATGTTGCGCGCGTTCGGCGACTACTGCAT	64.825	65	1	0	23	9K
chr1B_part1	16464584	16464624	-	IAB00797	ATGCTGAGATAGAGGTCCTGCCAGTCGATGCGTGGGTGAC	59.613	57.5	1	0	-13	7K
chr1B_part1	17385605	17385645	-	IAB00798	TCGACCATCATCGAAACACGAAAAATCTCAGAAGTAGTAG	52.105	40	1	0	-13	16K
chr1B_part1	17560068	17560108	+	IAB31389	TTGCCTTTCTTCTTAAATGACGAAGCCTTATTCCCCGTTG	54.028	42.5	1	0	10	16K
chr1B_part1	17745451	17745491	+	IAB00800	CTCTTGTAACAGCTGGTGCCACTCTTATCAGGTTTGTCTG	54.769	47.5	1	0	24	16K
chr1B_part1	18117537	18117577	-	IAB31400	TGGCAACACACTGCATTCTACCTAACTGTCATATATTCAA	51.731	37.5	1	0	-7	16K
chr1B_part1	19040333	19040373	-	IAB31402	AGCATGGGTCACCTATCCAGTTCTTCCTCACCCCGTACTT	57.487	52.5	1	0	-18	9K
chr1B_part1	20047294	20047334	+	IAB00803	CTTGCTGGTACATCATGAGGCGTTTGACGGTAGGCGAAAG	57.729	52.5	1	0	8	16K
chr1B_part1	20588026	20588066	-	IAB00804	CCAGTCCGCGTCGTCGATATAATCCTCCATGTCATCAAAC	55.963	50	1	0	-3	16K
chr1B_part1	22022508	22022548	+	IAB31408	ACTTTTGAATTGGAAATGAATATTCTTTGAGGAGAAAAGG	48.364	30	1	0	11	16K
chr1B_part1	22022518	22022558	+	IAB31409	TGGAAATGAATATTCTTTGAGGAGAAAAGGACCTGAAGAC	50.758	37.5	1	0	7	16K
chr1B_part1	22047809	22047849	+	IAB31410	CACGACGACGACGGCGGCGGCCGCCGCTGCTCGTCGTCGG	70.312	80	1	0	21	16K
chr1B_part1	22706418	22706458	-	IAB00806	GCGTTGTCCAAGGCTTGCAAAGAGCCTCCGACTAATGGTG	59.111	55	1	0	-11	16K
chr1B_part1	23839860	23839900	+	IAB31414	CGACCACCTCCGGCCATGACGTCTTAGCACTGCTGGCTTC	61.789	62.5	1	0	12	16K
chr1B_part1	23839927	23839967	-	IAB31414	GTTGAAGAACATGAGTTCCATGGAGGGAAGTGTCATGAAG	53.704	45	1	0	-16	16K
chr1B_part1	24160653	24160693	-	IAB31415	CGGTATTAAAGGATTCTCATCCCTTGCTACGATATGTATT	50.323	37.5	1	0	-5	16K
chr1B_part1	24163157	24163197	+	IAB31417	TCCAAAGATCAACCTCCAGCCGATCAAATTTCCCTTTATC	53.401	42.5	1	0	14	16K
chr1B_part1	24163509	24163549	-	IAB00808	GAGTCGACCACCCAAACAATTCGAACAAGAAGCATCTCTC	55.298	47.5	1	0	-20	16K
chr1B_part1	24988770	24988810	+	IAB15784	TCGCTCGTAGTTTTCCCCTCCTTGGCCTTGCTGCTGTTAG	59.064	55	1	0	9	16K
chr1B_part1	25260483	25260523	+	IAB00809	AATTCTAGTATATGAGCTTGTTCTAAATGGCACACTTTTC	48.995	32.5	1	0	21	7K
chr1B_part1	25260545	25260585	-	IAB00809	GAAATCCTTAAGAGATTGCTGAAGGAGATTTGCGATGCTT	52.78	40	1	0	-2	7K
chr1B_part1	25819808	25819848	+	IAB15785	AGCAAGACTAGGCAAGTGCTTGATGCATCCTAATGATGTT	54.458	42.5	1	0	13	16K
chr1B_part1	25821487	25821527	-	IAB31421	CATGCATGCTGCTCTACAGAGATACGCCATGCTAGAGGAC	56.82	52.5	1	0	-8	16K
chr1B_part1	25894580	25894620	-	IAB31423	ACTTAAGTAATTTTCCGGAAGATTATGTGATTGACAGAGA	49.157	32.5	1	0	-6	16K
chr1B_part1	28041061	28041101	-	IAB31427	CTCTTCCTCGTGGGCCTCGAGCTCGACCTCCGCTCCGTCA	63.697	67.5	1	0	-10	16K
chr1B_part1	29102978	29103018	-	IAB31428	CAGCAGACATACATTGTGTACATCTCTCTATTCAGTCATC	50.812	40	1	0	-19	16K
chr1B_part1	29492674	29492714	+	IAB31430	TTTTTTACTACCTTTGGTGCTTGTCGGTGAGGAGGCGTAG	55.764	47.5	1	0	26	16K
chr1B_part1	30730588	30730628	+	IAB31432	ATCCCTGTAGTCATATGCTGAGTAGTTCATATGTTTGGTG	51.372	40	1	0	2	16K
chr1B_part1	30796173	30796213	+	IAB31433	AGCGGTCGACGCTTAGCAGCGTTTGATCCCTGACCATGAG	60.502	57.5	1	0	7	3K
chr1B_part1	30796221	30796261	-	IAB31433	ACATGGCGCGCCACCAGCCCCACTTCCCTGCTGCACAGGC	66.859	70	1	0	-2	3K
chr1B_part1	30796598	30796638	-	IAB15788	GGTGGCCATGAATAACTACAATATTCCTCCCATGGTCCAC	54.368	47.5	1	0	-25	16K
chr1B_part1	31904188	31904228	+	IAB00825	GGAGATCATATCGCGCCACCTGATGAGATCTGATGATTCT	54.878	47.5	1	0	12	16K
chr1B_part1	31969847	31969887	+	IAB00826	AACTGCATGGGTATCACTCAAGAATTGCCTCTATATGTTG	52.128	40	1	0	14	16K
chr1B_part1	32378929	32378969	+	IAB31436	GCCACGACGAGCTCTGCCCATGCCGTAGGGGAGGCATCAG	63.769	67.5	1	0	21	9K
chr1B_part1	32379015	32379055	-	IAB31436	CTGCTCTGAAATAGTATCTTGTTTGTATGTTTGTTTGTGC	50.294	35	1	0	-26	9K
chr1B_part1	32766579	32766619	-	IAB00828	CCCGTTCACGAATCTCGGAATCATCAACAGCTTCCCGTTC	57.592	52.5	1	0	-25	16K
chr1B_part1	35682653	35682693	+	IAB00830	ACATTCACATCTGAGAAACGGAGAAGGCAAGAAAAACGAG	54.036	42.5	1	0	15	16K
chr1B_part1	37762622	37762662	+	IAB31445	GATCGGCTATCACCTCCTGAAACTGATTATGGGCTAATTC	53.172	45	1	0	19	16K
chr1B_part1	38833861	38833901	+	IAB00833	GCCAGCTACATCAGCCATAGCTGCACTCCCAATGTGTTTG	57.836	52.5	1	0	23	16K
chr1B_part1	38833930	38833970	-	IAB00833	TGGCATCCATGGCAAACACCATGAGGTGAGGGCATGATTC	58.495	52.5	1	0	-7	16K
chr1B_part1	39396178	39396218	+	IAB31448	AGTACTATTTCTCTGAGATGCAGATCAAGGCAGTTGATAG	51.262	40	1	0	22	16K
chr1B_part1	39396251	39396291	-	IAB31448	GTGGCTGCTATACTTTCTTCTCTTTTGTAGTCATATCTGG	50.872	40	1	0	-12	16K
chr1B_part1	39397082	39397122	+	IAB00835	CCTGGAATGTATGTTCTTCGTTCATCGGGCATACAGAGAC	54.652	47.5	1	0	12	16K
chr1B_part1	39397159	39397199	-	IAB00835	TTGAGAGGCTTCATCTTCAGGACATTTACGGGTTCAGCAC	55.643	47.5	1	0	-26	16K
chr1B_part1	39579077	39579117	+	IAB00836	CTCCCTCAGTATGCTACGCTTTCCACTTTTCCAGTTTTTG	54.197	45	1	0	21	16K
chr1B_part1	39656230	39656270	+	IAB00838	TTTGCCAGACTGGGCCCTCATGTCCGCTCAAAGTGGCAAG	60.784	57.5	1	0	18	7K
chr1B_part1	39853079	39853119	-	IAB00840	CTCCACTAAGCTTCCATCCAAGTGTACATCATGCTTGACC	54.679	47.5	1	0	-20	16K
chr1B_part1	41840657	41840697	+	IAB31451	CTGCCCCCCAAATCCGTCCTCCGCAGCCGCGCCGTTAGCC	66.777	72.5	1	0	16	16K
chr1B_part1	41984009	41984049	-	IAB31452	CCGCGCCGCGCCGAGCAGGCACACCTCCCTCGCCGATGCC	70.413	80	1	0	-2	16K
chr1B_part1	44428538	44428578	+	IAB31454	GCATAGACCGTGTGCCTTGCTGATAGACAACAATCATACC	55.108	47.5	1	0	26	7K
chr1B_part1	45249241	45249281	+	IAB31456	AGAGAGAGAGATGGCAAGCATGGAGGGCGCGGTGATCAGG	60.818	60	1	0	25	16K
chr1B_part1	45740808	45740848	+	IAB31457	CAAACTAAGAAACCAAAGGAGACAGTTAAGTAACTGTTGC	50.86	37.5	1	0	19	16K
chr1B_part1	45741535	45741575	-	IAB00851	CTGAAACTAAAGTGACTCTTCCTTTTGTTCATGCAGAAGT	51.53	37.5	1	0	-26	16K
chr1B_part1	46548398	46548438	-	IAB15794	GTTGAGAGTTAAAAATGGGCTGGGGAAACAAAGGTTTATC	52.155	40	1	0	-18	16K
chr1B_part1	46874357	46874397	-	IAB31461	GATGATCCACGCCATGCTTGGCTCGCTGCTGCACTGCTTT	61.654	57.5	1	0	-7	3K
chr1B_part1	47160295	47160335	-	IAB31463	GCCGGGGCCTCCTCTCATCCTCCTCTCCGCCTCCTCCTGA	63.948	70	1	0	-10	16K
chr1B_part1	47205617	47205657	+	IAB15797	TCGACCCATAGCCCATAGGCCATAGCCAATTAGCCATATG	55.997	50	1	0	21	16K
chr1B_part1	47544169	47544209	-	IAB00854	CCTCCTCTCCGCCTCCTCCGCCGCCTTCACCGTCCCCTTC	65.204	72.5	1	0	-2	16K
chr1B_part1	47544276	47544316	+	IAB15800	GGAAGAGTTTGGACGCAGAGAGGGCCAAGGACGGGAGCAG	61.295	62.5	1	0	17	16K
chr1B_part1	47544578	47544618	-	IAB15801	GGGTCTGCTTACAGGAACCGCAGGAGTCGACCCACAGAGA	60.37	60	1	0	-18	7K
chr1B_part1	47546325	47546365	-	IAB15802	GGTCGGTTCTGGACAAGAGCATGCGACAGTGACTTCAAAC	57.761	52.5	1	0	-8	16K
chr1B_part1	47606200	47606240	+	IAB15806	TTGTGGTGAAACACAAGGATCTGCCACCCACCCTCAACCA	58.832	52.5	1	0	2	16K
chr1B_part1	47918979	47919019	-	IAB31466	ACCGAAGAACCGGGTTTCTTTTAGAATTGCAGAGAGAGCC	55.786	47.5	1	0	-4	16K
chr1B_part1	48265847	48265887	+	IAB00855	TTTCTTCACTCATAATGTTTGATCTTCATGAGGAAGTTAG	48.62	32.5	1	0	4	16K
chr1B_part1	48904386	48904426	+	IAB15814	CACCACGGCGCACCCTTTCTTCTTCCTCCGGCGCTTCCTC	63.207	65	1	0	16	16K
chr1B_part1	48997982	48998022	+	IAB15815	AGCTCCTTCAGTCAGTGAAAGAATACAACAACGAGGGAAC	54.404	45	1	0	12	16K
chr1B_part1	50184102	50184142	+	IAB00858	GTGGGGCTGCGATCCATTTCCTTAGCTTCTGGGGAGAGTG	58.987	57.5	1	0	26	9K
chr1B_part1	50338403	50338443	+	IAB00860	ACAAAGACTTGGTATGTTCCATAGTGTTTTATATAGTGAC	48.323	32.5	1	0	7	16K
chr1B_part1	50778671	50778711	-	IAB00861	CCAACACATATTTATGAGTCGTCTTCACTTTGGGTCTTTT	51.449	37.5	1	0	-26	16K
chr1B_part1	50951291	50951331	+	IAB31470	GACTACGGGCTTGACCCGGCCAACCTTCTCAAGATCATAC	57.828	55	1	0	24	16K
chr1B_part1	50987771	50987811	-	IAB31471	CACGGCGTCACCCCAGTGGCCGGGGCCAGCATTCGCGTAG	66.721	72.5	1	0	-26	16K
chr1B_part1	50987953	50987993	-	IAB31472	ACGTGCGCCTCAAAGGTAGCCAGGCACGTCTCAACATTGG	60.978	57.5	1	0	-15	7K
chr1B_part1	53364881	53364921	+	IAB00864	CGCCTGATCTTCCGTCGCCACGGCCAGCTGCTGTGGCTGC	65.98	70	1	0	7	16K
chr1B_part1	53718938	53718978	-	IAB31478	TTGCGCATAACCACGCTTAATCTGTGCATAACTCCTGGAC	56.377	47.5	1	0	-6	16K
chr1B_part1	54132703	54132743	+	IAB31479	GTAATATCACCAGATATATCATGTGAATCAAAGACATTTG	46.798	30	1	0	19	16K
chr1B_part1	54136185	54136225	-	IAB15819	GCCGTCGCCGGCGCAGGCCACGGCGGGCGGGTTCAGCTGC	72.029	82.5	1	0	-2	16K
chr1B_part1	56313132	56313172	-	IAB00871	TTCTCCTCCCCATCAGGCTGCTTCGCTACCACTGGAGTAA	58.728	55	1	0	-5	3K
chr1B_part1	56880309	56880349	-	IAB00878	AATGACAGTCTTGGAAGTTGATGATTCAAATGTTATGGTG	50.556	35	1	0	-26	16K
chr1B_part1	57003230	57003270	+	IAB31493	TGTGGTTGCAGCCGGGAAGGTGGGAGATGAAGCAAGTGTC	60.474	57.5	1	0	4	3K
chr1B_part1	57380146	57380186	+	IAB31498	ACATGTCCACCATTTTTATGGATTGCAGATCCTTACCGCG	55.169	45	1	0	21	16K
chr1B_part1	57432606	57432646	+	IAB31499	CATGGGAAGCAAAGGTGAGGAGGAGGAAGAGCGCGAGAGC	60.334	60	1	0	3	16K
chr1B_part1	57432670	57432710	-	IAB31499	AGAGGAGCCTCCGTGAGTTTCTCTTGGTCACCAGTCCATC	57.974	55	1	0	-22	16K
chr1B_part1	57630150	57630190	-	IAB31501	GGCGGCAGCAGCAGGGTAGTGCTGCCCGTAGAAGAAGTTG	62.064	62.5	1	0	-2	16K
chr1B_part1	57712672	57712712	+	IAB00882	TTCTGCTTGTTGGAGCTAAACTTTTAACTTGGATCTTCTG	51.548	37.5	1	0	14	16K
chr1B_part1	58032317	58032357	+	IAB31502	TATGCATTGCCACATGAGAATGGTTGTTCAATTGTTGTTT	52.436	35	1	0	3	16K
chr1B_part1	58326723	58326763	-	IAB31503	TACAATATAATACTTGGTGGTCTTTGTAAAAATAATTGTG	45.63	25	1	0	-15	16K
chr1B_part1	58545644	58545684	+	IAB15823	TGCCATGCTGTTTATGCGTGCATCCCTCACCTCCTTGTTC	58.652	52.5	1	0	22	16K
chr1B_part1	58580053	58580093	+	IAB31504	CATTGCATAGATGCTTACATTTACAATAAGTGCAGTCAGG	50.969	37.5	1	0	2	16K
chr1B_part1	58754008	58754048	+	IAB31506	AAGCTTCTTTCTTACAACATCAGCACCAGGGAACTCAATG	53.791	42.5	1	0	21	16K
chr1B_part1	59193599	59193639	+	IAB00884	GCCGACGACGACGAGGAGGAGGCCACTCCCTCGCCTCCAC	65.301	72.5	1	0	9	16K
chr1B_part1	59195214	59195254	+	IAB00885	GGAGCTGCTCAGTGAGGTTGCTGCTGAAGGTAACAACACG	58.772	55	1	0	3	16K
chr1B_part1	59195258	59195298	-	IAB00885	TCACAGATGCAAACATGAAAAATAAATTCAATCAAAATTC	47.517	25	1	0	-2	16K
chr1B_part1	59456774	59456814	-	IAB31507	GGCGCCGGAGCAGGAGCCGCGTCCTCGGCGGGCTGCTTGT	69.877	77.5	1	0	-16	16K
chr1B_part1	59601593	59601633	-	IAB00886	AGCCTGCGCATTTGTGTGTGAGGCCAGGATGCTTCCCTTT	60.786	55	1	0	-20	7K
chr1B_part1	59603561	59603601	+	IAB31511	TGGCCGCCTGCCCGCGCGAGAGCGGCCGGCGCGCGGCGCC	76.303	90	1	0	9	16K
chr1B_part1	59634909	59634949	-	IAB31513	AGATGGAGTTGAAGTTGGGCATCTGGGACAGGAAGAAGTG	56.286	50	1	0	-26	16K
chr1B_part1	63759539	63759579	-	IAB00891	ACGGCATAACATGCGTCCGATGGATCTATTTTTGGATTTG	54.378	42.5	1	0	-10	16K
chr1B_part1	64515692	64515732	-	IAB15827	GAGGCAGCCGACAATCCAAGTGGGGCCTTATATGTAAATG	56.087	50	1	0	-21	16K
chr1B_part1	65369340	65369380	-	IAB00892	TGGCCAGCTAAGATGGTGTAAGACTCTGATGTGGACAACG	56.404	50	1	0	-17	9K
chr1B_part1	66573335	66573375	-	IAB00897	CAAGCTCGAGGGAGCTAGCGATCTCGCCTCCTTACTGCAC	59.994	60	1	0	-4	16K
chr1B_part1	66928482	66928522	+	IAB00898	GGCGCCACCATCTTAAATGTTGCGGCTTCAAGGGGCCAAG	60.743	57.5	1	0	6	7K
chr1B_part1	68086168	68086208	+	IAB31523	TTCGTCATCCTCCTCGTCGTCGTCGTCGGCTTCGTGCTCT	61.774	60	1	0	8	16K
chr1B_part1	69259157	69259197	+	IAB31526	TCCGCCAGCCTACCTACTGTAGACTCTGGACTCACTCCTT	57.814	55	1	0	21	16K
chr1B_part1	69259227	69259267	-	IAB31526	GACGAAGCTATGCCCATATTTACTGGAATGTGTGAACAAG	53.002	42.5	1	0	-10	16K
chr1B_part1	69563515	69563555	-	IAB00908	TATGTATATATAAATATAGTAGTTGCGCAAACGAAGTGAT	46.806	27.5	1	0	-5	16K
chr1B_part1	69825027	69825067	-	IAB00910	TACCAAGCAGGTGATCTGCAAGTGAACCTAAGGCCATGTA	56.002	47.5	1	0	-19	3K
chr1B_part1	69907025	69907065	+	IAB00911	TCCCCTCTCCTCCTCCTTCTTGTTGTTGTACAGCGCTGTG	58.398	55	1	0	21	9K
chr1B_part1	72028127	72028167	+	IAB31533	CGGGGGCTTCTCGATATCGTGCGACGAGAATTCTTGGCAC	59.727	57.5	1	0	15	16K
chr1B_part1	72536243	72536283	+	IAB15829	TCGTGATCATCACTATCGTCACCTCCCCCTTTGTTGTAAA	54.704	45	1	0	2	16K
chr1B_part1	72696963	72697003	-	IAB00915	CACGGATCGGACGGTGCCGTGGCGTCCGGGGAGGGATCAG	65.772	72.5	1	0	-6	16K
chr1B_part1	73729893	73729933	+	IAB31535	AGATATGCAAGATCCACAAGAAAACCTAAATTGGGAGTTG	51.265	37.5	1	0	19	16K
chr1B_part1	74228804	74228844	-	IAB00916	ATCTTTACTGGACATTGTGACTGTATTTGCCGTCAGTTCA	53.204	40	1	0	-26	16K
chr1B_part1	74249087	74249127	+	IAB31536	GACAGTGCCAACGGCGTGGCACGCCGCGTGCTCTGGTCGT	67.116	70	1	0	7	16K
chr1B_part1	75639948	75639988	+	IAB31538	AGCTCCCGGCGGACGGAGCTGTCCTTGGCCACGGCACTGG	67.016	72.5	1	0	11	9K
chr1B_part1	78125657	78125697	+	IAB15834	CTACCCGCTTCCTTTTCTATCTCCTGGATTTGACTAATTT	51.605	40	1	0	2	16K
chr1B_part1	79117850	79117890	+	IAB31542	GCTCATACACCTTGCCATATTCTTGGTTCGGGATCAATAG	53.604	45	1	0	24	16K
chr1B_part1	79978421	79978461	+	IAB00919	CTGGCTTACTAATTCATGTTGCCCTCGCATGCTATAGTTC	53.963	45	1	0	10	16K
chr1B_part1	82882582	82882622	-	IAB31548	CAGTCTGTTTAATATCAATGTTTCATCTACTTCTCATTGC	48.403	32.5	1	0	-2	16K
chr1B_part1	83630683	83630723	-	IAB31549	GCTCCATTTCTTCCACTGAAGATGACGAAGTGGTCGTGGT	56.834	50	1	0	-16	16K
chr1B_part1	83969746	83969786	+	IAB31550	TGGCAAATGTAGGCTGCACAGAAGGGTCATAAAGTACCTG	55.616	47.5	1	0	4	16K
chr1B_part1	85432732	85432772	-	IAB00922	CTGCAGCCTCCCCGGCTTGATGCCCAGCCCCGCCGACATC	66.543	72.5	1	0	-4	16K
chr1B_part1	86775808	86775848	+	IAB31552	GTAAACACCCATTAACTACCGAAACTATTTCATATGAACC	49.221	35	1	0	21	16K
chr1B_part1	87733538	87733578	+	IAB31553	CCCTCCACGTCGCCGGCGCCAGACCCTGATAGAAGCTCAG	63.455	67.5	1	0	2	16K
chr1B_part1	87971614	87971654	+	IAB31554	TTCTTGTTTTTATTAACTGCAGCTTGTGGAAAGCATCAAG	51.464	35	1	0	12	16K
chr1B_part1	87971686	87971726	-	IAB31554	TCTCTGAAGAAACTTGCAAGGGTCAGTTACCTGAACAAAC	53.558	42.5	1	0	-21	16K
chr1B_part1	88347644	88347684	+	IAB31555	ACAACATAAGCTACATGCATAAGTAGGAAACAAGTAAACG	50.397	35	1	0	8	16K
chr1B_part1	88751539	88751579	-	IAB00924	GCACGAGCGTTTTACTAGTGTTAGTTACTGTACACAATGG	53.026	42.5	1	0	-8	16K
chr1B_part1	89486234	89486274	-	IAB15839	TGGAACTCCCAGAGCAGCGCAACGGCCTCCTCAATCAAGC	61.738	60	1	0	-26	16K
chr1B_part1	89960932	89960972	+	IAB31557	TGATCAAGATAGACGAATACTCCAGAATCAAGGGGCAAAG	52.72	42.5	1	0	16	16K
chr1B_part1	90939413	90939453	+	IAB00927	ACATATACAACTCCGTTGAGCAGATAAATGATCAGAATAC	49.575	35	1	0	21	16K
chr1B_part1	90939499	90939539	-	IAB00927	TAGATTTCAAGGATGTTTTCCTGAAACCCCCAAATGATCG	52.458	40	1	0	-26	16K
chr1B_part1	90992726	90992766	+	IAB00928	ATCTAACATTAACCGCATTTTAAGATGATCAACCACTAAC	49.197	32.5	1	0	5	16K
chr1B_part1	92871967	92872007	+	IAB00929	CTTCCACGTTCTTGCCTTACTCCTTCCCGCCATCCAAGAA	57.848	52.5	1	0	18	16K
chr1B_part1	92882479	92882519	-	IAB00930	CGGCCGTTGGACGGAGCCGCTTCCTTACTCACCACCATTC	61.925	62.5	1	0	-6	16K
chr1B_part1	93914939	93914979	+	IAB31565	GGAAGATATGGGGTCAGACATTCCTTGTCGAAACTGCATC	54.718	47.5	1	0	17	3K
chr1B_part1	95234840	95234880	-	IAB00936	GGTTCAATGAGATTGTCGATATCAAGCACATCAGACCTTG	52.868	42.5	1	0	-9	16K
chr1B_part1	95308449	95308489	-	IAB31567	TATGCTACCCATAGTAGCTATGATAACAGCAACATACCTT	50.599	37.5	1	0	-25	16K
chr1B_part1	95736944	95736984	+	IAB31568	CGCACCGCCAGGACGCGGGATAGGCGGAGAGGGCCTTATT	64.532	67.5	1	0	20	16K
chr1B_part1	98723412	98723452	+	IAB15842	TGTGAATATCAGGTAATGTGTGATCATACCAGCACTTTCG	52.198	40	1	0	2	16K
chr1B_part1	98723455	98723495	-	IAB15842	AATCCACATACTCATCAGTTGAAATTATGTGACTTTGGAA	49.702	32.5	1	0	-2	16K
chr1B_part1	98724160	98724200	+	IAB15843	TGTCAAAAATCTCTTACATTTTGAGTCGGAGGGGGTACTG	53.04	42.5	1	0	11	16K
chr1B_part1	99594582	99594622	-	IAB00944	AGCAGCACTAGGTAGGAGCAGGAGCAGCAGAGCAGGCATC	60.785	60	1	0	-25	16K
chr1B_part1	100032689	100032729	+	IAB31575	CGTGGAACAACGACTTCGGCAGCGCCATGGAAAAGCTCAG	60.733	57.5	1	0	9	9K
chr1B_part1	101270401	101270441	+	IAB00947	TGGTATATATATATATATATATATAGTAGATAAAAGTTTG	37.878	15	1	0	17	16K
chr1B_part1	102154649	102154689	+	IAB15845	TGCCGGCGGGGTATATCTTCATGTGCAGCGGCGAGACCAA	62.421	60	1	0	16	16K
chr1B_part1	104770789	104770829	+	IAB31581	CAACACTGCAGTTCCTTCATCACCGTCAGCAGTTTCTCTG	56.561	50	1	0	25	16K
chr1B_part1	104770862	104770902	-	IAB31581	AGAGCAGTCAAGCGACTTCTGTACGGGAACTTGATCACTG	56.575	50	1	0	-9	16K
chr1B_part1	106765902	106765942	-	IAB00955	GGTCCAGGTAACCATCGTATCAGTTCATGCCCACGTCACC	57.969	55	1	0	-22	3K
chr1B_part1	106817536	106817576	+	IAB00956	GGTTGACGAAGTTGGGGAGCATGGCGCGGTGAACCACACG	62.718	62.5	1	0	19	3K
chr1B_part1	107574204	107574244	-	IAB31585	TCTTTGTTGTACACTTTTTTCAAAAAAAGTTAATTTTACA	45.858	20	1	0	-8	16K
chr1B_part1	109728728	109728768	-	IAB00963	GCCTGCAGCTCTTGCCACACCTTTGGAGCCCTGCAGCAAT	62.434	60	1	0	-15	16K
chr1B_part1	111026658	111026698	-	IAB00966	CCTCCGACCGAACCAGCTGCATCCACTCCGCACCGCCAGA	64.687	67.5	1	0	-18	16K
chr1B_part1	113025342	113025382	+	IAB15849	GCTAAAAGTCTAGAGACTGATTCTGCATTTCTGCTGTTAC	51.499	40	1	0	17	16K
chr1B_part1	113025414	113025454	-	IAB15849	CCTAAATTGGAGATATTGGGCCTTTTATCTGCCCGAATCC	53.542	45	1	0	-16	16K
chr1B_part1	113820140	113820180	+	IAB00970	TGTGTTAGAATAGGAAGTTAGAGCAAAAGCCTGTCAGTAA	51.333	37.5	1	0	11	16K
chr1B_part1	113821054	113821094	-	IAB00971	TATCCTGATAACCTCACAGTCTATTTGCTCTAGCTCTCAC	51.838	42.5	1	0	-20	16K
chr1B_part1	117178602	117178642	-	IAB00977	CGCCGCCATCCATGGCGCCAGGCGGAAGAGGGACTTCTCG	65.357	70	1	0	-3	16K
chr1B_part1	117180066	117180106	+	IAB31598	TTGCCTGTTCTCACCGTTGTCATGGCTGCATTTCTGATTG	56.844	47.5	1	0	4	9K
chr1B_part1	117276377	117276417	+	IAB31599	ACATAGCAGATCTGTGCAACAACTCGAGGATTAGGAAAAC	53.483	42.5	1	0	12	16K
chr1B_part1	119887308	119887348	-	IAB00988	GACAGTACATATCAAATACGGTGAAGTGACACCATCTTCT	51.696	40	1	0	-25	16K
chr1B_part1	123952013	123952053	+	IAB31611	GCCGCTTGTCTGACGTGCTGGGTCTCGTTTGGGGTGGTTC	62.26	62.5	1	0	12	3K
chr1B_part1	123966478	123966518	+	IAB31612	TCACTGTATCTGAAGTCAGTCTTGGATATCCGAAAAGTCC	52.392	42.5	1	0	15	9K
chr1B_part1	123973225	123973265	+	IAB31614	TAAGGGATGGATCTATCAACTCGATGACACTTCCCCTGGT	54.831	47.5	1	0	6	16K
chr1B_part1	123973292	123973332	-	IAB31614	GTGCGGCTGAATCCCCATCATAATAACTGAACAACTTACC	54.006	45	1	0	-22	16K
chr1B_part1	125284684	125284724	-	IAB31615	GGCATTGGAATTTAGGCATTTATGTATATTTTAGTTTTGG	47.884	30	1	0	-23	16K
chr1B_part1	129176573	129176613	+	IAB31620	AGAAGACCACACCGGCAACCACCCCAATGACAACTAGTCC	58.809	55	1	0	8	16K
chr1B_part1	129177267	129177307	-	IAB31621	GTGGAAGGTCTTGGACAGTCGCAGCGGCTGGCCCCTGCTG	64.215	67.5	1	0	-8	16K
chr1B_part1	129508353	129508393	-	IAB15858	CGGCGGCAACGAGACCGGCGCGGCCGTCGACGACCTGGCC	70.286	80	1	0	-18	16K
chr1B_part1	129998671	129998711	-	IAB31622	CGCAGGTGTCGTTGTCGTCGTCGCCGCAGCTCGACGGTGT	65.544	67.5	1	0	-19	16K
chr1B_part1	129998757	129998797	+	IAB31623	CGGCGGATCAGGGGAGTGAGTTGGAGCCCTGCCCCGAACC	64.599	70	1	0	18	9K
chr1B_part1	129998816	129998856	-	IAB31623	TCCCGGCAACCTCTGTGAGGTCCGCCCGGGACAGCGTCGA	66.121	70	1	0	-2	9K
chr1B_part1	130020441	130020481	-	IAB31624	TCGGCAACTACAGGAGTTGCGCATCTCTGGTTGCAGAGGG	60.266	57.5	1	0	-2	16K
chr1B_part1	132937605	132937645	+	IAB01003	CCTTGAAATATAAGAACGTCAATTCTACACTTTCGTTAGC	49.666	35	1	0	26	16K
chr1B_part1	133106942	133106982	-	IAB31630	GCCCCCACCACGCACTGACGTTCGCGCGCGACTCCAGCAG	67.165	72.5	1	0	-14	16K
chr1B_part1	133806592	133806632	+	IAB31631	AGGCAGAGGACTCGGCCCACTTCGACCTCATCTACTACCG	59.887	60	1	0	26	16K
chr1B_part1	135825718	135825758	-	IAB15861	AAGGCCCTCAAGACTACTACTCCCTCCGTGTTCCTAAATA	54.624	47.5	1	0	-16	16K
chr1B_part1	136645326	136645366	-	IAB01007	CGACGGCGAGGGCGCCGCCGCCAAGGGCCCGGTGGTGATA	69.647	77.5	1	0	-3	16K
chr1B_part1	136649944	136649984	-	IAB01009	TGTACTTCAGCTTCAGCGCAGTCTTATAGAGAACATTTAT	51.545	37.5	1	0	-6	16K
chr1B_part1	137634284	137634324	+	IAB01012	TTGGCCAGAATCCTGTTGTCAAGACAGTGACAGCCAAGTC	57.022	50	1	0	13	9K
chr1B_part1	138042355	138042395	-	IAB31637	CACCGTTCAAACAAGTCCTGAGAATGATCCACAGTTAGCC	55.092	47.5	1	0	-26	3K
chr1B_part1	138733237	138733277	-	IAB31638	AAAAAAATTACGGCCATATTGTCTATGTAGAATATATCAT	45.984	25	1	0	-18	16K
chr1B_part1	139070551	139070591	-	IAB01016	TGCTAGACTGGAGATATGTGGTCCTCAAACCATGTTACTG	53.542	45	1	0	-23	16K
chr1B_part1	140296696	140296736	-	IAB01020	ATTTGCTTCATTGAGAAGTTTAAGACGTGTTTTTCAGGTG	51.316	35	1	0	-24	16K
chr1B_part1	141122350	141122390	-	IAB01021	ACAGCTCTAGTACTTAAGTAAACAATTATCTCTCGCCTAC	49.954	37.5	1	0	-2	16K
chr1B_part1	141641568	141641608	+	IAB31641	AGATGCTGGAGAAGATTTGTAGCCGCCGCCGCTGTTGCTG	61.079	57.5	1	0	16	16K
chr1B_part1	141641647	141641687	-	IAB31641	TTTCTCTCATGGAAGACCCGCGCCCGCAACATCGCAATAG	59.791	55	1	0	-24	16K
chr1B_part1	142523402	142523442	+	IAB01024	CAACAGAGTGATACAATGCTACGTAACAGCAAGGTTCTTC	52.98	42.5	1	0	11	16K
chr1B_part1	142523457	142523497	-	IAB01024	ATTCTACTTGTAGAACCTACTTGTATATGGGTAGGCATTG	49.818	37.5	1	0	-5	16K
chr1B_part1	143054985	143055025	+	IAB01025	ACAGGAATATAGCTTGGTACCATGGGGATCCAGTAAGCAC	54.614	47.5	1	0	17	7K
chr1B_part1	143838470	143838510	+	IAB31646	TGGTCCATAATATTTGATATTTGATAAATGGGGTTTTCAG	47.683	30	1	0	16	16K
chr1B_part1	145349783	145349823	-	IAB31649	CAGTGGAATAGTCGTTACACTCATCTTCTCCGGGTAATTC	52.985	45	1	0	-23	16K
chr1B_part1	146303976	146304016	-	IAB15863	AAATTAGAGCAAAGCAGGAGAAGGCTGATTTGATCAGTAG	52.25	40	1	0	-11	16K
chr1B_part1	146618867	146618907	-	IAB31653	TAAATTCATATTAATATTACATATTATTCTAACCTATAAG	39.364	15	1	0	-6	16K
chr1B_part1	146963482	146963522	-	IAB31654	CCGGCCTCCCGGACCACCAGCACCAGGCTCGCGCGCTCTG	68.601	77.5	1	0	-2	16K
chr1B_part1	152799913	152799953	-	IAB01048	AACGTGAAGTTGCGGGAAATCAAGATTTTGTGGTGAAAGA	54.349	40	1	0	-22	16K
chr1B_part1	154598585	154598625	-	IAB01050	AAGACTTCCCCAAATCTGACTAGTCCCAAGCAAGTGCTAA	54.723	45	1	0	-8	7K
chr1B_part1	155411070	155411110	-	IAB31671	GCGCAACGCAAGCAGAGGCAAGAATGGCGATGGCGAGGAG	63.133	62.5	1	0	-26	16K
chr1B_part1	155741505	155741545	+	IAB31672	CTCAGTATATCGATAATGGACAGTGATGCGCGGGGCCCTA	57.096	52.5	1	0	7	16K
chr1B_part1	155741556	155741596	-	IAB31672	GTGCGTCTGACGACGCTTCTGCCTCTCACCCGCTCGACTG	62.923	65	1	0	-5	16K
chr1B_part1	156583941	156583981	-	IAB31673	AATGTTAAGCCACCCTCTATACCTTTGATCCTGTCAATTC	51.723	40	1	0	-22	16K
chr1B_part1	157901527	157901567	+	IAB01053	ATGCCATGGGTTACTATTTATTGTTCTTTCAACCTTCATT	49.969	32.5	1	0	21	16K
chr1B_part1	157901610	157901650	-	IAB01053	TTGTTTATAAAAAGATAAATGGATAATATCACAAAAGCAG	44.951	22.5	1	0	-23	16K
chr1B_part1	159386406	159386446	-	IAB31677	GCATGAATAGAAGATTGGTAGTTTGTACCTTCGTTGTACT	50.942	37.5	1	0	-24	16K
chr1B_part1	160322613	160322653	+	IAB01056	CACAAAATAAATACAGTAAAAGACTTGGTGCAGAGCATTG	50.405	35	1	0	26	16K
chr1B_part1	161208016	161208056	+	IAB31679	TTGATTACTTGTTGCACTGTTGCTGTCCTCGACTTCAGTT	54.799	42.5	1	0	26	16K
chr1B_part1	165818326	165818366	+	IAB15869	GCTAATAGCACATAATGGTATAATTGCAAGTGGTATCATG	49.395	35	1	0	19	16K
chr1B_part1	166078271	166078311	-	IAB31688	GACGCTTTATGTGCTCAAGATGGCCCTTTTATCGAGTCGT	56.108	47.5	1	0	-19	16K
chr1B_part1	166590995	166591035	-	IAB01069	TCCACGCTCCCAAGAAATTTGGTAGCTTGAGTTCACAATG	55.169	45	1	0	-18	16K
chr1B_part1	166657424	166657464	-	IAB01072	ATATCGGCAGAGTCTGCTATTGTGCATGAGTCCCTGTCAG	56.229	50	1	0	-2	7K
chr1B_part1	168972872	168972912	+	IAB31692	CCGCACTCTACGCGCTCGCCTTGCCCATTGCCGACGCGCC	67.525	72.5	1	0	21	16K
chr1B_part1	169941298	169941338	+	IAB31695	ACGCCCGTCGTGTCGACCAGCGCGTTCATCAATCATTTGG	61.499	57.5	1	0	21	9K
chr1B_part1	170843074	170843114	+	IAB31697	TTCTCCTCCGGGATGGAGGCGGTGGTGTCGTGGCCTGAGT	63.501	65	1	0	21	16K
chr1B_part1	172007017	172007057	-	IAB01080	GTCACCGGCGACGGCGCGGTGACTCAGCTGCCCGGGATGG	67.705	75	1	0	-19	16K
chr1B_part1	174106241	174106281	+	IAB01082	TCGTGATTCCTCCCTTGGATTTGATGTGCTCGTTGATTAT	54.19	42.5	1	0	21	16K
chr1B_part1	175417358	175417398	+	IAB01083	CCACAAATCAACACCTGCGGTAGCATTTCTATACCATGAG	54.019	45	1	0	3	16K
chr1B_part1	176784487	176784527	+	IAB01086	GCGCCGTCATGATCCCGGCGTTCGGCCTGCAGGGGGTTGC	67.181	72.5	1	0	18	16K
chr1B_part1	177477676	177477716	-	IAB31703	TTCCTCCTCTTATCCTTCTTCCTATTACCAGATTGACTTC	50.472	40	1	0	-3	16K
chr1B_part1	178972187	178972227	+	IAB31704	TGTCGCTGTTTTGACTTGTCTGTACTGCAGGGCGAGTGAC	58.435	52.5	1	0	22	16K
chr1B_part1	178972272	178972312	-	IAB31704	CGATATAGTCCACAAAGCCCAGCATGGCATTCGCCTAGAG	57.084	52.5	1	0	-24	16K
chr1B_part1	179973717	179973757	+	IAB31705	CTATAAAAAAGAGGAAGTGGGATCACCCGCAGAGGATTTG	53.476	45	1	0	26	16K
chr1B_part1	181218210	181218250	+	IAB31708	GCAGCCGCGGGCTAGGGAAGCGCCAGGCAGGGTCCACCAC	67.642	75	1	0	2	16K
chr1B_part1	182654807	182654847	+	IAB15877	GTTGAAACTTTTCGTCCATCAAGCTCCACCTCCGGCCGCG	60.433	57.5	1	0	19	16K
chr1B_part1	183878244	183878284	-	IAB01096	ATCTGCCAAACGTCGCCAAAGAAAAGACCGCTATTGAAGG	56.756	47.5	1	0	-15	16K
chr1B_part1	184266047	184266087	+	IAB31712	GCACATCAAATATATGCAGCAAGTTTATCCATACTTATAC	48.381	32.5	1	0	17	16K
chr1B_part1	186463509	186463549	-	IAB01098	ACAAGTAAACAAATTACATTCTACTCCATGACAATATAGG	47.283	30	1	0	-25	16K
chr1B_part1	187135959	187135999	-	IAB31714	CCCCCGTTCCCAGAATGCCGACAGTTTTGTCCAAGGAAGT	59.262	55	1	0	-18	16K
chr1B_part1	188793695	188793735	+	IAB31715	CCAAAGATATAGCACAGCTGAAGCAGGAGATGGAAGATAC	53.145	45	1	0	19	16K
chr1B_part1	196872518	196872558	+	IAB31726	CCTCCGAAAAGCCTCGGTCCTTCTTCTTCTCCAAAGTTCC	56.823	52.5	1	0	5	9K
chr1B_part1	212121760	212121800	-	IAB31742	GAATTCTACAGGATTGTACGAGTGTTTTAGGCCCTCTTTG	52.45	42.5	1	0	-22	16K
chr1B_part1	221619980	221620020	-	IAB31750	CCACCGCAGGATGCACTCACGCTAAGAAGGTGTGCTTTGT	59.789	55	1	0	-26	16K
chr1B_part1	226905695	226905735	+	IAB01138	TAGATAACTAAAAAGAATGATGGCCAAAAAAACGCATTAC	48.887	30	1	0	17	16K
chr1B_part1	231331783	231331823	+	IAB15903	TGATGGTTGCTGTTTAGCAGATAGTTCAGATGGGCCTTTG	54.754	45	1	0	14	16K
chr1B_part1	231331857	231331897	-	IAB15903	GGCCTCTCAGAGTAATCCACATGCTCCTGCTTGCACAAAG	57.347	52.5	1	0	-21	16K
chr1B_part1	232293981	232294021	-	IAB15904	ATAGCAAATGGGTGTCAGTCGATGCACAAAAATTGGATAG	53.059	40	1	0	-14	16K
chr1B_part1	232967701	232967741	-	IAB31759	GATGCAAGTCATCAAGAGGGCTAGATGAACCAGCAATATC	53.608	45	1	0	-22	16K
chr1B_part1	238674442	238674482	+	IAB01147	TAACCGATTAGAAGAAATATTTTTGTGTGTCTAGCTTCTG	48.87	32.5	1	0	12	16K
chr1B_part1	246546026	246546066	-	IAB31777	ACAGCGGGCGAATAACGACGATGGTGACTTGGCAGAATGG	59.757	55	1	0	-8	7K
chr1B_part1	246800312	246800352	+	IAB01151	TGGTTTGGTTTGGGGACCTTAGGGCCGTTTTGAAGAATAA	55.561	45	1	0	10	9K
chr1B_part1	248233842	248233882	+	IAB15914	CCATCTCGACCTCCGCTTCCTCAAGGCCCGACGGAACTGC	62.54	65	1	0	16	9K
chr1B_part1	248233920	248233960	-	IAB15914	GAGGCCAGCTATTGCAGCTCCCGTCGCGCAGGCAATGAGG	63.472	65	1	0	-23	9K
chr1B_part1	249237780	249237820	+	IAB15915	GACAGTTGTCGGAGGCTACTCCAGCACGGCCAATTTAATG	57.54	52.5	1	0	24	7K
chr1B_part1	251460883	251460923	-	IAB15916	TAACCCTACGCTACTTCTAACTGTAAAACACCACAATATC	50.467	37.5	1	0	-2	3K
chr1B_part1	251851657	251851697	+	IAB31784	TTACATGTGCTTCCAGTTGGTAGAGATAAAAACATAACTC	49.821	35	1	0	3	16K
chr1B_part1	254088209	254088249	+	IAB31787	GATACGGGGCTAACCTGGTATAGGCAGATCTTTCACATTT	53.777	45	1	0	18	3K
chr1B_part1	258768866	258768906	+	IAB31793	AATCGGGGGAGCCTCCTCCATGCGAGTTGCTCCGCACGAC	63.575	65	1	0	11	3K
chr1B_part1	260539425	260539465	-	IAB31796	CCTGTAGCTCCTCTGCAGCAACAACAATGACAATAACAAG	54.381	45	1	0	-4	16K
chr1B_part1	262067239	262067279	-	IAB15924	AATGGATGGTCGCTGACTGGCTGCTTACGGGTTGAATCAG	58.241	52.5	1	0	-18	16K
chr1B_part1	262920648	262920688	+	IAB01159	ATTTATAAACCTTAACTTTACCCTTTCGGAACATCATAAC	47.718	30	1	0	16	16K
chr1B_part1	263571946	263571986	+	IAB31800	CGTTGCAGGATTCGCCAGGGACCAGCTCAAGGTCCAGGTA	60.992	60	1	0	19	3K
chr1B_part1	263748877	263748917	+	IAB15925	CCTCCTCTCGGTGTCTTCTTCCCCGAGGGTCGCCCCTATC	61.098	65	1	0	3	9K
chr1B_part1	265648151	265648191	-	IAB15928	CTTGTCCTTCTTGTCCTCGCCACCGCCGTCCTTCTTCTTT	59.17	55	1	0	-24	16K
chr1B_part1	266916284	266916324	+	IAB01162	GATGAGCCGATTTTCTTGCCACAGACAACGTTAACGACTG	55.956	47.5	1	0	15	3K
chr1B_part1	266916346	266916386	-	IAB01162	GAGCTCAGGCTCAGATGATTCTGATATGGCCGATGCTAGG	56.375	52.5	1	0	-8	3K
chr1B_part1	267782363	267782403	+	IAB31804	TGCTGGAAGTTCTAAAGTCTCTAAAAACATCCAGTATCAT	50.14	35	1	0	22	16K
chr1B_part1	268641400	268641440	+	IAB31805	TTGATCTTCCTCTTGAGTCTTCGAAGTTTAACATCTTCCT	51.194	37.5	1	0	18	3K
chr1B_part1	269042638	269042678	-	IAB01165	GGATCGTTGCCAGCCACCAGATTTGGCATTTTAATGATCG	56.139	47.5	1	0	-25	3K
chr1B_part1	271109290	271109330	-	IAB01166	GCAAGCCTGAAAGGCAGGACGAGGTGGCCGGGAGCAGTAG	62.794	65	1	0	-8	9K
chr1B_part1	273667871	273667911	+	IAB31811	GAGCACATTCAGAATTTCTTTGGGAAAAGTTTTGGGAATC	51.608	37.5	1	0	2	16K
chr1B_part1	277766348	277766388	+	IAB01170	GGCATAGACCATCCCAAGGGAACCATACCCGTTGCCTCCA	59.532	57.5	1	0	5	7K
chr1B_part1	277766394	277766434	-	IAB01170	GGTTCAACTATGCCGGATCGGCAACCGGCGGTGGGAGTGC	63.412	65	1	0	-2	7K
chr1B_part1	277959761	277959801	+	IAB31815	GGTCGCCGACAGAGCTGCAGCTGCAGCTGCACAGCTCAAG	63.776	65	1	0	19	16K
chr1B_part1	278473797	278473837	+	IAB01171	TGTGGAATCACAGCTATGCATTTCAGCTCGTCTTTTAAGG	53.946	42.5	1	0	9	3K
chr1B_part1	279775157	279775197	+	IAB31817	GTGTGCTGAACTGATGGTCGGAAAGGCGCATATTCCTCGT	58.427	52.5	1	0	13	16K
chr1B_part1	282130004	282130044	+	IAB15940	TGTGTCCAATTCACTCACATATCTCTTTAAAAGTTCCATA	49.238	32.5	1	0	4	7K
chr1B_part1	282130049	282130089	-	IAB15940	CAATTTATTCAAGTTATATATAGTTACTCTCTTTTGACAG	44.186	25	1	0	-2	7K
chr1B_part1	282429910	282429950	+	IAB01173	TGCCACTGTCGAGGATGAAGACGACCTGCCGAGCTTCCTA	60.267	57.5	1	0	5	16K
chr1B_part1	282429978	282430018	-	IAB01173	AGTTTGGATCCACCTTGATTATGAGGATGCTGACGGATTT	53.961	42.5	1	0	-24	16K
chr1B_part1	283120866	283120906	+	IAB15941	CGTCCGTCTCCTCTGGATCTGCCGAGCTGACCTGATTTCC	59.788	60	1	0	7	3K
chr1B_part1	283120936	283120976	-	IAB15941	TCACCCGCCTTCCTATACTTCGCCCAACTCACCCTTACCC	59.223	57.5	1	0	-24	3K
chr1B_part1	283630750	283630790	-	IAB31822	TGTTGTTGTTCAGTACAGAGTACTACTACCAAACATCAAG	50.662	37.5	1	0	-26	3K
chr1B_part1	285327710	285327750	+	IAB31825	TTCCACTGACTTAGCAGAGAGCATCTTGGCCTTCAACATC	55.492	47.5	1	0	19	16K
chr1B_part1	285327794	285327834	-	IAB31825	GAAGGATGAACTTCCAGAAGACCTTTGTAAGGAAGCATTG	52.658	42.5	1	0	-26	16K
chr1B_part1	286610054	286610094	+	IAB31827	AAAAACAACTCTCCCTCTTCCTTCCGGGAGAAACCATGTC	55.351	47.5	1	0	14	7K
chr1B_part1	286610125	286610165	-	IAB31827	GAGGAGCGGCCGCAGCAACAGAAGATGAGGCCTCGGAGGC	64.028	67.5	1	0	-18	7K
chr1B_part1	288171183	288171223	+	IAB01176	CCATGGTGAATGACCTCCCACCTCAGCCGGCCTGGCTGTG	62.651	65	1	0	21	7K
chr1B_part1	294806042	294806082	-	IAB31834	GATGAATTGCACCCACACCCAAAAACACCAAAGCCTGCAA	57.439	47.5	1	0	-20	7K
chr1B_part1	296499634	296499674	+	IAB15952	ATCGCGCGCCGAAATGAAAATGGATCTATGGCGCAGGCTG	60.634	55	1	0	21	7K
chr1B_part1	297732878	297732918	-	IAB31842	AGTCCCGCCGATGCCTTTCTCGTACCTGTCGTGGTAGTCC	60.608	60	1	0	-17	16K
chr1B_part1	298527014	298527054	-	IAB15955	TGAAAAAGCACTCAATCAAAGAGACAATATGAGTGATAGG	50.005	35	1	0	-8	7K
chr1B_part1	299450787	299450827	+	IAB31846	CAAGGGATTGCCTTGTTGTAATGCTGTAGTTTCCATATTC	52.014	40	1	0	6	7K
chr1B_part1	299450855	299450895	-	IAB31846	TTAAAACTAGGAGGGTCAATAGTTTTGGTTGCTCACTTTT	50.91	35	1	0	-23	7K
chr1B_part1	300330192	300330232	-	IAB15957	GACCAACTTATCCTCACTATTGACCTTCGTGTTATTCAAG	51.144	40	1	0	-5	7K
chr1B_part1	302509930	302509970	-	IAB01184	TGAACCACCCATGAAGTTCATGTACACTTGCTGGATATCC	54.28	45	1	0	-42	16K
chr1B_part1	302518932	302518972	+	IAB31862	AAAATCAACAAATTCGAATGGGCAAGTAGAGGAGCTGAAG	52.983	40	1	0	26	7K
chr1B_part1	303596503	303596543	-	IAB15959	AGAACCTCTACGGCCACATGGGATTGGTCCGACCTAGACA	58.589	55	1	0	-13	7K
chr1B_part1	303680821	303680861	+	IAB01186	TCTGGAAGGATTCCAAACGGATCTTTTGATGCTATCTGTC	53.153	42.5	1	0	13	7K
chr1B_part1	303680892	303680932	-	IAB01186	TCCCCAACCAACCCGCCCCGAAGTATTTTCAGATCCATCA	58.409	52.5	1	0	-19	7K
chr1B_part1	304123578	304123618	+	IAB31866	GTTGCTTGCTTCTCTTCTTTCTTGTCGACAATCTCATTTC	52.519	40	1	0	21	9K
chr1B_part1	304123653	304123693	-	IAB31866	GCACCTACTATCCCAACTTACAAAGCAGGTACACTCATAA	52.647	42.5	1	0	-15	9K
chr1B_part1	305538271	305538311	+	IAB01187	GCCATGTTCACATGGAAGCAATCGTCGGCGGTGAGGTGAG	60.198	57.5	1	0	22	7K
chr1B_part1	305542302	305542342	+	IAB31869	ACCAGAGCGCTGAACGATACCACCCTGCTCAGGTCGCTTG	61.321	60	1	0	22	7K
chr1B_part1	305767043	305767083	+	IAB31871	AAACCAAGGATCTCATAATATTTTGTTCCATGCATCATGC	50.811	35	1	0	19	16K
chr1B_part1	308633713	308633753	+	IAB31877	AAAGCAAAGCAATATCAAAATGCTATGCCATTGTTTTTCC	51.099	32.5	1	0	8	16K
chr1B_part1	309931587	309931627	-	IAB31879	ACGGCAAATGGGTAGTTGATAAAATGAGGTGAGATAACAG	52.254	40	1	0	-18	16K
chr1B_part1	312927844	312927884	-	IAB01192	CTTTTGTATATTCCGCAGACAAGCGAGACCACCGGTAGAG	55.845	50	1	0	-21	7K
chr1B_part1	313277098	313277138	-	IAB31884	TGACATAGTATGGGCTAAATTGGTTCCATTTATCTCAAAT	49.268	32.5	1	0	-14	7K
chr1B_part1	314571893	314571933	+	IAB31887	AGCCTGGCTGAAGTTGATATGCTTGTTGATTTGTGCAGAG	55.378	45	1	0	19	7K
chr1B_part1	316254704	316254744	+	IAB31892	TTTACCTGATCTTTTGTAGTTGCGGTTTCTTGCTAGGTTT	52.39	37.5	1	0	5	16K
chr1B_part1	317184316	317184356	-	IAB31894	TCTATTCCAGTGATGTTTTGTTCGTCAATGAATGGATATG	50.238	35	1	0	-16	16K
chr1B_part1	317365069	317365109	-	IAB31902	CCCTGATAATCGGCGATGTCTACCTGCTTGGATGATGAAG	55.593	50	1	0	-19	16K
chr1B_part1	317440833	317440873	-	IAB01195	ACTCGATCATTCATTCCCAAGCCTTGACAAGTTCACACAC	55.038	45	1	0	-50	16K
chr1B_part1	317442523	317442563	-	IAB15967	GAACATGAATCGTGAGTCACAAGCTAGATGTTTTGCTAAG	52.137	40	1	0	-7	7K
chr1B_part1	317793580	317793620	+	IAB01197	AATTCAACTACCCATCATTGTTTTAATCTTACTTACCTTG	47.803	30	1	0	18	16K
chr1B_part1	321683011	321683051	-	IAB15969	ATTTTGAGTTGGTGGTACAAAGGAAAGTAATGGAAAAGAG	50.406	35	1	0	-17	16K
chr1B_part1	322486375	322486415	-	IAB15970	GGTGCAGACGGTGGAGGTCCTCGTGGCAGTTTTCATCTTC	59.516	57.5	1	0	-20	16K
chr1B_part1	323634785	323634825	-	IAB01201	AGACACAATCGATTACTGAAATGAGTTTGCCAGGGGATCG	54.686	45	1	0	-15	7K
chr1B_part1	325286906	325286946	+	IAB01202	TGGTGTTGTACTCGGTTCTTTCTGTGCTATTTTTGGGTAG	53.501	42.5	1	0	2	3K
chr1B_part1	325286966	325287006	-	IAB01202	TAGCCGTCATACAATGCCGATTTTAGGATAATCAAACCAC	52.547	40	1	0	-19	3K
chr1B_part1	326003353	326003393	+	IAB15972	CTTTCCATTTCAATATGATTGTGTTCAATCCTATTTTTTC	46.959	27.5	1	0	21	9K
chr1B_part1	326003424	326003464	-	IAB15972	ATGAGATGACACACCCACTTCTGTAATCCCAAGCACAATG	54.573	45	1	0	-11	9K
chr1B_part1	326779863	326779903	+	IAB01203	GTCGGCGACGGTAATAAACTCGGACACACAGAAGAAATCC	56.282	50	1	0	21	3K
chr1B_part1	328154258	328154298	+	IAB31921	AACCCTCAGATTTAAGGTTAGTAGGTATGGTGAAGGCTAT	51.433	40	1	0	4	3K
chr1B_part1	328439431	328439471	-	IAB31922	TGGTCCACAGAGAGCCTTGTATCTTGTTTGCTGCCAGTCC	57.809	52.5	1	0	-4	9K
chr1B_part1	329487285	329487325	-	IAB01206	CGCCAACTCTTCTTCCTCTTGACCTGCTGTTTGAGGCAAC	57.707	52.5	1	0	-23	3K
chr1B_part1	329714465	329714505	-	IAB15978	TAGGGATACTTCCGCGATCAGCCCCCGTACTTGGCTTTGT	59.26	55	1	0	-24	9K
chr1B_part1	329763867	329763907	-	IAB15981	CAGGAGACGACGGGGCCGTTGTTGCTGTACGGCCTTTTGC	62.585	62.5	1	0	-3	16K
chr1B_part1	329764707	329764747	-	IAB15982	CCGGCGACTCCCAAGAACGGCACAGGCAGGTTCTGGTTGG	63.158	65	1	0	-9	16K
chr1B_part1	332085095	332085135	-	IAB01208	AACTTCTATTTGAGGTTTTCATCGTTATGGAACTTGACTG	50.278	35	1	0	-26	7K
chr1B_part1	332750178	332750218	+	IAB15985	TTCCTGCTACTGGCAATGTGATAAAGCCTGAATGTTCTTC	53.725	42.5	1	0	26	7K
chr1B_part1	332750254	332750294	-	IAB15985	GCCGCACTCCACCGCTCGCGTCCTCAACCTCATCATGGAC	63.123	65	1	0	-11	7K
chr1B_part1	336209885	336209925	-	IAB31935	GCCCTTCTCAGTCAGGACCTTCTTCAGTTCCCCACTCTTG	57.348	55	1	0	-9	9K
chr1B_part1	339364672	339364712	+	IAB15989	AAACGGTACGTACCGCGGTGGTGGAGGTGGGATGGGAGTG	62.017	62.5	1	0	21	16K
chr1B_part1	341129239	341129279	+	IAB31944	CGGCATGTGCCCTAGTCAGGCGTCGGAGTCGTTGGAGACC	62.53	65	1	0	2	16K
chr1B_part1	342116405	342116445	+	IAB01217	GGTTGCTCAAATGTGCAGTATATCAATGAAGCCCTAATGC	53.466	42.5	1	0	24	7K
chr1B_part1	343663131	343663171	-	IAB01218	GTCATTATATATTATTATTTGACGCATGCACCTCTATTTC	47.12	30	1	0	-10	16K
chr1B_part1	347775628	347775668	-	IAB15996	GTCTCCCTCATCTCTCCCATCTCCCTCGTCTCCGCCGTCT	60.51	62.5	1	0	-20	16K
chr1B_part1	348806329	348806369	+	IAB01222	TCTCAGAATAAGTTAAAAGGGACTTGAACCCCTGCCTGAC	53.866	45	1	0	19	7K
chr1B_part1	348806409	348806449	-	IAB01222	GACAGTGTCCAGAACTACAGATGAGTTCGAAGAAAGTTCC	53.317	45	1	0	-22	7K
chr1B_part1	349550310	349550350	-	IAB15997	GACAGAGTGGTCGAATTCGCCAAGATGAGACAGGCGCATG	58.781	55	1	0	-16	9K
chr1B_part1	350395129	350395169	-	IAB15999	CCAGCATAGCGTGTCAAAACTTCAAAGAAAAACAAGAGAG	52.751	40	1	0	-14	7K
chr1B_part1	350792415	350792455	+	IAB31956	GCACCGGTGTCGGAGCAGAAATACTCTGGCTGCTGTACCA	60.129	57.5	1	0	6	7K
chr1B_part1	351444495	351444535	+	IAB31957	TTTTTAGAAAAGGAGGAATCACTCTCGATCTCTACATCTG	50.154	37.5	1	0	14	16K
chr1B_part1	352391219	352391259	+	IAB01224	CTGCAAGCCAGGAGTCCCATCTGTTGCCAGAAGAGTTATC	56.884	52.5	1	0	11	7K
chr1B_part1	354543687	354543727	+	IAB16004	CTGGTAATTTATAATTTACATGAAGGCAATCATTCATTGC	47.978	30	1	0	17	16K
chr1B_part1	359903146	359903186	-	IAB16007	AAGATTGTTTTCTTCAAAAAAGTACCTTTCGGGGCCGCTG	54.699	42.5	1	0	-16	3K
chr1B_part1	361494374	361494414	-	IAB31970	AGGCCGCCCCCAGCATGCTCCTCGGCGGTCCCTCAGACTC	66.405	72.5	1	0	-16	16K
chr1B_part1	361814177	361814217	-	IAB16008	TGCCGCACAGCTTAGTAGGGATCCTCCACCACTGTTCATC	58.502	55	1	0	-20	7K
chr1B_part1	363477219	363477259	+	IAB01233	CCACCTCTGACCAAACAACTTCACCCTGTGCAGCCGGTAG	59.443	57.5	1	0	24	7K
chr1B_part1	363477292	363477332	-	IAB01233	TGGTCGCTGACGTTGATATTAACGGCACGCGTCAAGCGTG	60.363	55	1	0	-10	7K
chr1B_part1	364293759	364293799	+	IAB16011	GACAGCGAGTCCACCCGCGCCCCCGCGAACAGCGGTGCCG	69.197	77.5	1	0	21	16K
chr1B_part1	364293833	364293873	-	IAB16010	GCAGAGTGGTGTGATGGAGTCGGCGGCTGGGGCGGAGACG	64.992	70	1	0	-26	16K
chr1B_part1	364293834	364293874	-	IAB16011	AGCAGAGTGGTGTGATGGAGTCGGCGGCTGGGGCGGAGAC	64.407	67.5	1	0	-15	16K
chr1B_part1	364418978	364419018	+	IAB16012	ATGTGGTGTACTAATTGAAGGTTATGTGTCGATTTTGCTG	51.694	37.5	1	0	18	16K
chr1B_part1	365021922	365021962	+	IAB16013	CAACGCCGGGAACGGGAACGGTAATGGCGGCGGCGTGTCG	66.212	70	1	0	10	3K
chr1B_part1	365692899	365692939	+	IAB01236	TTGAAAGAAGCCTACTGTTATTGCTGCAGGCATGTGTACC	55.062	45	1	0	14	7K
chr1B_part1	368550308	368550348	-	IAB16018	CCCGGTCCGCGGACCAGGTCGCCCGGCCGCGGCCCCCACC	72.984	87.5	1	0	-6	16K
chr1B_part1	368925896	368925936	+	IAB31980	TGCTCCAAACCACCGTGGCCGAGCAGCAACAGATTTTACC	60.061	55	1	0	19	3K
chr1B_part1	368925957	368925997	-	IAB31980	CGGCAGCTCAGGGCGCTGGGAGGCCCCATGAGACAGTGAC	64.883	70	1	0	-3	3K
chr1B_part1	370022953	370022993	-	IAB31982	AGAAAAAAGTGAGGATATAGCATGTTTAGCAGGGTAAAAG	49.951	35	1	0	-18	16K
chr1B_part1	370727861	370727901	-	IAB31985	GCTGATGATGCACGCCCCTTGCAGCACCAACAATCGGCAG	62.088	60	1	0	-2	7K
chr1B_part1	371139122	371139162	+	IAB01240	GTCGTCGAGCTCGAGAGGCGGTTCAAGGTGCTTGACGGCC	63.069	65	1	0	19	16K
chr1B_part1	373628501	373628541	+	IAB01241	GGGGCCAGGCCAATGCTCCTCCCTCGTCGCGCAGCGTATC	65.24	70	1	0	16	16K
chr1B_part1	374859404	374859444	+	IAB01242	TTCGTGAACATCTCCTCTCCGGAGTCCCTTTCCTCCTTCC	57.689	55	1	0	11	3K
chr1B_part1	374874741	374874781	-	IAB31992	GGGAGAGAGAGGACGCTGCCGCCGTCGGCCGAGAGCCGAC	66.758	75	1	0	-12	16K
chr1B_part1	380885622	380885662	-	IAB01245	GCGCCTCAAGATCAGTGGCGCGGAAGTTAGCCGCAAGATG	61.57	60	1	0	-5	9K
chr1B_part1	381190218	381190258	-	IAB32004	TTGCAAAGCCACAGAGCCACCACCGGTAGATGAAGTACCA	58.67	52.5	1	0	-16	3K
chr1B_part1	383051930	383051970	+	IAB16026	TCGTGCTGGTGTGAGACTGACTTGTGCGTGTGCGCTGTGC	62.5	60	1	0	23	16K
chr1B_part1	384498762	384498802	+	IAB16027	TTCCCTCTCAAATATAAGGAATCATGACACAAACGAATTG	50.173	35	1	0	4	7K
chr1B_part1	385162552	385162592	-	IAB32010	GGCCTTGGTACCCTGACTTTAATTCTTTTTAGTTCATTTG	50.84	37.5	1	0	-26	16K
chr1B_part1	387298630	387298670	-	IAB32016	TCTCCTCCACCCCGTCCTTCTCCTCCTCGGCCTCGATCTC	61.521	65	1	0	-12	16K
chr1B_part1	387429076	387429116	+	IAB16030	GGTATCATGTAATGCAAGGTGGAAGCAACAAAATCATAAG	51.172	37.5	1	0	16	16K
chr1B_part1	389943773	389943813	+	IAB32021	AGCTCAGGGCCGCCGCCCCGTCCGCCTTCTTTGGCAGCTT	67.327	70	1	0	2	16K
chr1B_part1	389943840	389943880	-	IAB32021	GCAGTTAGCGCGGACCTTGCCCGGATTGGCGCCGCGGATG	66.319	70	1	0	-26	16K
chr1B_part1	397425093	397425133	-	IAB32037	CGCACGGCGCCCGCAGCGGCGGCCGAGGTGGACCCGCCGG	73.855	87.5	1	0	-6	16K
chr1B_part1	398385300	398385340	+	IAB32038	AAAGGCTCAGCACGGTTGCCTGGTCGCTGCTCTGAAATTG	60.232	55	1	0	6	7K
chr1B_part1	398385361	398385401	-	IAB32038	ACAGCATATCGTCGTTAGAGGCGACGACGCGACGAAATCC	59.466	55	1	0	-16	7K
chr1B_part1	399317335	399317375	-	IAB01261	AGTCTCACCAGTAGAAAAAAATAGATAGCTCCGACATCGG	52.631	42.5	1	0	-14	3K
chr1B_part1	399317971	399318011	+	IAB01262	AAATTTCAGAGCTACCACAGGCAATCCAGCGGGACACGAT	57.88	50	1	0	8	7K
chr1B_part1	399318024	399318064	-	IAB01262	TTTGCAATCCCAGGGCTGATATCCTCGCCCTCGCCTCCTC	60.823	60	1	0	-6	7K
chr1B_part1	399336211	399336251	-	IAB32042	ACTAGGCAGATTCATAGTAGTTGTCCAGTAACTTCCAGAT	51.505	40	1	0	-2	16K
chr1B_part1	400773566	400773606	+	IAB01265	ACGGCACACGATTATTTTACGATTTTTGTTCATGGCTAAC	52.723	37.5	1	0	6	7K
chr1B_part1	401143827	401143867	+	IAB32048	TTGAGCATGTTGGCATGGAGATTTTTGCAGAGGTAGAGTG	55.051	45	1	0	5	7K
chr1B_part1	401143880	401143920	-	IAB32048	CGTGCGACGGGCACTGCTGCTTGCTCCTCAACGGCTCGTC	64.901	67.5	1	0	-9	7K
chr1B_part1	401454668	401454708	+	IAB16041	CCCTCGCCGGCGCCAAGGCCCATGCCCATGTCGAGCGGGG	69.002	77.5	1	0	13	16K
chr1B_part1	401454745	401454785	-	IAB16041	GCAGCAGGCATGGCCGGCTGGGGAGGATGCTACTGCTGCT	65.088	67.5	1	0	-25	16K
chr1B_part1	401992089	401992129	+	IAB32052	GGAGCAGCGGGCAGCACTGGTCGTGCGCCGGAACGCCAAC	67.468	72.5	1	0	9	16K
chr1B_part1	402798192	402798232	-	IAB32056	TTCTCGTGTAACTGTCAGGCAGAGTATAGCTGGCCAAACG	56.607	50	1	0	-21	16K
chr1B_part1	403188428	403188468	+	IAB16042	CCGCACGTCCGCCGCGGCGCCGCACGAGACGGGGAGAAGC	70.418	80	1	0	21	16K
chr1B_part1	403976567	403976607	+	IAB01267	GCAACAATGGTGGCCAAGGGAGCAGCGGGGGCGGGAGAGG	65.458	70	1	0	26	16K
chr1B_part1	407938303	407938343	-	IAB32065	GGCCGCGACGGCGACGGCCGCGGCCGACATGATGAAGAAG	67.267	72.5	1	0	-6	16K
chr1B_part1	408164508	408164548	+	IAB16044	CAAGGCGACCAAGTCACGATCCCCAATGCAAAGAGTAACC	57.636	52.5	1	0	15	3K
chr1B_part1	408164571	408164611	-	IAB16044	TTTCCAGGAGGCAAAAATCTCACTCTTGGCTGTCACTGAA	55.455	45	1	0	-9	3K
chr1B_part1	409633219	409633259	+	IAB01271	TTCCAGTAACTACAGTATTTCCTCAAGGCGCTTTCACCAG	54.288	45	1	0	25	3K
chr1B_part1	409633286	409633326	-	IAB01271	GGTCAAAGTCTTTATTTCTGGAATTTGGTATCAATCAAAC	48.826	32.5	1	0	-3	3K
chr1B_part1	411155391	411155431	+	IAB32076	GCGAGGAAAACCTAATCGAATTAAACCAATTTAACCAAGG	51.308	37.5	1	0	23	7K
chr1B_part1	411990586	411990626	-	IAB32077	CCCCCTCGGCTCCCGGCTCCTCCTCCTCCTCATCGCTCTG	64.559	72.5	1	0	-16	16K
chr1B_part1	414167334	414167374	-	IAB32078	GAGCTCGCCGCCGTGGCGTCGTCGTCGCCGGCGGGCGCCA	72.36	82.5	1	0	-6	16K
chr1B_part1	414807069	414807109	+	IAB32079	ACCGACAAGCAGGTTAGTCCTCAGATGAGCGCCGATGGTC	59.89	57.5	1	0	15	3K
chr1B_part1	415743930	415743970	+	IAB32080	CCAGCTCGCTGGCGCGCCCCCGCCTGCAGCGCTGTAGTTC	68.274	75	1	0	13	16K
chr1B_part1	418676483	418676523	+	IAB32087	CCCCAGGCCTATTCCAAGCAGGATCCGGTTGAGGAGCAAC	60.163	60	1	0	26	3K
chr1B_part1	418676554	418676594	-	IAB32087	TCCATGCTGATTGGCGGAACCGTCTTCATCGCCGGCTCAG	61.827	60	1	0	-6	3K
chr1B_part1	419972121	419972161	+	IAB32089	TTGCTTGATCAGTAATATCCACTCATGAAGGCAGCACCTG	54.517	45	1	0	24	3K
chr1B_part1	419972207	419972247	-	IAB32089	GTCTGTATCCACTGCCCAGTGCTTCTTCGGGCAGGAACTC	59.1	57.5	1	0	-23	3K
chr1B_part1	419982228	419982268	+	IAB32091	CTAAAATAGATAGAAGTAGCTGAGTCGCCGTTTTGACCTG	52.307	42.5	1	0	23	16K
chr1B_part1	420355305	420355345	+	IAB32093	GAAATATAAAACATACTCTTACTTCTGAGGAGGCAAATAC	47.58	32.5	1	0	6	16K
chr1B_part1	420360353	420360393	-	IAB01278	AGTAAAAATGTCAGTATTAAAAAAATTGGATTAATTCTTG	44.258	20	1	0	-20	16K
chr1B_part1	421097243	421097283	-	IAB16052	CCAATTGAAGTTGAGCCGGTCAACGGGGGCTCCTGGAATG	59.82	57.5	1	0	-2	3K
chr1B_part1	422757320	422757360	+	IAB16054	GCCTCCTTCCACCCCCTCTCCTCTCCCTCCTCTGCTATGG	60.622	65	1	0	22	9K
chr1B_part1	422757398	422757438	-	IAB16054	GAGGTTGATGCAGGAGCAACGCTCGAACGAGGCAAAGAAG	59.154	55	1	0	-17	9K
chr1B_part1	423204414	423204454	+	IAB32100	AAGTTGAGATATATAGTGATGGTAATACGAACCCTCTCAC	49.627	37.5	1	0	17	7K
chr1B_part1	424531399	424531439	+	IAB16056	TTCCCAGTTGAGGTTGTAGTAGCAAGGCAGGCAGAGAGAG	57.069	52.5	1	0	18	7K
chr1B_part1	424531404	424531444	+	IAB16057	AGTTGAGGTTGTAGTAGCAAGGCAGGCAGAGAGAGCAATG	56.534	50	1	0	23	7K
chr1B_part1	424540872	424540912	+	IAB32105	ATTATACTAAAGTAAGTCTTGTTGTGACTTGTGACTTACC	48.293	32.5	1	0	5	16K
chr1B_part1	425719476	425719516	+	IAB32107	TCAAAATATATAAGGATAACCGTCTGTTGCAATGGAAGTC	49.931	35	1	0	24	7K
chr1B_part1	425719564	425719604	-	IAB32107	AGAACAAGAACCTTGAAATGTTGTTATTATTATGCTGCAC	49.876	32.5	1	0	-25	7K
chr1B_part1	427214345	427214385	+	IAB32112	CAGCGCATTGTACGTCCAGCCATCAGGGGGGCAACCCTCC	62.977	65	1	0	19	3K
chr1B_part1	428067677	428067717	-	IAB32114	AAGCAGTGCCGACGTGGAGACAAGGAAGAAGGCGAGGATG	60.266	57.5	1	0	-17	16K
chr1B_part1	428809651	428809691	+	IAB01283	GGGTAGACTACTACGATATACAGCACATGCGTAAGTTCAA	52.575	42.5	1	0	26	7K
chr1B_part1	429211787	429211827	+	IAB32116	GACAGCACAGCCAGCTTCCGAGGCTTCCGCACCAGTTTTA	60.811	57.5	1	0	2	16K
chr1B_part1	429211840	429211880	-	IAB32116	AGTATTGCTCAAGTGATCTTCCGTTTCTTCTTCCTCTTAC	51.792	40	1	0	-12	16K
chr1B_part1	429764188	429764228	-	IAB01285	ATCCCTCCATATTTTATCAATATTGTATCGTCCATAGTGC	49.255	35	1	0	-2	16K
chr1B_part1	430617453	430617493	-	IAB16060	GCCGCGAGCTACCAAAGCCAAGCCAGAGACGCATGTAAAC	60.5	57.5	1	0	-19	7K
chr1B_part1	432378636	432378676	+	IAB16062	CAACAAAAGAAGATGAAAAGAGCATCCAGATTCCAATCAC	51.253	37.5	1	0	23	16K
chr1B_part1	435104080	435104120	+	IAB32125	GCCGCAAGATAATCGTCACTAGTATATCACTTTTGAATGG	51.662	40	1	0	14	16K
chr1B_part2	722878	722918	-	IAB16068	TGATGATTTCAACCTTAAATCTGTTCTCAGTGAAAAACTC	49.327	32.5	1	0	-17	3K
chr1B_part2	2489159	2489199	-	IAB32132	AAATTTCCAAATATGGAAGAGTTCACATCCATTTAGTCAT	48.621	30	1	0	-10	16K
chr1B_part2	3903714	3903754	+	IAB01292	TGTTTCCCATTCGGAACTAAACAAAGTGCTCCTGATAAAG	52.622	40	1	0	18	3K
chr1B_part2	3903773	3903813	-	IAB01292	TTCACCCTCTAAAAGTTTTACCCTGGTACTATATATAGGC	49.442	37.5	1	0	-2	3K
chr1B_part2	4843304	4843344	+	IAB01293	ATCGCTTTGAGAAAGTCTTTGATGCTGTAATATAAGAAAC	49.391	32.5	1	0	25	9K
chr1B_part2	4843382	4843422	-	IAB01293	CAGGCGATCACGATCCAATGGCTCCGACATCGTCCGTATC	59.355	57.5	1	0	-14	9K
chr1B_part2	5277519	5277559	+	IAB01294	ATTGGCAGATGCTTGTGAAGAAGTTTGTATTACCAAGGAG	52.637	40	1	0	7	3K
chr1B_part2	5966839	5966879	-	IAB32136	ATTGAATTGTTGTACCTTGTACTGCTTTCCTTATGTTCTC	50.247	35	1	0	-21	16K
chr1B_part2	6142847	6142887	+	IAB32138	TAAAGTGTTTTAGTTGAAATTACTCTCTTGACCAGTTCAG	48.835	32.5	1	0	3	3K
chr1B_part2	6460358	6460398	+	IAB32141	CTGGTGGAGCAGCACCTTCTTCGCAGTCAGATAGGATTGG	57.966	55	1	0	12	9K
chr1B_part2	6707220	6707260	+	IAB32142	CGTTCATGGCGTCCCCTCCCGTCCACGCCACGCACTTCTC	64.23	67.5	1	0	6	3K
chr1B_part2	6708808	6708848	+	IAB32143	CGTGGAGGAAGACAAGAACCTCGGGAGGAGACCGGCGTTG	61.15	62.5	1	0	11	16K
chr1B_part2	8603087	8603127	+	IAB01297	CAGCAATAGTAACTTCAAAATAATATTACGGCCTGACACG	50.887	37.5	1	0	26	3K
chr1B_part2	8603154	8603194	-	IAB01297	AGTACTTGTAGTGAGTGAGATCTTATGAACTTTGTTAATC	48.047	32.5	1	0	-2	3K
chr1B_part2	8603332	8603372	-	IAB16072	CGGAGACCTGGAAAGCGTGGTTAATGATGTCTACCACAAC	56.029	50	1	0	-8	3K
chr1B_part2	10674184	10674224	+	IAB32150	CTTGCGCCTGAATTCCTGCTCTTCGGCGTTCGTCATCTTG	59.36	55	1	0	8	3K
chr1B_part2	10981846	10981886	-	IAB32151	GAGTACAAACATGATTGTACTTCAATTATATAGTTACCTC	46.282	30	1	0	-18	16K
chr1B_part2	11305697	11305737	+	IAB16074	GGCCTGCAATTATCGCTGGCAACGCCAGCCGGAGGAAAAC	61.955	60	1	0	5	9K
chr1B_part2	11310179	11310219	-	IAB32155	AAATAATGATATCGTTCCATCAAAATCAGGTTTTCTTTAT	46.646	25	1	0	-10	16K
chr1B_part2	11656356	11656396	+	IAB32157	TCCTCCTCTTACTTCCATAATTACGGCCCAGTTCTTTTGC	54.143	45	1	0	11	16K
chr1B_part2	12357015	12357055	+	IAB01300	CACCAGAATCCTTCCGGTGCACTACTCGGACAACTATTTT	55.508	47.5	1	0	3	3K
chr1B_part2	14037662	14037702	-	IAB01302	TTTAAGTACACAGATCTTACAGTAATTCGTACATGATTGC	48.809	32.5	1	0	-16	3K
chr1B_part2	14297731	14297771	+	IAB32163	CTCTTAACATGTTAGTAGAACATTATAACTGGATGTAAAA	45.944	27.5	1	0	17	16K
chr1B_part2	14625203	14625243	-	IAB01304	GAAACAGCATTCTCGCAAGAAATACTAGAAACAGGGTACA	52.419	40	1	0	-22	7K
chr1B_part2	17465125	17465165	+	IAB01308	AAGGTGAGTTGTCATAAGTGCAGGCCGAGCATCTCCACAT	57.561	50	1	0	25	16K
chr1B_part2	18256972	18257012	+	IAB32173	CGGCTCTGCAGCACCCTGCATGCTTGCGTCCCTGCGATGA	64.556	65	1	0	13	9K
chr1B_part2	18257038	18257078	-	IAB32173	AATAAAACGAGAGGACCTGTGAGCAGCCAGCGATTTATCC	55.761	47.5	1	0	-14	9K
chr1B_part2	18278232	18278272	-	IAB16077	CAACAGCCACGCTTATTGCAGGGAGCGGGAAGCAGTACAC	60.164	57.5	1	0	-5	3K
chr1B_part2	18600994	18601034	-	IAB32174	TGAAGCATAGCTTGCTGGCATTTCCAGACCCTGACTGCTG	58.335	52.5	1	0	-5	3K
chr1B_part2	21205615	21205655	-	IAB16079	GTGGCAGTTGTTTTAAAAGTCATATAACTAAAATAAATGG	46.814	27.5	1	0	-12	16K
chr1B_part2	24083835	24083875	-	IAB16082	GCTTTGCTTGGCAGTTCCGGGAATTTCTCGACCAGGTTTG	58.324	52.5	1	0	-2	7K
chr1B_part2	25112776	25112816	-	IAB16083	CGTGGCTTCTGGGAGCAGCCAGCCATCTTAGCCCCTCCAT	62.112	62.5	1	0	-3	16K
chr1B_part2	26869163	26869203	+	IAB01314	CGCCTATGCTCCCATTTGTCTGGTTGGTCGCGCGAGGTAT	60.538	57.5	1	0	17	7K
chr1B_part2	27352094	27352134	+	IAB32186	TAACGGAAGGGGATGCAGGCGCCGGCGGCCAGCGCGGTGC	69.181	75	1	0	5	16K
chr1B_part2	27567305	27567345	+	IAB16085	TCCTCGGGCTTGCCGAGGTACGCCGGAGGACGCCTTGACG	65.569	70	1	0	14	9K
chr1B_part2	28216903	28216943	-	IAB01315	GCAGCAACAGTGTGAGAGCGAGACCACCAACGAAAAACAC	58.45	52.5	1	0	-9	3K
chr1B_part2	28217425	28217465	+	IAB16087	GTACGACGACGGGTGGACCGCGCTCAAGTGGGCCCAGGCC	66.257	72.5	1	0	21	16K
chr1B_part2	28741477	28741517	+	IAB32188	GATTTTTCTTGAGAACGCTAGTATGCATTTCTTCAGCATC	51.31	37.5	1	0	14	16K
chr1B_part2	31828497	31828537	+	IAB16089	ACATGTACGTCAAGTGCGGTGAGCTTGAATTTGCCGAACG	58.249	50	1	0	7	7K
chr1B_part2	33032049	33032089	+	IAB01318	TAGAGACTACAGTAGCTGATAGCCTAGTAGATGGTTCTAA	50.226	40	1	0	25	16K
chr1B_part2	34339391	34339431	+	IAB16092	GAGGTATACCATTACTGGATGTTAAACATCATGTCACGAT	50.544	37.5	1	0	21	16K
chr1B_part2	34772864	34772904	-	IAB32198	TCTTTCCTGTTTGATTTTGGAGTATCTTTTCTGTTCAAAT	49.005	30	1	0	-20	16K
chr1B_part2	35147833	35147873	-	IAB01319	AACACAAAATTGCATTAAAACTGGAAATGCGTCAGTTATG	50.961	32.5	1	0	-21	16K
chr1B_part2	35397861	35397901	-	IAB01320	CTGATTCTTCTGTGATGTTTTTCCTCACTTGATGAATTTG	50.057	35	1	0	-11	7K
chr1B_part2	35731398	35731438	+	IAB32203	GCATATGTAGCCATCAGTGTTGTTCCCAAAATTCCATGAG	53.232	42.5	1	0	25	3K
chr1B_part2	35731475	35731515	-	IAB32203	TTCGCATCTCAAGCTGACATCGAATGCTTGAAATCTGTTC	54.489	42.5	1	0	-13	3K
chr1B_part2	35962122	35962162	+	IAB32204	TGATGCTGGCGCTAGCGGTGGTGGGCTGCTGCGCCGCCCG	69.173	75	1	0	19	16K
chr1B_part2	37295542	37295582	+	IAB16094	ACACTTAGATTTGTAAAGTATTTATATGCGTAACCCTTGC	49.067	32.5	1	0	14	16K
chr1B_part2	38151796	38151836	-	IAB16095	ATCTCCTCGATGGTCTTCCCCCCGGCTGCGGCGGCAGCGG	66.854	72.5	1	0	-8	16K
chr1B_part2	39335052	39335092	+	IAB01322	TGAAGGAAATGGTACTTGCAATCCTGAATGAATCGGACCT	54.078	42.5	1	0	23	16K
chr1B_part2	42574925	42574965	+	IAB16099	GGTTAGTAAACCGACTTAATTGTTCTGCTTTCCGATTTTG	51.329	37.5	1	0	16	3K
chr1B_part2	42575493	42575533	+	IAB16100	GTGTTGCTCTCTCCGCACTCCACAGTGATCAACAGCAGAT	58.042	52.5	1	0	17	3K
chr1B_part2	42575557	42575597	-	IAB16100	CAACAATTCATGTTGCCGTGTGCTCAGGGTGTTTCTTTAG	55.093	45	1	0	-8	3K
chr1B_part2	46167474	46167514	-	IAB16103	ATGCCAAGCACTTTTGATGACATGCCTTCTGTTTCCAGAC	55.614	45	1	0	-19	3K
chr1B_part2	48250291	48250331	-	IAB01329	GATCTGTATGCATGCCCTGCTCTTGCCAACGATGCCACTC	58.937	55	1	0	-23	3K
chr1B_part2	49488251	49488291	-	IAB01330	CGCGGCCTCTTCGGACACCGACTTCTTCTCCTCCTTCAAC	60.299	60	1	0	-15	3K
chr1B_part2	49496906	49496946	+	IAB01332	AGAGTTCAGAAGGGATGCACGCAAACATTACTTCTATGAT	52.969	40	1	0	3	16K
chr1B_part2	49923257	49923297	+	IAB16106	CGGTCACCAGCTCGAAGATTGTGGCGGACCGGGCGGGGTG	65.262	70	1	0	11	16K
chr1B_part2	51727451	51727491	+	IAB16112	AAACGCTCTACCCGACTAGGATTCCTGCTAGAGCATGGTG	57.091	52.5	1	0	22	9K
chr1B_part2	51727514	51727554	-	IAB16112	TGATGCCATATATTACGATGAATTAATTGGACTAAGCAAC	49.012	32.5	1	0	-2	9K
chr1B_part2	54596086	54596126	+	IAB16114	AGTCCGCGCTGATGCTATTAGTAGAGGCGGCCCGTTGCAG	61.452	60	1	0	15	16K
chr1B_part2	55153683	55153723	+	IAB01336	GCCGGAGGCGCCCCCTCCGCAGCCGCAGCCGCGGGGACGG	73.366	87.5	1	0	13	16K
chr1B_part2	55153738	55153778	-	IAB01336	ACTACCGCCGATAACTCCGGCGGTCGCCGTTCCCCGATGG	64.491	67.5	1	0	-3	16K
chr1B_part2	55438912	55438952	+	IAB32236	CGAAGTCAAAAATGAAGACCCCGAGTAGTGCTACTAGACG	54.487	47.5	1	0	21	3K
chr1B_part2	55838126	55838166	+	IAB16115	CCATGGTGAGCATGACGGCGACGCTGGCGCTGAGGGAGTG	64.427	67.5	1	0	26	7K
chr1B_part2	57085182	57085222	-	IAB32238	GCCCATTGCTAAATGGGAGAAATTTATCTCTAAGTATGAC	50.124	37.5	1	0	-10	7K
chr1B_part2	58752239	58752279	+	IAB01338	AGCAAAATACTCGTGTTCGCTCTTGACCCAACAAAACATC	54.644	42.5	1	0	12	3K
chr1B_part2	60139907	60139947	+	IAB32242	TTCAGCTTCTTGCGGCCGCCAACGAGGCTGCCGTAGTCAT	62.914	60	1	0	3	16K
chr1B_part2	60484632	60484672	+	IAB32243	CTGCCCGCTTAACCAGAACGCCATTCTTGGACAGGACATC	58.696	55	1	0	6	7K
chr1B_part2	60826632	60826672	-	IAB01339	CCTTTCCAGCCAGCCACCAGAGCAGAAGGGGAAAGTGGAT	59.883	57.5	1	0	-24	16K
chr1B_part2	64215304	64215344	+	IAB32246	CTACTGTCTTTACATCAGTTCTTACCCTGCCCGAATTATC	51.911	42.5	1	0	17	9K
chr1B_part2	64941756	64941796	-	IAB32247	TTGTGTTTTATCATCAGGATTACAAGGGTGCTTGTGAAAG	51.708	37.5	1	0	-3	7K
chr1B_part2	69133595	69133635	+	IAB16122	GAACTGTTCATCATTAATATAATGTGTGAAGTATATGATG	45.644	27.5	1	0	11	16K
chr1B_part2	69134043	69134083	-	IAB16123	TGTAATAGCGATATTGCGCTTACCTGTACAGGTCATTTTC	52.453	40	1	0	-4	16K
chr1B_part2	70282440	70282480	+	IAB16124	TTGTGTATAGCCCTCTTGTGTAAGTTCTGTTTATAGTGAG	50.259	37.5	1	0	13	16K
chr1B_part2	71171196	71171236	+	IAB01345	CAATCACAAGGGTACTACAAAATGGATAATAGGCATGATA	49.414	35	1	0	2	7K
chr1B_part2	71171243	71171283	-	IAB01345	AGCATTGGACATCATATTGGAATTAAATAATAGATTTGAG	46.625	27.5	1	0	-6	7K
chr1B_part2	71172196	71172236	-	IAB32256	AACGTTTTTCCATTCGGCTACTTTGCCCCCGAATCTTATG	55.424	45	1	0	-6	7K
chr1B_part2	71612911	71612951	+	IAB32258	AGGGAATTAGTAAGAAACTGATAGGTTTAGCGAGATTCAG	50.166	37.5	1	0	4	9K
chr1B_part2	72071642	72071682	+	IAB32259	TGAAGGAGAGAAGACACACATGATACGTATAGCGGGATGC	54.936	47.5	1	0	25	3K
chr1B_part2	72071708	72071748	-	IAB32259	CGAATTAAGTTGAACCATATAGACATCACAGCCTACAAAT	49.951	35	1	0	-2	3K
chr1B_part2	73247492	73247532	+	IAB16127	GCGACGGCGACAGCGAAGACGTGGAGGCGGGCGGGGCGAC	69.042	77.5	1	0	3	16K
chr1B_part2	73249514	73249554	-	IAB01347	GGCCTGTTTGGATCTCTTCTAGGATCAAATGTGTGTATTC	52.301	42.5	1	0	-10	3K
chr1B_part2	73251230	73251270	+	IAB16128	ATATAAAATATATAAGCAGTTGACATTTTTGTAGGCACTG	46.81	27.5	1	0	16	16K
chr1B_part2	73912718	73912758	-	IAB16132	CGGTCACAGAAATTGGCGACATTTCAGCTGCTGCTTCCAC	58.544	52.5	1	0	-3	16K
chr1B_part2	73917769	73917809	+	IAB16135	ACCGAATTTTGCGAAACAATGGCAGCTGAGTTGAACCTAT	55.486	42.5	1	0	22	3K
chr1B_part2	73919490	73919530	+	IAB32263	TATAGGACGAGCGAAGGAACTTGTTAAGGCCGTTGGTTGG	56.731	50	1	0	26	3K
chr1B_part2	73956828	73956868	+	IAB16136	GCATGCTTTTATTTGGTTCAGGCAAACTGCAGCTAACGAC	55.628	45	1	0	8	3K
chr1B_part2	74441364	74441404	+	IAB01348	GTGCCGGAACGCCATCACGTGGCTCCGGAGCCGCACCGTC	66.946	72.5	1	0	17	3K
chr1B_part2	74757129	74757169	+	IAB16137	GCCCCACCTCAAAAATAATCCGTCCTCCGCCACTGACAAG	58.515	55	1	0	9	3K
chr1B_part2	75468274	75468314	-	IAB32265	TGGGCATATATTGTACGAGTGTGGTGTTTATTAGGTTGAA	51.582	37.5	1	0	-2	7K
chr1B_part2	77193310	77193350	-	IAB32267	CGGCGGCGACGACAAGCACGGTTTGGGTGGAAAGGATCTC	62.479	62.5	1	0	-13	9K
chr1B_part2	78626765	78626805	+	IAB16140	GAATGGGAAACAGCTTGATTGATTAATTCCATTCTGTACG	51.057	37.5	1	0	11	3K
chr1B_part2	78626831	78626871	-	IAB16140	TTTGATGCCGCACTCGGCCTTGTGCAGCACAAAGCCATGG	61.996	57.5	1	0	-16	3K
chr1B_part2	81368923	81368963	-	IAB16142	ATATGACTCAGATTATAAAACATCCGTTGGAAAGCAAGCA	51.053	35	1	0	-19	16K
chr1B_part2	81641415	81641455	-	IAB32273	AACGACGGCGACCACGCGGGGCGGCGAGCCGAGGCTGCAT	69.824	75	1	0	-2	16K
chr1B_part2	81679085	81679125	+	IAB32274	CTCGATGTCGTCTTTGAGGTTGTGAGAGGTTTAATTGTAG	52.522	42.5	1	0	13	9K
chr1B_part2	81679147	81679187	-	IAB32274	CTGCCGAGGAATGACGACATGGACGCAGAGAAGCGAGCAG	60.835	60	1	0	-10	9K
chr1B_part2	81796954	81796994	-	IAB16144	CGACGCGGTGGGTCACCGCCGACGCGGTGCCCAGGGCGGC	71.446	82.5	1	0	-2	16K
chr1B_part2	81797326	81797366	-	IAB16146	TGGCCCTGGCAGAGGTGGCGGCGGAGGAGGGCGGCGACAT	68.88	75	1	0	-3	3K
chr1B_part2	82206708	82206748	+	IAB16147	TTGATCGTTATCAATCTACGGTAATAATAACAAAAAAATG	46.178	25	1	0	15	9K
chr1B_part2	82206779	82206819	-	IAB16147	ATGCATGTATTTGAATAATAACGACGAGACATGAAATTAT	47.952	27.5	1	0	-17	9K
chr1B_part2	82281974	82282014	-	IAB16149	CGGCGCCGCCGCCGTGAACGGCAAGAGCAAGGGCCACGAC	68.73	75	1	0	-24	16K
chr1B_part2	82504908	82504948	-	IAB16150	CGGCGGTCGCACGGGGCAGTGCACCGCCCCCGTTGGTTTC	68.474	75	1	0	-2	16K
chr1B_part2	84020112	84020152	+	IAB32279	CCGCTGGTCGGGGAGTTAGAGATGGATCCTGGGCGGAGCA	62.586	65	1	0	25	7K
chr1B_part2	84322107	84322147	-	IAB32280	CGGGCGGTGTACCAGATCTGCGTGGACATGTACGGCTTGG	61.819	62.5	1	0	-6	16K
chr1B_part2	84616075	84616115	+	IAB16153	TCAACTCATGGAGACATTTATAGCTATGGAGTTCTTATTC	48.989	35	1	0	26	16K
chr1B_part2	84616164	84616204	-	IAB16153	GCTTTCAAAGGCTATCTTGACATACTTGCGAAGGTTTAAT	51.864	37.5	1	0	-24	16K
chr1B_part2	85782167	85782207	-	IAB16154	TGTGGTACAAAGTGTCATAGTCGAGAGATGAAACAAACAG	52.23	40	1	0	-14	16K
chr1B_part2	86945418	86945458	+	IAB32283	TGGTGCTTTCTTTGGTATATATGAAGCAAAAAGCCCCTTC	52.783	40	1	0	23	7K
chr1B_part2	87711955	87711995	+	IAB32286	TAACAGATTAAGTATCGATCTGAAGATCTGACCTGGATGT	50.425	37.5	1	0	12	16K
chr1B_part2	88568125	88568165	+	IAB16156	TCTCGCGGCTCGAACCAAGAAGAGATCTTCAGCCATGTCG	59.046	55	1	0	24	7K
chr1B_part2	90787851	90787891	+	IAB32294	CACTAATGAAATGGAGAATGATGAACAAAAATAAAAATAA	45.354	22.5	1	0	19	16K
chr1B_part2	90986161	90986201	+	IAB16159	CAACGGAAGGCTGCAAGTCATCGTAAACCTCTCATTGCTG	56.806	50	1	0	22	16K
chr1B_part2	92285326	92285366	+	IAB32299	GCATATCATTCACGGGCAGAGGTGGTACCCAGTTCTGAAG	56.787	52.5	1	0	7	16K
chr1B_part2	92286965	92287005	-	IAB01359	TCTCCACCGCGGTGTATGCTCGCTCCTTCACGCCGTCATC	62.554	62.5	1	0	-3	3K
chr1B_part2	92292635	92292675	-	IAB32301	TGAACAAGGCGGCGTCGCTTCCTGACGAGATGATCATAGA	58.595	52.5	1	0	-12	3K
chr1B_part2	92929914	92929954	+	IAB32305	GCCTTCATCCTGCTAATGGACCCGAGGGACATGCTGTTGT	58.949	55	1	0	20	16K
chr1B_part2	93450379	93450419	+	IAB01360	GGCTGAGCTGTCTGTTGATTACTTTGTATCTTGATTTTTA	50.311	35	1	0	20	16K
chr1B_part2	93973541	93973581	+	IAB16160	CTCGATATTCTCCCGGTTGGTGAGCTTGGGCTGGCTGACG	60.368	60	1	0	18	16K
chr1B_part2	95578528	95578568	+	IAB32311	TCTGTCCGGTGATGCGGTATGTGTTGCCAAGGACGCTGAC	60.571	57.5	1	0	22	7K
chr1B_part2	96015964	96016004	-	IAB16161	AATAACCTTAGTGGGCCCATTCCAGCTGCTCTATAGAAAT	53.339	42.5	1	0	-3	7K
chr1B_part2	96423524	96423564	+	IAB01362	CCCGACGAGCCGCGGGTGGAACTGAAGGGGGGCCATGAGC	66.198	72.5	1	0	17	3K
chr1B_part2	96423594	96423634	-	IAB01362	ACATCAAGTCGAGCAACGTCCTCCTCTCGCGGGATCTCAG	59.619	57.5	1	0	-14	3K
chr1B_part2	97194198	97194238	+	IAB16165	CGACCTTGCCGTCGCGCAGGGAGGCGAGTGCCTCTCGCTC	66.408	72.5	1	0	21	16K
chr1B_part2	97219204	97219244	+	IAB16168	CCGAGCGCGCCGGCTGCTCGTCGAGCCAGGCGCCATGTAC	68.125	75	1	0	5	16K
chr1B_part2	97402680	97402720	+	IAB16170	ATGAAGATCAGGTGCGGCGGTGCGCCTCTGGCCTGGTCAC	63.98	65	1	0	15	3K
chr1B_part2	97402744	97402784	-	IAB16170	AGGCCACTCACAGTCATTAAACAAGCTAACGCATCAATGG	55.25	45	1	0	-10	3K
chr1B_part2	97851906	97851946	+	IAB16174	GGACTCCAATTCATGCCGGCTCGGGTCGTCGGTGCCCACA	63.812	65	1	0	17	16K
chr1B_part2	97852426	97852466	-	IAB16175	GCTCGTTCCACTCACCGGTCACCACACACACTCGTCACAG	60.635	60	1	0	-6	3K
chr1B_part2	97852520	97852560	+	IAB16176	TGTCTGGACATTTTGTGCATTGTGCCGTGAATAGGGATGA	55.903	45	1	0	26	3K
chr1B_part2	97852586	97852626	+	IAB16177	TTGCGGGTAAAATTCTTTTTAGGTTAAGGATATGAGACAA	49.706	32.5	1	0	9	16K
chr1B_part2	97852591	97852631	-	IAB16176	ACTTTTTGTCTCATATCCTTAACCTAAAAAGAATTTTACC	46.705	27.5	1	0	-6	3K
chr1B_part2	97945944	97945984	-	IAB01364	AGATCAACTAATAGTCACGGTTACGAATTTTCCTTTACAC	49.938	35	1	0	-2	7K
chr1B_part2	98695619	98695659	-	IAB32316	TGTCGGCCTGCACCATCATGCCCAGCCGCATGGTCGTTGT	64.233	62.5	1	0	-18	16K
chr1B_part2	99052765	99052805	-	IAB16178	GCATTACAAATTTATAATATACTGTCTGTGCTCTCTCTCG	48.99	35	1	0	-24	16K
chr1B_part2	100407682	100407722	+	IAB32318	TCTGGAAACTGACATGGGCGGCAAGACCTTTGTCTCCTTG	58.09	52.5	1	0	26	3K
chr1B_part2	100868353	100868393	+	IAB16180	TGCAAAACTAAAGCGCACAAACGAATAAATAACGCAACAC	53.752	37.5	1	0	26	9K
chr1B_part2	101435593	101435633	+	IAB32325	TCGGCCGGAACGCGAGTATCGAGGAGGTGCTGAGCAAGAT	61.831	60	1	0	23	7K
chr1B_part2	101435875	101435915	-	IAB32326	GTTTACATGGACATATATGGATCAAACTCGTGCGGACCAA	53.555	42.5	1	0	-6	7K
chr1B_part2	104363083	104363123	-	IAB32334	CATGTGCAACAGTTAGCGACCATGATGTTTCGTCCGGTTT	56.908	47.5	1	0	-2	7K
chr1B_part2	104366162	104366202	+	IAB32335	CAAGAAAAGGGGATAATCTGTTAGCTTTGAGTCGGCGTTG	54.288	45	1	0	17	16K
chr1B_part2	104883254	104883294	-	IAB16186	ACCCGCAGTTGGTCGACCCTTGTACCTGGTTTCACATCAC	59.131	55	1	0	-5	9K
chr1B_part2	105184892	105184932	+	IAB32338	CGCCGCCACTGGCTTCAGCAGAAGGGTCGACGCCAAGGTC	64.5	67.5	1	0	2	3K
chr1B_part2	106924457	106924497	+	IAB01374	ATCGACACTCTTGTAAACATGCATGTCTGCACTTCCATGG	55.121	45	1	0	13	7K
chr1B_part2	106924528	106924568	-	IAB01374	TAAGTATATACAAAATGTTGGAACTGGTCGGTCCGGAGTC	52.721	42.5	1	0	-19	7K
chr1B_part2	107428785	107428825	-	IAB32345	CCAATTTTGATTCCGTTGTTCACAATAATCTTGAATTCCT	49.987	32.5	1	0	-11	7K
chr1B_part2	109248042	109248082	+	IAB01377	CTGTCCCTTTTTGGCAATGGGCAATTGAACAAGGAGATTG	55.018	45	1	0	15	3K
chr1B_part2	109478585	109478625	+	IAB01379	TGGTTGTTAGCACTGGTGCTGCAATGTAAAGGCGTGTTTC	57.096	47.5	1	0	19	16K
chr1B_part2	109581075	109581115	-	IAB32350	ATCATCACCGGTGCCACTCATACCATTTGGGCCGCCAATG	59.749	55	1	0	-18	9K
chr1B_part2	109815908	109815948	+	IAB32351	AGCCCACTAGGACTTCAGGAAATACCACCAACCCCAATAC	55.831	50	1	0	2	7K
chr1B_part2	109892203	109892243	+	IAB32352	ATTAGCGGTTTGCCTCCATTCCATGGGATCACGAGGTTGC	58.404	52.5	1	0	4	3K
chr1B_part2	110654933	110654973	-	IAB32353	CACGTCGAGGCCTGCGTGGGCCTGTATCTTGTCGGAGTTG	61.782	62.5	1	0	-10	16K
chr1B_part2	111171430	111171470	-	IAB16191	AAGAAAGCAGGATCACTGCGGTGGCGTGTCCGACAGCTTG	60.977	57.5	1	0	-8	3K
chr1B_part2	111560910	111560950	+	IAB32354	TACCATTATTTCTGGTACTCCGTACTCCTTTCGAGCATTG	52.769	42.5	1	0	24	3K
chr1B_part2	112293166	112293206	+	IAB32357	TATATGTGGTACTCAGATCATTCATTAGTCTGCGGAAAAG	50.421	37.5	1	0	24	7K
chr1B_part2	114837906	114837946	+	IAB16198	CGGGTCCCTTAAAACCGAAGAAAACAGCGCAGGCGACGAG	60.298	57.5	1	0	19	3K
chr1B_part2	117230849	117230889	-	IAB32373	TGTTAATGTAACAGCATGTAGCAATGCAGACACCGAGAAG	53.973	42.5	1	0	-18	3K
chr1B_part2	118690744	118690784	+	IAB01392	GGCCGGTGTTACAAGGTTTACAAACGGATTGAAGCACAGG	56.995	50	1	0	18	3K
chr1B_part2	120278009	120278049	-	IAB01393	GAAGAACGGCGAGGCGGCTGCGGCGGAGTCCGGTAGACCT	65.722	70	1	0	-25	16K
chr1B_part2	120278762	120278802	-	IAB32380	GAAAGTCGGCATCGGTGACGGCGTCTCTGTCCGGGGCTTC	62.953	65	1	0	-13	7K
chr1B_part2	121532368	121532408	-	IAB01394	TAGATATGTAACTGAAGTTTTGAAGACGAAATTGCATCAG	49.222	32.5	1	0	-25	3K
chr1B_part2	122132347	122132387	-	IAB16207	GTGAAGAAGTTGCACATCACAGCCACGTCTCTAACGCTGT	57.453	50	1	0	-2	16K
chr1B_part2	123311583	123311623	-	IAB32393	ATTTCGTCTTTGTTGCAGCTTTCAGTTTGTCTGGCATTCA	54.672	40	1	0	-24	7K
chr1B_part2	123769418	123769458	+	IAB32399	GCTTGTCGCAGACGTCAACGAGAAGGACTGGGCCGAGTTC	60.868	60	1	0	13	16K
chr1B_part2	124577261	124577301	-	IAB32401	CAGCATCTCGGAACTCTGAGCCAACATCTTTTGAACTAAC	54.12	45	1	0	-23	7K
chr1B_part2	124954701	124954741	+	IAB32403	TGGTCCAAGTTATCGACAGAAGTGAGGTACATGGATGGAT	54.24	45	1	0	24	16K
chr1B_part2	125915190	125915230	+	IAB32407	TCCTGAGCTGGACTGTTTAGCATCAAATGTTGCATGATCC	54.944	45	1	0	19	9K
chr1B_part2	126189043	126189083	-	IAB01399	CACATGCAAATGCACGTTAAAAGTTTAAAAACCGACGAAG	52.887	37.5	1	0	-5	9K
chr1B_part2	126614192	126614232	+	IAB01400	CCAGTTCTTCCTTCGCCTACCAGAAACAATGATAAAAATG	52.006	40	1	0	13	9K
chr1B_part2	126950326	126950366	+	IAB32410	GAGGTAGTTCTGAGTTTGGAAAGGAAAGGAGTAGTGATAC	51.448	42.5	1	0	3	3K
chr1B_part2	127886865	127886905	+	IAB32413	CGCCCCAGCTCCCGACGGCGGCGTACAGCAGAAATGGCTA	65.03	67.5	1	0	3	3K
chr1B_part2	127886918	127886958	-	IAB32413	GGTTGCTCACCGCTAGGGCCATGTCATGCTCATCGTCAAC	59.926	57.5	1	0	-11	3K
chr1B_part2	128394234	128394274	+	IAB01405	ATTCTCATGAGAGATGAAGCCTCAGTTTTGTGTCATGTGC	53.75	42.5	1	0	26	3K
chr1B_part2	128394308	128394348	-	IAB01405	CTCCATTCTACTGTGACATTTTGTAAACAACTTGACTAGC	50.663	37.5	1	0	-9	3K
chr1B_part2	129259561	129259601	-	IAB16221	TCGCTCTCGGCGCGGCCGTCGTCCTCGCCTTCGCGGCGGC	71.006	80	1	0	-10	16K
chr1B_part2	129802666	129802706	-	IAB16222	TGTTGGAAGGTCACAATTTTGCACGAATTTTAACTTACGG	52.679	37.5	1	0	-22	3K
chr1B_part2	130538628	130538668	+	IAB32417	TATCGTTACTAGTCTTATCTTGATTCGGTGGCTGTAACAC	51.493	40	1	0	8	16K
chr1B_part2	130820852	130820892	+	IAB16226	GAAGCGTGTTCTGGTAGCGGCGTGAATCGCAGGGGTGTGC	62.639	62.5	1	0	15	3K
chr1B_part2	131303831	131303871	-	IAB16229	AGGTCACAGAGCTCCAGCAGGCAGCAGGGCCTACTACACC	61.588	62.5	1	0	-17	16K
chr1B_part2	131582201	131582241	+	IAB01407	AAATCGAATTGTAAATAAACGTCACCAAGCCAGCAAATAG	51.327	35	1	0	12	3K
chr1B_part2	131802157	131802197	+	IAB16232	GGGGAATGAACAACTCAAATAAGAAAAGTGCTCATACCTG	51.797	40	1	0	26	16K
chr1B_part2	132720896	132720936	+	IAB16239	CTGTTATTGTACTTCTACATCAGTCAGTTAACTATCCATT	47.901	32.5	1	0	25	16K
chr1B_part2	133954740	133954780	-	IAB01415	TCCCGAAGTTGCTCTATTTTTATTGCACGGGATAAAGGAG	53.492	42.5	1	0	-20	7K
chr1B_part2	133956828	133956868	+	IAB01416	TGAATTTGTGCAGTGCAATGGCAGGCATTCAGTTTGTGTC	56.509	45	1	0	10	7K
chr1B_part2	134497364	134497404	+	IAB32427	AGAAATTACAGTTTTTGTAAATTTAGTTTGTCACATCTCC	47.38	27.5	1	0	8	16K
chr1B_part2	135151067	135151107	+	IAB32428	GCGTGATGTCAGAGGAGGGTTCTTCAAAGGAATGGACATC	55.862	50	1	0	6	16K
chr1B_part2	135545056	135545096	-	IAB32429	CCGCCTTGCCCATGAGCGAGGCGAAGATGAGGGGCAGGCC	65.381	70	1	0	-2	16K
chr1B_part2	137143706	137143746	+	IAB32433	TGAACGGAGAACTACTGAGGCATGTCGAAGAGGATGTGAG	56.006	50	1	0	8	9K
chr1B_part2	137148328	137148368	-	IAB16242	ACTCTGGCGACAGACAGCGTCCGGACTGTGGGACTATGAT	60.129	57.5	1	0	-15	7K
chr1B_part2	137967622	137967662	+	IAB32435	CGGTGCATGAGTTGGGCCTGAATGAATGAATGAATGTACC	55.634	47.5	1	0	12	7K
chr1B_part2	138955268	138955308	+	IAB01421	CCGTCGTTGACGAGCGCGTTGTACGACGGGTCCTGGTTGG	63.31	65	1	0	9	3K
chr1B_part2	139192212	139192252	+	IAB32443	CGCCAGAAATAAATGACACATAGGCATCACTAGGGGCTTC	54.931	47.5	1	0	12	3K
chr1B_part2	139192280	139192320	-	IAB32443	CGAGAGCAATTGCAAAGGCGTTCCCGCAGATGAAATGCAC	59.057	52.5	1	0	-17	3K
chr1B_part2	139192692	139192732	+	IAB32444	CAAAGATACCTGAGACGGTGAGCACACGCATGAATCGTAG	56.178	50	1	0	20	9K
chr1B_part2	139192758	139192798	-	IAB32444	GGGTCTTTGACCCCTTCTGAGTTGGCCATGAAGATTGGAC	56.929	52.5	1	0	-7	9K
chr1B_part2	139825054	139825094	-	IAB16244	TACACCTTCAGTTTCTTCATCTCACTCCCCTATGAATTTG	51.531	40	1	0	-25	16K
chr1B_part2	140281804	140281844	+	IAB01422	GAATGCTCATCTAGGAACCATGAATGCTCATCTAGGAACC	53.123	45	1	0	18	7K
chr1B_part2	141261654	141261694	+	IAB01423	ATGTATCGAGCAGCTCCGTGTGCTCTTGAGTCAGAACGTC	57.861	52.5	1	0	8	3K
chr1B_part2	141261705	141261745	-	IAB01423	GTTGTCTTATTTGCCAGAACCGCTCAGGGGGAGGAGATCG	57.964	55	1	0	-4	3K
chr1B_part2	142693688	142693728	+	IAB16246	GAGTAATTCAACTTGGTGGAAACATTTAGTCATTTATCTG	48.422	32.5	1	0	26	16K
chr1B_part2	142693799	142693839	-	IAB16247	TCAATCTTATACTGGTTTTGAAGAGTTTTATGGTACACTC	48.434	32.5	1	0	-3	16K
chr1B_part2	143696314	143696354	+	IAB16248	GAGCATATACCGGAGTACCGGGAGGTTGCCGGAACCATTG	58.927	57.5	1	0	3	7K
chr1B_part2	143827334	143827374	+	IAB32450	ATGTCCCAGGAATTGAGCACCCAAACATTGATCTGAACTC	54.696	45	1	0	13	9K
chr1B_part2	144367799	144367839	+	IAB01429	ATATTTGCTATAATAGTCCAAATGCCGCAGACAATATTAC	49.042	32.5	1	0	26	16K
chr1B_part2	144487631	144487671	+	IAB01430	ACAGGCACTTCAGCAAGCTTCATTTCAGCTTCAAGAGTTC	55.464	45	1	0	19	9K
chr1B_part2	144674977	144675017	+	IAB32454	CTTGGGTATTGGTCTTTCTGACTATGTTTTCGGTGCCATC	53.932	45	1	0	6	3K
chr1B_part2	145138530	145138570	-	IAB32457	GTTGATTACTCGACCAGATAAGAGATATAGATCGACATGG	50.181	40	1	0	-23	16K
chr1B_part2	145265717	145265757	+	IAB32458	GCTCGTGGCCCGCGTTTTCTCCTTCCCGGGGCCCGTCGTG	66.681	72.5	1	0	13	16K
chr1B_part2	145440484	145440524	+	IAB01431	AGTGGCTCAGGTTGTAGCAGCGGATCCACACGTTAATGAC	58.077	52.5	1	0	3	3K
chr1B_part2	146617989	146618029	+	IAB32463	AATCCTTGAAGAGCGTGAACCTTTTCCACTGCGGTTTTGG	56.769	47.5	1	0	16	3K
chr1B_part2	147221567	147221607	+	IAB16252	CAGGCCCAAGCCCAGTCCATGGGCAAACCCGTCGGGCCTA	64.718	67.5	1	0	18	16K
chr1B_part2	148320281	148320321	-	IAB16253	TGATCTGTTTGATATGAAGCGAAATGGTGTGATCGAATTT	51.577	35	1	0	-11	3K
chr1B_part2	148553953	148553993	+	IAB32467	TGCTGAATCAGTTTGGGTACTTAAAGAGAATTCGTCGTGA	53.093	40	1	0	21	3K
chr1B_part2	148941269	148941309	-	IAB16255	GTGTCAAGCACATATATCTTCTCTTCATTCTCATTCATGG	50.196	37.5	1	0	-24	16K
chr1B_part2	149254736	149254776	-	IAB16259	CCAGCGGCGGGAGAGGGATGTGGTGCGCATGGCGGAGTCG	66.487	72.5	1	0	-2	16K
chr1B_part2	149255729	149255769	+	IAB16262	TCATTTCATACATTTTCCAATGAATTAATCCTTGTTTTAC	46.384	25	1	0	9	16K
chr1B_part2	149434882	149434922	-	IAB16273	TGTTGACATCATAAATTCCACACATACTTGCATCAACCAC	51.952	37.5	1	0	-26	9K
chr1B_part2	149510531	149510571	+	IAB32468	GTATTTGTATACAAGCGACATCGTGCCGGATCGTATCTAT	53.217	42.5	1	0	10	9K
chr1B_part2	149510584	149510624	-	IAB32468	ATTGTGTAGTTGTTGTGACGGATGAAGGGGCCACTGTTGT	56.832	47.5	1	0	-4	9K
chr1B_part2	149513038	149513078	+	IAB01434	TACTGTTATTTTTGCATTTTGAAACTGACAAAATTGATTA	46.739	22.5	1	0	19	9K
chr1B_part2	149513113	149513153	-	IAB01434	AGTGCGATTCGTAGCCTTTCTGTCCATGCTAGACGTGATG	56.865	50	1	0	-17	9K
chr1B_part2	149766312	149766352	+	IAB16274	ATCGACAACAACAAAAGGAAGACCATACTCCAAATTAAAG	50.543	35	1	0	12	16K
chr1B_part2	149766389	149766429	-	IAB16274	CAGGGAGAAACCATAGTGATGTATCCTTAACCTGGAGACA	53.029	45	1	0	-26	16K
chr1B_part2	149766879	149766919	+	IAB16275	TTATGGTCTCTAGTTCATTGTACGTGAATCGATGGTTGTC	51.916	40	1	0	12	9K
chr1B_part2	149768766	149768806	+	IAB16276	GCATTCGATCGACATGGTCCAGCTCCGTCTTCCACGATAA	57.92	52.5	1	0	3	3K
chr1B_part2	149770127	149770167	-	IAB16278	ATACTTCGTACGTGGAGCATCTTGTCGTTGGTGGCATGTG	57.241	50	1	0	-26	16K
chr1B_part2	149773600	149773640	-	IAB16279	AAGTCCATATCTTGCACTCTCTTGTAGGGATCTGTCAAAC	52.642	42.5	1	0	-23	3K
chr1B_part2	149773681	149773721	+	IAB16280	CAAACAAAGGCCAAAGAGATCCAAACTCTAAACATACAAG	51.029	37.5	1	0	20	3K
chr1B_part2	149777925	149777965	-	IAB32470	GGGATCCAGCCTGATCTGACGGGTGCTTCTTCGCGTTGAT	60.198	57.5	1	0	-21	9K
chr1B_part2	150044240	150044280	-	IAB32475	AAAAACTAAAAATATAAGAGATTAGTTACTAACAGAAGTG	43.958	22.5	1	0	-10	16K
chr1B_part2	150046424	150046464	+	IAB32476	TTGTGAAGTTAAACTGACAATGCTTTTCACCCTTTTGTAG	51.057	35	1	0	21	16K
chr1B_part2	150346433	150346473	+	IAB32481	GGAGGCGACGTGGGGCTTCCACGCTCCCTCCCAGCGATGC	66.197	72.5	1	0	22	16K
chr1B_part2	150351185	150351225	-	IAB32482	CGCGACGCCGAGCAGGAGCTCGGGGTTCTGAATGAGCAAA	63.089	62.5	1	0	-7	3K
chr1B_part2	151177586	151177626	-	IAB32485	CGTCGGGCCATTGGCCAACGACGGCAAGAAGAGCGGGTCC	64.671	67.5	1	0	-4	16K
chr1B_part2	151257210	151257250	+	IAB32487	TGACGGGCAGCCGGAGAGCAGCGTCGTTTTCCTCTGCTTC	62.898	62.5	1	0	8	7K
chr1B_part2	151257259	151257299	-	IAB32487	CGACGGCGATCTCCTTGATCTGCTCCGCCGAGTGGTTTCC	61.711	62.5	1	0	-2	7K
chr1B_part2	151371850	151371890	-	IAB16289	GCCGGTGCGCTCCAGGAACCCGTCCGGGAGGAGCGCATCG	67.474	75	1	0	-22	16K
chr1B_part2	152388511	152388551	+	IAB32495	GAGCCGGACCTCGCGGCGCTGCTGCCGGAGGGGTTCCAGG	68.496	77.5	1	0	9	16K
chr1B_part2	152389841	152389881	+	IAB01438	TATTTTCCTATTGTGAGGTTTACCTGTTTCAGAAATGCTC	50.074	35	1	0	25	7K
chr1B_part2	152631059	152631099	-	IAB32496	CTCCCCGTGGTACCCCTCGCCGGCGACGAGAACATTATGC	62.6	65	1	0	-2	16K
chr1B_part2	152631287	152631327	-	IAB32497	AACCTCATGAAAGTACGGCGCTGCCGTCTGCAGTGATGGT	60.403	55	1	0	-5	16K
chr1B_part2	152699999	152700039	+	IAB16292	TGATGCCTCTCTTCCACTGATCTTATTGCCTTTGGTTAAG	53.09	42.5	1	0	18	3K
chr1B_part2	152700064	152700104	-	IAB16292	TGGTGAGATCTCCCCGTGGTACCCAGCGTCGTCGCCGCCG	65.435	70	1	0	-8	3K
chr1B_part2	152700299	152700339	-	IAB16293	ATTAGCAAACCTCATGAAAGTACGGCACCACCGTCTTCAC	56.121	47.5	1	0	-11	3K
chr1B_part2	152700465	152700505	+	IAB16294	TAGAAGTCTCTGCTGTTGTGCCAGGCAAGCAGAAAAACCC	57.337	50	1	0	21	3K
chr1B_part2	152700645	152700685	-	IAB16295	CCTGTTCCAGGCAATGGTTGCGCAAGTTTAGCGGCCTTCC	60.708	57.5	1	0	-18	3K
chr1B_part2	152719198	152719238	+	IAB32500	CATAAAAAACTTAGGATACCTCAGAACGATATTCACGGTG	50.209	37.5	1	0	21	3K
chr1B_part2	152792605	152792645	+	IAB32501	CCCCGGCGGGCCACCCAGGTCCGCCGCAGCGTCACACGTT	69.843	77.5	1	0	22	7K
chr1B_part2	152792687	152792727	-	IAB32501	ACGACGAGCTGTTCCATCACTTCAACTATCTACAGTCTTC	53.967	45	1	0	-21	7K
chr1B_part2	155170757	155170797	-	IAB01443	AACAAAAATGCAGGCGCGTGTGTTCCTGTGACTGATTAAA	55.894	42.5	1	0	-20	16K
chr1B_part2	158161089	158161129	+	IAB16304	GCACGGGAAGTTACAGACAATTCATACCCCATGGAAACTC	54.96	47.5	1	0	2	9K
chr1B_part2	158475799	158475839	+	IAB32513	GAGAGAGAGAGGAGAGATCGAGGTAGGAAGGGGGAGAGAG	56.169	57.5	1	0	22	7K
chr1B_part2	158833332	158833372	+	IAB01445	GATGAACGAGGGATTCGACCACATGTCAGTCAGCGCCGTC	59.659	57.5	1	0	21	16K
chr1B_part2	161538958	161538998	+	IAB16306	TTCTGAATTTTAGCCTGACCAAACTGTCGACATGTACAGC	53.886	42.5	1	0	17	7K
chr1B_part2	161883691	161883731	+	IAB32516	GAGGTACTGCTAAATAAGTTTGTTGGCATTGTTTGTTTTG	50.786	35	1	0	22	3K
chr1B_part2	161883755	161883795	-	IAB32516	GTACGTGTTGAGGCAATCAGTTCACCGAAATTCAGGATAG	54.029	45	1	0	-3	3K
chr1B_part2	163503761	163503801	+	IAB32520	TGATAATTGCTTAACATTGCATGCTAATTATTTTATTTTC	45.847	22.5	1	0	12	16K
chr1B_part2	163503817	163503857	-	IAB32520	TCCCTACCTAATATTAAAGGGATAAGTGTTTCTCCAAGAC	49.541	37.5	1	0	-5	16K
chr1B_part2	163929637	163929677	-	IAB32521	AACTGGTTTAAACCTGTGGATTATGCCGGACATGTGGTGC	56.364	47.5	1	0	-2	3K
chr1B_part2	164373319	164373359	-	IAB32522	GCGCCCCCGTCAACGGCCGGGTCTCCCGCATGTCCTTCAG	66.449	72.5	1	0	-17	16K
chr1B_part2	164426855	164426895	+	IAB01448	TGGCAAGCCTTTTAACAAATTAATATAGCAAAGAATCAAG	48.827	30	1	0	3	16K
chr1B_part2	164427437	164427477	+	IAB16310	TAGGCTAGGCCCCTAGCCGTGCCTAGAGCGATCTTGAACC	60.094	60	1	0	10	16K
chr1B_part2	165033222	165033262	-	IAB16312	GCCGAGCACTCATCCTCTTCTTCACTGGAAGCGCAGGTCT	59.992	57.5	1	0	-19	16K
chr1B_part2	165842270	165842310	-	IAB01450	CGCTTGGTTCTACTGGTCTCAACAATGAAACAAGCTTAGG	54.215	45	1	0	-5	9K
chr1B_part2	166864210	166864250	-	IAB01451	CTCCGCCGCGCTCAGCGCCACGCCGGCGATCGCCGCCGAC	71.812	82.5	1	0	-2	16K
chr1B_part2	167470089	167470129	+	IAB16314	GAGGGACCATCACAGGCAGCTGTGTCGTCGTATAGTGTAG	57.435	55	1	0	10	7K
chr1B_part2	167470145	167470185	-	IAB16314	CTCCGGCTCGATCCAGCCGCCGCTCGGTGAGTTCCTTACG	63.749	67.5	1	0	-7	7K
chr1B_part2	168708898	168708938	+	IAB01453	ACACACTTCCACGGACGAACTCAACCTAACAAGGACAGAC	56.599	50	1	0	8	7K
chr1B_part2	170140180	170140220	-	IAB01454	GTGCACATGCTGCGTTATGTGTAGATATGGATGAGGAAAA	53.88	42.5	1	0	-5	7K
chr1B_part2	171292086	171292126	+	IAB01455	CTGTACATTAATCGAACAGGCAGTACTTGATAATGGGAAG	51.211	40	1	0	25	16K
chr1B_part2	171292167	171292207	-	IAB01455	GAGTGTAGAGATGGCATGCGCGAAGTTCTTGTAAGTTTTC	54.517	45	1	0	-17	16K
chr1B_part2	173764925	173764965	-	IAB16317	CTCCCAAGTGGAGTACCAACGGGCACAATGAGTCTCCTAA	57.067	52.5	1	0	-11	16K
chr1B_part2	175572964	175573004	+	IAB32543	ATGAGTTACTTATAATCCATGTTTTACTTTGGTGTAAATG	46.672	27.5	1	0	24	9K
chr1B_part2	175573035	175573075	-	IAB32543	AAGCTTCTGAAGCTTCAAAAATATGCCGTGCTAAAAGAAC	52.598	37.5	1	0	-8	9K
chr1B_part2	175735436	175735476	+	IAB01459	AGTGGACTAGATTTCATTATATGGCGCTGTTCGGTCATTC	53.31	42.5	1	0	8	9K
chr1B_part2	175735490	175735530	-	IAB01459	CTCCTCCACTAGCATAGCCAACTGTTTACAATGAGCAAAT	53.435	42.5	1	0	-7	9K
chr1B_part2	175997708	175997748	-	IAB32548	AGTCTGTCAGGCACATGGATGTCACATTCGGCAGCGAGCA	60.266	55	1	0	-6	16K
chr1B_part2	175998926	175998966	-	IAB32550	AAATGTCGCGCTATTCCTGCCGAGCAGCAATATTTTGTCC	57.04	47.5	1	0	-8	3K
chr1B_part2	176405729	176405769	+	IAB16322	ACTTCAGAACCTTCTGAACAGCGTCGCTCGGCTGGGCTTC	60.537	57.5	1	0	5	9K
chr1B_part2	177012257	177012297	-	IAB32557	AATTCGCAATTGTGCGGACCTGTTGCCGAGGATCTGATGG	58.867	52.5	1	0	-8	3K
chr1B_part2	179977551	179977591	+	IAB16325	CAAGAAACTAAACCCTTCAAAAACTGATCGCTGCCAGTGC	55.091	45	1	0	21	3K
chr1B_part2	179977619	179977659	-	IAB16325	TGACGTAGAGCACAGCAGCAGCTTCCTCACCGCAGGAGAT	60.712	57.5	1	0	-8	3K
chr1B_part2	180376963	180377003	+	IAB32562	GTGGCTCGGCTCCGTCCTTCCCCTTCTTCTATCCTTGCAC	60.026	60	1	0	20	9K
chr1B_part2	180916661	180916701	+	IAB16327	ATTTTCTTGTTGGTTCCCAAGTAGGAGGGATGGGGGCTTC	56.388	50	1	0	25	9K
chr1B_part2	180916741	180916781	-	IAB16327	ACAACACCGAGTCAGCAACCAACAAGCACACGGCCACGAC	61.445	57.5	1	0	-16	9K
chr1B_part2	182338988	182339028	+	IAB32564	CTTGCTTTCCAGTTCGGGGCTGTGTCCACGTCAGTGATCC	59.652	57.5	1	0	19	7K
chr1B_part2	182339056	182339096	-	IAB32564	GCGGGGTGGGTGTTCGATTTTATAGGGGAGGAGAGGTGAG	58.394	57.5	1	0	-10	7K
chr1B_part2	183646083	183646123	+	IAB32566	ACAAATCCAATGTACGATATTCAAAACGTTATTAATGTTG	47.807	27.5	1	0	15	9K
chr1B_part2	183646141	183646181	-	IAB32566	CGGCGCACAGGTCACCTTCTTCATCGCACTCTTCCTCTAC	59.318	57.5	1	0	-4	9K
chr1B_part2	183646335	183646375	+	IAB16334	GCCCGACGGCAAAGAAGAAGACGGGGCCCTCGCGGAGGCC	66.451	72.5	1	0	21	9K
chr1B_part2	183646352	183646392	+	IAB16335	AAGACGGGGCCCTCGCGGAGGCCCATCTTGGCGCCCAGCA	67.99	72.5	1	0	21	16K
chr1B_part2	183646501	183646541	-	IAB16336	CCCCGCCGCATGGTACGCTCTCATGGCGCCCATCTTCTGC	64.518	67.5	1	0	-19	9K
chr1B_part2	183646511	183646551	+	IAB16337	GGCGCCATGAGAGCGTACCATGCGGCGGGGTGGATCTTGG	64.362	67.5	1	0	25	9K
chr1B_part2	183646580	183646620	-	IAB16337	GCGCCAACTTCTTCTTCGCACCCTGGATCGCATGCCTCTT	61.048	57.5	1	0	-5	9K
chr1B_part2	183980443	183980483	+	IAB16338	GCCCCTCTCGTCCGCGCGGCGTCGACGACGGCCACCCTGG	69.665	80	1	0	15	16K
chr1B_part2	183987915	183987955	-	IAB32568	TTTCACCAAATAGCTTCTTTGCCGCAGCATCGTGGAGAGC	57.952	50	1	0	-19	9K
chr1B_part2	184166194	184166234	-	IAB01468	CGGTGCGGAGCTTCGCCGGTGGCAGCGTCGGTGCGCGTAG	68.306	75	1	0	-7	16K
chr1B_part2	185367998	185368038	+	IAB32572	ACTGCCGGAGCTGGGGGACGACGAGACAGAAAAGTTACAC	59.924	57.5	1	0	10	3K
chr1B_part2	185786113	185786153	-	IAB16339	GTCATCATCACATTTGTCCTTCTCATGGCCTGCCTTCTTG	55.272	47.5	1	0	-10	3K
chr1B_part2	186161127	186161167	-	IAB32573	GTGGCCGAGGAAGAGGATGACGAGGAGGCGGTGCCGGTAG	63.16	67.5	1	0	-6	16K
chr1B_part2	186362924	186362964	-	IAB01470	TAGGGGACGACGCCGCCGAGGCGAGGAAGGCGCGCTTGTA	66.596	70	1	0	-4	16K
chr1B_part2	186539482	186539522	+	IAB16340	TTGAAATTACTACATTCCCCAACAGAACAGCGCCATGAAG	54.022	42.5	1	0	25	7K
chr1B_part2	186851507	186851547	+	IAB32574	GTGACTCCACAGCTGGACTCACAAATCTACCATACTCATC	54.096	47.5	1	0	24	3K
chr1B_part2	186851575	186851615	-	IAB32574	CCAGGCAGCAGAACGCGCTCATCTTGCGTAGTTCCGCATC	61.566	60	1	0	-5	3K
chr1B_part2	187350645	187350685	-	IAB01471	AAGGAGGAAGTAGAGTTATCAACAATGATCAACTATGAGG	49.936	37.5	1	0	-13	7K
chr1B_part2	187523904	187523944	-	IAB32577	CGAGCTCGAGGCTGTCAACATACGCGGCCACCAGGTCCTC	62.691	65	1	0	-2	7K
chr1B_part2	187524228	187524268	+	IAB32578	CCATGCTTTTCTTGCTCTCGTACGCAAGATGATGCTTCTG	55.871	47.5	1	0	9	3K
chr1B_part2	187524284	187524324	-	IAB32578	ACTAGCAGTAGCAGAGTTGGTTGTGTAGTGTAGGCTATTG	53.729	45	1	0	-8	3K
chr1B_part2	187524380	187524420	-	IAB32579	ACTTAGGGAGTGTATGTCATTTATTACTGACTTGATTTTG	48.453	32.5	1	0	-26	9K
chr1B_part2	187525196	187525236	-	IAB01473	TTTCTGGTTTCGCCACTCGCGATTGTGAAGAACTTCATTC	55.723	45	1	0	-10	7K
chr1B_part2	187928983	187929023	+	IAB32581	CGTCTGCTTCATGGTCGTGGCTCTCGCGGTGGCGCTGCTG	64.808	67.5	1	0	2	16K
chr1B_part2	187968543	187968583	-	IAB01475	GGTGGTGACATTTGGAAGCTCCGACCATTGATCTCTACAC	55.867	50	1	0	-12	3K
chr1B_part2	188004924	188004964	+	IAB32583	CTTTTGTTTAACGAAACAAAATCCTTCCCTGTGCTTGACG	53.17	40	1	0	15	16K
chr1B_part2	189226940	189226980	-	IAB16341	ATAGTATTGCACATGCATCGCTTGCTGAAGGACTATCTTG	53.777	42.5	1	0	-6	3K
chr1B_part2	189311115	189311155	+	IAB32587	AAGCGCCCGGTGCGGAACCTACAGCGGAGGACCGGGAACC	65.853	70	1	0	8	16K
chr1B_part2	189794491	189794531	-	IAB01480	AATGATGTCCTGATGTTTACGCGGAACAAACTAGGGTATG	53.513	42.5	1	0	-13	3K
chr1B_part2	189882503	189882543	+	IAB32588	CGGACATTCCACCTGCTCCTCTGACCGGACGGCAGTCTCC	62.076	65	1	0	20	3K
chr1B_part2	189882564	189882604	-	IAB32588	CAAGCGCCTGCTCCATGACACCGCAAACCCTCATGTTCAC	60.57	57.5	1	0	-2	3K
chr1B_part2	189883281	189883321	-	IAB16342	ACTTTTTTTGTTCTGGAATTTTGCAGGCATGGCTTCATCG	54.3	40	1	0	-2	3K
chr1B_part2	189884150	189884190	+	IAB32589	AAGCCTGCAAACGGAAAGTGTTTTTGATACTACTGTCTTG	53.235	40	1	0	19	3K
chr1B_part2	190393192	190393232	+	IAB32593	TACATGAAAGATTCTATGCTCCTGAGAGAAGCTGCAGAAG	52.748	42.5	1	0	24	3K
chr1B_part2	190393259	190393299	-	IAB32593	TCAGTTGCCAATGTACGTTCATGAGCTTCATCCACAATAA	53.562	40	1	0	-4	3K
chr1B_part2	190542822	190542862	-	IAB32595	TCATGCAGAACACATTCGAACGTCAAGCTGGCATCTTTTG	56.027	45	1	0	-7	16K
chr1B_part2	190543501	190543541	+	IAB32599	TGACCATATGCAGCTGGCTGTTCCCCGGAATTCTTCAAAC	57.295	50	1	0	8	3K
chr1B_part2	190934362	190934402	+	IAB32604	TTTGCACTGAGATCGAAGTATCTACACCACCTGAGGTATC	53.482	45	1	0	25	3K
chr1B_part2	191541862	191541902	+	IAB01484	AGATGGTTTATTCGAGTGTCACCACTAATGAATTATAACG	49.852	35	1	0	9	16K
chr1B_part2	191542326	191542366	+	IAB32608	CGCCACGATCCTGCTGGTGTCTCCGCGGCAGGCGGCGAAG	66.844	72.5	1	0	17	16K
chr1B_part2	191542986	191543026	+	IAB16344	CACCGCGGGGCCCACGTCCACGACGTGCCGTAGCATGTCG	66.787	72.5	1	0	13	16K
chr1B_part2	191543075	191543115	-	IAB16345	GACGACGGCGCCTCCTCGGGCGGCGTCCTATTCGAGTACC	64.637	70	1	0	-6	16K
chr1B_part2	192021495	192021535	+	IAB32610	CATTTCGGAAACTGGAACATTCAATTCCCACTCTGAGTCC	54.032	45	1	0	4	16K
chr1B_part2	192021928	192021968	-	IAB01486	CTTCCACAACATCTGTTTCGTCCTCCTCCATGTTGTCATC	54.947	47.5	1	0	-17	3K
chr1B_part2	192103124	192103164	-	IAB32612	GGAGGCTGTCTGTTGGCGGAGGACCAGTGCGGACTCCAAA	62.263	62.5	1	0	-5	16K
chr1B_part2	192103203	192103243	-	IAB32613	TACGGATCAAAGCCAAGCCCTTCATCAAGGTCGAACAGTG	57.001	50	1	0	-9	3K
chr1B_part2	192104136	192104176	+	IAB16347	GCCCGATGCGCCAAAGCATATTAGAAAACTAGAAACATAC	53.561	42.5	1	0	19	3K
chr1B_part2	192111872	192111912	+	IAB01488	ATTTTCATGAGCGGACACTTCTAAAATAATGGCATTACTT	50.283	32.5	1	0	21	16K
chr1B_part2	192111952	192111992	-	IAB01488	AGGGAAGTATGTGGATCTAAAGGAGGGCGTCCAAAGTTTC	54.994	47.5	1	0	-20	16K
chr1B_part2	192202882	192202922	+	IAB32616	TGATCTGGAGTTGCTCTCGCAGCTTACAGCGAGCAATGAT	57.835	50	1	0	9	3K
chr1B_part2	192203442	192203482	+	IAB32618	AAACCTAGCAGCTTAGGTGAAATTCTCAAAGATGGGAGAG	52.904	42.5	1	0	26	16K
chr1B_part2	192479973	192480013	-	IAB32619	AGAATCTGCAAATTTCTCATCCCTGCGGGACCTGATGTTA	55.166	45	1	0	-17	16K
chr1B_part2	192480425	192480465	+	IAB32620	AGTCTAGAGAAGGGCAGGATTCCAATTGAACCCATGAAAG	53.919	45	1	0	2	3K
chr1B_part2	192498713	192498753	+	IAB32622	TTAACTTTGTCAAATGTAGGAGGACCTCTTGCGACGGAAC	54.598	45	1	0	21	7K
chr1B_part2	193109284	193109324	+	IAB16350	CCTCCTCCTCCCACCAAGAAGAACTCCATGAACAAGCAGA	57.012	52.5	1	0	2	3K
chr1B_part2	193109343	193109383	-	IAB16350	GGACGGTGATTTGGTCGGCATGCTGGTCGTAGTGGTCTTC	59.587	57.5	1	0	-18	3K
chr1B_part2	193109494	193109534	-	IAB01490	TCTCCGCCTCCTCCCATTCCTCTCCTTCCTCCGGCGAACC	62.25	65	1	0	-2	7K
chr1B_part2	193247007	193247047	-	IAB16352	CGCCCTCAGGTCCTACTCCTGCCCGGTCCTGGAGCCAATG	62.999	67.5	1	0	-11	16K
chr1B_part2	193294818	193294858	+	IAB32627	GCTCAGCAGGGTGCTCCTAAGAGTTACCTTGGCAAGTTTA	56.486	50	1	0	15	7K
chr1B_part2	193294884	193294924	-	IAB32627	GATGCTTGAGAGTCTAAGCATCAGGGGAATCAGTCTAAAT	52.558	42.5	1	0	-12	7K
chr1B_part2	194373482	194373522	+	IAB16353	GGTAGCTTCGCTCCTTGACCCTTTAAATGCTTGACACTTC	55.268	47.5	1	0	24	16K
chr1B_part2	194399278	194399318	+	IAB32640	CGCGAACGCCACTGAGAAGTGCGTATTTGGTGGCAAGGAC	60.599	57.5	1	0	25	9K
chr1B_part2	195125652	195125692	-	IAB32643	CCCAAAGCCTATTGTCTTACATGGGTAATGCTTGAGCAAC	54.227	45	1	0	-3	16K
chr1B_part2	195592920	195592960	-	IAB32644	CTTCACCGTGTTTGTGCTCTTGCAGGATGTGGAGGATGAT	57.133	50	1	0	-22	16K
chr1B_part2	195844862	195844902	-	IAB32649	TCGGCCCGACAGGTTGACGAAGCGGAGCTCGTTATTCCAG	61.348	60	1	0	-3	16K
chr1B_part2	196409486	196409526	-	IAB32651	AAGAGATGCAACCCTACTAAACGGGACAGAACCACAAATC	54.409	45	1	0	-22	3K
chr1B_part2	198005904	198005944	-	IAB32652	GTCCAACCGCGACCGCGGCCTTACCACGGAGGCGGACTAT	64.724	67.5	1	0	-22	16K
chr1B_part2	198006503	198006543	+	IAB16358	TCCTCACCGCCAGACCACCACAGATCGGCGTTGCCACCGC	65.079	67.5	1	0	21	9K
chr1B_part2	198033140	198033180	+	IAB32653	ACTTGGTAGCAGGAGGTACATGGCGCTGGATCTCACATTC	57.5	52.5	1	0	22	16K
chr1B_part2	198033372	198033412	+	IAB32654	CGACGATCGTCTGGCAGGTGAGCCTCCACGACTCCGGTTT	62.195	62.5	1	0	26	7K
chr1B_part2	198033445	198033485	-	IAB32654	ATGATTCTGAATGGTTCACAAGCAGAGGATCTGCCAATTA	53.061	40	1	0	-8	7K
chr1B_part2	198775277	198775317	-	IAB32656	CGATCCGGATAGGGCACTCACGTCGGAAATGGAGATGATG	57.847	55	1	0	-11	16K
chr1B_part2	198873203	198873243	-	IAB01496	CCTCGGGCGTGTCGAAGACGTGGTGTAGCGCCACCGTGAG	64.057	67.5	1	0	-15	16K
chr1B_part2	199096897	199096937	+	IAB32661	CTCATTGGCGGCTGTAGGTCAGGGAAGAAGATAGCCATTG	56.817	52.5	1	0	21	16K
chr1B_part2	199315212	199315252	+	IAB32662	GCTCCAAAGACTTCATCAACAACTACCTGGCCCCCATCCT	57.501	52.5	1	0	6	9K
chr1B_part2	200353131	200353171	+	IAB32664	GAAAACAAATAAGATGTGTGCTAGGAGAAAGTTGAATAAC	48.753	32.5	1	0	14	9K
chr1B_part2	200692985	200693025	+	IAB32665	TGTTCTCTTCAAGTGCAGAGATAGGATTCTGGTAGGCACA	54.36	45	1	0	7	16K
chr1B_part2	200693419	200693459	+	IAB32668	CAAGCGAGGCGGATATCGATCTCTTGGAAATGGTCAGCAG	57.24	52.5	1	0	5	3K
chr1B_part2	200695017	200695057	+	IAB32669	AGCTCAGGGCGTCGTCCCCATGGGAGCCACCCAGCTCACC	65.326	70	1	0	17	16K
chr1B_part2	200695469	200695509	+	IAB32671	CCTGGAGGCCGTGCTTCCTGCAGTCGACGTCGTACGCGTC	64.08	67.5	1	0	7	16K
chr1B_part2	200696149	200696189	+	IAB32672	GCAGGTGGGTCATCCTTGTAATATCTGAGCTTAAGCTCCT	54.783	47.5	1	0	21	16K
chr1B_part2	200696228	200696268	-	IAB32672	TTTTCCTGTACAGGTAATGCACATGGTTTGGGATTGGAAG	53.749	42.5	1	0	-19	16K
chr1B_part2	200723022	200723062	+	IAB32674	ACAGGCCCATGACGCCGGTGTGCCGGCGGTCGCTGCTGAG	67.696	72.5	1	0	18	16K
chr1B_part2	200723344	200723384	+	IAB32675	GGTGCCCGATCGACGCCGAGCACGATGTCGCCTCCACGAG	65.298	70	1	0	4	9K
chr1B_part2	200723391	200723431	-	IAB32675	AGCCCACAATGAGTGTATCCATGTCAAGGCTGCTAGAGTG	56.417	50	1	0	-4	9K
chr1B_part2	200723697	200723737	+	IAB32676	ATATTTCGCATATATACCTTGCAAGAACCCTGGGCAGTTC	53.389	42.5	1	0	3	16K
chr1B_part2	200723744	200723784	-	IAB32676	GGTCAGTATCTACGTAATTGATGTCATTGATACCGCTCTG	52.095	42.5	1	0	-5	16K
chr1B_part2	200723978	200724018	+	IAB01498	GGTGCACCCAGGCTTGTCGATAACTCCCCTTGTGTCGATG	59.411	57.5	1	0	19	3K
chr1B_part2	200724062	200724102	-	IAB01498	CCCTGATCGTTATGGCATAGAGACCGGCAATCCGGAGAAG	57.658	55	1	0	-26	3K
chr1B_part2	200724191	200724231	+	IAB16361	TATCCCCTTCCGCGCGCCATGGCCCTTCTTCAAAGCATAG	60.541	57.5	1	0	7	9K
chr1B_part2	200724261	200724301	-	IAB16361	TAGTCGACGAGAACGGCATCCCCGTTCCACTCCACGAGAC	60.605	60	1	0	-24	9K
chr1B_part2	201353411	201353451	+	IAB32678	AGTTCTTTTTGGAAGCTTTTGCTTTAGACCCGGCGATACG	55.557	45	1	0	26	9K
chr1B_part2	201353487	201353527	-	IAB32678	TCGTCCAAGAGGCGCTGCACGGAACCGGATTTAGCTTTGG	60.876	57.5	1	0	-11	9K
chr1B_part2	201437839	201437879	-	IAB32679	AGCGATTTTCTTTTAACTTTTTGGCAGGCTCTTCTTCTAT	51.552	35	1	0	-22	16K
chr1B_part2	201891260	201891300	+	IAB32687	AGGCTGACCTACCTGGCAGTCGTGCACTGCCAGAGTCTCA	61.375	60	1	0	19	16K
chr1B_part2	202482480	202482520	-	IAB32692	TTACTGGAGAAGATGAGGAAGCACAGGTGTGTGGCACAAT	56.258	47.5	1	0	-8	16K
chr1B_part2	202799360	202799400	+	IAB32693	CTGGTGACCCTGGAAGGGCAGGAGCACGATTTCGACACTG	60.403	60	1	0	4	16K
chr1B_part2	202799427	202799467	-	IAB32693	CCCAGGTGGCACGAGTTGGGCAGCTCCACGCTGGCGTCTC	65.373	70	1	0	-24	16K
chr1B_part2	202799640	202799680	-	IAB32694	CCTATCTTAATGAAACTGGACTAACGACGAAAGGACAATC	51.213	40	1	0	-18	3K
chr1B_part2	202813949	202813989	+	IAB01500	ATTTGTGTTTTTATATATATTTTTTCCACCACTTAAAATC	44.113	20	1	0	19	9K
chr1B_part2	202814031	202814071	-	IAB01500	AGAAGTTGAAGGATCTTATCCAAGCCTGTGTTCCCAAATG	53.318	42.5	1	0	-24	9K
chr1B_part2	202830432	202830472	-	IAB32695	TGGACAGCAAAATTATTATAGCAAGAGATTCAGTTTGAAG	49.284	32.5	1	0	-10	16K
chr1B_part2	202909320	202909360	+	IAB32696	TAAGGAACTTCCAGGTTGAACAGCTATTTCTTCTCTTTTA	50.199	35	1	0	15	16K
chr1B_part2	204381485	204381525	-	IAB32702	CACATGCTGTATCTGCTGTTGAAAATGAGGACAATGCAAC	53.997	42.5	1	0	-17	9K
chr1B_part2	204381794	204381834	+	IAB32703	ATAACACTTGATTGATCCAACTTGTTAGGTGAAGACATGC	51.472	37.5	1	0	12	3K
chr1B_part2	204381861	204381901	-	IAB32703	TCTGATACTAATGAAGAAGCTTTACTGAGTCAGCCTGGTG	52.526	42.5	1	0	-16	3K
chr1B_part2	205187951	205187991	-	IAB16370	CGACCATCCACGGCGTGCCGGCCACCCTCACGGACACTCT	65.823	70	1	0	-26	16K
chr1B_part2	206793324	206793364	-	IAB16375	ACAGTCTGTGGCTGAGGGTTCTGGGCCTGCGGCTGCATAG	62.337	62.5	1	0	-2	3K
chr1B_part2	206799181	206799221	-	IAB32711	CGGCGGTGTCAGCAGAAGGATAGAGAGGGAGATGGAGCTG	59.511	60	1	0	-20	3K
chr1B_part2	206988020	206988060	-	IAB32713	AACGCAGTGAAAAATCACTCCTTGTGGGAGCCGAATTGTG	56.813	47.5	1	0	-16	9K
chr1B_part2	207174768	207174808	-	IAB32717	GGTGGACTTTAGGGGCGCCGATTTCGCGTTCCTGCCTTTC	61.348	60	1	0	-5	16K
chr1B_part2	207185441	207185481	+	IAB32719	TTTATATATTGACTAAACTCCGGGAATAGGTATGCGAAGG	50.129	37.5	1	0	13	16K
chr1B_part2	207185814	207185854	-	IAB32721	AGTGCCAGGAACCGTGCCAAGTGCAGGGATATGATGTGTC	59.232	55	1	0	-3	3K
chr1B_part2	207447340	207447380	-	IAB01503	TCCTAAGTTATTTGTAGCCGGTCTTTGTGTTGTCAGTTAC	52.198	40	1	0	-19	7K
chr1B_part2	207447665	207447705	-	IAB32723	AAGGGAAACTTTACAAGTCAGTCACCCGCTTCATTTTGTC	54.06	42.5	1	0	-19	7K
chr1B_part2	208422767	208422807	-	IAB01504	CAGGCAATTCATCGAACACCTTCCGCGCGAGACCAATGAG	59.222	55	1	0	-13	9K
chr1B_part2	210609649	210609689	+	IAB32727	CGGAGCGGCCGGGCCCGACGCCCGCAGCTCCTCGATCTCC	69.398	80	1	0	3	7K
chr1B_part2	210609700	210609740	-	IAB32727	CCCGGCGGTCCTGCAACCGGCGAAGATCGTCTGCGACACC	65.538	70	1	0	-9	7K
chr1B_part2	213164187	213164227	-	IAB32731	GTTTCTACAGTGGTAAGATTTCAACATTCAACCAGAAAGG	50.713	37.5	1	0	-13	16K
chr1B_part2	213581905	213581945	-	IAB16381	GTGCTCAGAAGTTATGCGCAGGCGTCTGTAGGTGTAAAAT	56.212	47.5	1	0	-2	16K
chr1B_part2	213743610	213743650	-	IAB16383	CAGGACTAGCTTACTGATATGCAGCTCTTCCGAGTCCTTC	54.938	50	1	0	-17	16K
chr1B_part2	213744181	213744221	+	IAB16385	GATCACATCTTGTTTTTGGACGATGATGAGAAAAATCGTA	50.741	35	1	0	25	16K
chr1B_part2	213747516	213747556	+	IAB16386	CGTCATTCTTCGCTGATGCTGTTTCTTGTTTGCACTGTAG	55.082	45	1	0	23	3K
chr1B_part2	213855034	213855074	-	IAB16402	GTCATTGATATGCATCCATGTGATGTAGGGGTCAGCAAAC	54.026	45	1	0	-14	16K
chr1B_part2	213855109	213855149	-	IAB16403	GTGACCAATGCCAACAAGTGCAGCAACGAGATGTGGTGAG	58.334	52.5	1	0	-22	3K
chr1B_part2	213855218	213855258	+	IAB16404	GATTTTGAAGACATGTCGTTCTACCAGGGCAAGCTGTATG	54.142	45	1	0	3	7K
chr1B_part2	213855394	213855434	-	IAB16407	ACGCGATTCAACCAGGTAGAGCTTCTTTAAGGGCATACTG	55.589	47.5	1	0	-11	3K
chr1B_part2	213855729	213855769	+	IAB01510	GCGTCTATTCCATGAGATCCCGCAGCATCCGTTCCGGTGA	60.13	57.5	1	0	15	7K
chr1B_part2	214205685	214205725	+	IAB32738	GATCGCCATGGCTAGCCGAATAACAATCTCTGTGATAACG	55.105	47.5	1	0	4	3K
chr1B_part2	214205742	214205782	-	IAB32738	CCACGAGCTTGCTCGGCAGATCATTTCGACGTATATAAAG	55.278	47.5	1	0	-14	3K
chr1B_part2	214515403	214515443	-	IAB16410	GACAGGGGAGAAAAGGAGAACTTCACAATCATTTTACCTC	52.317	42.5	1	0	-14	3K
chr1B_part2	214806199	214806239	+	IAB32742	ACTAAACTTTGGAAGCAAGCTTGCCGATGAGCTCATTCAG	55.397	45	1	0	17	3K
chr1B_part2	215328843	215328883	+	IAB16411	CGACGCGATGAACAATGGAACCAGGATATCGCTGTAGTCG	57.448	52.5	1	0	20	16K
chr1B_part2	215521080	215521120	+	IAB16412	GTTTTTGTATGGGAGATGCATTTGGAAGGGACAACTTCCT	53.739	42.5	1	0	6	9K
chr1B_part2	217463302	217463342	+	IAB32748	AAATAAAATGCTTGCGTGTTGATTAAGCACCCACACATGC	54.397	40	1	0	19	9K
chr1B_part2	217463383	217463423	-	IAB32748	CTAGGCTGTGACCCGTCACGGTGATGCTGACCTCCTCGTC	60.911	62.5	1	0	-23	9K
chr1B_part2	217937196	217937236	+	IAB32749	CTTCGGTTGTGGCTTCGGGGCAGCGTGCGGTTGCATAGAC	62.779	62.5	1	0	10	3K
chr1B_part2	217937260	217937300	-	IAB32749	CTCCTGATACCAGCGTCGCGAAGGACACAGAAGAGAGCAT	58.595	55	1	0	-15	3K
chr1B_part2	218453028	218453068	+	IAB32750	CCGCCTTGGCCTCCTCGGTGGACTCCTGGGTCGGGGTCGT	66.038	72.5	1	0	2	7K
chr1B_part2	219776442	219776482	-	IAB32752	ACTCACAGGAAAATATATTGGCATGCCTTTCGGGACAAAT	53.523	40	1	0	-15	3K
chr1B_part2	219778250	219778290	-	IAB16416	AGGAAGTGAAACTAAGCTGTTACCTTGGATGACTTTGTAG	51.817	40	1	0	-25	3K
chr1B_part2	219810516	219810556	+	IAB16418	TTCTTACTTCCATGGCTCATTTCTCCCTTGTTTATCTATG	50.539	37.5	1	0	25	3K
chr1B_part2	219810584	219810624	-	IAB16418	CGGTACGGAGGCCATTTGATTTCACAGGCTCATCATCAAC	56.544	50	1	0	-4	3K
chr1B_part2	219994070	219994110	+	IAB32753	CCTCCTCCACGGTAGAGCCCGCAGCAGTGGAAGCCGTGTG	63.665	67.5	1	0	24	9K
chr1B_part2	219994149	219994189	+	IAB32754	CGCCTTTAAGTATTTGTCGGCGATCCCAACGGTATAGAAC	55.178	47.5	1	0	5	7K
chr1B_part2	219994151	219994191	-	IAB32753	AGGTTCTATACCGTTGGGATCGCCGACAAATACTTAAAGG	54.12	45	1	0	-18	9K
chr1B_part2	219994207	219994247	-	IAB32754	GCCAGGTTGGGCCCGATTGGGGCAACAACAATTGCAGCCG	63.336	62.5	1	0	-14	7K
chr1B_part2	220018888	220018928	-	IAB32756	CGGAGGGAGTAGTAAGTAATAACTGATCAATGGAACAAGG	51.56	42.5	1	0	-2	16K
chr1B_part2	221292468	221292508	-	IAB16421	AGTGGATTGTGCTGCCTCCTCTAGTATTTTTGGGTCAGGA	55.659	47.5	1	0	-26	3K
chr1B_part2	221363827	221363867	+	IAB32761	GGTCGCCACAGACCCTCTCTGGCTTCTTCTACTACCAAGC	58.512	57.5	1	0	18	7K
chr1B_part2	221741284	221741324	+	IAB16424	ACGAATTGAAGTAAACAGAAATATATTCACTCGCCACGTA	51.027	35	1	0	2	3K
chr1B_part2	222779482	222779522	+	IAB01520	TTCTTGTTTATTCTCTGAAACATCTGATTTCAATAACCTT	47.565	27.5	1	0	17	16K
chr1B_part2	222796620	222796660	+	IAB32767	GCCGGTGTTTGAATCTACCCTTGTCTAACGGAACAAACAC	55.529	47.5	1	0	22	3K
chr1B_part2	222796640	222796680	+	IAB32768	TTGTCTAACGGAACAAACACATCGCATCCCAGGTGAAACT	55.853	45	1	0	26	16K
chr1B_part2	222796707	222796747	-	IAB32768	TGCTGCAGCAGCTGCCGCTGATTTGTCCAGGGGCATTTCT	62.16	57.5	1	0	-2	16K
chr1B_part2	222840451	222840491	-	IAB32769	CAACGGAAGATCTGCTGCCGCTGTCACTGCGACTTAATCC	58.917	55	1	0	-5	3K
chr1B_part2	223210001	223210041	+	IAB32770	GCGCAGCAGCAGTCGCCTGCTGGCTTCGAGCAGGAGCAGG	65.976	70	1	0	19	16K
chr1B_part2	223285319	223285359	+	IAB16426	GGACGCGGGGCCGCTCAGCGACGGGCTCAGTTGGCGCAAG	68.231	75	1	0	15	16K
chr1B_part2	223433878	223433918	+	IAB16429	GCTCAGGCGTGACCCAAGCTACGATACAATTGTCAAGCTG	57.726	52.5	1	0	4	16K
chr1B_part2	223836402	223836442	-	IAB01523	AATGTTATACTGATCTTCTCTTCCTCTGCTGTCATTATTA	48.428	32.5	1	0	-2	16K
chr1B_part2	224327294	224327334	+	IAB32772	TGAAAAAAATGGCATTCCAGTGACAAGTTGAGTTTTGATG	51.688	35	1	0	15	16K
chr1B_part2	224359601	224359641	-	IAB32773	GTGCGCGCGCTCCTGGCGCCCTCCCTGCTGGAGCGTACCG	68.993	77.5	1	0	-6	16K
chr1B_part2	225297172	225297212	+	IAB32776	TCATGCTCGTGCATGGATGCCAGGTTCTGGCCGAGGTGAA	61.301	57.5	1	0	12	16K
chr1B_part2	225565596	225565636	+	IAB01524	TGAGAGATTGCGGGGTTGATTGTAATCCGTGCCACGAAAG	57.361	50	1	0	19	3K
chr1B_part2	225565677	225565717	-	IAB01524	GCAACTCCTAACTCTGTTTTCCACGAATTCAAACGGAAAG	53.634	42.5	1	0	-23	3K
chr1B_part2	225582328	225582368	-	IAB01525	CGCAGAATCTTCGGTTTCGCGCTTCGTGATCTCGGGTACG	60.164	57.5	1	0	-8	9K
chr1B_part2	225597628	225597668	+	IAB32777	ATTACCGCGCGCGCGGCACTGCCGATCGATCGACGAGACG	65.736	67.5	1	0	21	16K
chr1B_part2	225597690	225597730	-	IAB32777	CTCGCGCCACCGGGTCGCGATGCTTCCGGGCTCCGGCGAC	68.983	77.5	1	0	-2	16K
chr1B_part2	225891477	225891517	-	IAB32779	AAAATTTTGTCCCCAAGATCATCAATGGCGAAGAAGGTAG	52.797	40	1	0	-12	3K
chr1B_part2	226052376	226052416	-	IAB01526	CAGCGACGACTATATCTGGACCATCAGCTCATAGTTACGC	55.417	50	1	0	-20	16K
chr1B_part2	226080657	226080697	+	IAB01527	ACGCTCGCCGCCGATGCGCCGCCGTCGTCCAGCCTGAAAC	68.2	72.5	1	0	22	16K
chr1B_part2	226088708	226088748	+	IAB32782	CGTTTGGAGCGCAATGCCCGCAGATGGCGCCGCCGAGGAG	66.438	70	1	0	2	9K
chr1B_part2	226593926	226593966	-	IAB16438	TGCGTGTTGCTCATCCTTCTGCCTGCCCAAATGTTGATTA	57.401	47.5	1	0	-20	16K
chr1B_part2	227538661	227538701	-	IAB32785	AGAGTAAACCATGGACCCGATCATAAATGTTATTTTCTTC	49.853	35	1	0	-3	16K
chr1B_part2	227815810	227815850	-	IAB32787	TGCCTCTCCTGCCTCAGGCCGCGCAGGGGCCCCTGACGGG	68.891	77.5	1	0	-10	16K
chr1B_part2	228196479	228196519	+	IAB01533	ACTTATAAGTACAGAAATAACACATGAATAGAAAGAGAGC	47.056	30	1	0	7	9K
chr1B_part2	228196539	228196579	-	IAB01533	CTTTCCGAGCATGCAAAAAAACCTGTCTGGAAGCTAGTGC	56.15	47.5	1	0	-14	9K
chr1B_part2	228197046	228197086	+	IAB32789	CAAATAACCCCTCCTTATCCTTATCCTTATGCTTATCGAG	50.28	40	1	0	25	3K
chr1B_part2	228587826	228587866	+	IAB01534	GGGCCGCGTCGGCGGTCTGGTTCTGGTCTCGCGGTTCTCG	66.378	72.5	1	0	24	7K
chr1B_part2	228587910	228587950	-	IAB01534	CCCTCCACGCGCCTCGCCGGAGAGCGGCCGAGCTGCAACC	68.864	77.5	1	0	-21	7K
chr1B_part2	229030306	229030346	-	IAB01535	AGTCGCTTGTCCCCTGCCATGGCTACTGGTGCTGTTGCTG	61.709	60	1	0	-24	7K
chr1B_part2	229099746	229099786	+	IAB32791	CATCGTCAACCTCTTGTTAGGCGAATGGCTAGAGCAGAGC	57.172	52.5	1	0	5	3K
chr1B_part2	229099794	229099834	-	IAB32791	CCGCAACTTGAATGAAGATTTTCTTGTATTGATATTCGAG	50.141	35	1	0	-4	3K
chr1B_part2	229310790	229310830	-	IAB32795	GCTGGCACAACATCGCCCGAGCTGTCGGCGGTGGAAAGTC	63.781	65	1	0	-17	9K
chr1B_part2	229402258	229402298	-	IAB32796	TCCACTATCATCGTGGTGATTTGATCCGAATGCACTAACT	53.927	42.5	1	0	-5	16K
chr1B_part2	229403284	229403324	-	IAB01537	AACATCCTCATCTGGAATTGACTCTTCAGAACGTGCGTGT	55.479	45	1	0	-4	16K
chr1B_part2	229404400	229404440	+	IAB01539	ACATTCTCATTTAGAGAAGACTGACAGCGTACCAAAACAT	51.877	37.5	1	0	3	7K
chr1B_part2	229409460	229409500	+	IAB32797	CAGCGTTCAGACACAGGATGATTTTACAGTTGACATGCAC	54.738	45	1	0	26	16K
chr1B_part2	230191710	230191750	+	IAB01541	GGAAGGAACTCGTCCTAAGAGCTAACGATTGTCTGATGTG	54.318	47.5	1	0	10	16K
chr1B_part2	230246228	230246268	+	IAB32802	CTAGTCAATCCCAGCAGGAGATATAGATAGGATATCATGG	50.322	42.5	1	0	16	16K
chr1B_part2	230307318	230307358	+	IAB01542	GCTTTCCTTGTATGTATAGAAAGAATATATCTAAGACATG	46.026	30	1	0	17	16K
chr1B_part2	230985832	230985872	-	IAB01543	TGTTCAACTATTTGGGTGATCCTTGAAATGTTGATTACAG	50.363	35	1	0	-17	16K
chr1B_part2	231953424	231953464	+	IAB16443	TCCGCCTCGATTGTCGCGGCCTCCTCGGGCCCCGGTGGAG	67.683	75	1	0	15	16K
chr1B_part2	231955248	231955288	+	IAB32807	ATCGGCCAACAGGAGCAGCAGTAGCAGCAGCGCGCACGTC	64.675	65	1	0	10	9K
chr1B_part2	231955307	231955347	-	IAB32807	CTTACACGAACCAGCCGATCCATGGCGCCATGCCGAGCAG	62.452	62.5	1	0	-10	9K
chr1B_part2	232079630	232079670	+	IAB32808	GTCAGGGATTGCCTCTGTCACGATCACCGGTGTGTTGGTC	59.379	57.5	1	0	26	3K
chr1B_part2	232079709	232079749	-	IAB32808	TGGGCCTGCGTCGTGTGATGGCAATGGACACATCGTTAGG	60.743	57.5	1	0	-14	3K
chr1B_part2	232478506	232478546	+	IAB32809	TAGTTCTTTCGACAGGGCTACAGGGCGTGAAATCCAGAAG	56.407	50	1	0	21	16K
chr1B_part2	232478579	232478619	-	IAB32809	AGATACTTTTCATCTTTGCCGACTTGTGCTTGATAAACAG	51.849	37.5	1	0	-13	16K
chr1B_part2	234238473	234238513	+	IAB32811	GTCATCTCTTTGCAATATGCTATCTCTAATTTCTAATCTG	47.726	32.5	1	0	23	7K
chr1B_part2	234238539	234238579	-	IAB32811	CATGGACAATCATCGGTGCTTCCTTCACTTTCTGTATGAC	53.997	45	1	0	-4	7K
chr1B_part2	235022443	235022483	-	IAB32815	GAGCTTCTCACACTGTTTGGTACACTGAATGACGATGATG	54.001	45	1	0	-21	16K
chr1B_part2	235023117	235023157	-	IAB01547	TCTGAACTTCAAAGCTGTTGTCATCTTGTTTGCTCTTTTC	52.312	37.5	1	0	-8	16K
chr1B_part2	235025567	235025607	-	IAB01548	GCCCGAATATACCATCACAGAGATATATCTCAAGTAAAGG	50.231	40	1	0	-10	16K
chr1B_part2	235065474	235065514	+	IAB32817	AAAGTTTTTTTGTTTGAGATAGACTTGGTCAATCTTAGAT	47.674	27.5	1	0	21	16K
chr1B_part2	235155601	235155641	-	IAB32821	ACGGTCCAACTGAGGAGCTTGTCAATTTGCTGTCAGATAC	55.795	47.5	1	0	-2	16K
chr1B_part2	235272166	235272206	-	IAB32823	GGCGAAAGGAAAGGAAGAAAGAAGATGCCATTGGCTTGAC	55.843	47.5	1	0	-22	9K
chr1B_part2	235752402	235752442	-	IAB01549	CGACTGGCAAGAGAAGCGAAGCAGAAACAATACATAAATC	53.521	42.5	1	0	-22	16K
chr1B_part2	235904955	235904995	+	IAB32829	TTGGGCACGACCAGGGCGGGCACGGCAGCGGCCACAGCAT	68.884	72.5	1	0	9	16K
chr1B_part2	236100573	236100613	-	IAB16449	ATTCAGGCAACCACACTTCTTGTTTGTGCATTTGCTTAAC	54.094	40	1	0	-2	9K
chr1B_part2	237346814	237346854	+	IAB32832	CCATCGTCATCAAGGAGACCGAGGGCTGGTGCCGAAATTG	59.618	57.5	1	0	17	3K
chr1B_part2	237539001	237539041	-	IAB16453	ATGTTGAAAGCAGAAAATGTGAACATGCCAACAGTAATAA	50.944	32.5	1	0	-18	16K
chr1B_part2	238090741	238090781	+	IAB32841	GTGTGTCAGATGATTTTGAGGTTGTTAAGATTGCAAACAG	51.549	37.5	1	0	8	16K
chr1B_part2	238090792	238090832	-	IAB32841	TGAAGGTTCTGCAATGCCTTGTCACGATCATTCTCATTGG	55.246	45	1	0	-4	16K
chr1B_part2	238091220	238091260	+	IAB32842	AGCAATAGCTGCGATGCGAAGAAAGAAGTTTTACCTATAC	52.744	40	1	0	17	16K
chr1B_part2	238091625	238091665	+	IAB32843	GGCGCTACTCACCACCTGTTCTCATCATATCATTTCACTG	54.785	47.5	1	0	10	3K
chr1B_part2	238091685	238091725	-	IAB32843	TATACAATATTGTCCGGAGAGCTGGAGACTGTTTCTTTAG	51.234	40	1	0	-11	3K
chr1B_part2	238092192	238092232	+	IAB32845	AGTCTTGGAAATAAGGAGAAACTCACACACTTATCTCTTG	50.486	37.5	1	0	10	3K
chr1B_part2	238092243	238092283	-	IAB32845	CAAGCACATTCCTATGCTGATCCAGTTCGTCAATGCAATC	54.676	45	1	0	-2	3K
chr1B_part2	238230275	238230315	-	IAB32846	TTCTTCTCTTCATCTCTGGACCTACTAACAATATCCCTGT	51.146	40	1	0	-7	16K
chr1B_part2	238585355	238585395	+	IAB32848	GTATGGTCACCGGCCCATCGTCTGGGTAAATTGGCAGCAG	59.615	57.5	1	0	24	9K
chr1B_part2	238585463	238585503	-	IAB32849	ATCAGCTCGCCGACTCTCCGGAGCATCGCCTTCTATCCTC	60.471	60	1	0	-6	16K
chr1B_part2	238598929	238598969	+	IAB32850	AAAGGGACCAGTGGATCCCTCGATCAGAACTCAGAGCAAC	57.102	52.5	1	0	26	16K
chr1B_part2	238849087	238849127	+	IAB01558	TGTGAACATTTGCGAGCACAGAAGGAAACAAACTATATTC	52.149	37.5	1	0	17	7K
chr1B_part2	238849168	238849208	-	IAB01558	GTGGACCAGACTATGCAGAAGTCGATGTTTACGATATCAA	52.987	42.5	1	0	-25	7K
[truncated: 18,048 more rows]
