# Supplementary material for: Genome-wide association study of agronomic traits in winter wheat (Triticum aestivum L.) using a custom SNP marker set
Source: BMC Plant Biol. 2025 Oct 1;25:1279. doi: 10.1186/s12870-025-07322-y (PMC12487310; doi:10.1186/s12870-025-07322-y)
Supplement: Supplementary file 1 — Supplementary Material 1. Additional file 1.pdf supplementary figures and tables. Supplementary figure 1. Proportion of missing (no-call) values for each of the 16.5 K SNPs mapped on chromosomes pseudomolecules of RefSeq1.0 wheat genome assembly; Supplementary figure 2. Plots showing the distribution of SNPs among chromosomes and the gradual decrease their number on various stages of filtering; Supplementary figure 3. Geographical origin of winter wheat accessions on the scatterplot of principal components (PC1 – PC2); Supplementary figure 4. The geographical origin of wheat accessions shown on the neighbor-joining tree; Supplementary figure 5. Manhattan-plots and QQ-plots resulting from GWAS; Supplementary figure 6. Boxplots for significant marker-trait associations found in GWAS; Supplementary figure 7. KASP markers visualization; Supplementary table 1. A list of studies that were automatically screened for mentioning polymorphisms from wheat iSelect 90k array; Supplementary table 2. The KASP primers for detecting SNP alleles; Supplementary table 3. Comparison the KASP markers results and SNP-Seq. Additional file 2.xlsx Initial 60 K SNP set: positions and short descriptions of 60 thousand initial SNPs selected for SNP-seq marker panel design. Additional file 3.xlsx Oligonucleotide probes used for target DNA fragments enrichment. Additional file 4.xlsx Correspondence between sequencing samples and wheat accessions. Additional file 5.xlsx Phenotype BLUES used for GWAS. Additional file 6.xlsx Genotypes of 200 winter wheat accessions (16.497 SNP-seq markers). Additional file 7.xlsx 1RS.1BL translocation prediction and validation. Additional file 8.xlsx Diversity of specific sequencing-genotyped SNPs that are commonly used as breeding markers. Additional file 9.xlsx Significant marker-trait associations. [file 12870_2025_7322_MOESM1_ESM.zip › Additional file 4.xlsx]

## Sheet: Sequencing_samples
Sample	Wheat line or cultivar
P01-A01-TSK20531-1	Tanais
P01-A02-TSK20531-9	Eremeevna
P01-A03-TSK20531-17	Menestrel
P01-A04-TSK20531-25	Arsenal
P01-A05-TSK20531-33	Fenomen
P01-A06-TSK20531-41	Aivina
P01-A07-TSK20531-49	Morozko
P01-A08-TSK20531-57	Vassa
P01-A09-TSK20531-65	LYRIK
P01-A10-TSK20531-73	Yuka
P01-A11-TSK20531-81	Ekspromt
P01-A12-TSK20531-89	Bagrat
P01-B01-TSK20531-2	Pamyat
P01-B02-TSK20531-10	Viki
P01-B03-TSK20531-18	NYCKOR
P01-B04-TSK20531-26	Dmitrii
P01-B05-TSK20531-34	Kavkaz
P01-B06-TSK20531-42	Musik
P01-B07-TSK20531-50	Esaul
P01-B08-TSK20531-58	L.3124k4
P01-B09-TSK20531-66	Donskaya_Yubileinaya
P01-B10-TSK20531-74	L.3244k29-1
P01-B11-TSK20531-82	Olkhon
P01-B12-TSK20531-90	Nemchinovskaya_85
P01-C01-TSK20531-3	Apache
P01-C02-TSK20531-11	Volnyi_Don
P01-C03-TSK20531-19	Bis
P01-C04-TSK20531-27	Zimtra
P01-C05-TSK20531-35	Etnos
P01-C06-TSK20531-43	Urup
P01-C07-TSK20531-51	Hadm_25612-02
P01-C08-TSK20531-59	Turnia
P01-C09-TSK20531-67	Vershina
P01-C10-TSK20531-75	Bezostaya_1
P01-C11-TSK20531-83	Travitsa
P01-C12-TSK20531-91	Moskovskaya_82
P01-D01-TSK20531-4	Kollega
P01-D02-TSK20531-12	Dagmar
P01-D03-TSK20531-20	Proza
P01-D04-TSK20531-28	Ordynka
P01-D05-TSK20531-36	Afina
P01-D06-TSK20531-44	Antonina
P01-D07-TSK20531-52	KWS_Barrel
P01-D08-TSK20531-60	Julia
P01-D09-TSK20531-68	Don_95
P01-D10-TSK20531-76	Sineva
P01-D11-TSK20531-84	Smuglyanka
P01-D12-TSK20531-92	Gubernator_Dona
P01-E01-TSK20531-5	Yubiley_Dona
P01-E02-TSK20531-13	Lebed
P01-E03-TSK20531-21	Solovey
P01-E04-TSK20531-29	Alekseich
P01-E05-TSK20531-37	MIRELA
P01-E06-TSK20531-45	Yubileinaya_100
P01-E07-TSK20531-53	Yunona
P01-E08-TSK20531-61	Bet_B_8_14
P01-E09-TSK20531-69	Rossyp
P01-E10-TSK20531-77	Sodruzhestvo
P01-E11-TSK20531-85	Krasnoobskaya_oz.
P01-E12-TSK20531-93	Bazis
P01-F01-TSK20531-6	Nakhodka
P01-F02-TSK20531-14	Kurs
P01-F03-TSK20531-22	Volzhskaya_K
P01-F04-TSK20531-30	Mone
P01-F05-TSK20531-38	Lut.4498h138G7
P01-F06-TSK20531-46	Donskaya_Polukarlikovaya
P01-F07-TSK20531-54	Dolya
P01-F08-TSK20531-62	Tvorets
P01-F09-TSK20531-70	Liga_1
P01-F10-TSK20531-78	Donskaya_Lira
P01-F11-TSK20531-86	Donstar
P01-F12-TSK20531-94	Iststar
P01-G01-TSK20531-7	Ermak
P01-G02-TSK20531-15	7675h34-23
P01-G03-TSK20531-23	Karillon
P01-G04-TSK20531-31	Crimson
P01-G05-TSK20531-39	Trio
P01-G06-TSK20531-47	Yumpa
P01-G07-TSK20531-55	Bohemia
P01-G08-TSK20531-63	L.2877k58
P01-G09-TSK20531-71	Krasnodarskaya_6
P01-G10-TSK20531-79	Armada
P01-G11-TSK20531-87	Zhavoronok
P01-G12-TSK20531-95	Euclide
P01-H01-TSK20531-8	KWS_Zyatt
P01-H02-TSK20531-16	L.2612k2-1
P01-H03-TSK20531-24	Step
P01-H04-TSK20531-32	Duplet
P01-H05-TSK20531-40	Cheget
P01-H06-TSK20531-48	Sila
P01-H07-TSK20531-56	Simonida
P01-H08-TSK20531-64	L.2293k
P01-H09-TSK20531-72	Zhong_Pin_1629
P01-H10-TSK20531-80	Odesskaya_200
P01-H11-TSK20531-88	Kalym
P01-H12-TSK20531-96	Favoritka
P02-A01-TSK20533-97	Gratsiya
P02-A02-TSK20533-105	Mironovskaya_808
P02-A03-TSK20533-113	L.4648k12
P02-A04-TSK20533-121	Bodryi
P02-A05-TSK20533-129	Proton
P02-A06-TSK20533-137	Chornyava
P02-A09-TSK20533-161	Lut.3164h16-23-14
P02-A10-TSK20533-169	Krasa_Dona
P02-A11-TSK20533-177	Graf
P02-A12-TSK20533-185	Clarion
P02-B01-TSK20533-98	Nemchinovskaya_57
P02-B02-TSK20533-106	Novosibirskaya_32
P02-B03-TSK20533-114	Kometa
P02-B04-TSK20533-122	Zolotokolosa
P02-B05-TSK20533-130	Stan
P02-B06-TSK20533-138	Bezostaya_100
P02-B08-TSK20533-154	Donskaya_Step
P02-B09-TSK20533-162	Karavan
P02-B10-TSK20533-170	L.2168k4-3
P02-B11-TSK20533-178	Altigo
P02-B12-TSK20533-186	Deya
P02-C01-TSK20533-99	Don_93
P02-C02-TSK20533-107	Desamo
P02-C03-TSK20533-115	Nemchinovskaya_17
P02-C04-TSK20533-123	Paritet
P02-C05-TSK20533-131	DSV-11-13
P02-C06-TSK20533-139	Anastasiya
P02-C07-TSK20533-147	Iridium
P02-C08-TSK20533-155	Adel
P02-C09-TSK20533-163	Vekha
P02-C10-TSK20533-171	Krasnodarskaya_99
P02-C11-TSK20533-179	Platin
P02-C12-TSK20533-187	KWS_Siskin
P02-D01-TSK20533-100	Snigurka
P02-D02-TSK20533-108	Donna
P02-D03-TSK20533-116	Bezenchukskaya_380
P02-D04-TSK20533-124	Fortuna
P02-D05-TSK20533-132	Tabor
P02-D06-TSK20533-140	Gurt
P02-D07-TSK20533-148	Ulyasha
P02-D08-TSK20533-156	Tayfun_7
P02-D09-TSK20533-164	L.3947k2-4
P02-D10-TSK20533-172	Lut.1234
P02-D11-TSK20533-180	Barok
P02-D12-TSK20533-188	Caphorn
P02-E01-TSK20533-101	Donmira
P02-E02-TSK20533-109	Balitus
P02-E03-TSK20533-117	Brigada
P02-E04-TSK20533-125	Stanichnaya
P02-E05-TSK20533-133	Vita
P02-E06-TSK20533-141	Viuga
P02-E08-TSK20533-157	L.3451k
P02-E09-TSK20533-165	5577h56G10
P02-E10-TSK20533-173	Tanya
P02-E11-TSK20533-181	609sv25
P02-E12-TSK20533-189	Videya
P02-F01-TSK20533-102	Nemchinovskaya_24
P02-F02-TSK20533-110	Mv_Nemere
P02-F03-TSK20533-118	BT_2385_p_15
P02-F04-TSK20533-126	Zina
P02-F05-TSK20533-134	Lgovskaya_4
P02-F06-TSK20533-142	Volzhskaya_Elena
P02-F07-TSK20533-150	Vid
P02-F08-TSK20533-158	Markiz
P02-F09-TSK20533-166	Zimnitsa
P02-F10-TSK20533-174	Butterfly
P02-F11-TSK20533-182	LITERA
P02-F12-TSK20533-190	Gileya
P02-G01-TSK20533-103	NIC_11_11637_D
P02-G02-TSK20533-111	Gordian
P02-G03-TSK20533-119	Bylina_Dona
P02-G04-TSK20533-127	Mv_Vekni
P02-G05-TSK20533-135	BT_2375_p_15
P02-G06-TSK20533-143	Kasatka
P02-G07-TSK20533-151	Velena
P02-G08-TSK20533-159	Grom
P02-G09-TSK20533-167	Flamenko
P02-G10-TSK20533-175	Viza
P02-G11-TSK20533-183	Mv_Nador
P02-G12-TSK20533-191	4023W5
P02-H01-TSK20533-104	Boyarynya
P02-H02-TSK20533-112	ACPG_154
P02-H03-TSK20533-120	Moskovskaya_40
P02-H04-TSK20533-128	Schit
P02-H05-TSK20533-136	Knyaginya_Olga
P02-H06-TSK20533-144	Fontanka
P02-H07-TSK20533-152	Astarta
P02-H08-TSK20533-160	Irishka
P02-H09-TSK20533-168	Utrish
P02-H10-TSK20533-176	Nota
P02-H11-TSK20533-184	Ultra_11
P02-H12-TSK20533-192	NEKOTA
P03-A01-TSK20530-193	Turanus
P03-A02-TSK20530-201	Zhiva
P03-B01-TSK20530-194	Nikifor
P03-B02-TSK20530-202	Moskvich
P03-C01-TSK20530-195	7675h34-34
P03-C02-TSK20530-203	Praskovya
P03-D01-TSK20530-196	Xiao_Yan_107
P03-D02-TSK20530-204	Svarog
P03-E01-TSK20530-197	06380AR83
P03-F01-TSK20530-198	Tandem
P03-G01-TSK20530-199	Laureat
P03-H01-TSK20530-200	Inea
