# Supplementary material for: Genome-wide association study of agronomic traits in winter wheat (Triticum aestivum L.) using a custom SNP marker set
Source: BMC Plant Biol. 2025 Oct 1;25:1279. doi: 10.1186/s12870-025-07322-y (PMC12487310; doi:10.1186/s12870-025-07322-y)
Supplement: Supplementary file 1 — Supplementary Material 1. Additional file 1.pdf supplementary figures and tables. Supplementary figure 1. Proportion of missing (no-call) values for each of the 16.5 K SNPs mapped on chromosomes pseudomolecules of RefSeq1.0 wheat genome assembly; Supplementary figure 2. Plots showing the distribution of SNPs among chromosomes and the gradual decrease their number on various stages of filtering; Supplementary figure 3. Geographical origin of winter wheat accessions on the scatterplot of principal components (PC1 – PC2); Supplementary figure 4. The geographical origin of wheat accessions shown on the neighbor-joining tree; Supplementary figure 5. Manhattan-plots and QQ-plots resulting from GWAS; Supplementary figure 6. Boxplots for significant marker-trait associations found in GWAS; Supplementary figure 7. KASP markers visualization; Supplementary table 1. A list of studies that were automatically screened for mentioning polymorphisms from wheat iSelect 90k array; Supplementary table 2. The KASP primers for detecting SNP alleles; Supplementary table 3. Comparison the KASP markers results and SNP-Seq. Additional file 2.xlsx Initial 60 K SNP set: positions and short descriptions of 60 thousand initial SNPs selected for SNP-seq marker panel design. Additional file 3.xlsx Oligonucleotide probes used for target DNA fragments enrichment. Additional file 4.xlsx Correspondence between sequencing samples and wheat accessions. Additional file 5.xlsx Phenotype BLUES used for GWAS. Additional file 6.xlsx Genotypes of 200 winter wheat accessions (16.497 SNP-seq markers). Additional file 7.xlsx 1RS.1BL translocation prediction and validation. Additional file 8.xlsx Diversity of specific sequencing-genotyped SNPs that are commonly used as breeding markers. Additional file 9.xlsx Significant marker-trait associations. [file 12870_2025_7322_MOESM1_ESM.zip › Additional file 5.xlsx]

## Sheet: Phenotype_BLUES
Accession	Awns [2 - present, 1 - absent]	Habit [1-winter, 2-facultative]	Grain starch content 2019 [%]	Septoria blotch flag leaf, 2019 [%]	Septoria blotch 2-nd leaf, 2019 [%]	1000 kernel weight [g]	Grain visual score [1 - bad, 9 - excellent]	Leaf rust [%]	Lodging [2 - severe lodging, 9 - no lodging ]	Days to heading [days]	Gluten content [%]	Grain protein content [%]	Grain yield [t/ha]	Plant height [cm]	Test weight [g/l]	Starch content 2019-2020 [%]	Stripe rust, 2018-2019 [%]	Septoria blotch, 2018-2019 [%]
ACPG_154	2	1	65	0	0	36	3.66667	60	2.33333	211.667	31.9667	16.6	5.33333	135.333	731.333	63.5	0.5	5
Adel	1	1	68	0	5	40.5	8	3.66667	5	197.667	25.8	14.0333	8.23333	114	818	68	42.5	3.75
Afina	1	2	64	0	0	35.6	7.66667	8.33333	6.33333	200	30.6	15.7	8.46667	102.333	805.667	64.5	5	10
7675h34-34	1	1	65	30	50	36.8699	6.68588	-0.295485	5.34953	203.095	25.5878	14.1935	9.33481	80.5106	758.523	65.5	21.3671	39.467
Aivina	1	1	66	5	20	40.4333	7.66667	8.66667	5.33333	200.333	26.0333	14.1667	9.5	94	799.333	66	10.5	8.75
L.2612k2-1	1	1	67	10	30	37	7.33333	6.66134e-16	7.66667	201	25.4333	13.6333	9.46667	85	790	67	20	22.5
Alekseich	1	1	65	0	20	36.7667	7.66667	2.44249e-15	5.33333	201.667	27.9667	14.7667	10.1333	92	798.667	65.5	8	12.5
Altigo	2	1	66	0	0	40.9333	4.33333	17	6.66667	202.333	24.8	13.8667	10.2333	88.3333	732.667	66.5	0.5	2.44249e-15
Anastasiya	1	1	65	0	10	35.0667	6	53.3333	3.33333	202.667	28.9667	15.0333	6.06667	124.333	767	65.5	30	5
Antonina	1	1	63	0	30	44.0667	6.33333	5	6.33333	203.667	29.0333	15.4	8.8	95.3333	776.667	64	47.5	12.5
Apache	1	1	67	0	0	35.2	6.33333	10.3333	6.33333	202.333	26.0333	14.1667	10.2333	94.3333	774.667	67	3.55271e-15	6.66134e-16
Armada	2	1	69	20	40	39.7333	7	-0.334841	5.33333	199.333	24.7333	13.4333	9.8	97.6667	795.667	68.5	35	20
Arsenal	1	1	68	20	40	39.1333	7	10.6281	4.66667	197.667	25.7333	14	9.3	102.667	765.667	68	20	30
Astarta	1	1	66	10	40	40.8333	4.33333	0.628065	6.33333	202.333	24.7333	13.8333	8.26667	96	756.333	66.5	2.5	17.5
BT_2375_p_15	1	1	66	0	10	41.5	6.66667	21.6667	4.33333	200	28.8333	15.2667	7.73333	113.667	797.333	66.5	0.5	12.5
BT_2385_p_15	1	1	67	0	0	40.4333	6.66667	9.20451	4.66667	201	28.6	15.0333	6.86667	117.333	798	67	15	7.5
Bagrat	1	1	65	5	10	41.1333	7.33333	10	5.66667	198	25.3	14.3333	9.5	104.333	795.333	65.5	8	11.25
Balitus	1	1	67	0	0	37.9	5.66667	16.6667	6.66667	202.667	25.3	13.8333	10.4667	103	768.333	67	-3.55271e-15	2.5
Barok	1	1	65	15	50	31.5333	3	0.333333	6.66667	205.667	25.7667	14.3	9.03333	82	731.333	65.5	25	18.75
Butterfly	1	1	61	0	0	37.2699	2.68588	34.7045	7.34953	209.595	35.6378	16.9435	7.1848	106.011	743.523	62	6.36705	-0.533046
Bazis	2	1	66	10	30	42.4566	6.05775	29.6652	3.47233	198.941	26.7979	14.5101	7.26496	119.704	779.091	66.4835	65	27.5
Bet_B_8_14	1	1	65	0	0	40.5	4.33333	5.33333	4.66667	201	24.7667	14.2333	8.4	103.667	774.333	65	0.5	7.5
Bezenchukskaya_380	1	1	63	0	0	39.1667	6	23.3333	4.33333	207.333	29.9	15.5	6.6	131.333	774.667	65	40	10
Bezostaya_1	1	1	65	0	20	39.7	7.33333	26.6667	4.66667	201	29.8667	15.5	6	108.667	797.333	66	5	7.5
Bezostaya_100	1	1	65	10	30	39.5333	8	4.21885e-15	7.66667	198.667	26.6667	14.5333	9.76667	103	806.667	65.5	20	20
Bis	1	1	65	0	0	36.4	6	-1.11022e-15	3.66667	204.667	29.4667	15.4	7.13333	135	773	65.5	42.5	5
Bodryi	1	1	64	0	0	37.8566	6.05775	35.6281	3.47233	207.441	30.7479	16.2101	5.56496	122.704	770.091	64.4835	20	7.5
Bohemia	1	1	64	0	0	40.4667	6.66667	7	7	202.333	28.4333	15.2333	9.06667	117	765.667	64	20	0.5
Boyarynya	2	1	68	40	60	37.8	7.33333	14.2045	4.33333	200.333	25	13.3333	8.76667	103.333	797	68	35	37.5
Brigada	1	1	66	10	20	39.5667	7	5.33333	5	203	29.1	15.2333	8.66667	98.3333	800.667	66.5	32.5	10
5577h56G10	1	1	66	30	40	40.8333	7	6.70451	4.66667	197	26.7667	14.5667	9.96667	97	801.333	66.5	47.5	27.5
Bylina_Dona	1	1	67	20	50	37.2667	7	29.2045	4.33333	200.333	26.1	13.9667	9.1	103.333	773	67.5	90	32.5
Caphorn	1	1	64	0	0	35.3333	2.33333	0.333333	6.66667	204.333	26.5667	14.5333	9.3	78.3333	735.333	65.5	0.5	5
Cheget	1	1	67	20	40	39.9566	6.05775	-0.334841	3.97233	200.441	24.3979	13.6601	8.56496	90.2044	773.091	67.4835	42.5	25
Chornyava	2	1	69	0	30	40.0333	7.33333	1.12806	4.66667	198.667	25.3667	13.1	9.96667	99.6667	791	69	50	10
Crimson	2	1	67	0	0	33.3199	7.68588	-0.334841	8.34953	201.095	25.1878	14.2935	9.18481	96.5106	818.023	67	6.36705	-0.533046
DSV-11-13	1	1	68	0	5	41.6333	5.66667	13.3333	5	202.667	23.5667	13.4333	9.96667	92	760.667	67.5	3.55271e-15	11.25
Dagmar	1	1	67	0	0	40.2667	5.66667	-1.11022e-15	4.33333	202	25.8333	14.0333	9.63333	105.333	793	67	-3.55271e-15	2.5
Desamo	1	1	64	0	0	32.2333	3.33333	4.21885e-15	9	209.333	27.2667	14.5333	9.56667	89.3333	714.667	64.5	1.06581e-14	0.5
Deya	1	1	65	0	20	36.1	8	1.66667	6.33333	200.667	29.6333	15.4333	7.8	108.667	803	65.5	35	15
Dmitrii	1	1	66	30	50	40.9	7	6.66667	4.66667	198.333	23.5333	13.4667	8.33333	102	772.667	66.5	5.5	25
Dolya	1	1	65	0	10	39.7	7.66667	5.33333	4.66667	202.667	25.1333	14.1333	9.5	108.667	772.667	66	22.5	12.5
Don_93	1	1	66	30	60	40.9667	7.33333	3.33333	4.33333	198.667	28.3	14.7667	8.06667	114	795.333	66.5	0.5	32.5
Don_95	1	1	67	30	20	39.1	7.66667	16.6667	4.33333	198.333	27.9667	14.6667	7.9	109	802.333	67.5	5	20
Donskaya_Step	2	1	67	10	30	40.9	7	-0.334841	4.33333	199.333	24.6667	13.7333	9.23333	107.667	771	67.5	35	15
Donmira	2	1	64	10	30	39.6333	6	50	4.33333	202	26.8	14.5667	8.26667	103	749.333	65.5	45	20
Donna	2	1	67	20	50	40	7.33333	28.3333	5.66667	199	23.5667	13.4	8.9	96.6667	798	67.5	55	25
Donskaya_Lira	1	1	68	30	50	37.5566	6.55775	-0.334841	3.47233	197.941	23.6479	13.4101	7.46496	103.704	770.591	68.4835	85	40
Donskaya_Yubileinaya	2	1	66	30	50	39.9	7.66667	5.33333	5.33333	197	28.1333	14.8	8.13333	99.6667	803.667	66.5	25	30
Donskaya_polukarlikovaya	2	1	66	0	0	43.3	7.33333	-0.334841	4.33333	193.667	27.8	14.8	8.06667	102	780.667	66.5	80	10
Donstar	1	1	66	10	30	37.5566	5.55775	19.6652	3.97233	199.441	25.2479	14.0101	8.36496	107.204	764.591	66.4835	45	22.5
Duplet	1	1	65	10	30	38.3333	6.66667	0.666667	4.33333	203.333	25.0667	13.9	8.4	93.3333	765.333	65.5	25	22.5
Julia	1	1	65	0	5	41	5.66667	2.44249e-15	5.33333	200.333	27.5667	14.9	9.8	112.333	783.667	65	0.5	1.75
Ekspromt	2	1	68	0	0	39.6066	6.55775	25.6281	3.97233	198.441	23.8479	13.3101	9.21496	103.704	779.091	68.4835	65	7.5
Lut.4498h138G7	1	1	67	10	40	43.3667	6.33333	6.66134e-16	4.66667	195.667	25.8333	14.2333	8.3	97.6667	777.333	67.5	15	27.5
Eremeevna	2	1	65	0	0	37.0667	4.33333	1.66667	6.66667	199	29.7333	15.9	8.1	105.333	788.667	66	10	0.5
Ermak	2	1	67	40	70	37.7566	7.05775	-0.334841	3.47233	197.941	25.8979	13.9601	7.61496	102.704	785.091	67.4835	80	37.5
Esaul	2	1	63	0	0	36.6333	7.33333	3.66667	6.33333	195.667	31.2	16.3	8.4	97	793	64	40	12.5
Etnos	1	1	65	0	10	41	7	0.333333	6.66667	200.667	26.2667	14.3667	9.73333	102	776	66	50	5
Euclide	2	1	68	0	0	38.6667	4.33333	40.3333	6.33333	201.667	22.2	13	10.5667	96.3333	769.667	68	-3.55271e-15	2.5
Favoritka	1	1	67	0	5	41.3333	5.66667	-0.334841	6.33333	201.667	24.0333	13.6667	9.06667	98	765.667	67	30	8.75
Fenomen	2	1	64	0	0	34.1667	3.33333	16.6667	9	205.333	27.1667	14.4333	9.53333	80.3333	732	65.5	7.5	2.5
Flamenko	2	1	66	30	40	36.7667	2.66667	37	5.66667	202	23.1	13.5333	10.1	90.3333	713.333	66.5	-7.10543e-15	22.5
Fontanka	2	1	67	20	50	34.5	5.66667	25.6281	6.33333	201	26.2667	14.2	8.03333	84.6667	786.667	67.5	15.5	25
Fortuna	1	1	65	10	30	36.4	7	-0.795485	8.33333	201	23.3667	13.5	8.4	83.6667	781.667	66	45.5	15
609sv25	1	1	64	30	50	39.0333	6.33333	-0.334841	6.33333	200.333	27.5	14.6333	9.13333	86.3333	774.667	65	50	27.5
Gileya	2	1	68	5	20	40.8	7.33333	30.6281	4.33333	198.333	23.3667	13.3333	9.83333	103.333	779.667	68	35	13.75
L.3124k4	1	1	64	40	50	38.5667	4.66667	0.333333	6	203.333	25.7667	14.2	9.9	81.6667	745	65	5	35
Gordian	1	1	64	0	0	32.0333	3	-6.43929e-15	9	208.333	26.4	14.2	10.4	86.6667	737	64.5	-7.10543e-15	5
Graf	1	1	63	1	2	39.4333	6.66667	5.66667	6	201.667	26.3878	14.2935	9.26667	89	768.523	65	1.5	10.75
Gratsiya	1	1	67	20	30	34.2	7.33333	26.7045	4.66667	198.667	24.1	13.4333	9.9	103.333	779.667	67.5	45	20
Grom	1	1	67	60	70	35.8333	7.33333	59.2045	6.33333	201.667	24.1333	13.4	8.86667	82	781	67.5	17.5	55
Gubernator_Dona	2	1	65	30	60	39.3	6.66667	0.204515	4.33333	200	23.8	13.4667	8.13333	98	772	66	40	35
Gurt	1	1	65	0	20	37.7	6.66667	40.6667	6.66667	203.667	26.4333	14.2667	9.03333	96.6667	767	65	55	17.5
Hadm_25612-02	1	1	67	0	0	36.0066	3.55775	1.12806	9.47233	211.941	25.2479	13.8601	9.16496	88.2044	769.591	67.4835	-3.55271e-15	0.5
06380AR83	1	1	64	0	0	41.7667	5.66667	0.333333	6.66667	205.333	32.1	16.3667	8.93333	100.667	769	64.5	0.5	17.5
Inea	1	1	65	0	0	46.3199	7.68588	-0.295485	4.84953	201.595	30.9878	16.0935	8.18481	120.511	785.523	65.5	36.367	-0.533046
Iridium	1	1	64	0	0	32.9566	5.55775	21.1281	6.97233	205.941	27.3479	14.4601	9.51496	90.2044	744.591	64.4835	25	0.5
Irishka	1	1	67	30	40	35.5667	6.66667	6.70451	8.33333	197.667	25.1667	14	9.2	94	781.667	67	47.5	32.5
Iststar	1	1	64	0	0	35.1333	4.66667	33.3333	4.66667	206.333	26.0333	14.2667	8.9	103.667	763.667	65	-3.55271e-15	2.5
KWS_Barrel	1	1	63	0	0	33.4	3	21.6667	9	211.333	27.7	14.6333	9.7	79.6667	697.333	64.5	25	0.5
KWS_Siskin	1	1	64	0	0	33.2	2	3.66667	9	208.667	27.1	14.5	9.2	74.3333	690	65	-3.55271e-15	2.44249e-15
KWS_Zyatt	1	1	63	0	0	34.4667	2.66667	10.3333	9	209	27.5667	14.6333	9.4	82	699.667	64	20	0.5
Kalym	1	1	67	0	10	35.9667	8	6.66134e-16	4.66667	202	27.2333	14.6333	9.5	87	789	67	2.5	10
Karavan	1	2	64	30	50	42.5333	5.66667	-0.295485	4.33333	196	29.3667	15.4	8.33333	108.333	799.667	65.5	32.5	37.5
Karillon	1	1	65	0	0	31.7333	2.33333	0.333333	6.66667	205.333	23.8667	13.9667	9.96667	92.6667	726.333	65.5	-3.55271e-15	5
Kasatka	1	1	66	0	20	41.8066	5.55775	9.66516	3.97233	201.941	28.9479	15.2601	5.66496	119.204	764.591	66.4835	85	7.5
Lut.3164h16-23-14	1	1	65	10	30	43.1667	7.33333	0.333333	6.33333	202	28.5333	15.2333	9.16667	103	789	65.5	5.5	15
Kavkaz	1	1	66	0	0	43.0333	7	53.3333	6.66667	203.333	28.4333	14.8667	7.5	111.667	789	66.5	30	5
Clarion	1	1	63	0	0	27.6667	2	21.6667	9	209.333	27.3	14.6667	8.76667	84.6667	704	63	15	0.5
4023W5	1	1	65	0	5	41.0667	6.66667	1	6	202.333	27.8333	14.9667	9.2	98.6667	777.333	66	25	8.75
Knyaginya_Olga	2	1	65	0	0	38.9	6	36.7045	4.33333	200	24.7667	13.8667	9.33333	99	747.333	65.5	67.5	10
L.4648k12	1	1	68	0	0	37.1199	7.18588	-0.795485	8.34953	198.095	21.9378	11.9935	10.9848	84.5106	805.023	68	6.36705	-0.533046
Kollega	1	1	66	50	70	41.1333	6.66667	-0.795485	7.33333	198.667	26.5	14.2667	8.8	95	780.333	67	75	40
Kometa	1	1	64	0	0	32.4699	2.68588	0.204515	8.34953	210.095	30.3378	15.4435	8.38481	98.0106	733.023	65	6.36705	-0.533046
Krasa_Dona	1	1	66	10	20	42.7667	7	3.66667	4.33333	201	25.3	13.9	9.06667	96.6667	779	66.5	20	12.5
Krasnodarskaya_6	2	1	65	0	0	38.1	7	7	4.66667	197.667	32.2667	16.5667	5.9	125	784	65	20.5	2.5
Krasnodarskaya_99	1	1	65	10	30	36.5333	6.66667	63.3333	6	199.667	23	13.3	9.33333	87.3333	783.333	66	2.5	12.5
Krasnoobskaya_oz.	1	1	64	0	5	34.3699	5.18588	69.2045	1.84953	209.595	34.5878	16.9435	5.78481	128.011	770.023	64	6.36705	1.96695
Kurs	1	1	65	0	20	41.5667	7.33333	2.44249e-15	6.66667	199.667	29	15.2333	9.23333	109	795.333	65.5	25	12.5
Laureat	1	1	65	0	5	37.6667	6.33333	3.33333	2	198.333	24.3667	13.8333	9.13333	98.6667	764.333	66	20	3.75
Lebed	1	1	66	20	50	37.8	7.66667	6.66667	4.66667	198.333	26.2667	14.2333	9.66667	105.667	794.667	66.5	40	22.5
Lgovskaya_4	1	1	67	10	20	40.4066	6.05775	38.1281	5.47233	206.441	27.2479	14.2601	7.16496	102.704	756.591	67.4835	47.5	17.5
Liga_1	1	1	66	30	50	33.8	7.33333	-0.795485	6.66667	199.333	27.1	14.5667	8.96667	87	792	66.5	30	22.5
Litera	2	1	67	0	0	37.0333	7.33333	4.66516	6.33333	195.333	25.8333	14.1667	8.63333	96.3333	791.667	67.5	30	5
Lyrik	1	1	66	0	0	34	3.33333	3.33333	9	208	24.3	13.3667	10.2333	93	743	66	1.42109e-14	0.5
Markiz	1	1	65	10	0	40.9	6.33333	-6.43929e-15	4.66667	203.333	28.1667	15.1333	9.2	107	760.333	65.5	10	10
Menestrel	1	1	67	0	0	34.5	4.66667	0.666667	7.66667	203.667	23.8	13.5333	10.2	85.6667	759	67	-3.55271e-15	6.66134e-16
7675h34-23	1	1	66	20	40	38.0699	7.18588	-0.795485	4.84953	203.095	24.6378	13.8935	8.83481	85.0106	775.023	66.5	31.3671	29.467
Mirela	2	1	68	5	10	39.4333	7.66667	4.20451	4.33333	195.667	25.7333	13.9667	8.43333	97.3333	800.333	67.5	20	11.25
Mironovskaya_808	1	1	65	0	10	37.6667	4.66667	56.6667	2	204.333	29.8	15.5333	6.06667	140.667	748	64	72.5	7.5
Mone	1	1	67	0	5	35.5199	6.68588	-0.795485	5.34953	201.095	29.0878	14.8435	9.93481	93.0106	782.523	67	6.36705	1.96695
Morozko	1	1	66	0	0	35.9667	7.66667	5.9952e-15	6.33333	201.667	26.2333	14.4	8.46667	97.3333	806.333	66	2.5	7.5
Moskovskaya_40	2	1	63	0	0	38.0333	4.33333	21.6667	6.33333	207.667	35.0333	17.6	6.83333	116.333	760.667	63	0.5	0.5
Moskovskaya_82	2	1	64	0	0	40.0199	3.18588	44.2045	6.34953	208.595	30.7878	15.9935	7.93481	107.011	746.523	64.5	6.36705	-0.533046
Moskvich	1	1	66	0	10	38.2667	8	3.66667	5.33333	201.333	26.3	14.2	8.96667	104.333	798	66.5	5	3
Musik	2	1	66	0	0	33.5	3.33333	0.333333	6.66667	203.667	27.4333	14.6	10.3667	79	735	66.5	-3.55271e-15	7.5
Mv_Nador	2	1	66	0	0	40.5333	5.66667	3.62806	8	200.333	27.0667	14.5	9.6	79.6667	757.667	66.5	0.5	5
Mv_Nemere	2	1	64	50	70	42	5	0.333333	4.33333	197.667	27.7667	14.9667	10.1	92.3333	757.333	65	0.5	45
Mv_Vekni	2	1	65	0	20	40.8	6	2	6	203	28.6	15.2667	9.56667	97.3333	770.667	65.5	-7.10543e-15	17.5
NIC_11_11637_D	1	1	62	0	0	27.8	2.33333	5	9	211.667	29	15.4	7.7	83.6667	703.333	61.5	-7.10543e-15	-1.11022e-15
Nakhodka	1	1	67	20	50	41.4667	7.66667	0.333333	6	197	28.5	14.8	9.6	99	797.667	67.5	10	25
NEKOTA	2	1	66	0	0	35.7199	8.18588	-0.334841	8.34953	201.095	28.0878	14.4935	8.08481	97.5106	845.023	66	6.36705	-0.533046
Nemchinovskaya_17	2	1	64	0	0	39.2	4.66667	2.44249e-15	7	208	31.7	15.8667	7.5	102.333	759.333	64.5	1	2.5
Nemchinovskaya_24	1	1	66	0	10	39.9667	6	-6.43929e-15	4.66667	202.333	25.8667	14.2333	8.4	105.333	774.667	66.5	35	17.5
Nemchinovskaya_57	2	1	66	0	10	37.2333	5	25	5.33333	207	29.5333	15.1333	7.4	110.333	756.333	66.5	17.5	7.5
Nemchinovskaya_85	2	1	66	0	5	37.0699	6.68588	9.70451	6.34953	207.595	30.6378	15.4435	7.83481	100.511	761.523	66	21.3671	1.96695
Nikifor	2	1	68	30	50	36.6667	6.66667	1.12806	4.33333	197.333	25.4333	14	8.2	94	800.333	67.5	0.5	35
Nota	1	1	67	10	30	36.2333	7	10	4.33333	198.333	26.6	14.2333	9.6	98.3333	774.667	67.5	45	17.5
Novosibirskaya_32	1	1	64	0	0	28.1199	6.18588	79.2045	1.34953	211.095	33.9878	17.0935	4.38481	132.511	793.023	64	6.36705	-0.533046
Nyckor	1	1	63	0	0	30.4	4.66667	8.33333	9	204.667	27.1667	14.7667	9.56667	89	745	65	3.55271e-15	2.5
Odesskaya_200	2	1	66	40	50	38.0333	6.66667	14.2045	4.66667	200.333	24.8	13.7	8.13333	104.333	775	66.5	52.5	37.5
Olkhon	1	1	65	0	5	35.3333	6.66667	14.2045	5.66667	201	27.7	14.5667	8.4	99.6667	766	66	65	11.25
Ordynka	2	1	62	0	0	29.9667	5.33333	-0.295485	7	199	34.1667	17.5667	7.7	89	785	63	30	12.5
Pamyat	1	1	61	20	40	36.4	7.66667	9.20451	5.66667	200	24.8333	13.8667	8.73333	104.333	793	63.5	55	27.5
Paritet	1	1	66	0	20	40	7.66667	1.62806	5	201	25.5667	14	9.23333	99	801.333	66.5	5	12.5
Platin	1	1	65	0	0	33.9333	3.66667	10.3333	9	209	27.5	14.5333	8.83333	104.333	744	65.5	-3.55271e-15	2.5
L.3947k2-4	1	1	63	0	0	42.9199	7.18588	-0.795485	8.34953	197.095	28.4378	14.8935	10.3848	80.5106	792.523	65.5	6.36705	-0.533046
Praskovya	2	1	66	10	85	35.2667	6.33333	12	5.66667	202	27.5333	14.7667	8.76667	95.3333	797	66.5	20	36.25
Proton	1	1	65	5	20	37.2667	6.66667	0.666667	4.33333	201.333	27.1	14.5333	9	95.3333	772.667	66	15.5	13.75
Proza	1	1	66	0	0	38.9	6.66667	-0.795485	4.66667	203.333	29.2333	15.2	6.63333	133.333	776.667	66	80	5
Rossyp	1	1	64	20	40	37.2	6.33333	4.20451	7.66667	197.333	27.9667	14.8	9.93333	91.3333	792.667	65	50	30
Schit	1	1	65	0	10	39.2699	6.18588	-0.334841	6.34953	202.095	24.4378	13.8935	9.33481	113.511	775.023	65.5	26.3671	4.46695
L.3451k	1	1	68	40	50	46.6333	6.33333	1.70451	4.66667	200	23	13.2	10.4667	93	768	67.5	70	32.5
L.3244k29-1	1	1	65	10	40	40.3699	7.68588	-0.295485	4.84953	198.595	27.6378	14.5935	10.7348	83.0106	788.523	65.5	36.367	24.467
Sila	1	1	66	10	30	35.5667	8	9.66516	4.66667	201	28.7	14.9667	9.33333	93.6667	798	66.5	30	17.5
Simonida	1	1	68	0	0	39	8	9.20451	4.33333	195.667	26.5667	14.1667	9.13333	103.333	805	67.5	10	7.5
Sineva	1	1	64	0	20	38.4	5.33333	3.33333	5.33333	210	32.3667	16.4333	8.26667	109	761.667	64.5	45	5.5
Smuglyanka	2	1	69	0	0	41.1	7	2	6.66667	198.667	24.9	13.6	9.66667	101.667	795.333	68.5	30	5
Snigurka	1	1	68	0	30	41.0667	7.33333	18.6281	4.66667	202.667	27.6	14.5333	7.66667	112.333	799.333	68	10	15
L.2877k58	1	1	65	0	10	41.3333	6.66667	6.66134e-16	5	203	27.6667	14.9	9.63333	95.6667	767.667	65	-3.55271e-15	12.5
Sodruzhestvo	1	1	64	0	5	44.9699	7.18588	-0.795485	3.84953	201.095	30.5378	15.6935	7.48481	126.011	802.023	64.5	6.36705	1.96695
Solovey	1	1	67	30	50	35.6066	7.05775	-0.334841	4.47233	201.941	29.9979	15.5601	8.66496	95.2044	784.591	67.4835	35	30
Stan	1	1	66	10	20	40.9	6.33333	14.2045	4.66667	196.333	25.8333	14.1667	10.0333	99.3333	769.333	66.5	27.5	15
Stanichnaya	2	1	66	0	0	37.0066	6.05775	-0.334841	3.47233	195.941	26.4979	14.3101	6.46496	103.204	770.091	66.4835	85	10
Step	1	1	65	0	10	38.4667	6.66667	-0.295485	7.33333	201.333	24.4333	13.7333	10.2333	100.667	772.333	65.5	45	10
L.2293k	1	1	68	10	30	39.6667	7.66667	0.628065	7	201	27.7667	14.5333	10.1333	96	804	67.5	15	17.5
Svarog	1	1	66	0	20	37	7.66667	3.33333	5.66667	202.667	25.1	13.8	9.3	100.333	779.333	66.5	30	7.5
Tabor	1	1	67	0	10	36.8699	7.68588	4.20451	5.84953	202.095	23.9878	13.3935	9.63481	88.0106	795.523	67.5	6.36705	4.46695
Tanais	1	1	67	20	30	40.3066	7.05775	1.12806	3.97233	197.441	27.2479	14.4601	8.21496	96.2044	796.091	67.4835	7.5	27.5
Tandem	2	1	66	0	0	40.3199	8.18588	14.2045	8.34953	201.095	29.9878	15.4935	7.38481	112.511	838.023	66	6.36705	-0.533046
Tanya	1	1	66	30	50	39.9333	7.33333	5.33333	4.66667	199.667	24.7333	13.7667	9.03333	86.6667	773	66.5	17.5	25
Tayfun_7	1	1	66	0	0	46.9699	6.18588	29.2045	4.84953	198.095	23.1878	13.3935	9.43481	104.511	803.023	66.5	46.367	-0.533046
L.2168k4-3	1	1	67	5	20	38.8	7.66667	4.21885e-15	4.66667	201.667	25.1667	13.9333	9.96667	96.3333	800	67	15.5	16.25
Travitsa	1	1	67	0	10	43.2199	7.18588	51.7045	6.34953	203.095	27.8378	15.2935	8.63481	116.511	809.023	67.5	76.3671	4.46695
Trio	1	1	66	0	10	39.4667	6.66667	8.12806	4.33333	200	25.7	14.2333	8.66667	102.667	801	66.5	17.5	5
Turanus	2	1	66	0	0	37.1667	4.33333	-6.43929e-15	7	207.333	29.4667	15.1667	7.83333	105.667	737.333	66	15	5
Turnia	1	1	63	0	0	36.8699	4.18588	61.7045	7.34953	210.595	31.0878	15.9935	6.78481	120.511	739.523	64	6.36705	-0.533046
Tvorets	1	1	65	0	10	41.6	7.33333	5.9952e-15	5	203	31.3333	15.8	8.53333	122.667	798.667	65.5	10	3
Ultra_11	1	1	60	0	0	43.7699	5.18588	-0.334841	8.34953	185.095	35.1878	17.5935	6.58481	81.5106	772.523	61.5	6.36705	-0.533046
Ulyasha	1	1	66	0	0	41.6566	4.55775	15.6281	5.47233	204.941	27.2479	14.2601	7.61496	113.204	759.591	66.4835	42.5	0.5
Urup	1	1	64	0	5	39.4	7.33333	0.333333	7	196.667	27.9	14.8667	8.96667	108.667	777	65.5	0.5	3.75
Utrish	1	1	65	0	10	43.8667	7.33333	1.66667	7	200.667	29.1	15.4	9.23333	92.3333	788.667	65.5	0.5	10
Lut.1234	1	1	65	40	50	40.2667	7.66667	6.70451	8.66667	199.667	27.4333	14.6667	10.3	93.6667	819	66	35	32.5
Vassa	1	1	66	2	5	47.2667	6.33333	22.3333	5.33333	197	22.7878	13.4935	9.96667	101.667	792.523	66.5	23.3671	9.25
Vekha	1	1	65	30	50	37.9	6	3.33333	7	203	22.8333	13.2333	9.4	100.333	758.333	66	40	27.5
Velena	1	2	65	0	30	36.2	7.66667	0.333333	6.66667	200	27.0667	14.6	10.0333	91.3333	798.667	65.5	0.5	17.5
Vershina	1	1	66	40	50	35.5	7.33333	9.20451	4.66667	201	25.1333	13.9667	8.9	100.667	789	66.5	35	27.5
Vid	1	1	66	0	10	38.8667	7.33333	-6.43929e-15	4.66667	199.667	30.4333	15.7	8.43333	100.667	803.333	66	32.5	10
Videya	1	1	64	0	10	36.9667	7	9.70451	6.33333	201.667	27.3	14.5667	8.6	98	780.333	65	55	20
Viki	1	1	65	0	0	35.6699	5.18588	14.7045	7.34953	209.595	31.8378	15.7435	8.2348	110.011	771.523	65.5	6.36705	-0.533046
Vita	1	1	65	10	20	40.2	6.33333	17.2045	4.66667	198.667	24.0667	13.7	8.93333	96.3333	772.667	66	55	15
Viuga	1	1	66	30	70	34.1333	7.33333	-0.795485	4.66667	200	27.7	14.6667	8.83333	91.3333	799.667	66.5	35	35
Viza	1	1	65	20	40	42.3066	6.55775	18.1281	4.97233	199.441	27.4479	14.8601	8.21496	91.2044	768.591	65.4835	12.5	20
Volnyi_Don	1	1	66	30	70	38.9	7	3.66667	4.66667	198	25.3667	13.8333	8.4	105	783.667	67	10	35
Volzhskaya_Elena	1	1	66	0	10	42.4066	6.05775	5.62806	3.97233	200.441	28.6479	15.0601	7.21496	118.704	777.591	66.4835	40	10
Volzhskaya_K	2	1	65	0	0	39.4529	8.48725	4.66516	10.6437	205.072	30.3714	15.3073	8.89954	132.43	836.228	65.4835	6.36705	-0.533046
Xiao_Yan_107	2	1	68	0	0	31.1667	7.66667	-0.334841	4.33333	199	24.9667	13.9	8.33333	102	788.667	67.5	5	4.21885e-15
Yubileinaya_100	2	1	67	40	50	39.8	7	-0.334841	4.66667	192.333	25.8333	14.1	9.63333	94.6667	794	67.5	45	25
Yubiley_Dona	1	1	67	5	30	40.5699	7.68588	4.70451	4.84953	199.095	25.6878	13.8935	9.63481	105.011	798.523	67	76.3671	16.967
Yuka	1	1	65	0	20	38.8667	6.33333	53.3333	6.33333	203.333	23.9	13.7	8.43333	97.3333	772	65.5	45	15
Yumpa	2	1	66	5	10	38.7333	5.66667	-0.795485	4.33333	195.667	30.0667	15.5	8.96667	98	780.333	67	12.5	6.25
Yunona	1	1	66	10	30	32.7	7.66667	2.44249e-15	6	199	27.3667	14.6	8.53333	87	797.667	66.5	25.5	15
Zhavoronok	2	1	67	20	40	41.2333	6.33333	34.2045	4.33333	196	24.4333	13.5667	8.1	107.333	781.333	67.5	35	30
Zhiva	1	1	65	30	50	36.8333	7.33333	-0.295485	6.66667	201.667	26.4333	14.2333	9.3	94	786.333	66	87.5	22.5
Zhong_Pin_1629	1	1	66	0	0	39.0667	7	0.665159	6.66667	200	26.8667	14.3333	8.06667	107.333	796.333	66	2.5	0.5
Zimnitsa	1	1	65	0	10	40.4	6	0.666667	4.66667	202.333	28.0333	14.9333	7.93333	96	763.667	66	55	2.5
Zimtra	1	1	66	0	0	37.3333	7	9.20451	5.33333	201.333	25.9667	14.0333	8.66667	94.3333	789.333	66.5	57.5	5
Zina	1	1	66	0	0	40	6.33333	3.33333	6.66667	207.667	29.2333	15.3333	9.03333	102.333	788	66	0.5	0.5
Zolotokolosa	2	1	67	0	0	40.5667	7	28.1281	6.33333	198.333	23.7667	13.4667	9.7	102.667	788	67	65	5
