# Supplementary material for: Genome-wide association study of agronomic traits in winter wheat (Triticum aestivum L.) using a custom SNP marker set
Source: BMC Plant Biol. 2025 Oct 1;25:1279. doi: 10.1186/s12870-025-07322-y (PMC12487310; doi:10.1186/s12870-025-07322-y)
Supplement: Supplementary file 1 — Supplementary Material 1. Additional file 1.pdf supplementary figures and tables. Supplementary figure 1. Proportion of missing (no-call) values for each of the 16.5 K SNPs mapped on chromosomes pseudomolecules of RefSeq1.0 wheat genome assembly; Supplementary figure 2. Plots showing the distribution of SNPs among chromosomes and the gradual decrease their number on various stages of filtering; Supplementary figure 3. Geographical origin of winter wheat accessions on the scatterplot of principal components (PC1 – PC2); Supplementary figure 4. The geographical origin of wheat accessions shown on the neighbor-joining tree; Supplementary figure 5. Manhattan-plots and QQ-plots resulting from GWAS; Supplementary figure 6. Boxplots for significant marker-trait associations found in GWAS; Supplementary figure 7. KASP markers visualization; Supplementary table 1. A list of studies that were automatically screened for mentioning polymorphisms from wheat iSelect 90k array; Supplementary table 2. The KASP primers for detecting SNP alleles; Supplementary table 3. Comparison the KASP markers results and SNP-Seq. Additional file 2.xlsx Initial 60 K SNP set: positions and short descriptions of 60 thousand initial SNPs selected for SNP-seq marker panel design. Additional file 3.xlsx Oligonucleotide probes used for target DNA fragments enrichment. Additional file 4.xlsx Correspondence between sequencing samples and wheat accessions. Additional file 5.xlsx Phenotype BLUES used for GWAS. Additional file 6.xlsx Genotypes of 200 winter wheat accessions (16.497 SNP-seq markers). Additional file 7.xlsx 1RS.1BL translocation prediction and validation. Additional file 8.xlsx Diversity of specific sequencing-genotyped SNPs that are commonly used as breeding markers. Additional file 9.xlsx Significant marker-trait associations. [file 12870_2025_7322_MOESM1_ESM.zip › Additional file 6.xlsx]

## Sheet: SNP_data
rs#	alleles	chrom	pos	Tanais	Eremeevna	Menestrel	Arsenal	Fenomen	Aivina	Morozko	Vassa	LYRIK	Yuka	Ekspromt	Bagrat	Pamyat	Viki	NYCKOR	Dmitrii	Kavkaz	Musik	Esaul	L.3124k4	Donskaya_Yubileinaya	L.3244k29-1	Olkhon	Nemchinovskaya_85	Apache	Volnyi_Don	Bis	Zimtra	Etnos	Urup	Hadm_25612-02	Turnia	Vershina	Bezostaya_1	Travitsa	Moskovskaya_82	Kollega	Dagmar	Proza	Ordynka	Afina	Antonina	KWS_Barrel	Julia	Don_95	Sineva
IAB30002	C/G	1A	1172042	C	C	C	C	C	C	C	C	N	C	N	C	C	N	C	C	C	N	C	C	C	N	C	C	N	C	C	C	C	C	N	C	N	C	N	C	C	N	C	C	C	C	C	C	C	C
IAB30003	C/T	1A	1211885	C	C	C	C	C	C	C	C	T	C	C	C	C	T	C	C	C	T	C	C	C	T	C	C	T	C	C	C	C	C	C	C	C	C	Y	C	C	T	C	C	C	C	C	C	C	C
IAB15002	NA	1A	2162491	N	N	N	N	N	N	N	N	N	N	N	N	N	N	N	N	N	N	N	N	N	N	N	N	N	N	N	N	N	N	N	N	N	N	N	N	N	N	N	N	N	N	N	N	N	N
IAB30008	A	1A	2837050	N	N	N	N	N	N	N	N	N	N	N	N	N	N	N	N	N	N	N	N	N	N	N	A	N	N	N	N	N	N	N	N	N	N	N	N	N	N	N	N	N	N	N	N	N	N
IAB30010	NA	1A	3378269	N	N	N	N	N	N	N	N	N	N	N	N	N	N	N	N	N	N	N	N	N	N	N	N	N	N	N	N	N	N	N	N	N	N	N	N	N	N	N	N	N	N	N	N	N	N
IAB00009	NA	1A	3382700	N	N	N	N	N	N	N	N	N	N	N	N	N	N	N	N	N	N	N	N	N	N	N	N	N	N	N	N	N	N	N	N	N	N	N	N	N	N	N	N	N	N	N	N	N	N
IAB30011	G/C	1A	3383082	G	G	G	N	N	C	G	G	C	G	N	G	N	C	N	G	G	C	G	G	G	N	G	N	C	N	G	G	G	G	G	G	N	G	S	G	G	C	S	C	G	G	G	G	S	G
IAB15007	T/C	1A	3582294	T	T	T	T	T	T	T	T	N	T	N	T	T	N	T	T	T	N	T	T	T	N	T	T	N	T	T	T	T	T	T	T	T	T	N	T	T	N	T	C	T	T	T	T	T	T
IAB00012	C/T	1A	3776696	C	C	C	C	C	C	C	C	C	C	C	C	C	C	C	C	C	C	C	C	C	N	C	C	C	C	C	Y	T	C	Y	C	C	C	C	C	C	C	C	C	C	T	C	C	C	C
IAB00015	NA	1A	3777227	N	N	N	N	N	N	N	N	N	N	N	N	N	N	N	N	N	N	N	N	N	N	N	N	N	N	N	N	N	N	N	N	N	N	N	N	N	N	N	N	N	N	N	N	N	N
IAB00016	G	1A	3846352	N	N	N	N	N	N	N	N	N	N	N	N	N	N	N	N	N	N	N	N	N	N	N	N	N	N	N	N	N	N	N	N	N	N	N	N	N	N	N	G	G	N	N	N	N	N
IAB00017	T/C	1A	3847127	T	T	T	T	T	T	T	T	C	T	N	T	T	C	T	T	T	C	T	T	T	N	T	T	C	T	T	T	T	T	T	T	T	T	Y	T	T	C	T	T	T	T	T	T	T	T
IAB00019	NA	1A	4046046	N	N	N	N	N	N	N	N	N	N	N	N	N	N	N	N	N	N	N	N	N	N	N	N	N	N	N	N	N	N	N	N	N	N	N	N	N	N	N	N	N	N	N	N	N	N
IAB15011	G/A	1A	4053566	G	G	G	G	G	G	G	G	A	G	G	G	G	A	G	G	G	A	G	G	G	N	G	G	A	G	G	G	G	G	G	G	G	G	R	G	G	A	G	N	G	G	G	G	G	G
IAB00020	C/A	1A	4054790	C	M	C	C	C	M	M	M	C	C	M	M	M	C	M	M	M	C	C	M	M	C	M	C	C	C	C	M	C	M	C	M	M	M	M	C	M	C	C	C	M	C	M	M	M	M
IAB00022	C	1A	4499294	C	C	N	C	C	C	C	C	N	N	N	C	C	N	C	C	C	N	N	C	C	C	C	N	N	C	N	C	C	C	C	C	C	C	C	C	C	N	N	C	C	C	C	C	C	N
IAB00026	C/T	1A	6423402	C	C	N	C	T	C	C	C	N	C	N	C	N	N	C	N	C	N	C	N	N	N	C	C	N	C	C	T	N	C	T	C	N	N	N	C	C	N	C	T	C	C	C	N	C	C
IAB30023	C/G	1A	6655144	C	C	C	C	S	C	C	C	C	C	C	C	C	C	C	C	C	C	C	C	C	C	C	C	C	C	C	C	C	C	C	C	C	C	C	C	C	C	C	C	C	C	C	C	C	C
IAB15013	T	1A	6793151	T	T	N	T	N	N	T	N	N	T	N	N	N	N	N	N	N	N	T	T	N	N	N	T	N	N	N	N	N	N	N	T	N	N	N	T	N	N	T	N	N	N	T	T	N	T
IAB15016	C/A	1A	6886085	M	A	A	A	N	C	A	C	N	A	C	C	C	N	A	C	C	N	A	A	C	N	C	A	N	A	A	C	C	C	N	A	C	C	N	A	C	N	A	N	C	C	A	C	A	A
IAB30027	T/C	1A	7178960	N	N	N	N	N	N	N	N	N	N	N	N	N	N	N	N	N	N	N	N	N	N	N	N	N	N	N	N	N	N	N	N	N	N	N	N	N	N	N	N	N	N	N	N	N	N
IAB00030	G	1A	7183830	G	G	G	G	G	G	G	G	N	G	N	G	G	N	G	G	G	N	G	G	G	N	G	G	N	G	G	G	G	G	G	G	G	G	N	G	G	N	G	G	G	G	G	G	G	G
IAB30030	A/C	1A	7279073	A	A	A	A	A	A	C	A	A	C	A	A	A	A	A	A	A	A	A	A	A	N	A	A	A	A	A	A	A	A	A	A	A	A	A	A	A	A	A	A	A	A	A	A	A	A
IAB30031	G	1A	7320697	G	G	G	G	G	G	G	G	N	G	N	G	G	N	G	G	G	N	G	G	G	N	G	G	N	G	G	G	G	G	G	G	G	G	G	G	G	N	G	G	G	G	G	G	G	G
IAB00031	A/G	1A	7643152	A	A	A	A	G	A	A	A	G	A	N	A	A	G	A	A	A	G	A	A	A	N	A	A	G	A	A	R	A	A	R	A	A	A	R	A	R	G	A	A	A	A	A	A	A	A
IAB00032	T/G	1A	7657595	T	T	N	T	T	K	T	K	G	K	N	K	T	G	T	T	K	G	T	T	T	N	K	T	G	T	K	T	T	K	T	T	T	T	N	T	K	G	T	T	K	K	T	T	T	T
IAB30033	T	1A	7658511	T	T	T	T	T	T	T	T	N	T	T	T	T	N	T	T	T	T	T	T	T	N	T	T	N	T	T	T	T	T	T	T	T	T	T	T	T	N	T	T	T	T	T	T	T	T
IAB00035	C	1A	7777752	N	N	N	N	N	N	N	N	N	N	N	N	N	N	N	N	N	N	N	N	N	N	N	N	N	N	N	N	N	N	N	N	N	N	N	N	N	N	N	N	N	N	N	N	N	N
IAB30034	A/G	1A	7811521	A	A	N	A	N	G	A	A	G	A	N	A	N	N	N	N	N	G	N	A	N	N	A	N	G	N	A	N	A	A	G	A	N	A	A	A	A	G	A	N	A	A	A	A	N	A
IAB30038	G/A	1A	7835825	G	G	G	G	A	G	G	G	A	G	G	G	G	A	G	G	G	A	G	G	G	N	G	G	A	G	G	G	G	G	G	G	G	G	R	G	G	A	G	G	G	G	G	G	G	G
IAB30042	A/T	1A	7837208	A	A	A	A	T	A	A	A	T	A	W	A	A	T	A	A	A	T	A	A	A	T	A	A	T	A	A	A	A	A	A	A	A	A	W	A	A	T	A	A	A	A	A	A	A	A
IAB30044	NA	1A	8143662	N	N	N	N	N	N	N	N	N	N	N	N	N	N	N	N	N	N	N	N	N	N	N	N	N	N	N	N	N	N	N	N	N	N	N	N	N	N	N	N	N	N	N	N	N	N
IAB00041	A/G	1A	8295524	A	A	G	A	G	G	A	A	A	G	N	A	A	A	A	A	A	A	A	G	A	N	A	A	A	A	A	R	A	A	R	A	A	A	A	A	R	A	A	A	A	A	A	A	A	A
IAB30052	T	1A	8342060	T	T	N	T	N	N	T	T	T	N	N	T	T	T	N	T	T	T	T	N	T	N	T	T	T	T	T	T	T	T	N	T	T	T	T	T	T	T	T	T	T	T	T	T	T	T
IAB30061	T/C	1A	9235265	T	T	C	T	T	C	T	T	C	T	T	T	T	T	T	T	T	C	T	C	T	N	T	T	C	T	T	Y	C	T	C	T	T	T	C	T	Y	C	T	T	T	C	T	T	T	T
IAB30062	C	1A	9357620	C	N	N	N	N	N	C	C	C	C	C	C	C	C	C	C	C	C	N	N	C	N	C	N	C	C	N	N	N	C	N	C	C	C	N	N	C	C	N	C	C	N	C	C	C	C
IAB00050	G	1A	9544509	G	G	N	G	G	N	G	G	G	G	G	G	G	G	G	G	G	G	G	N	G	G	G	N	G	G	N	N	N	G	G	G	G	G	N	N	G	G	N	G	G	N	G	G	G	G
IAB00052	T	1A	9554431	T	N	N	N	N	N	T	T	N	T	T	T	T	T	T	T	T	N	N	N	N	N	T	N	T	T	N	N	N	T	N	T	T	T	N	N	T	T	N	T	T	N	T	T	T	T
IAB15024	C	1A	9554603	C	N	N	N	N	N	C	C	N	C	C	C	C	C	C	C	C	N	N	N	C	N	C	N	C	C	N	N	N	C	N	C	C	C	N	N	C	C	N	C	C	N	C	C	C	C
IAB00053	C	1A	9572650	C	C	N	C	C	N	C	C	C	C	C	C	C	C	C	C	C	C	C	N	C	N	C	C	C	C	C	C	N	C	C	C	C	C	C	C	C	C	C	C	C	N	C	C	C	C
IAB30073	T/C	1A	9572909	T	T	C	T	C	Y	T	T	T	T	T	T	T	T	T	T	T	T	T	C	T	N	T	T	T	T	T	T	Y	T	Y	T	T	T	T	T	T	T	T	T	T	C	T	T	T	T
IAB00055	A	1A	9579687	A	A	N	A	N	N	A	A	N	A	N	A	A	A	A	A	A	N	A	N	A	N	A	A	A	A	A	A	N	A	A	A	A	A	N	A	A	A	A	A	A	N	A	A	A	A
IAB00056	G/A	1A	9579832	G	G	G	G	G	G	G	G	G	G	G	G	G	G	G	G	G	G	G	G	G	G	G	G	G	G	G	G	G	G	G	G	G	G	G	G	G	G	G	R	G	G	G	G	G	G
IAB30076	NA	1A	9788373	N	N	N	N	N	N	N	N	N	N	N	N	N	N	N	N	N	N	N	N	N	N	N	N	N	N	N	N	N	N	N	N	N	N	N	N	N	N	N	N	N	N	N	N	N	N
IAB00059	T/C	1A	9972145	T	T	C	T	T	C	T	T	C	T	Y	T	T	T	T	T	T	C	T	C	T	C	C	T	T	T	T	Y	C	C	Y	T	T	T	C	T	Y	T	T	T	T	C	T	T	Y	T
IAB00060	G/A	1A	9972538	G	G	R	G	G	R	G	G	G	G	G	G	G	G	G	G	G	G	G	G	G	G	G	G	G	G	G	R	R	G	R	G	G	G	G	G	R	G	G	G	G	R	G	G	G	G
IAB00062	C/T	1A	10068689	C	C	T	C	C	T	C	C	N	C	N	C	C	C	C	C	C	N	C	C	C	N	C	C	C	C	C	Y	T	C	Y	C	C	C	N	C	Y	C	C	C	T	T	C	C	C	C
IAB30079	G/A	1A	10127876	G	A	N	A	G	A	G	G	N	G	N	G	G	G	G	G	G	G	A	G	G	N	A	A	G	G	A	A	A	A	A	G	G	G	N	A	G	G	A	G	A	A	A	G	A	G
IAB15027	G/C	1A	10128189	S	C	C	C	G	C	G	G	C	G	N	G	G	G	G	G	G	C	C	G	G	N	C	C	G	G	C	C	C	C	C	G	G	G	C	C	G	G	C	G	C	C	C	G	C	G
IAB15028	G/C	1A	10132967	G	S	C	S	G	C	G	G	N	G	N	G	G	G	G	G	G	C	C	G	G	N	C	C	G	G	N	C	C	C	C	G	G	G	N	C	S	G	C	G	C	C	C	G	C	G
IAB00064	C/G	1A	10159147	S	C	C	C	G	C	G	G	C	G	S	G	G	G	G	G	G	C	C	G	S	C	C	C	G	G	C	C	C	C	C	G	G	G	C	C	S	G	C	G	C	C	C	G	S	G
IAB15030	A/G	1A	10160074	R	G	R	G	A	R	A	A	N	A	N	A	A	A	N	A	A	N	G	A	N	N	G	G	A	N	N	N	G	G	G	A	A	A	N	G	R	A	G	A	G	G	G	A	R	A
IAB00066	G	1A	10472486	N	N	N	N	G	N	G	G	N	N	N	G	G	G	N	G	G	N	N	G	N	N	N	N	G	G	N	N	N	N	N	G	G	G	N	N	G	G	N	G	N	N	N	G	N	G
IAB15032	G/A	1A	10473337	R	R	R	R	G	R	G	R	A	R	A	R	G	G	G	G	R	A	R	G	R	A	A	R	G	G	R	R	R	A	R	G	G	G	A	R	R	G	R	G	R	R	R	G	R	G
IAB30082	C/G	1A	11229251	S	G	G	G	C	G	C	C	N	C	S	C	C	C	C	C	C	N	G	C	S	G	G	G	C	C	G	G	G	G	G	G	C	C	N	G	S	C	G	C	G	G	G	C	S	C
IAB30083	G/A	1A	11229635	R	A	A	A	G	A	G	G	N	G	G	G	G	G	G	G	G	N	A	G	R	G	A	A	G	G	A	A	A	A	A	G	G	G	N	A	G	G	A	G	A	A	G	G	R	G
IAB00067	A/T	1A	11230367	W	T	T	T	A	T	A	A	N	A	A	A	A	A	A	A	A	W	T	A	W	A	T	T	A	A	T	T	T	T	T	A	A	A	N	T	A	A	T	A	T	T	A	A	W	A
IAB30084	G	1A	11531089	N	N	N	N	N	N	N	G	N	N	N	N	G	N	N	N	N	G	N	G	N	N	N	N	N	N	N	N	N	N	N	N	N	G	N	N	G	G	N	N	N	N	N	G	N	N
IAB30085	T/C	1A	11531099	N	N	N	N	N	N	N	T	N	N	N	N	T	N	N	N	N	C	N	T	N	N	N	N	N	N	N	N	N	N	N	N	N	T	N	N	T	T	N	N	N	N	N	T	N	N
IAB00070	T/C	1A	11934358	T	T	T	T	T	T	T	T	N	T	T	T	T	T	T	T	T	T	T	T	T	N	T	T	T	T	T	T	T	T	T	N	T	T	N	T	T	T	T	T	T	T	T	T	T	T
IAB30092	NA	1A	12103570	N	N	N	N	N	N	N	N	N	N	N	N	N	N	N	N	N	N	N	N	N	N	N	N	N	N	N	N	N	N	N	N	N	N	N	N	N	N	N	N	N	N	N	N	N	N
IAB00071	G/C	1A	12144214	G	G	G	G	G	G	G	G	C	G	G	G	G	G	G	G	G	G	G	G	G	N	G	G	G	G	G	G	G	G	G	C	G	G	N	G	G	G	G	G	G	G	G	G	G	G
IAB00073	C/T	1A	12313491	C	C	C	C	N	N	C	C	T	C	C	C	C	N	N	C	C	N	C	C	C	C	C	N	N	N	N	C	N	C	C	T	C	C	T	C	C	C	C	C	C	C	C	C	C	C
IAB30093	NA	1A	12317753	N	N	N	N	N	N	N	N	N	N	N	N	N	N	N	N	N	N	N	N	N	N	N	N	N	N	N	N	N	N	N	N	N	N	N	N	N	N	N	N	N	N	N	N	N	N
IAB30094	NA	1A	12318067	N	N	N	N	N	N	N	N	N	N	N	N	N	N	N	N	N	N	N	N	N	N	N	N	N	N	N	N	N	N	N	N	N	N	N	N	N	N	N	N	N	N	N	N	N	N
IAB30095	G/C	1A	12355986	N	N	N	S	N	N	N	N	N	N	N	N	N	N	N	N	N	N	C	N	N	N	N	N	N	N	N	N	N	N	N	N	N	C	N	N	N	N	N	N	G	N	N	N	N	N
IAB30096	G/A	1A	12356209	G	G	N	G	N	N	G	G	G	G	N	G	G	N	N	G	N	N	G	G	G	N	N	A	A	N	N	N	N	N	G	N	G	G	N	R	G	N	N	G	N	A	A	G	R	A
IAB30097	T/C	1A	12356276	T	N	N	T	N	N	N	N	N	N	N	N	N	N	N	N	N	N	T	T	N	N	N	N	N	N	N	N	Y	N	N	C	T	T	N	N	Y	N	N	N	Y	N	C	T	N	N
IAB30098	C/G	1A	12369136	C	C	C	C	G	G	C	C	N	C	C	C	C	G	G	C	C	G	C	C	C	N	G	G	G	G	N	G	G	G	C	N	C	C	N	C	C	G	G	C	G	G	G	C	G	G
IAB30104	NA	1A	13862340	N	N	N	N	N	N	N	N	N	N	N	N	N	N	N	N	N	N	N	N	N	N	N	N	N	N	N	N	N	N	N	N	N	N	N	N	N	N	N	N	N	N	N	N	N	N
IAB30105	C/T	1A	14064873	Y	N	N	N	Y	Y	N	N	N	N	C	N	N	Y	N	N	N	N	N	C	N	N	N	T	C	N	N	C	C	N	C	T	N	N	N	N	Y	Y	N	N	N	Y	C	T	N	T
IAB00080	T	1A	14142232	T	T	N	T	T	T	N	T	N	N	N	N	T	T	T	N	N	N	N	T	N	N	N	T	T	T	N	T	N	N	T	N	N	T	N	T	T	T	T	T	N	T	T	T	T	N
IAB30110	T/C	1A	14254269	T	T	N	N	T	T	T	T	N	T	N	T	N	T	T	T	Y	N	N	T	T	N	T	T	N	N	T	T	T	T	T	N	T	T	N	T	T	N	T	T	N	T	N	T	N	N
IAB30111	C/G	1A	14254281	C	C	N	N	C	C	C	C	N	C	C	C	N	C	C	C	S	N	N	C	C	N	C	C	N	N	C	C	C	C	C	N	C	C	N	C	C	N	C	C	N	C	N	C	N	N
IAB00081	A/C	1A	14468101	M	A	A	M	M	A	M	A	A	A	A	A	M	M	A	A	M	A	M	M	M	A	M	M	M	M	M	A	A	C	M	A	A	A	A	M	A	M	M	A	A	A	M	A	M	A
IAB00082	A/G	1A	14520795	N	N	N	N	N	N	N	N	N	N	N	N	N	N	N	N	N	N	N	N	N	N	N	N	N	N	N	N	N	N	N	N	N	N	N	N	N	N	N	N	N	N	N	N	N	N
IAB15038	G/A	1A	14521572	G	G	A	G	A	G	R	G	R	G	G	G	G	A	G	G	R	G	G	R	R	G	R	G	G	G	G	G	G	R	G	A	G	G	A	G	G	G	G	G	R	G	G	G	G	G
IAB00083	T/C	1A	15195628	C	T	N	C	C	T	T	T	N	T	N	T	C	N	T	T	N	C	C	Y	Y	N	N	T	N	N	N	N	T	C	Y	N	T	T	N	T	T	C	T	T	N	T	N	T	C	C
IAB30115	G/A	1A	15325872	G	G	R	G	G	G	G	G	A	G	G	G	G	G	G	G	G	A	G	G	G	N	G	G	G	G	G	G	G	G	G	A	G	G	R	G	G	G	G	G	A	G	G	G	G	A
IAB30118	A/C	1A	15345771	A	A	C	A	A	A	A	A	M	A	A	A	A	A	A	A	A	A	A	A	A	A	A	A	A	A	A	A	A	A	A	C	A	A	N	A	A	A	A	A	M	A	A	A	A	A
IAB30120	T/C	1A	15516724	T	T	N	T	T	T	T	T	C	T	T	T	T	T	T	T	N	T	T	T	T	N	N	T	T	N	T	T	T	T	T	C	T	T	Y	T	T	T	T	T	C	T	T	T	T	T
IAB30121	T/G	1A	15924752	T	G	N	T	T	T	T	G	N	G	T	G	T	G	K	G	K	G	T	G	T	N	G	T	T	G	T	T	T	G	T	N	G	G	N	T	K	T	T	G	T	T	T	G	T	G
IAB00084	G/T	1A	16300927	G	T	N	G	N	G	G	T	N	T	N	T	G	T	T	T	G	G	G	G	G	N	T	G	G	G	G	G	G	T	G	N	N	T	N	G	G	G	G	T	N	G	G	T	G	G
IAB00085	G/T	1A	16434515	G	G	T	G	G	G	G	G	T	G	G	G	G	G	G	G	G	G	G	G	G	T	G	G	G	G	G	G	G	G	G	T	G	G	N	G	G	G	G	G	T	G	G	G	G	G
IAB30125	T/C	1A	16838956	Y	Y	C	Y	Y	T	Y	T	C	T	Y	Y	T	T	Y	Y	T	T	Y	Y	Y	C	T	T	T	Y	Y	Y	Y	Y	T	C	T	Y	C	Y	Y	T	Y	Y	C	Y	T	T	Y	T
IAB15048	G/T	1A	17247393	G	G	T	G	G	T	G	G	T	G	K	G	G	G	G	G	G	T	G	G	G	N	G	G	G	G	G	T	T	G	K	T	G	G	T	G	K	K	G	G	T	T	G	G	G	T
IAB30126	T/C	1A	17248164	T	T	C	T	T	T	T	T	C	T	T	T	T	T	T	T	T	T	T	T	T	N	T	T	T	T	T	T	T	T	T	C	T	T	C	T	T	T	T	T	C	T	T	T	T	T
IAB30127	A/G	1A	17248178	A	A	G	A	A	A	A	A	G	A	A	A	A	A	A	A	A	A	A	A	A	N	A	A	A	A	A	A	A	A	A	G	A	A	G	A	A	A	A	A	G	A	A	A	A	A
IAB00087	A/G	1A	18085929	A	A	N	A	A	A	A	A	N	A	A	A	A	A	A	A	A	A	A	A	A	N	A	A	A	A	A	A	A	A	A	N	A	A	N	A	A	A	A	A	G	A	A	A	A	A
IAB00089	C	1A	20183405	C	C	C	C	C	C	C	C	C	C	C	C	C	C	C	C	C	C	C	C	C	C	C	C	C	C	C	C	C	C	C	C	C	C	N	C	C	C	C	C	C	C	C	C	C	C
IAB30132	C/T	1A	20538416	Y	T	C	C	T	C	C	T	C	T	C	T	C	C	T	T	T	T	C	T	C	N	T	C	C	C	C	C	C	T	Y	T	T	T	T	Y	Y	Y	C	T	C	C	T	T	Y	T
IAB30133	C/G	1A	20880032	C	C	G	C	C	G	G	C	G	C	C	C	C	C	C	C	C	C	C	C	S	N	C	C	C	C	C	G	G	C	S	C	C	C	C	C	S	C	C	C	C	G	C	C	C	C
IAB15050	C/G	1A	20918157	C	C	C	C	G	G	G	C	G	G	C	C	C	C	G	C	S	C	G	S	S	N	C	C	G	C	C	G	G	C	S	C	G	G	C	C	G	S	C	G	G	G	C	G	C	C
IAB15051	C/T	1A	20925461	Y	Y	C	Y	Y	Y	C	Y	Y	Y	Y	Y	Y	C	Y	Y	Y	Y	Y	Y	Y	C	Y	Y	Y	Y	Y	Y	Y	Y	Y	Y	Y	Y	Y	Y	Y	Y	Y	Y	C	Y	Y	Y	Y	C
IAB00094	NA	1A	20977802	N	N	N	N	N	N	N	N	N	N	N	N	N	N	N	N	N	N	N	N	N	N	N	N	N	N	N	N	N	N	N	N	N	N	N	N	N	N	N	N	N	N	N	N	N	N
IAB30135	C/T	1A	20978933	C	C	C	N	C	C	T	C	C	C	C	C	N	T	C	C	C	C	C	C	C	C	C	C	C	N	C	C	C	C	C	C	C	C	C	C	C	C	C	C	T	C	C	C	C	C
IAB00095	C/T	1A	21198587	C	C	C	C	C	C	C	C	C	C	N	C	C	C	C	C	Y	C	C	C	C	N	C	C	C	C	C	C	C	C	C	C	C	C	C	C	C	C	C	C	C	C	C	C	C	N
IAB30137	T/C	1A	21402840	T	T	T	T	T	T	T	T	T	T	T	T	T	C	T	T	T	T	T	Y	T	N	T	C	T	T	T	T	T	T	T	C	T	T	T	T	T	T	T	T	C	T	T	C	T	T
IAB30138	A/G	1A	21405172	N	N	N	N	N	N	N	N	N	A	N	N	A	N	N	N	N	N	N	N	N	N	N	N	A	N	A	N	A	N	N	N	N	N	N	N	A	N	A	N	N	N	N	N	N	A
IAB30139	T/C	1A	21986609	T	T	N	T	N	T	T	Y	T	Y	N	T	T	C	N	T	N	T	T	Y	N	C	Y	Y	T	T	N	N	N	Y	T	C	N	T	N	N	Y	T	N	T	C	Y	T	C	T	T
IAB30141	G	1A	22039634	G	G	G	G	G	G	G	G	G	G	N	G	G	N	G	G	G	G	G	G	G	N	G	G	G	G	G	G	G	G	G	N	G	G	G	G	G	G	G	G	N	G	G	N	G	G
IAB15054	C	1A	22076765	N	N	N	N	C	N	N	N	N	N	N	N	N	N	N	N	N	N	N	N	N	N	N	N	N	N	N	N	N	N	N	N	N	N	N	N	N	N	N	N	N	N	N	N	N	N
IAB30142	NA	1A	22271615	N	N	N	N	N	N	N	N	N	N	N	N	N	N	N	N	N	N	N	N	N	N	N	N	N	N	N	N	N	N	N	N	N	N	N	N	N	N	N	N	N	N	N	N	N	N
IAB30143	T/G	1A	22282426	T	T	T	T	T	K	T	K	T	K	K	K	T	G	T	T	K	T	T	T	T	G	K	T	T	T	T	T	T	K	T	T	T	T	T	T	K	T	T	T	G	K	T	T	T	T
IAB30145	C/T	1A	23817987	C	C	C	C	C	Y	C	C	C	C	C	C	C	T	C	C	Y	C	Y	C	C	C	C	Y	C	C	C	Y	Y	C	C	Y	C	C	Y	C	Y	C	C	C	C	Y	Y	C	C	Y
IAB30147	A/G	1A	24077478	N	A	N	G	G	N	A	A	N	N	N	A	N	N	N	N	A	A	A	R	N	N	R	A	N	N	N	G	G	A	R	A	N	A	N	R	G	N	N	A	G	G	A	G	G	N
IAB00101	A/G	1A	24321355	R	A	G	G	G	A	A	A	G	A	N	A	G	A	A	A	A	A	A	R	R	N	G	A	G	G	G	A	A	A	R	A	A	A	A	R	R	G	G	A	G	A	A	G	R	A
IAB30149	C/T	1A	24339032	C	N	N	C	C	N	N	N	C	N	N	N	C	N	N	N	C	N	N	C	N	N	C	N	C	C	C	N	N	N	N	C	N	N	C	C	C	C	C	N	C	N	C	C	C	C
IAB00102	T/C	1A	24943668	Y	T	T	C	C	T	T	T	C	T	T	T	C	C	T	T	C	T	T	Y	Y	N	C	C	C	C	C	T	T	T	Y	C	T	T	C	Y	Y	C	C	T	C	T	C	C	Y	C
IAB00108	A/C	1A	25545972	A	A	A	A	C	A	A	A	C	A	A	A	A	C	A	A	C	A	A	M	A	N	C	C	C	A	C	A	A	A	M	C	A	A	C	M	M	C	C	A	C	A	C	C	A	C
IAB00109	A/G	1A	25546058	R	G	G	A	A	G	G	G	A	G	N	G	A	A	G	G	A	G	R	R	R	N	A	A	A	A	A	G	G	G	R	A	G	G	A	R	R	A	A	G	A	G	A	A	R	A
IAB15066	A/T	1A	25708489	T	N	N	T	A	N	N	N	A	N	N	N	T	A	N	N	A	N	N	A	T	N	A	A	A	T	A	N	N	N	A	A	N	N	A	A	A	A	A	N	A	N	A	A	T	A
IAB15067	NA	1A	25712734	N	N	N	N	N	N	N	N	N	N	N	N	N	N	N	N	N	N	N	N	N	N	N	N	N	N	N	N	N	N	N	N	N	N	N	N	N	N	N	N	N	N	N	N	N	N
IAB00113	A/G	1A	25791352	A	A	A	A	A	A	A	A	A	A	A	A	A	A	A	A	G	A	A	A	A	N	A	A	A	A	A	A	A	A	A	A	A	A	A	A	A	A	A	A	A	A	A	A	A	A
IAB30153	G	1A	26603247	N	N	N	N	G	N	N	N	G	N	N	N	N	G	N	N	G	N	N	G	N	N	N	G	G	N	G	N	N	N	N	G	N	N	G	G	N	G	G	N	G	N	G	G	N	G
IAB00114	G/A	1A	26960576	G	G	G	G	G	R	G	R	G	G	R	R	G	G	G	G	R	G	G	G	G	A	R	G	G	G	G	G	G	R	G	G	G	G	G	G	R	G	G	G	R	R	G	G	G	G
IAB30154	G/A	1A	27249417	N	N	N	G	A	A	G	G	G	N	N	G	G	N	G	G	G	G	G	R	G	N	G	A	G	N	N	A	A	G	G	A	N	G	N	N	R	G	G	G	A	A	A	A	G	A
IAB30155	C/T	1A	27258447	C	C	C	C	Y	Y	C	C	C	C	C	C	C	C	C	C	C	C	C	Y	C	C	C	C	C	C	C	C	Y	C	C	Y	C	C	Y	C	Y	C	C	C	Y	Y	Y	Y	C	Y
IAB30158	T/C	1A	27360911	Y	T	T	C	T	C	T	T	T	T	Y	Y	T	C	T	C	T	T	T	Y	T	C	T	C	T	C	T	C	C	T	Y	C	T	T	C	T	Y	T	T	T	T	C	C	C	Y	C
IAB30161	G/A	1A	27753454	R	G	A	A	G	G	G	G	G	G	N	G	G	G	G	A	G	G	G	G	R	N	G	G	G	A	G	G	G	G	G	G	G	G	G	G	G	G	G	G	A	G	G	G	R	G
IAB15071	A/G	1A	28614804	N	G	A	N	N	N	N	N	N	N	N	N	N	A	N	N	N	N	G	A	N	N	N	A	N	N	N	N	G	N	N	A	N	N	A	N	N	G	N	N	A	N	A	A	N	A
IAB30163	NA	1A	29611308	N	N	N	N	N	N	N	N	N	N	N	N	N	N	N	N	N	N	N	N	N	N	N	N	N	N	N	N	N	N	N	N	N	N	N	N	N	N	N	N	N	N	N	N	N	N
IAB30165	T/G	1A	29995948	T	T	T	T	G	G	T	G	T	T	T	K	K	G	T	T	T	T	G	K	T	G	T	G	T	T	G	G	G	T	K	G	T	T	G	T	G	T	G	T	T	G	G	T	T	G
IAB30169	C/T	1A	30180515	C	C	N	C	C	C	N	C	C	C	N	C	C	C	C	C	N	C	C	C	C	N	N	C	C	N	C	C	C	C	N	C	C	C	C	C	C	C	C	C	C	C	C	C	C	C
IAB30170	A/G	1A	30180536	A	A	N	A	A	A	N	A	A	A	N	A	A	A	A	A	N	A	A	A	A	N	N	A	A	N	A	A	A	A	N	A	A	A	A	A	A	A	A	A	A	A	A	A	A	A
IAB30171	NA	1A	30181276	N	N	N	N	N	N	N	N	N	N	N	N	N	N	N	N	N	N	N	N	N	N	N	N	N	N	N	N	N	N	N	N	N	N	N	N	N	N	N	N	N	N	N	N	N	N
IAB30172	A/G	1A	30184056	A	A	A	A	A	A	A	A	A	A	R	A	R	A	A	A	A	A	A	A	R	G	A	A	A	A	A	A	A	A	R	A	A	A	A	A	A	A	A	A	A	A	A	A	A	A
IAB30173	NA	1A	30197118	N	N	N	N	N	N	N	N	N	N	N	N	N	N	N	N	N	N	N	N	N	N	N	N	N	N	N	N	N	N	N	N	N	N	N	N	N	N	N	N	N	N	N	N	N	N
IAB00124	NA	1A	30772523	N	N	N	N	N	N	N	N	N	N	N	N	N	N	N	N	N	N	N	N	N	N	N	N	N	N	N	N	N	N	N	N	N	N	N	N	N	N	N	N	N	N	N	N	N	N
IAB15074	T/C	1A	31031692	C	T	N	C	T	T	T	C	C	T	T	T	T	T	T	C	T	N	C	Y	Y	N	T	T	N	C	C	T	T	T	C	Y	T	T	T	T	T	C	C	T	T	T	T	T	Y	T
IAB30175	T/C	1A	31253377	N	N	N	T	T	T	C	T	C	C	N	N	N	T	N	N	N	C	T	Y	N	N	C	T	N	N	T	N	T	C	T	Y	C	C	T	C	T	C	T	C	C	T	T	T	Y	T
IAB00127	G	1A	31895967	G	G	G	G	G	G	G	G	G	G	N	G	G	G	G	G	N	G	G	G	N	N	G	G	G	G	G	G	G	G	G	G	G	G	N	G	G	G	G	G	G	G	G	G	G	G
IAB30180	T	1A	32280882	N	T	N	N	N	N	T	N	T	T	N	T	T	N	T	N	T	T	N	N	N	N	T	N	T	N	N	N	N	T	N	T	N	T	T	T	N	T	N	T	T	N	N	N	N	N
IAB00129	C/A	1A	32476243	C	C	A	C	A	A	C	C	C	C	C	M	C	A	C	C	C	C	C	C	C	N	C	A	C	C	C	A	A	C	C	M	C	C	C	C	A	C	C	C	C	A	C	A	C	A
IAB30182	NA	1A	32897620	N	N	N	N	N	N	N	N	N	N	N	N	N	N	N	N	N	N	N	N	N	N	N	N	N	N	N	N	N	N	N	N	N	N	N	N	N	N	N	N	N	N	N	N	N	N
IAB00133	A/T	1A	33374447	A	A	A	A	A	A	A	A	A	N	N	A	A	A	N	A	N	A	T	A	W	N	N	A	A	A	A	A	A	A	W	A	A	A	A	A	A	A	A	A	T	A	A	A	A	A
IAB30188	NA	1A	33822671	N	N	N	N	N	N	N	N	N	N	N	N	N	N	N	N	N	N	N	N	N	N	N	N	N	N	N	N	N	N	N	N	N	N	N	N	N	N	N	N	N	N	N	N	N	N
IAB30191	T/C	1A	35135897	Y	T	T	C	T	T	T	T	T	T	Y	T	Y	T	T	C	T	T	C	T	Y	N	T	T	T	C	T	T	T	T	Y	T	T	T	T	T	T	T	T	T	C	T	T	T	Y	T
IAB15078	G/T	1A	35486186	N	G	N	T	N	N	N	N	N	N	N	N	N	N	N	N	N	N	T	G	N	N	N	N	N	N	N	N	N	N	N	N	N	N	N	N	G	N	N	G	T	G	N	N	N	N
IAB15079	T	1A	35486579	N	T	N	N	N	N	T	T	T	N	N	N	N	T	N	N	T	N	N	T	N	N	N	T	N	N	N	N	T	N	N	T	T	T	N	T	N	T	N	T	N	T	T	T	N	T
IAB15080	NA	1A	35492398	N	N	N	N	N	N	N	N	N	N	N	N	N	N	N	N	N	N	N	N	N	N	N	N	N	N	N	N	N	N	N	N	N	N	N	N	N	N	N	N	N	N	N	N	N	N
IAB00138	A/C	1A	35526064	A	A	A	N	A	A	A	A	A	A	N	A	A	A	A	N	A	A	N	A	N	N	A	A	A	N	A	A	A	A	M	A	A	A	A	A	A	A	A	A	N	A	A	A	M	A
IAB15081	A/G	1A	35526239	A	N	N	A	N	N	N	N	N	N	N	N	A	N	N	A	N	N	A	G	A	N	N	N	N	A	N	N	N	N	R	N	N	N	N	N	N	N	N	N	A	N	G	G	A	N
IAB00139	G/A	1A	35526546	A	G	R	A	R	G	G	G	G	G	A	R	R	G	G	A	G	G	A	G	A	A	G	G	G	A	G	G	R	G	A	G	G	G	G	G	R	G	G	G	A	G	G	R	A	G
IAB15082	NA	1A	35529775	N	N	N	N	N	N	N	N	N	N	N	N	N	N	N	N	N	N	N	N	N	N	N	N	N	N	N	N	N	N	N	N	N	N	N	N	N	N	N	N	N	N	N	N	N	N
IAB15083	G/A	1A	35536840	N	N	N	R	N	N	N	N	N	N	N	N	N	N	N	N	N	N	N	N	N	N	N	N	N	N	N	N	N	N	N	N	N	N	N	N	N	N	N	N	N	N	N	N	N	N
IAB00141	C/T	1A	35578136	Y	C	C	T	C	C	C	C	C	C	N	C	Y	C	C	T	C	C	T	C	Y	N	C	C	C	T	C	C	C	C	Y	C	C	C	C	C	C	C	C	C	T	C	C	C	Y	C
IAB00148	G/A	1A	36569350	R	G	G	A	G	G	G	G	G	G	R	G	R	G	G	A	G	G	A	G	R	A	G	G	G	A	G	G	G	G	R	G	G	G	G	G	G	G	G	G	A	G	G	G	R	G
IAB30202	A/G	1A	37511615	R	A	G	G	A	A	A	A	G	A	R	A	A	G	A	G	A	G	A	A	R	N	A	G	G	G	A	A	A	A	A	G	A	A	A	A	A	G	A	A	G	A	A	G	A	G
IAB00151	A/C	1A	38729513	A	A	A	A	C	C	A	A	A	A	M	M	A	A	A	A	A	A	C	M	M	N	A	A	A	A	A	C	C	A	M	M	A	A	A	A	C	A	A	A	A	C	C	C	M	C
IAB30207	C/T	1A	39651687	Y	C	T	T	C	C	C	T	T	C	C	C	Y	T	C	T	C	T	C	C	Y	N	C	T	T	T	T	C	C	C	C	Y	C	C	C	C	C	T	T	C	T	C	C	C	C	C
IAB30209	G/C	1A	39893118	G	G	C	G	G	G	G	S	C	G	G	G	G	C	G	G	G	C	G	G	G	N	G	C	C	G	C	G	G	G	G	S	G	G	G	G	G	C	C	G	C	G	G	G	G	G
IAB15091	C/T	1A	41288480	C	C	N	N	N	N	C	N	C	N	N	N	C	N	N	N	N	C	N	C	N	N	N	C	N	T	N	N	N	C	N	C	N	C	N	C	N	C	N	N	C	N	N	C	T	C
IAB30212	C/T	1A	41872805	T	C	T	T	C	C	C	C	T	C	Y	C	C	T	C	T	C	T	T	T	T	N	C	T	C	T	C	C	C	C	Y	T	C	C	C	C	C	C	C	C	T	C	T	C	C	C
IAB15097	G/A	1A	42256183	R	G	N	R	N	N	N	G	N	G	N	G	N	N	N	G	N	N	R	G	N	N	N	A	N	G	N	N	G	N	A	A	N	G	N	N	G	G	N	N	G	G	G	G	G	G
IAB15099	C/T	1A	44060539	C	N	C	C	Y	N	N	T	N	C	N	N	N	N	N	N	N	N	Y	N	N	N	N	C	N	C	Y	N	N	N	C	T	N	T	N	C	N	T	C	T	T	N	T	T	C	N
IAB30217	A	1A	44409714	N	N	N	N	N	N	N	N	N	N	N	N	N	N	N	N	A	N	N	N	N	N	N	N	N	N	N	N	N	N	N	N	N	N	N	N	N	N	N	N	N	N	N	N	N	N
IAB00157	G/A	1A	44861408	G	G	G	G	G	G	G	G	G	G	G	G	G	G	G	G	A	G	G	G	G	N	G	G	G	G	G	G	G	G	G	G	G	G	G	G	G	G	G	G	G	G	G	G	G	G
IAB30221	T/C	1A	46296213	T	Y	Y	T	Y	Y	Y	Y	Y	Y	T	Y	Y	Y	Y	T	T	Y	T	Y	T	T	Y	Y	Y	T	Y	Y	Y	Y	T	Y	Y	Y	Y	Y	Y	Y	Y	Y	T	Y	T	Y	Y	Y
IAB15101	C/T	1A	47191715	C	C	C	T	C	C	C	C	C	C	N	C	C	C	C	T	C	C	T	C	C	N	C	C	C	T	C	C	C	C	C	C	C	C	C	C	C	C	C	C	T	C	T	C	C	C
IAB30223	C/T	1A	47806064	Y	C	N	T	C	C	C	C	C	C	N	C	C	C	C	T	C	C	T	C	Y	N	C	C	C	T	C	C	C	C	Y	C	C	C	C	C	C	C	C	C	T	C	T	C	C	C
IAB15104	C	1A	48593667	N	N	N	N	N	N	N	N	N	N	N	N	N	N	N	N	N	N	N	N	N	N	N	N	N	N	N	N	N	N	N	N	N	N	N	N	N	N	N	N	N	N	N	N	N	N
IAB00162	NA	1A	48772367	N	N	N	N	N	N	N	N	N	N	N	N	N	N	N	N	N	N	N	N	N	N	N	N	N	N	N	N	N	N	N	N	N	N	N	N	N	N	N	N	N	N	N	N	N	N
IAB30225	T/C	1A	48784078	T	C	N	T	N	N	N	N	N	N	N	N	N	N	N	T	N	N	T	N	N	N	N	N	N	T	N	N	N	N	T	N	N	N	N	N	Y	C	N	N	T	N	T	C	Y	N
IAB00165	T	1A	48978836	N	T	T	N	T	T	T	T	T	T	T	T	T	T	N	N	T	T	N	T	N	T	N	T	T	N	T	T	T	T	N	T	N	T	T	T	T	T	T	T	N	T	N	T	T	T
IAB00168	C/G	1A	49099455	C	C	N	G	C	C	C	C	C	C	N	C	C	N	C	N	N	C	N	C	S	N	C	N	C	N	C	C	C	C	C	C	C	C	C	C	C	C	C	C	N	C	S	C	C	C
IAB00173	C	1A	49305233	C	C	C	C	C	C	C	C	C	C	C	C	C	C	C	C	C	C	C	C	C	C	C	C	C	C	C	C	C	C	C	C	C	C	C	C	C	C	C	C	C	C	C	C	C	C
IAB30230	NA	1A	49896460	N	N	N	N	N	N	N	N	N	N	N	N	N	N	N	N	N	N	N	N	N	N	N	N	N	N	N	N	N	N	N	N	N	N	N	N	N	N	N	N	N	N	N	N	N	N
IAB15110	A	1A	51257803	N	N	N	N	N	N	N	N	N	N	N	N	N	N	N	N	N	N	N	N	N	N	N	N	N	N	N	N	N	N	N	N	N	N	N	N	N	N	N	N	N	N	N	N	N	N
IAB00176	C/A	1A	51703135	C	C	C	C	C	C	C	A	C	C	C	C	C	C	C	C	C	C	A	C	C	N	C	C	C	C	A	C	C	C	C	C	C	C	C	C	C	C	A	C	C	C	C	C	A	C
IAB15111	A/G	1A	52231514	A	A	N	A	A	N	N	G	A	A	N	A	A	A	N	A	N	A	G	A	N	N	N	A	N	A	N	N	A	A	N	A	N	A	N	A	A	A	G	A	A	A	A	A	N	N
IAB30234	A/G	1A	52481919	A	A	A	A	A	A	A	G	A	A	N	A	A	A	A	A	A	A	A	A	A	N	A	A	A	A	G	A	A	A	R	A	A	A	R	A	A	A	G	A	A	A	A	A	A	A
IAB15112	C/T	1A	53187582	N	C	N	C	N	N	N	C	N	N	N	N	C	N	N	N	N	C	C	C	N	N	C	C	N	N	N	N	N	N	Y	Y	N	C	N	C	N	C	Y	Y	C	C	C	C	Y	Y
IAB00177	G/A	1A	53188831	G	G	G	G	G	G	G	G	G	G	G	G	G	G	G	G	G	G	G	G	G	N	G	G	G	G	G	G	G	G	G	G	G	G	A	G	G	G	G	G	G	G	G	G	G	G
IAB15113	C/T	1A	53856241	C	C	N	C	C	C	C	C	C	C	N	C	C	C	C	C	C	C	T	C	C	N	C	C	C	C	C	C	C	C	C	C	C	C	T	C	C	C	C	T	T	C	C	C	C	C
IAB00178	NA	1A	54351651	N	N	N	N	N	N	N	N	N	N	N	N	N	N	N	N	N	N	N	N	N	N	N	N	N	N	N	N	N	N	N	N	N	N	N	N	N	N	N	N	N	N	N	N	N	N
IAB30245	NA	1A	57189967	N	N	N	N	N	N	N	N	N	N	N	N	N	N	N	N	N	N	N	N	N	N	N	N	N	N	N	N	N	N	N	N	N	N	N	N	N	N	N	N	N	N	N	N	N	N
IAB30246	C/A	1A	57399569	C	C	C	C	C	C	C	C	C	C	C	C	C	C	C	C	C	C	C	C	C	N	C	C	C	C	C	C	C	C	C	C	C	C	C	C	C	C	C	C	C	C	C	C	A	C
IAB00185	C/T	1A	58704729	C	C	C	C	T	Y	C	C	C	C	C	Y	C	C	C	C	C	C	C	C	Y	C	C	C	C	C	C	T	T	C	Y	C	C	C	C	C	Y	C	C	C	C	Y	C	C	Y	C
IAB00190	G	1A	60356874	G	G	G	G	G	G	G	G	G	G	N	G	G	G	G	G	G	G	G	G	G	N	G	G	G	G	G	G	G	G	G	G	G	G	G	G	G	G	G	G	G	G	G	G	G	G
IAB30256	C/G	1A	62014205	N	C	N	C	N	N	N	S	N	N	N	N	N	N	N	N	N	S	N	N	N	N	N	N	N	N	N	N	C	N	S	G	N	S	N	N	S	S	S	N	S	N	S	S	S	S
IAB00197	A	1A	65263166	A	A	A	A	A	A	A	A	A	A	N	A	A	A	A	A	A	A	A	A	A	N	A	A	A	A	A	A	A	A	A	A	N	A	A	A	A	A	A	A	A	A	A	A	A	A
IAB00198	T	1A	65263349	T	T	T	T	T	T	T	T	T	T	T	T	T	T	T	T	T	T	T	T	T	T	T	T	T	T	T	T	T	T	T	T	T	T	T	T	T	T	T	T	T	T	T	T	T	T
IAB00199	T/C	1A	65265658	Y	T	T	C	T	T	T	T	T	T	Y	T	T	T	T	C	T	T	T	T	T	N	T	T	T	T	T	T	T	T	Y	T	T	T	T	T	T	T	T	T	T	T	T	T	T	T
IAB15123	T/C	1A	68299464	N	T	N	T	T	N	N	T	N	N	N	N	N	T	N	N	N	T	T	T	T	N	T	T	N	N	N	T	T	T	T	T	N	T	N	T	N	T	N	T	T	T	T	T	T	T
IAB00204	NA	1A	71723403	N	N	N	N	N	N	N	N	N	N	N	N	N	N	N	N	N	N	N	N	N	N	N	N	N	N	N	N	N	N	N	N	N	N	N	N	N	N	N	N	N	N	N	N	N	N
IAB30270	C	1A	72870778	N	N	N	N	N	N	N	N	N	N	N	N	N	N	N	N	N	N	N	N	N	N	N	N	N	N	N	N	N	N	N	N	N	N	N	N	N	N	N	N	N	N	N	N	N	N
IAB30271	NA	1A	73352363	N	N	N	N	N	N	N	N	N	N	N	N	N	N	N	N	N	N	N	N	N	N	N	N	N	N	N	N	N	N	N	N	N	N	N	N	N	N	N	N	N	N	N	N	N	N
IAB00208	G	1A	76491046	N	N	N	N	N	N	N	N	N	N	N	N	N	N	N	N	N	N	N	N	N	N	N	N	N	N	N	N	N	N	N	N	N	N	N	N	N	N	N	N	N	N	N	N	N	N
IAB00210	C/A	1A	78331471	C	C	C	C	C	C	C	C	C	C	A	C	C	C	C	C	C	C	C	C	C	A	C	C	C	C	C	C	C	C	C	C	C	C	C	C	C	C	C	C	C	C	C	C	C	C
IAB30282	C/T	1A	82127557	C	C	C	C	C	C	C	C	C	C	C	C	C	C	C	C	C	C	C	C	C	C	C	C	C	C	C	C	C	C	C	C	C	C	C	C	C	C	C	C	C	C	C	C	C	C
IAB00215	C/A/G	1A	84729205	C	C	C	C	C	M	C	M	C	M	M	M	C	C	C	C	M	C	C	C	M	A	M	C	C	C	C	C	C	M	C	C	C	C	C	C	M	C	C	C	M	M	C	C	M	C
IAB00219	T	1A	88860279	T	T	T	T	T	T	T	T	T	T	T	T	T	T	T	T	T	T	T	T	T	N	T	T	T	T	T	T	T	T	T	T	T	T	T	T	T	T	T	T	T	T	T	T	T	T
IAB00223	G/A	1A	92567926	G	G	G	G	G	G	G	G	G	G	G	G	G	G	G	G	G	G	G	G	G	N	G	G	G	G	G	G	G	G	G	G	G	G	G	G	G	G	G	G	G	G	G	G	G	G
IAB30296	T/C	1A	92987042	T	T	T	T	T	T	T	T	T	T	T	T	T	T	T	T	T	T	T	T	T	N	T	T	T	T	T	T	T	T	T	T	T	T	T	T	T	T	T	T	T	T	T	T	T	T
IAB30297	G	1A	93785654	N	N	N	N	N	N	N	N	N	N	N	N	N	N	N	N	N	N	N	N	N	N	N	N	N	N	N	N	N	N	N	N	N	N	N	N	N	N	N	N	N	N	G	N	N	N
IAB30301	T	1A	95966624	T	T	T	T	T	T	T	T	T	T	N	T	T	T	T	T	T	T	T	T	T	N	T	T	T	T	T	T	T	T	T	T	T	T	T	T	T	T	T	T	T	T	T	T	T	T
IAB00226	T/G	1A	96471310	T	T	T	T	T	T	T	T	T	T	T	T	T	T	T	T	G	T	T	T	T	N	T	T	T	T	T	T	T	T	T	T	T	T	T	T	T	T	T	T	T	T	T	T	T	T
IAB30302	NA	1A	96836309	N	N	N	N	N	N	N	N	N	N	N	N	N	N	N	N	N	N	N	N	N	N	N	N	N	N	N	N	N	N	N	N	N	N	N	N	N	N	N	N	N	N	N	N	N	N
IAB00227	C	1A	97940268	C	C	N	C	C	C	C	C	C	C	N	C	C	C	C	C	N	C	C	C	C	N	C	C	C	C	C	N	C	C	C	C	C	C	C	C	C	C	C	C	C	C	C	C	C	C
IAB30305	T	1A	99320287	T	T	T	T	T	T	T	T	T	T	T	T	T	T	T	T	T	T	T	T	T	T	T	T	T	T	T	T	T	T	T	T	T	T	T	T	T	T	T	T	T	T	T	T	T	T
IAB30307	NA	1A	99869140	N	N	N	N	N	N	N	N	N	N	N	N	N	N	N	N	N	N	N	N	N	N	N	N	N	N	N	N	N	N	N	N	N	N	N	N	N	N	N	N	N	N	N	N	N	N
IAB00230	NA	1A	100393017	N	N	N	N	N	N	N	N	N	N	N	N	N	N	N	N	N	N	N	N	N	N	N	N	N	N	N	N	N	N	N	N	N	N	N	N	N	N	N	N	N	N	N	N	N	N
IAB30310	A/G	1A	100409503	N	N	N	N	A	N	N	N	N	N	N	A	N	N	N	N	N	N	N	N	N	N	N	N	N	N	N	N	N	N	N	N	N	N	N	N	A	N	N	N	N	A	N	N	N	N
IAB00238	G/A	1A	105304501	G	G	G	G	G	G	G	G	G	G	G	G	G	G	G	G	G	G	G	G	G	N	G	G	G	G	G	G	G	G	G	G	G	G	G	G	G	G	G	G	G	G	A	G	G	G
IAB30324	G/A	1A	111538183	G	G	N	G	G	G	G	G	N	N	N	G	G	G	G	G	N	G	G	G	G	N	N	N	G	G	G	G	G	G	G	G	G	G	N	G	G	G	G	G	G	G	G	G	G	G
IAB15145	T/C	1A	114546124	N	N	N	T	T	T	N	T	N	N	N	N	N	N	N	T	N	T	N	N	N	N	N	N	N	N	T	N	T	N	N	N	N	T	N	N	T	T	T	T	T	T	T	T	N	T
IAB00252	C	1A	119149362	C	C	C	C	C	C	C	C	C	C	C	C	C	C	C	C	C	C	C	C	C	N	C	C	C	C	C	C	C	C	C	C	C	C	C	C	C	C	C	C	C	C	C	C	C	C
IAB00254	NA	1A	121741051	N	N	N	N	N	N	N	N	N	N	N	N	N	N	N	N	N	N	N	N	N	N	N	N	N	N	N	N	N	N	N	N	N	N	N	N	N	N	N	N	N	N	N	N	N	N
IAB00255	T	1A	123552828	T	T	T	T	T	T	T	T	T	T	T	T	T	T	T	T	T	T	T	T	T	N	T	T	T	T	T	T	T	T	T	T	T	T	T	T	T	T	T	T	T	T	T	T	T	T
IAB30342	G/A	1A	125151717	G	G	G	G	G	G	G	G	G	G	G	G	G	G	G	G	A	G	G	G	G	N	G	G	G	G	G	G	G	G	G	G	G	G	G	G	G	G	G	G	G	G	G	G	G	G
IAB00259	C/G	1A	130350095	C	C	C	C	C	S	C	S	C	S	S	S	C	C	C	C	S	C	C	C	C	G	S	C	C	C	S	C	C	S	C	C	C	C	C	C	S	C	C	C	S	S	C	C	C	C
IAB30348	G	1A	130813747	G	G	G	G	G	G	G	G	G	G	G	G	G	G	G	G	G	G	G	G	G	N	G	G	G	G	G	G	G	G	G	G	G	G	G	G	G	G	G	G	G	G	G	G	G	G
IAB00260	G	1A	132414870	G	G	N	G	G	G	G	G	G	G	N	G	G	G	G	G	N	G	G	G	G	N	G	G	G	G	G	G	G	G	G	G	N	G	G	G	G	G	G	G	G	G	G	G	G	G
IAB30350	NA	1A	132788757	N	N	N	N	N	N	N	N	N	N	N	N	N	N	N	N	N	N	N	N	N	N	N	N	N	N	N	N	N	N	N	N	N	N	N	N	N	N	N	N	N	N	N	N	N	N
IAB30352	C/T	1A	133726634	C	C	C	C	C	C	C	C	C	C	C	C	C	C	C	C	C	C	C	C	C	N	C	C	C	C	C	C	C	C	C	C	C	C	C	C	C	C	C	C	C	C	C	C	C	C
IAB30356	A/G	1A	138228202	N	A	N	R	N	N	N	R	N	N	N	N	N	N	N	N	N	N	N	A	N	N	N	A	N	A	N	N	N	N	N	N	N	A	N	A	N	N	A	N	R	A	A	A	N	A
IAB00266	A/G	1A	142101479	A	A	A	A	A	A	A	A	A	A	A	A	A	A	A	A	A	A	A	A	A	R	A	A	A	A	A	A	A	A	A	A	A	A	A	A	A	A	A	A	A	A	A	A	A	A
IAB30362	G	1A	142887396	N	N	N	N	N	N	N	N	N	N	N	N	N	N	N	N	N	N	N	N	N	N	N	N	N	N	N	N	N	N	N	N	N	N	N	N	N	N	N	N	N	N	N	N	N	N
IAB15166	G/A	1A	148270113	N	N	N	N	N	N	N	N	N	N	N	N	N	N	N	N	N	G	N	N	N	N	N	N	N	N	N	N	N	N	N	N	N	N	N	N	N	N	N	N	N	N	N	N	N	N
IAB15168	T	1A	151873263	T	T	T	T	T	T	T	T	T	T	T	T	T	T	T	T	T	T	T	T	T	N	T	T	T	T	T	T	T	T	T	T	T	T	T	T	T	T	T	T	T	T	T	T	T	T
IAB00274	G/A	1A	153337552	N	N	N	G	G	N	N	G	N	N	N	N	G	N	N	G	N	G	G	G	N	N	N	N	N	N	N	N	N	N	N	G	N	G	N	G	G	G	G	N	G	G	G	G	G	G
IAB15170	C/A	1A	153584400	C	C	C	C	C	C	C	C	C	C	C	C	C	C	C	C	C	C	C	C	C	C	C	C	C	C	C	C	C	C	C	C	C	C	C	C	C	C	C	C	C	C	C	C	C	C
IAB30372	G	1A	154014906	N	N	N	N	N	N	N	N	G	N	N	N	N	N	N	N	N	N	N	N	N	N	N	N	N	N	N	N	N	N	N	N	N	N	N	N	N	G	N	N	N	N	N	G	N	N
IAB00279	T/C	1A	157829690	T	T	T	T	T	Y	T	Y	T	Y	Y	Y	T	T	T	T	Y	T	T	T	T	Y	Y	T	T	T	Y	T	T	Y	T	T	T	T	T	T	Y	T	T	T	Y	Y	T	T	T	T
IAB30380	G/A	1A	160103042	G	G	G	G	G	G	G	G	G	G	G	G	G	G	G	G	G	G	G	G	G	G	G	G	G	G	G	G	G	G	G	G	G	G	G	G	G	G	G	G	G	G	G	G	G	G
IAB30381	C	1A	160507460	C	C	C	C	C	C	C	C	C	C	C	C	C	C	C	C	C	C	C	C	C	C	C	C	C	C	C	C	C	C	C	C	C	C	C	C	C	C	C	C	C	C	C	C	C	C
IAB30384	T/C	1A	164327482	T	T	N	T	T	N	T	T	N	T	N	T	N	T	T	T	N	T	T	T	T	N	T	T	T	T	N	N	T	N	T	T	T	T	T	T	T	T	N	T	T	T	T	T	T	T
IAB30386	T/C	1A	165940006	T	N	N	T	N	N	N	T	N	N	N	T	N	T	N	N	T	T	Y	N	N	N	N	N	N	N	N	N	T	T	N	T	N	N	N	T	T	Y	T	C	T	T	N	N	N	N
IAB30388	G	1A	167446486	N	N	N	N	N	N	N	N	N	N	N	N	N	N	N	N	N	N	N	N	N	N	N	N	N	N	N	N	N	N	N	N	N	N	N	N	N	N	N	N	N	N	N	N	N	N
IAB15182	T/C	1A	168548271	Y	T	N	T	T	T	T	T	Y	T	N	T	T	T	N	T	T	T	T	T	Y	C	N	T	T	T	T	Y	T	Y	N	T	T	T	T	Y	Y	T	T	T	T	T	T	T	Y	T
IAB30395	C	1A	172185080	N	N	N	N	N	N	N	N	N	N	N	N	N	N	N	N	N	N	N	N	N	N	N	N	N	N	N	N	N	N	N	N	N	N	N	N	N	N	N	N	N	N	N	N	N	N
IAB15184	T/C	1A	172586963	T	T	T	T	T	T	T	T	T	T	T	T	T	T	T	T	T	T	T	T	T	N	T	T	T	T	T	T	T	T	T	T	T	T	T	T	T	T	T	T	T	T	T	T	T	T
IAB15188	C/T	1A	179430552	N	N	N	C	N	N	N	C	N	N	N	N	N	N	N	N	N	C	N	C	N	N	N	N	N	C	N	N	N	N	N	N	N	C	N	C	C	C	N	C	N	N	N	C	N	N
IAB00291	A/G	1A	180408934	A	A	A	A	A	A	A	A	A	A	A	A	A	A	A	A	A	A	A	A	A	N	A	A	A	A	A	A	A	A	A	A	A	A	A	A	A	A	A	A	A	A	A	A	A	A
IAB30408	T	1A	183496462	T	T	N	T	N	N	N	T	T	T	N	T	T	N	T	N	N	T	T	T	N	N	T	T	T	T	T	N	T	N	T	T	N	T	N	T	T	T	T	N	T	T	T	T	T	T
IAB00293	C/G	1A	183997728	C	C	C	C	C	C	C	C	C	C	C	C	C	C	C	C	C	C	C	C	C	N	C	C	C	C	C	C	C	C	C	C	C	C	C	C	C	C	C	C	C	C	C	C	C	C
IAB00296	A/T	1A	186989227	A	A	A	A	A	A	A	A	A	A	A	A	A	A	A	A	A	A	A	A	A	A	A	A	A	A	A	A	A	A	A	A	A	A	A	A	A	A	A	A	A	A	A	A	A	A
IAB30423	T/G	1A	202568142	T	T	N	T	T	T	T	T	T	T	N	T	T	T	T	T	T	T	T	T	T	N	T	T	T	T	N	T	T	T	T	T	T	T	T	T	T	T	T	T	T	T	T	T	T	T
IAB15201	A/G	1A	208706400	R	R	A	A	A	A	A	R	A	R	A	R	A	R	R	R	R	A	A	R	R	N	R	R	A	A	R	A	A	R	A	A	R	R	A	R	R	A	R	R	A	A	A	R	A	A
IAB00310	T/C	1A	212019845	T	T	T	T	T	T	T	T	T	T	T	T	T	T	N	T	N	T	T	T	T	N	T	T	T	T	T	T	T	T	T	T	T	T	T	T	T	T	T	T	T	T	N	T	T	T
IAB30440	T/A	1A	214888477	N	N	N	T	N	N	N	N	N	N	N	N	T	N	N	N	N	N	N	T	N	N	N	T	N	T	N	N	N	N	N	N	N	N	N	N	N	T	N	N	N	N	N	N	N	N
IAB00315	T/C	1A	220850606	T	T	N	T	T	T	T	T	T	Y	Y	T	T	T	T	T	T	T	T	T	T	C	N	T	T	T	T	T	T	T	T	T	N	T	N	T	T	T	T	T	T	T	T	T	T	T
IAB15211	NA	1A	226435634	N	N	N	N	N	N	N	N	N	N	N	N	N	N	N	N	N	N	N	N	N	N	N	N	N	N	N	N	N	N	N	N	N	N	N	N	N	N	N	N	N	N	N	N	N	N
IAB00321	G/A	1A	230780714	N	N	N	N	N	N	N	N	N	N	N	N	N	N	N	N	N	N	N	N	N	N	N	N	N	N	N	N	N	N	N	N	N	N	N	N	N	N	N	N	N	N	N	N	N	N
IAB15216	T/C	1A	231713516	T	T	T	T	T	T	T	T	T	T	Y	T	T	T	T	T	T	T	T	T	T	C	T	T	T	T	T	T	T	T	T	T	T	T	T	T	T	T	T	T	T	T	T	T	T	T
IAB00322	A/G	1A	232617185	A	A	A	A	A	A	A	A	A	A	R	A	A	A	A	A	A	A	A	A	A	N	A	A	A	A	A	A	A	A	A	A	A	A	A	A	A	A	A	A	A	A	A	A	A	A
IAB30460	A/G	1A	235211487	A	A	N	A	A	A	A	A	A	A	G	A	A	A	A	A	A	A	A	A	A	G	A	A	A	A	A	A	A	A	A	A	A	A	A	A	A	A	A	A	A	A	A	A	A	A
IAB00324	A	1A	236720934	A	A	A	A	A	A	A	A	A	A	A	A	A	A	A	A	A	A	A	A	A	A	A	A	A	A	A	A	A	A	A	A	A	A	A	A	A	A	A	A	A	A	A	A	A	A
IAB30463	C/G	1A	237744806	N	N	N	N	N	N	N	N	N	N	N	N	N	N	N	N	N	N	N	N	N	N	N	N	N	N	N	N	N	N	N	N	N	N	N	N	N	N	N	N	N	N	N	N	N	N
IAB30466	T/C	1A	240289575	Y	T	Y	T	Y	T	T	T	T	Y	Y	T	T	T	T	T	T	T	T	T	T	Y	T	Y	T	T	T	Y	Y	T	T	T	T	T	T	T	T	T	T	T	T	Y	Y	Y	T	T
IAB30471	A/G	1A	244811128	A	A	A	A	A	A	A	A	A	A	R	A	A	A	A	A	A	A	A	A	A	G	A	A	A	A	A	A	A	A	A	A	A	A	A	A	A	A	A	A	A	A	A	A	A	A
IAB00329	T/C	1A	245115877	T	T	T	T	T	T	T	T	T	T	Y	T	T	T	T	T	T	T	T	T	T	C	T	T	T	T	T	T	T	T	T	T	T	T	T	T	T	T	T	T	T	T	T	T	T	T
IAB00330	NA	1A	247314006	N	N	N	N	N	N	N	N	N	N	N	N	N	N	N	N	N	N	N	N	N	N	N	N	N	N	N	N	N	N	N	N	N	N	N	N	N	N	N	N	N	N	N	N	N	N
IAB00331	T/C	1A	249052777	T	T	T	T	T	T	N	T	N	T	N	T	T	T	T	T	T	T	T	T	N	C	N	T	T	T	N	T	T	T	T	T	N	T	N	T	T	T	T	T	T	T	T	T	T	T
IAB30479	A/C	1A	251562722	A	A	A	A	A	A	A	A	A	A	M	A	A	A	A	A	A	A	A	A	A	C	A	A	A	A	A	A	A	A	A	A	A	A	A	A	A	A	A	A	A	A	A	A	A	A
IAB00333	C/T	1A	251589389	C	C	C	C	C	C	C	C	C	C	Y	C	C	C	C	C	C	C	C	C	C	T	C	C	C	C	C	C	C	C	C	C	C	C	C	C	C	C	C	C	C	C	C	C	C	C
IAB00334	T/C	1A	252772224	T	T	T	T	T	T	T	T	T	T	Y	T	T	T	T	T	T	T	T	T	T	C	T	T	T	T	T	T	T	T	T	T	T	T	T	T	T	T	T	T	T	T	T	T	T	T
IAB15232	G	1A	256377793	G	G	G	G	G	G	G	G	G	G	G	G	G	G	G	G	G	G	G	G	G	N	G	G	G	G	G	G	G	G	G	G	G	G	G	G	G	G	G	G	G	G	G	G	G	G
IAB00337	G/C	1A	258180065	G	G	G	G	G	G	G	G	G	G	S	G	G	G	G	G	G	G	G	G	G	G	G	G	G	G	G	G	G	G	G	G	G	G	G	G	G	G	G	G	G	G	G	G	G	G
IAB30490	G/C	1A	260839475	G	G	G	G	G	G	G	G	G	G	S	G	G	G	G	G	G	G	G	G	G	G	G	G	G	G	G	G	G	G	G	G	G	G	G	G	G	G	G	G	G	G	G	G	G	G
IAB00340	C/T	1A	264214299	C	C	C	C	C	C	C	C	C	C	Y	C	C	N	N	C	C	C	C	C	C	C	C	C	C	C	N	C	C	C	C	C	C	C	N	C	C	C	C	C	C	C	C	C	N	C
IAB30496	C	1A	265697481	C	C	C	C	C	C	C	C	C	C	C	C	C	C	C	C	C	C	C	C	C	C	C	C	C	C	C	C	C	C	C	C	C	C	C	C	C	C	C	C	C	C	C	C	C	C
IAB00342	T	1A	266131067	T	T	T	T	T	T	T	T	T	T	T	T	T	T	T	T	T	T	T	T	T	T	T	T	T	T	T	T	T	T	T	T	T	T	T	T	T	T	T	T	T	T	T	T	T	T
IAB15244	C	1A	273512982	C	C	C	C	C	C	C	C	C	C	C	C	C	C	C	C	C	C	C	C	C	C	C	C	C	C	C	C	C	C	C	C	C	C	C	C	C	C	C	C	C	C	C	C	C	C
IAB00348	T/C	1A	277637902	T	T	T	T	T	T	T	T	T	T	C	T	T	T	T	T	T	T	T	T	T	T	T	T	T	T	T	T	T	T	T	T	T	T	T	T	T	T	T	T	T	T	T	T	T	T
IAB30509	C/A	1A	278145448	C	C	C	C	C	C	C	C	C	C	C	C	C	C	C	C	C	C	C	C	N	C	C	C	C	C	C	C	C	C	C	C	C	C	C	C	C	C	C	C	C	C	C	C	C	C
IAB30510	G/A	1A	278960815	G	G	G	G	G	G	G	A	R	G	G	G	G	G	G	G	G	G	G	G	G	G	G	G	G	G	G	G	G	G	G	G	G	G	A	G	G	G	G	G	G	G	G	G	G	G
IAB00351	T	1A	282552996	T	T	T	T	T	T	T	T	T	T	T	T	T	T	T	T	T	T	T	T	T	T	T	T	T	T	T	T	T	T	T	T	T	T	T	T	T	T	T	T	T	T	T	T	T	T
IAB00352	T/C	1A	284321998	N	T	N	T	N	T	N	T	N	N	N	N	N	N	N	N	N	T	T	T	N	T	N	T	N	N	N	N	N	N	N	T	N	T	N	T	T	T	T	T	T	T	T	T	N	T
IAB15251	T/C	1A	287684574	T	T	T	T	T	N	T	T	T	T	N	T	T	T	N	T	T	T	T	T	N	T	T	T	T	T	T	T	T	T	T	T	N	T	N	T	T	T	T	T	T	T	T	T	T	T
IAB30522	C/T	1A	288079460	C	C	N	C	C	C	C	C	C	Y	T	C	C	N	N	C	C	C	C	C	C	C	Y	C	N	C	C	C	C	C	C	C	C	C	N	C	C	C	C	C	C	C	C	C	C	C
IAB30535	T/C	1A	296921854	T	T	T	T	T	T	T	T	T	T	Y	T	T	T	T	T	C	T	T	T	T	T	T	T	T	T	T	T	T	T	T	T	T	T	T	T	T	T	T	T	T	T	T	T	T	T
IAB00359	A/G	1A	298037397	R	R	R	R	R	R	R	R	R	R	A	R	R	R	R	R	A	R	R	R	R	R	R	R	R	R	R	R	R	R	R	R	R	R	R	R	R	R	R	R	R	R	R	R	R	R
IAB30537	A/G	1A	298111045	A	A	A	A	A	A	A	A	A	A	R	A	A	A	A	A	G	A	A	A	A	A	A	A	A	A	A	A	A	A	A	A	A	A	A	A	A	A	A	A	A	A	A	A	A	A
IAB00364	NA	1A	299657716	N	N	N	N	N	N	N	N	N	N	N	N	N	N	N	N	N	N	N	N	N	N	N	N	N	N	N	N	N	N	N	N	N	N	N	N	N	N	N	N	N	N	N	N	N	N
IAB30543	G	1A	300859972	N	N	N	N	N	N	N	N	N	N	N	N	N	N	N	N	N	N	N	G	N	N	N	N	N	N	N	N	N	N	N	N	N	N	N	N	N	N	N	N	N	N	N	N	N	N
IAB15262	C	1A	301777275	N	N	N	N	N	N	N	C	N	N	N	N	N	N	N	N	N	N	N	N	N	N	N	N	N	N	N	N	N	N	N	N	N	N	N	N	N	N	N	N	N	N	N	N	C	N
IAB15264	G/C	1A	302329696	G	C	N	G	G	G	N	G	G	C	C	C	S	C	C	G	C	C	C	G	S	C	N	C	C	C	G	G	G	C	G	C	N	C	C	C	G	C	G	C	G	G	C	C	G	C
IAB30547	T/C	1A	302906640	T	T	T	N	N	N	T	N	N	T	T	T	T	T	T	N	T	T	T	T	T	T	T	T	T	T	N	N	N	T	N	T	T	T	T	T	N	T	N	T	N	N	T	T	N	T
IAB30548	G/A	1A	302906652	R	G	G	A	A	A	G	A	A	G	G	R	R	G	G	A	G	G	G	R	R	G	G	G	G	G	A	A	A	G	A	G	G	G	G	G	A	G	A	G	A	A	G	G	A	G
IAB30549	C/T	1A	303316939	C	Y	Y	C	C	C	Y	C	C	Y	C	Y	C	Y	C	C	C	Y	C	C	Y	Y	Y	Y	Y	Y	C	C	C	Y	C	Y	Y	C	C	Y	C	Y	C	Y	C	C	C	Y	C	Y
IAB15265	NA	1A	305004176	N	N	N	N	N	N	N	N	N	N	N	N	N	N	N	N	N	N	N	N	N	N	N	N	N	N	N	N	N	N	N	N	N	N	N	N	N	N	N	N	N	N	N	N	N	N
IAB00375	A/G	1A	308210617	A	G	G	A	A	A	G	A	A	G	G	G	A	G	G	A	A	G	G	A	G	G	G	G	G	G	A	A	A	G	A	G	G	G	G	G	A	G	A	G	A	A	G	G	A	G
IAB30556	G/A	1A	308950842	G	G	A	G	G	G	G	G	G	G	A	G	G	G	A	G	G	A	G	G	G	G	G	A	G	G	G	G	G	G	G	A	G	G	A	G	G	G	G	G	G	G	A	A	G	A
IAB30557	C	1A	309622550	C	C	C	C	C	C	C	C	C	C	C	C	C	C	C	C	C	C	C	C	C	C	C	C	C	C	C	C	C	C	C	C	C	C	C	C	C	C	C	C	C	C	C	C	C	C
IAB00377	NA	1A	309910689	N	N	N	N	N	N	N	N	N	N	N	N	N	N	N	N	N	N	N	N	N	N	N	N	N	N	N	N	N	N	N	N	N	N	N	N	N	N	N	N	N	N	N	N	N	N
IAB30559	C/T	1A	310700382	Y	C	C	Y	Y	Y	Y	Y	Y	Y	C	Y	Y	Y	C	Y	C	C	Y	Y	Y	Y	Y	C	Y	Y	Y	Y	Y	Y	Y	C	Y	Y	C	Y	Y	Y	Y	Y	Y	Y	C	C	Y	C
IAB15269	G/T	1A	311056005	G	G	T	G	G	G	G	G	G	G	K	G	G	G	T	G	G	T	G	G	G	G	G	T	G	G	G	G	G	G	G	T	G	G	T	G	G	G	G	G	G	G	T	T	G	T
IAB00378	T/C	1A	311808383	T	T	C	T	T	T	T	T	T	T	Y	T	T	T	C	T	T	C	T	T	Y	T	T	Y	T	T	T	T	T	T	T	C	T	T	C	T	T	T	T	T	T	T	C	C	T	C
IAB30561	C/T	1A	312241159	C	C	T	C	C	C	C	C	C	C	Y	C	C	C	T	C	C	T	C	C	C	C	C	T	C	C	C	C	C	C	C	T	C	C	T	C	C	C	C	C	C	C	T	T	C	T
IAB00379	A/C	1A	313006866	A	A	N	A	A	A	A	A	A	A	C	A	A	A	C	A	A	C	A	A	A	A	A	C	A	A	A	A	A	A	A	C	A	A	C	A	A	A	A	A	A	A	C	C	A	C
IAB30566	T/G	1A	314429381	T	T	G	T	T	T	T	T	T	T	K	T	T	T	G	T	T	G	T	T	T	T	T	G	T	T	T	T	T	T	T	G	T	T	G	T	T	T	T	T	T	T	G	G	T	G
IAB30569	T/C	1A	316578808	T	T	T	T	T	T	T	T	T	T	T	T	T	T	T	T	T	T	T	T	T	T	T	T	T	T	T	T	T	T	T	T	T	T	T	T	T	T	T	T	T	T	T	T	T	T
IAB15275	NA	1A	319889239	N	N	N	N	N	N	N	N	N	N	N	N	N	N	N	N	N	N	N	N	N	N	N	N	N	N	N	N	N	N	N	N	N	N	N	N	N	N	N	N	N	N	N	N	N	N
IAB00384	T/C	1A	320222879	T	T	C	T	C	C	T	T	T	T	Y	C	T	T	C	T	T	C	T	T	Y	T	T	C	T	T	T	C	C	T	T	C	T	T	C	T	C	T	T	T	C	C	C	C	Y	C
IAB00385	T/C	1A	320223727	T	T	C	T	C	C	T	T	T	T	Y	C	T	T	C	T	T	C	T	T	Y	T	T	C	T	T	T	C	C	T	Y	C	T	T	C	T	C	T	T	T	C	C	C	C	Y	C
IAB15276	NA	1A	320334707	N	N	N	N	N	N	N	N	N	N	N	N	N	N	N	N	N	N	N	N	N	N	N	N	N	N	N	N	N	N	N	N	N	N	N	N	N	N	N	N	N	N	N	N	N	N
IAB15278	T	1A	322936395	T	N	N	T	T	T	T	T	T	T	N	T	T	T	N	T	T	T	T	T	N	T	N	T	T	T	T	N	T	T	T	T	N	T	N	T	T	T	T	T	T	T	T	T	T	T
IAB30578	NA	1A	323286439	N	N	N	N	N	N	N	N	N	N	N	N	N	N	N	N	N	N	N	N	N	N	N	N	N	N	N	N	N	N	N	N	N	N	N	N	N	N	N	N	N	N	N	N	N	N
IAB00387	NA	1A	323643065	N	N	N	N	N	N	N	N	N	N	N	N	N	N	N	N	N	N	N	N	N	N	N	N	N	N	N	N	N	N	N	N	N	N	N	N	N	N	N	N	N	N	N	N	N	N
IAB15279	NA	1A	323645415	N	N	N	N	N	N	N	N	N	N	N	N	N	N	N	N	N	N	N	N	N	N	N	N	N	N	N	N	N	N	N	N	N	N	N	N	N	N	N	N	N	N	N	N	N	N
IAB30582	NA	1A	326572060	N	N	N	N	N	N	N	N	N	N	N	N	N	N	N	N	N	N	N	N	N	N	N	N	N	N	N	N	N	N	N	N	N	N	N	N	N	N	N	N	N	N	N	N	N	N
IAB15284	T/G/C	1A	327998581	T	K	N	T	T	N	N	K	N	N	N	Y	K	T	N	N	N	K	N	N	N	K	N	N	N	N	N	K	N	K	T	N	N	K	N	N	K	K	T	K	K	K	T	Y	K	T
IAB30589	NA	1A	333288854	N	N	N	N	N	N	N	N	N	N	N	N	N	N	N	N	N	N	N	N	N	N	N	N	N	N	N	N	N	N	N	N	N	N	N	N	N	N	N	N	N	N	N	N	N	N
IAB15290	C/T	1A	334448611	Y	C	C	T	C	C	C	T	T	C	T	C	Y	C	C	T	T	C	C	Y	C	C	C	T	C	C	T	C	C	T	Y	C	C	C	C	C	C	C	T	C	C	C	C	C	C	C
IAB00394	T/C	1A	337677633	Y	T	T	C	T	T	T	C	C	T	Y	T	Y	T	T	C	N	T	T	Y	T	T	T	C	T	T	C	T	T	C	Y	T	T	T	T	T	T	T	C	T	T	T	T	T	Y	T
IAB15294	C/T	1A	337678166	Y	C	C	T	C	C	C	T	T	C	T	C	Y	C	C	Y	N	C	C	Y	C	C	C	T	C	C	T	C	C	T	Y	C	C	C	C	C	C	C	T	C	C	C	C	C	C	C
IAB00395	T/A	1A	337776425	W	T	T	A	T	T	T	A	A	T	W	T	W	T	T	A	A	T	W	W	T	T	T	A	T	T	A	T	T	A	W	T	T	T	T	T	T	T	A	T	T	T	T	T	T	T
IAB30598	NA	1A	338595494	N	N	N	N	N	N	N	N	N	N	N	N	N	N	N	N	N	N	N	N	N	N	N	N	N	N	N	N	N	N	N	N	N	N	N	N	N	N	N	N	N	N	N	N	N	N
IAB15297	G/C	1A	338833368	C	N	G	C	G	G	N	C	C	N	S	G	C	N	G	C	C	G	N	C	S	N	N	C	N	N	C	G	G	C	S	G	N	N	G	N	G	N	C	N	G	G	G	G	G	G
IAB00396	NA	1A	338836091	N	N	N	N	N	N	N	N	N	N	N	N	N	N	N	N	N	N	N	N	N	N	N	N	N	N	N	N	N	N	N	N	N	N	N	N	N	N	N	N	N	N	N	N	N	N
IAB30602	NA	1A	340411165	N	N	N	N	N	N	N	N	N	N	N	N	N	N	N	N	N	N	N	N	N	N	N	N	N	N	N	N	N	N	N	N	N	N	N	N	N	N	N	N	N	N	N	N	N	N
IAB30604	T/C	1A	342878302	Y	T	T	C	T	T	T	C	C	T	T	T	Y	T	T	C	C	T	T	C	T	T	T	C	T	T	C	T	T	C	Y	T	T	T	T	T	T	T	C	T	T	T	T	T	T	T
IAB00399	T	1A	343675702	N	T	N	N	T	N	N	N	N	N	N	T	N	N	N	N	N	T	T	N	T	T	T	N	T	N	N	N	T	N	N	T	N	T	N	N	T	T	N	N	T	T	T	T	T	T
IAB30605	NA	1A	343962764	N	N	N	N	N	N	N	N	N	N	N	N	N	N	N	N	N	N	N	N	N	N	N	N	N	N	N	N	N	N	N	N	N	N	N	N	N	N	N	N	N	N	N	N	N	N
IAB15306	A/G	1A	344184086	N	N	N	N	N	N	N	G	N	N	N	N	N	N	N	N	N	A	A	G	N	A	N	G	A	N	N	N	N	G	R	N	N	A	N	A	A	A	R	N	A	A	N	A	N	A
IAB30608	C/A	1A	344483684	M	C	C	A	C	C	C	A	A	C	C	C	C	C	C	A	A	C	C	M	C	C	C	A	A	C	A	C	C	A	M	C	C	C	C	C	C	A	A	C	C	C	C	C	C	C
IAB30614	NA	1A	347320669	N	N	N	N	N	N	N	N	N	N	N	N	N	N	N	N	N	N	N	N	N	N	N	N	N	N	N	N	N	N	N	N	N	N	N	N	N	N	N	N	N	N	N	N	N	N
IAB30615	C/T	1A	347324145	N	N	N	N	N	N	N	N	N	N	N	N	N	N	N	N	N	N	N	N	N	N	N	N	N	N	N	N	N	N	N	N	N	N	N	N	N	N	N	N	N	C	N	C	N	N
IAB30619	NA	1A	349359486	N	N	N	N	N	N	N	N	N	N	N	N	N	N	N	N	N	N	N	N	N	N	N	N	N	N	N	N	N	N	N	N	N	N	N	N	N	N	N	N	N	N	N	N	N	N
IAB30620	G/A	1A	350395975	R	G	G	A	G	G	G	A	A	G	G	G	G	G	G	A	A	G	G	R	G	G	G	A	N	G	A	G	G	A	R	G	G	G	G	G	G	N	A	G	G	G	G	G	G	G
IAB15322	C/A	1A	354307274	M	M	N	C	M	M	N	C	C	N	N	M	C	N	N	N	N	M	N	M	N	M	N	C	N	N	N	N	N	C	N	M	N	M	N	M	M	M	C	M	M	M	M	M	M	M
IAB30630	C	1A	354952672	C	C	C	C	C	C	C	C	C	C	C	C	C	C	C	C	C	C	C	C	C	C	C	C	C	C	C	C	C	C	C	C	C	C	C	C	C	C	C	C	C	C	C	C	C	C
IAB30631	NA	1A	354953196	N	N	N	N	N	N	N	N	N	N	N	N	N	N	N	N	N	N	N	N	N	N	N	N	N	N	N	N	N	N	N	N	N	N	N	N	N	N	N	N	N	N	N	N	N	N
IAB30632	A/G	1A	355333119	A	A	A	A	A	A	A	A	A	A	A	A	A	A	A	A	A	A	A	A	A	A	A	A	A	A	A	A	A	A	A	A	A	A	A	A	A	A	A	A	A	A	A	A	A	A
IAB15327	C/T	1A	356474547	N	N	N	N	N	N	N	N	N	N	N	N	Y	N	N	N	N	C	N	N	N	N	N	N	N	N	N	N	C	N	N	N	N	N	N	N	N	C	T	N	N	N	N	N	N	N
IAB30639	C/T	1A	357121508	T	C	C	T	C	C	C	T	T	C	Y	C	Y	C	C	T	T	C	C	C	C	C	C	T	C	C	T	C	C	T	T	C	C	C	C	C	C	C	T	C	C	C	C	C	C	C
IAB30640	G/A	1A	357415956	R	G	G	R	G	G	G	R	A	G	N	G	R	G	N	A	R	G	G	G	G	G	G	N	G	G	R	G	G	R	R	G	R	G	G	G	G	G	R	G	G	G	G	G	G	G
IAB00410	T	1A	357789564	T	T	T	T	T	T	T	T	T	T	T	T	T	T	T	T	T	T	T	T	T	T	T	T	T	T	T	T	T	T	T	T	T	T	T	T	T	T	T	T	T	T	T	T	T	T
IAB15328	A/G	1A	357790027	N	N	N	G	N	N	N	G	N	N	N	N	N	N	N	N	N	N	N	N	N	N	N	N	N	N	N	N	N	N	N	N	N	N	N	N	N	N	G	A	N	N	A	N	N	N
IAB15330	G/C	1A	359980436	N	N	N	N	N	N	N	N	N	N	N	N	N	N	N	N	N	N	N	N	N	N	N	N	N	G	N	N	N	N	N	N	N	N	N	N	N	N	N	N	N	N	N	G	N	N
IAB30643	C/T	1A	360009501	N	N	N	T	N	N	N	N	N	N	N	N	N	N	N	N	N	N	N	N	N	N	N	N	N	N	N	N	N	N	N	N	N	C	N	N	N	N	N	C	N	N	N	C	N	N
IAB00413	NA	1A	361174077	N	N	N	N	N	N	N	N	N	N	N	N	N	N	N	N	N	N	N	N	N	N	N	N	N	N	N	N	N	N	N	N	N	N	N	N	N	N	N	N	N	N	N	N	N	N
IAB15339	NA	1A	362405355	N	N	N	N	N	N	N	N	N	N	N	N	N	N	N	N	N	N	N	N	N	N	N	N	N	N	N	N	N	N	N	N	N	N	N	N	N	N	N	N	N	N	N	N	N	N
IAB15340	G/C	1A	363420576	G	G	G	N	G	G	G	N	N	G	G	G	G	G	G	N	N	G	G	G	G	G	G	N	G	G	N	G	G	N	G	G	G	G	G	G	G	G	N	G	G	G	G	G	G	G
IAB15344	G/A	1A	364632128	N	G	N	R	N	N	G	N	N	N	N	N	N	G	N	N	N	N	G	N	N	G	N	A	N	G	N	N	N	N	N	N	N	G	N	G	G	G	R	N	N	G	G	G	G	N
IAB30650	NA	1A	365065156	N	N	N	N	N	N	N	N	N	N	N	N	N	N	N	N	N	N	N	N	N	N	N	N	N	N	N	N	N	N	N	N	N	N	N	N	N	N	N	N	N	N	N	N	N	N
IAB15345	G/A	1A	365492522	R	G	G	R	G	G	G	R	A	G	G	G	R	G	G	R	R	G	G	R	G	G	G	R	G	G	R	G	G	R	R	G	G	G	G	G	G	G	R	G	G	G	G	G	G	G
IAB15346	C/T	1A	366273742	Y	C	C	T	C	C	C	T	T	C	C	C	Y	C	C	T	T	C	C	Y	C	C	C	T	C	C	T	C	C	T	Y	C	C	C	C	C	C	C	T	C	C	C	C	C	C	C
IAB30653	A/G	1A	366990458	G	A	A	G	A	A	N	G	G	A	G	A	G	A	N	G	G	A	A	A	A	A	N	G	A	A	G	A	A	G	G	A	A	A	N	A	A	A	G	A	A	A	A	A	A	A
IAB00416	C	1A	366999692	N	N	N	C	N	N	N	C	C	N	N	N	N	N	N	C	N	N	N	N	N	N	N	N	N	N	N	N	N	N	N	N	N	N	N	N	N	N	C	N	N	N	N	N	N	N
IAB15347	A	1A	367009123	A	N	N	A	N	N	N	A	A	N	N	N	A	N	N	A	A	N	N	N	N	N	N	A	N	N	A	N	N	A	A	N	N	N	N	N	N	N	A	N	N	N	N	N	N	N
IAB00417	G	1A	367383094	N	N	N	G	N	G	N	N	N	N	N	N	N	N	N	N	N	N	N	G	N	N	N	N	N	N	N	N	G	N	N	G	N	N	N	N	N	N	N	G	N	N	N	G	N	N
IAB00418	NA	1A	367432678	N	N	N	N	N	N	N	N	N	N	N	N	N	N	N	N	N	N	N	N	N	N	N	N	N	N	N	N	N	N	N	N	N	N	N	N	N	N	N	N	N	N	N	N	N	N
IAB15350	NA	1A	368358456	N	N	N	N	N	N	N	N	N	N	N	N	N	N	N	N	N	N	N	N	N	N	N	N	N	N	N	N	N	N	N	N	N	N	N	N	N	N	N	N	N	N	N	N	N	N
IAB30655	NA	1A	368797693	N	N	N	N	N	N	N	N	N	N	N	N	N	N	N	N	N	N	N	N	N	N	N	N	N	N	N	N	N	N	N	N	N	N	N	N	N	N	N	N	N	N	N	N	N	N
IAB15356	NA	1A	369273063	N	N	N	N	N	N	N	N	N	N	N	N	N	N	N	N	N	N	N	N	N	N	N	N	N	N	N	N	N	N	N	N	N	N	N	N	N	N	N	N	N	N	N	N	N	N
IAB00422	C	1A	369519395	C	C	C	C	C	C	C	C	C	C	C	C	C	C	C	C	C	C	C	C	C	C	C	C	C	C	C	C	C	C	C	C	C	C	C	C	C	C	C	C	C	C	C	C	C	C
IAB00423	T	1A	369579829	T	T	T	T	T	T	T	T	T	T	T	T	T	T	T	T	T	T	T	T	T	T	T	T	T	T	T	T	T	T	T	T	T	T	T	T	T	T	T	T	T	T	T	T	T	T
IAB30665	C/T	1A	370106619	Y	C	T	T	C	C	C	T	T	C	T	C	Y	C	T	T	T	T	C	Y	C	C	C	T	C	C	T	C	C	T	Y	T	C	C	T	C	C	T	T	C	C	C	T	T	Y	T
IAB30666	NA	1A	370109889	N	N	N	N	N	N	N	N	N	N	N	N	N	N	N	N	N	N	N	N	N	N	N	N	N	N	N	N	N	N	N	N	N	N	N	N	N	N	N	N	N	N	N	N	N	N
IAB00425	T	1A	372550712	T	T	T	T	T	T	T	T	T	T	T	T	T	T	T	T	T	T	T	T	T	T	T	T	T	T	T	T	T	T	T	T	T	T	T	T	T	T	T	T	T	T	T	T	T	T
IAB30673	A/C/T	1A	373504331	M	A	C	C	A	A	A	C	Y	A	M	A	M	A	C	C	C	C	A	M	A	A	A	C	A	A	Y	A	A	C	M	C	A	A	C	A	A	C	C	A	A	A	C	C	A	Y
IAB15375	C/A	1A	374137640	C	C	N	N	C	C	C	N	N	C	C	C	C	C	N	N	N	N	C	C	C	C	C	N	C	C	N	C	C	N	C	N	C	C	N	C	C	N	N	C	C	C	N	N	C	N
IAB00426	NA	1A	374218801	N	N	N	N	N	N	N	N	N	N	N	N	N	N	N	N	N	N	N	N	N	N	N	N	N	N	N	N	N	N	N	N	N	N	N	N	N	N	N	N	N	N	N	N	N	N
IAB00427	G/A	1A	375468477	R	G	A	A	G	G	G	A	A	G	R	G	R	G	A	A	A	A	G	R	G	G	G	A	G	G	A	G	G	A	R	A	G	G	A	G	G	A	A	G	G	G	A	A	G	A
IAB00428	C/A	1A	376478274	M	C	A	A	C	C	C	A	A	C	C	C	M	C	A	A	A	A	C	M	C	C	C	A	C	C	A	C	C	A	M	A	C	C	A	C	C	A	A	C	C	C	A	A	C	A
IAB30680	T	1A	376757877	T	T	N	T	T	T	T	T	T	T	T	T	T	T	N	N	N	T	T	T	T	T	N	T	T	T	T	N	T	T	T	T	N	T	T	T	T	T	N	N	T	T	T	T	T	T
IAB30682	NA	1A	377004723	N	N	N	N	N	N	N	N	N	N	N	N	N	N	N	N	N	N	N	N	N	N	N	N	N	N	N	N	N	N	N	N	N	N	N	N	N	N	N	N	N	N	N	N	N	N
IAB00429	A	1A	377502215	A	A	N	A	A	A	A	A	A	N	N	A	A	A	A	A	N	A	A	A	A	A	A	A	A	A	A	A	A	A	A	A	N	A	N	A	A	A	A	A	A	A	A	A	A	A
IAB15391	A/G	1A	377614234	R	A	G	G	A	A	A	G	G	A	R	A	R	A	G	G	G	G	A	R	A	A	A	G	A	A	G	A	A	G	R	G	A	A	G	A	A	G	G	A	A	A	G	G	A	G
IAB15392	T/C	1A	377614438	Y	T	C	C	T	T	T	C	C	T	T	T	Y	T	C	C	C	C	T	Y	T	T	T	C	T	T	Y	T	T	C	Y	C	T	T	C	T	T	C	C	T	T	T	C	C	T	C
IAB15393	T/C	1A	377614602	Y	T	N	C	T	T	T	C	N	T	N	N	T	N	N	C	N	C	T	Y	N	T	T	Y	T	N	N	N	T	C	N	Y	N	T	N	T	T	N	N	T	T	T	C	C	T	N
IAB15394	A/G	1A	377614749	R	A	G	G	A	A	A	G	G	A	R	A	R	A	G	G	G	G	A	R	A	A	A	G	A	A	G	A	A	G	R	G	A	A	G	A	A	G	G	A	A	A	G	G	A	G
IAB00430	T	1A	378565224	T	T	T	T	T	T	T	T	T	T	T	T	T	T	T	T	T	T	T	T	T	T	T	T	T	T	T	T	T	T	T	T	T	T	T	T	T	T	T	T	T	T	T	T	T	T
IAB30685	T	1A	379252681	T	T	T	T	T	T	T	T	T	T	T	T	T	T	T	T	T	T	T	T	T	T	T	T	T	T	T	T	T	T	T	T	T	T	T	T	T	T	T	T	T	T	T	T	T	T
IAB00431	T/C	1A	379647534	T	T	T	T	T	T	T	T	T	T	T	T	T	T	T	T	T	T	T	T	T	T	T	T	T	T	T	T	T	T	T	T	T	T	T	T	T	T	T	T	T	T	T	T	T	T
IAB30687	T/C	1A	380575173	C	T	C	C	T	Y	T	C	C	T	Y	T	Y	T	C	C	C	C	T	Y	T	T	T	C	T	T	C	T	T	C	Y	C	N	T	C	T	T	C	C	T	T	T	C	C	T	C
IAB00434	C/A	1A	382741869	M	C	A	A	C	C	C	A	A	C	M	C	M	C	A	A	A	A	C	M	C	C	C	A	C	C	A	C	C	A	M	A	C	C	A	C	C	A	A	C	C	C	A	A	C	A
IAB15402	NA	1A	385651229	N	N	N	N	N	N	N	N	N	N	N	N	N	N	N	N	N	N	N	N	N	N	N	N	N	N	N	N	N	N	N	N	N	N	N	N	N	N	N	N	N	N	N	N	N	N
IAB15404	C/A	1A	385661345	N	C	N	N	C	C	C	A	N	C	C	C	C	C	N	N	N	N	C	M	N	C	C	N	C	C	N	C	C	N	N	A	C	C	N	C	C	A	N	C	C	C	A	N	C	N
IAB15405	G/T	1A	385661853	T	G	T	T	G	G	G	T	T	G	K	G	K	G	N	T	T	T	G	K	G	G	G	T	G	G	T	K	G	T	G	K	G	G	T	G	G	T	T	G	G	G	T	T	K	T
IAB15406	G/A	1A	385662062	R	G	A	A	G	G	G	A	A	G	G	G	R	G	A	A	A	A	G	R	G	G	G	A	G	G	A	G	G	A	R	A	G	G	A	G	G	A	A	G	G	G	A	A	G	A
IAB30698	G/C	1A	387524024	N	S	N	S	N	N	N	S	N	N	N	N	N	N	N	N	N	N	N	S	N	N	N	N	N	N	N	N	N	N	N	N	N	N	N	N	N	N	N	N	G	N	N	N	N	N
IAB15413	T	1A	389130474	T	T	T	T	T	T	T	T	T	T	T	T	T	T	T	T	T	T	T	T	T	T	T	T	T	T	T	T	T	T	T	T	T	T	T	T	T	T	T	T	T	T	T	T	T	T
IAB15414	T/C	1A	390639822	T	T	N	T	T	T	T	T	T	T	Y	T	T	T	N	T	T	T	T	T	T	T	T	T	N	T	T	T	T	T	T	T	N	T	N	T	T	T	T	T	T	T	T	T	T	T
IAB15415	C/G	1A	391674111	C	C	C	C	C	C	C	C	C	C	C	C	C	C	C	C	C	C	C	C	C	C	C	C	C	C	C	C	C	C	C	C	C	C	C	C	C	C	C	C	C	C	C	C	C	C
IAB30701	C/T	1A	392084448	C	C	N	C	C	N	C	C	C	N	N	N	C	N	N	N	N	C	C	C	N	C	C	C	N	C	N	N	C	C	N	C	N	C	N	C	C	C	C	C	C	C	N	C	N	C
IAB15416	T/G	1A	392526141	T	T	T	T	T	T	T	T	T	K	G	T	T	T	T	T	T	T	T	T	T	T	T	T	G	T	T	T	T	T	T	T	T	T	T	T	T	T	T	T	T	T	T	T	T	T
IAB30704	A/G	1A	393175121	A	A	A	A	A	A	A	A	A	A	R	A	A	A	A	A	A	A	A	A	A	A	A	A	G	A	A	A	A	A	A	A	A	A	A	A	A	A	A	A	A	A	A	A	A	A
IAB30706	G/A	1A	394095500	G	G	G	G	G	G	G	G	G	G	G	G	G	G	G	G	G	G	G	G	G	G	G	G	G	G	G	G	G	G	G	G	G	G	G	G	G	G	G	G	G	G	G	G	G	G
IAB00444	NA	1A	396283171	N	N	N	N	N	N	N	N	N	N	N	N	N	N	N	N	N	N	N	N	N	N	N	N	N	N	N	N	N	N	N	N	N	N	N	N	N	N	N	N	N	N	N	N	N	N
IAB15418	C/T	1A	397083819	C	C	C	C	C	C	C	C	C	C	C	C	C	C	C	C	C	C	C	C	C	C	C	C	C	C	C	C	C	C	C	C	C	C	C	C	C	C	C	C	C	C	C	C	C	C
IAB00446	G/A	1A	399592507	G	A	G	G	G	G	A	G	G	R	R	G	R	A	G	G	G	G	A	G	R	A	A	G	G	A	G	G	G	G	G	G	A	A	N	A	G	G	G	A	G	A	G	G	G	G
IAB30713	A	1A	399893441	A	A	A	A	A	A	A	A	A	A	A	A	A	A	A	A	A	A	A	A	A	A	A	A	A	A	A	A	A	A	A	A	A	A	A	A	A	A	A	A	A	A	A	A	A	A
IAB00447	C	1A	400962225	C	C	C	C	C	C	C	C	C	C	C	C	C	C	C	C	C	C	C	C	C	C	C	C	C	C	C	C	C	C	C	C	C	C	C	C	C	C	C	C	C	C	C	C	C	C
IAB00448	C/T	1A	403030837	Y	T	C	C	C	C	T	C	C	T	Y	C	Y	T	C	C	C	C	T	Y	Y	T	Y	C	C	T	C	C	C	C	Y	C	T	T	C	T	C	C	C	T	C	T	C	C	C	C
IAB15429	T	1A	408950178	T	T	T	T	T	T	T	T	T	T	T	T	T	T	T	T	T	T	T	T	T	T	T	T	T	T	T	T	T	T	T	T	T	T	T	T	T	T	T	T	T	T	T	T	T	T
IAB00452	T/C	1A	410156722	T	T	T	T	T	T	T	T	T	T	T	T	T	T	T	T	T	T	T	T	T	T	T	T	T	T	T	T	T	T	T	T	T	T	T	T	T	T	T	T	T	T	T	T	T	T
IAB30733	NA	1A	417344046	N	N	N	N	N	N	N	N	N	N	N	N	N	N	N	N	N	N	N	N	N	N	N	N	N	N	N	N	N	N	N	N	N	N	N	N	N	N	N	N	N	N	N	N	N	N
IAB00459	NA	1A	423675485	N	N	N	N	N	N	N	N	N	N	N	N	N	N	N	N	N	N	N	N	N	N	N	N	N	N	N	N	N	N	N	N	N	N	N	N	N	N	N	N	N	N	N	N	N	N
IAB30745	G	1A	426230335	G	G	N	G	G	G	G	G	G	G	G	G	G	G	G	G	G	G	G	G	G	G	G	G	G	G	G	G	G	G	G	G	N	G	G	G	G	G	G	G	G	G	G	G	G	G
IAB30746	A/G	1A	426521795	A	A	A	A	A	A	A	A	A	A	A	A	A	A	A	A	A	A	A	A	A	A	A	A	A	A	A	A	A	A	A	A	A	A	A	A	A	A	A	A	A	A	A	A	A	A
IAB00461	T	1A	426888350	T	T	T	T	T	T	T	T	T	T	T	T	T	T	T	T	T	T	T	T	T	T	T	T	T	T	T	T	T	T	T	T	T	T	T	T	T	T	T	T	T	T	T	T	T	T
IAB00462	T/G	1A	428546913	T	T	T	T	T	T	T	T	T	T	T	T	T	T	T	T	T	T	T	T	T	T	T	T	T	T	T	T	T	T	T	T	T	T	T	T	T	T	T	T	T	T	T	T	T	T
IAB15443	G	1A	429484083	N	N	N	N	N	N	N	N	N	N	N	N	N	N	N	N	N	N	N	G	N	N	G	G	N	N	N	N	N	N	N	N	N	N	N	N	N	N	N	N	N	G	G	G	N	N
IAB15444	C/A	1A	431017831	C	C	C	C	C	C	C	C	C	C	C	C	C	C	C	C	C	C	C	C	C	C	C	C	C	C	C	C	C	C	C	C	C	C	C	C	C	C	C	C	C	C	C	C	C	C
IAB30752	NA	1A	432194759	N	N	N	N	N	N	N	N	N	N	N	N	N	N	N	N	N	N	N	N	N	N	N	N	N	N	N	N	N	N	N	N	N	N	N	N	N	N	N	N	N	N	N	N	N	N
IAB30754	NA	1A	433739559	N	N	N	N	N	N	N	N	N	N	N	N	N	N	N	N	N	N	N	N	N	N	N	N	N	N	N	N	N	N	N	N	N	N	N	N	N	N	N	N	N	N	N	N	N	N
IAB30756	T/G	1A	435089195	K	G	T	T	T	T	G	T	T	G	T	T	K	T	T	T	T	T	G	T	K	G	G	T	T	G	T	T	T	T	T	T	G	G	T	G	T	T	T	G	T	G	T	T	T	T
IAB30757	T/C	1A	435399098	Y	C	Y	T	T	T	C	T	T	C	T	T	Y	T	T	T	T	T	C	Y	Y	C	C	T	T	C	T	T	T	T	Y	T	C	C	T	C	T	T	T	C	T	C	T	T	Y	T
IAB15447	G	1A	435677441	G	N	N	G	N	G	G	G	N	N	N	N	G	N	N	N	N	G	G	G	N	N	N	N	N	N	N	N	N	N	N	N	N	G	N	G	N	G	G	G	N	G	G	G	N	N
IAB30760	A/T	1A	436422834	W	T	A	A	A	A	T	A	A	T	W	A	W	A	A	A	A	A	T	W	W	T	T	A	A	T	A	A	A	A	W	A	T	T	A	T	A	A	A	T	A	T	A	A	A	A
IAB00473	NA	1A	438300798	N	N	N	N	N	N	N	N	N	N	N	N	N	N	N	N	N	N	N	N	N	N	N	N	N	N	N	N	N	N	N	N	N	N	N	N	N	N	N	N	N	N	N	N	N	N
IAB30765	C	1A	439488142	N	C	N	N	N	N	C	N	N	C	N	N	C	N	N	N	N	N	C	N	N	C	C	N	N	C	N	N	N	N	N	N	C	C	N	C	N	N	N	C	N	C	N	N	N	N
IAB30767	C	1A	441764052	C	N	N	C	C	N	C	C	N	N	N	N	N	N	N	C	N	N	C	C	N	N	N	N	N	N	N	N	N	N	N	C	N	C	N	N	N	C	N	C	C	N	N	C	C	C
IAB00477	NA	1A	442614445	N	N	N	N	N	N	N	N	N	N	N	N	N	N	N	N	N	N	N	N	N	N	N	N	N	N	N	N	N	N	N	N	N	N	N	N	N	N	N	N	N	N	N	N	N	N
IAB30768	NA	1A	442916945	N	N	N	N	N	N	N	N	N	N	N	N	N	N	N	N	N	N	N	N	N	N	N	N	N	N	N	N	N	N	N	N	N	N	N	N	N	N	N	N	N	N	N	N	N	N
IAB00478	G	1A	444136946	N	N	N	G	N	N	N	N	N	N	N	G	N	N	N	N	N	N	N	N	N	G	N	G	N	N	N	N	N	N	N	N	N	N	N	N	N	N	N	G	N	N	G	G	G	N
IAB15453	A/G	1A	444900065	A	A	N	A	A	A	A	A	A	A	A	A	A	N	N	A	A	A	A	A	A	A	A	A	A	A	A	A	A	A	A	A	N	A	N	A	A	A	A	A	A	A	A	A	A	A
IAB30771	A	1A	445457626	A	A	A	A	A	A	A	A	A	A	A	A	A	A	A	A	A	A	A	A	N	A	A	A	A	A	A	A	A	A	A	A	A	A	A	A	A	A	A	A	A	A	A	A	A	A
IAB30776	A/G	1A	449512233	A	A	A	A	A	A	A	A	A	A	A	A	A	A	A	A	A	A	A	A	A	A	A	A	A	A	A	A	A	A	A	A	A	A	A	A	A	A	A	A	A	A	A	A	A	A
IAB15457	A/G	1A	449806942	N	N	N	N	N	N	N	N	N	N	N	N	N	N	N	N	N	N	N	N	N	N	N	A	N	N	N	N	N	N	N	N	N	N	N	N	N	N	N	N	N	N	N	A	N	N
IAB00483	C	1A	452862033	C	C	C	C	C	C	C	C	C	C	C	C	C	C	C	C	C	C	C	C	C	C	C	C	C	C	C	C	C	C	C	C	C	C	C	C	C	C	C	C	C	C	C	C	C	C
IAB15460	G	1A	454525892	G	G	G	G	G	G	G	G	G	G	G	G	G	G	G	G	G	G	G	G	G	G	G	G	G	G	G	G	G	G	G	G	G	G	G	G	G	G	G	G	G	G	G	G	G	G
IAB00484	A/G	1A	455607324	A	A	A	A	A	A	A	A	A	A	A	A	A	A	A	A	A	A	A	A	A	A	A	A	A	A	A	A	A	A	A	A	A	A	A	A	A	A	A	A	A	A	A	A	A	A
IAB30783	C	1A	456653622	C	C	C	C	C	C	C	C	C	C	C	C	C	C	C	C	C	C	C	C	C	C	C	C	C	C	C	C	C	C	C	C	C	C	C	C	C	C	C	C	C	C	C	C	C	C
IAB00486	T/C	1A	459098022	T	Y	N	T	T	T	Y	Y	T	T	Y	Y	T	T	N	Y	T	T	T	Y	T	T	N	Y	T	Y	T	T	T	T	T	Y	T	T	N	T	Y	Y	Y	T	T	T	T	T	T	Y
IAB00489	C	1A	461523736	N	C	N	C	C	C	N	C	N	C	N	N	C	C	N	N	N	C	N	C	N	C	N	C	C	C	N	N	C	C	C	C	N	C	N	C	C	C	C	C	C	C	C	C	C	C
IAB00490	T/C	1A	461777062	T	T	T	T	T	T	T	T	T	T	T	T	T	T	T	T	T	T	T	T	T	T	T	T	T	T	T	T	T	T	T	T	T	T	T	T	T	T	T	T	T	T	T	T	T	T
IAB30790	G/A	1A	462068787	G	G	G	G	G	G	G	G	G	G	G	G	G	G	G	G	G	G	G	G	N	G	G	G	G	G	G	G	G	G	G	G	G	G	N	G	G	G	G	G	G	G	G	G	G	G
IAB30792	A/G	1A	462394399	A	A	A	A	G	G	A	A	A	A	A	G	A	A	A	A	A	A	A	A	A	A	A	A	A	A	A	G	G	A	A	A	A	A	G	A	G	A	A	G	G	A	A	A	A	A
IAB30793	G/A	1A	462395007	G	G	G	G	R	R	G	G	G	G	G	A	G	G	G	G	G	G	G	G	G	G	G	G	G	G	G	A	A	G	G	G	G	G	A	G	A	G	G	A	A	G	G	G	G	G
IAB00492	G	1A	462400641	G	G	G	G	G	G	G	G	G	G	G	G	G	G	G	G	G	G	G	G	G	G	G	G	G	G	G	G	G	G	G	G	G	G	G	G	G	G	G	G	G	G	G	G	G	G
IAB30794	C/A	1A	462401561	C	C	C	C	A	A	C	C	C	C	C	A	C	C	C	C	C	C	C	C	C	C	C	C	C	C	C	A	A	C	C	C	N	C	A	C	A	C	C	A	A	C	C	C	C	C
IAB30795	A/C	1A	462794254	A	A	A	A	C	C	A	A	A	A	A	C	A	A	A	A	A	A	A	A	A	A	A	A	A	A	A	C	C	A	A	A	A	A	C	A	C	A	A	C	C	A	A	A	A	A
IAB30796	NA	1A	462794560	N	N	N	N	N	N	N	N	N	N	N	N	N	N	N	N	N	N	N	N	N	N	N	N	N	N	N	N	N	N	N	N	N	N	N	N	N	N	N	N	N	N	N	N	N	N
IAB00495	T/C	1A	465106176	T	T	T	T	T	T	T	T	C	T	T	T	T	C	C	T	T	T	T	T	N	T	N	T	C	T	T	N	T	T	T	C	T	T	N	T	T	T	T	C	T	T	C	C	Y	C
IAB00496	C/T	1A	465282940	C	C	C	C	C	C	C	C	C	C	C	C	C	C	C	C	C	C	C	C	C	C	C	C	C	C	C	C	C	C	C	C	C	C	C	C	C	C	C	C	C	C	C	C	C	C
IAB00497	C/T	1A	467181635	C	C	C	C	C	C	C	C	C	C	C	C	C	C	C	C	C	C	C	C	C	C	C	C	C	C	C	C	C	C	C	C	C	C	C	C	C	C	C	C	C	C	C	C	C	C
IAB00500	C	1A	472165311	N	N	N	N	N	N	N	N	N	N	N	N	N	N	N	N	N	N	N	N	N	N	N	N	N	N	N	N	N	N	N	N	N	N	N	N	N	N	N	N	N	N	N	N	N	N
IAB00501	C/T	1A	473628284	C	C	N	C	C	N	C	N	C	C	C	N	C	C	C	C	N	C	C	C	C	C	C	C	C	C	C	C	N	C	C	N	C	C	C	C	N	C	C	C	N	C	N	N	N	N
IAB30814	G/T	1A	474792240	G	K	T	G	G	T	K	G	G	K	K	T	T	G	G	G	G	G	G	T	K	T	T	G	G	K	G	G	T	G	K	G	K	T	T	T	K	G	G	K	K	K	G	G	G	G
IAB30816	A/C	1A	475626934	A	A	A	A	A	A	A	A	A	A	M	A	A	A	A	A	A	A	A	A	A	A	A	A	A	A	A	A	A	A	A	A	A	A	A	A	A	A	A	A	A	A	A	A	M	A
IAB00503	C	1A	476981628	C	N	N	C	C	N	N	C	C	N	N	N	N	C	C	C	C	C	C	N	N	N	N	C	C	N	C	C	N	C	C	C	N	N	N	N	N	C	C	N	N	N	C	C	C	C
IAB30818	G/C	1A	477017557	S	C	G	G	G	G	C	G	G	C	C	G	C	G	G	G	G	G	G	C	S	C	C	G	G	C	G	G	G	G	G	G	C	C	C	C	G	G	G	C	G	C	G	G	S	G
IAB15475	G/A	1A	478569561	G	G	G	G	G	G	G	G	G	G	R	G	G	G	G	G	A	G	G	G	G	G	G	G	G	G	G	G	G	G	G	G	G	G	G	G	G	G	G	G	A	G	G	G	R	G
IAB00506	T/C	1A	480427823	C	C	T	C	T	T	C	T	T	C	Y	T	C	T	T	C	T	T	C	C	C	C	C	C	T	C	C	T	T	C	Y	T	C	C	C	C	T	T	C	C	T	C	T	T	T	T
IAB30824	NA	1A	480809530	N	N	N	N	N	N	N	N	N	N	N	N	N	N	N	N	N	N	N	N	N	N	N	N	N	N	N	N	N	N	N	N	N	N	N	N	N	N	N	N	N	N	N	N	N	N
IAB00507	C/A	1A	480832499	N	C	N	N	C	N	N	C	N	N	N	C	C	N	N	N	N	N	N	C	N	C	N	N	N	N	N	N	N	N	N	C	N	C	N	C	N	C	C	N	N	N	N	C	N	C
IAB00508	T	1A	481628401	T	T	N	T	T	T	T	T	T	T	T	T	N	T	T	T	T	T	T	T	T	T	N	T	T	T	N	T	T	T	T	T	N	T	T	T	T	T	T	T	T	T	T	T	N	T
IAB00509	C/A	1A	481651785	N	N	N	N	N	N	N	N	C	N	N	C	C	N	N	C	N	N	N	N	N	N	N	N	C	N	N	N	N	N	C	N	N	N	N	N	C	C	C	N	C	N	N	N	N	N
IAB00511	NA	1A	481675725	N	N	N	N	N	N	N	N	N	N	N	N	N	N	N	N	N	N	N	N	N	N	N	N	N	N	N	N	N	N	N	N	N	N	N	N	N	N	N	N	N	N	N	N	N	N
IAB00512	T	1A	481691303	N	N	N	N	N	N	N	T	N	N	N	N	N	N	N	N	N	N	N	N	N	N	N	N	N	N	N	N	N	N	N	N	N	N	N	N	N	T	N	N	N	N	N	T	N	N
IAB15482	T/A	1A	481692175	T	T	T	T	T	T	T	T	T	T	T	T	T	T	T	T	A	T	T	T	N	T	T	T	T	T	T	T	T	T	T	T	T	T	N	T	T	A	T	T	A	T	A	A	T	A
IAB15483	NA	1A	481934016	N	N	N	N	N	N	N	N	N	N	N	N	N	N	N	N	N	N	N	N	N	N	N	N	N	N	N	N	N	N	N	N	N	N	N	N	N	N	N	N	N	N	N	N	N	N
IAB30836	T	1A	486667950	N	N	N	N	N	N	N	N	N	N	N	N	N	N	N	N	N	T	N	N	N	N	N	N	N	N	N	N	N	N	N	N	N	N	N	N	T	N	N	N	N	N	N	T	N	N
IAB00519	C/T	1A	486954731	C	C	C	C	C	C	C	C	C	C	C	C	C	C	C	C	C	C	C	C	C	C	C	C	C	C	C	C	C	C	C	C	C	C	C	C	C	C	C	C	C	C	C	C	C	C
IAB00520	G	1A	487312631	G	G	G	G	G	G	G	G	G	G	G	G	G	G	G	G	G	G	G	G	G	G	G	G	G	G	G	G	G	G	G	G	G	G	G	G	G	G	G	G	G	G	G	G	G	G
IAB00521	C/G	1A	487332607	C	C	G	C	G	G	C	C	G	C	S	G	C	G	G	C	C	G	C	C	C	C	C	C	G	C	C	G	G	C	S	G	C	C	C	C	G	C	C	C	C	C	C	G	S	C
IAB15488	T	1A	487332937	N	N	N	N	T	T	N	N	T	N	T	T	N	T	T	N	N	T	N	N	N	N	N	N	T	N	N	T	T	N	N	T	N	N	N	N	T	N	N	N	N	N	N	T	T	N
IAB15489	C/T	1A	487465044	C	C	T	C	T	T	C	C	T	C	Y	T	C	T	T	C	C	T	C	C	C	C	C	C	T	C	C	T	T	C	C	T	C	C	C	C	T	C	C	C	C	C	C	T	T	C
IAB30839	NA	1A	487492475	N	N	N	N	N	N	N	N	N	N	N	N	N	N	N	N	N	N	N	N	N	N	N	N	N	N	N	N	N	N	N	N	N	N	N	N	N	N	N	N	N	N	N	N	N	N
IAB30841	G	1A	487726239	N	N	G	N	G	G	N	N	G	N	G	G	N	G	G	N	N	N	N	N	N	N	N	N	G	N	N	G	G	N	N	G	N	N	N	N	G	N	N	N	N	N	N	G	G	N
IAB15491	A/G	1A	488187734	N	N	A	N	N	A	N	N	N	N	A	A	N	N	N	N	N	N	N	N	N	N	N	N	N	N	N	N	A	N	A	N	N	N	N	N	A	A	N	N	N	N	N	N	A	N
IAB30844	T	1A	489237329	N	N	N	N	N	N	N	N	N	N	N	N	N	N	N	N	N	N	N	N	N	N	N	N	N	N	N	N	N	N	N	N	N	N	N	N	N	N	N	N	N	N	N	T	N	N
IAB15493	G/A	1A	489922335	G	G	G	A	N	G	G	G	N	G	G	G	G	N	N	N	G	N	N	G	G	G	G	N	N	G	N	G	G	N	G	N	G	G	G	G	G	G	N	N	G	G	N	A	N	G
IAB30846	C/G	1A	490418746	S	C	C	G	G	C	C	C	G	C	C	C	C	G	G	G	C	C	G	C	S	C	C	G	G	C	G	C	C	G	C	G	C	C	C	C	C	C	G	G	C	C	G	G	G	C
IAB30849	C/G	1A	491311172	S	C	C	G	G	C	C	C	G	C	C	C	C	G	G	G	C	C	G	C	S	C	C	G	S	C	G	C	C	G	C	G	C	C	C	C	C	C	G	G	C	C	G	G	G	C
IAB00528	T/C	1A	492123959	Y	T	T	C	C	T	T	T	C	T	Y	T	T	C	C	C	T	T	C	T	Y	T	T	C	C	T	C	T	T	C	T	C	T	T	T	T	T	T	C	C	T	T	C	C	C	T
IAB30859	C/T	1A	494884910	N	N	N	N	C	N	N	N	N	N	N	N	N	N	C	N	N	N	N	N	N	N	N	N	C	N	N	N	N	T	N	C	N	N	N	N	N	N	N	C	N	C	C	C	N	N
IAB30862	NA	1A	495332688	N	N	N	N	N	N	N	N	N	N	N	N	N	N	N	N	N	N	N	N	N	N	N	N	N	N	N	N	N	N	N	N	N	N	N	N	N	N	N	N	N	N	N	N	N	N
IAB00533	NA	1A	497225206	N	N	N	N	N	N	N	N	N	N	N	N	N	N	N	N	N	N	N	N	N	N	N	N	N	N	N	N	N	N	N	N	N	N	N	N	N	N	N	N	N	N	N	N	N	N
IAB00534	C	1A	497225270	C	C	N	N	C	N	C	C	C	C	N	N	C	C	C	N	C	N	N	C	C	C	C	N	C	C	N	C	N	N	C	C	C	C	C	C	N	N	N	C	C	C	C	C	N	C
IAB30879	NA	1A	497863297	N	N	N	N	N	N	N	N	N	N	N	N	N	N	N	N	N	N	N	N	N	N	N	N	N	N	N	N	N	N	N	N	N	N	N	N	N	N	N	N	N	N	N	N	N	N
IAB30880	G/C	1A	498533334	N	N	N	N	G	N	N	N	N	N	N	N	N	N	N	N	N	N	N	N	N	N	N	N	N	N	N	N	N	N	N	N	N	N	N	N	N	N	N	N	N	N	G	N	N	N
IAB00540	C	1A	498536695	C	C	N	N	C	N	C	C	C	N	N	N	C	C	C	N	C	N	N	C	C	C	C	N	C	C	N	C	C	N	C	C	C	C	C	C	C	C	N	C	C	C	C	N	C	C
IAB30884	G	1A	499621614	G	G	N	N	G	N	G	G	G	N	N	N	G	G	G	N	G	N	N	G	N	G	N	N	G	G	N	G	G	N	N	G	N	G	N	G	G	G	N	G	G	G	G	G	G	G
IAB30887	G	1A	500563887	G	G	G	G	G	G	G	G	G	G	G	G	G	G	G	G	G	G	G	G	G	G	G	G	G	G	G	G	G	G	G	G	G	G	N	G	G	G	G	G	G	G	G	G	G	G
IAB30888	G/C	1A	500564529	G	G	N	G	N	C	N	G	G	G	S	C	N	N	N	N	N	C	N	N	S	G	N	N	G	G	G	G	G	G	N	G	N	G	N	G	S	G	G	G	G	G	G	G	C	G
IAB30889	C/T	1A	500826135	C	N	N	Y	N	T	N	C	N	C	T	T	C	N	N	C	C	T	N	Y	N	N	N	C	Y	N	C	N	N	N	T	C	N	Y	N	Y	Y	C	C	N	C	C	N	C	T	C
IAB00546	G/A	1A	500980908	R	G	A	A	G	A	G	G	G	G	A	A	G	G	G	A	G	A	A	G	R	G	G	A	G	G	A	G	G	A	R	G	G	G	G	G	G	G	A	G	G	G	G	G	A	G
IAB15503	NA	1A	501026958	N	N	N	N	N	N	N	N	N	N	N	N	N	N	N	N	N	N	N	N	N	N	N	N	N	N	N	N	N	N	N	N	N	N	N	N	N	N	N	N	N	N	N	N	N	N
IAB15505	G/C	1A	502500494	G	G	N	G	C	C	G	G	C	C	C	C	G	C	C	N	S	G	G	G	C	N	G	G	C	C	N	N	G	G	C	C	G	S	N	G	G	G	G	C	C	G	C	C	C	G
IAB00551	C/T	1A	503312413	C	Y	N	C	C	N	N	Y	C	C	C	N	N	C	C	C	Y	T	C	Y	C	Y	N	C	C	C	C	C	T	C	N	C	N	Y	N	Y	N	N	C	C	C	Y	C	C	C	N
IAB30892	C/T	1A	503313396	C	C	C	C	T	C	C	C	T	T	C	C	C	T	T	C	C	C	C	C	T	C	C	C	T	T	C	C	C	C	C	T	C	C	C	C	C	C	C	T	C	C	T	T	C	C
IAB00552	G	1A	503376333	N	N	N	N	N	N	N	N	N	G	N	N	N	N	N	N	N	N	N	N	N	N	N	N	G	G	N	N	N	N	N	N	N	N	N	N	N	N	N	G	N	N	N	N	N	N
IAB15506	T/C	1A	503379823	Y	T	T	C	T	C	T	T	T	T	Y	C	Y	T	T	C	C	C	C	T	T	T	T	C	T	T	C	T	T	C	Y	T	C	T	T	T	T	C	C	T	C	C	T	T	C	C
IAB30896	C/T	1A	503381202	N	N	N	N	N	N	N	T	N	N	N	N	N	N	N	N	N	N	N	N	N	Y	N	N	N	N	N	N	N	N	N	N	N	T	N	N	N	N	N	N	N	C	N	N	N	N
IAB30897	A	1A	503766741	A	A	A	A	A	A	A	A	A	A	A	A	A	A	A	A	A	A	A	A	A	A	A	A	A	A	A	A	A	A	A	A	A	A	A	A	A	A	A	A	A	A	A	A	A	A
IAB30898	G/T	1A	504270886	K	T	T	G	G	G	T	T	G	G	G	G	K	G	G	G	G	G	G	T	G	T	T	G	G	G	G	T	T	G	K	G	N	T	T	T	T	G	G	G	G	G	G	G	G	G
IAB00554	G/A	1A	505273252	G	G	A	G	G	R	G	G	G	G	R	A	G	G	G	G	G	G	G	G	G	G	G	G	G	G	G	G	G	G	R	G	G	G	G	G	G	G	G	G	G	G	G	G	G	G
IAB15508	T/A	1A	505338471	T	T	W	T	T	W	T	T	T	T	W	W	T	T	T	T	T	T	T	T	T	T	T	T	T	T	T	T	T	T	W	T	T	T	T	T	T	T	T	T	T	T	T	T	T	T
IAB00555	T/A	1A	505468412	A	T	T	A	T	T	T	T	T	A	W	T	T	T	T	A	T	T	A	T	A	T	T	A	T	A	A	T	T	A	T	T	T	T	T	T	T	T	A	T	T	T	T	A	A	T
IAB15513	NA	1A	505479896	N	N	N	N	N	N	N	N	N	N	N	N	N	N	N	N	N	N	N	N	N	N	N	N	N	N	N	N	N	N	N	N	N	N	N	N	N	N	N	N	N	N	N	N	N	N
IAB30909	G/A	1A	505537679	R	A	G	G	G	G	A	A	G	G	G	G	R	G	G	G	G	G	G	A	G	A	A	G	G	G	G	A	A	G	R	G	G	A	A	A	A	G	G	G	G	G	G	G	G	G
IAB30910	NA	1A	505676651	N	N	N	N	N	N	N	N	N	N	N	N	N	N	N	N	N	N	N	N	N	N	N	N	N	N	N	N	N	N	N	N	N	N	N	N	N	N	N	N	N	N	N	N	N	N
IAB15514	A/T	1A	506854540	A	A	N	N	A	A	A	A	A	N	A	A	N	A	A	N	A	A	N	A	A	A	A	N	A	A	N	A	A	N	A	A	N	A	A	A	A	A	N	A	A	N	A	N	N	A
IAB00559	C	1A	507078569	N	N	N	N	N	N	N	N	N	N	N	N	N	N	N	N	N	N	N	N	N	N	N	N	N	N	N	N	N	N	N	N	N	N	N	N	N	N	N	N	N	N	N	N	N	N
IAB00560	G/A	1A	507081332	G	G	G	G	A	G	G	G	A	G	G	G	G	A	A	G	A	A	G	G	G	G	G	G	A	G	G	G	G	G	G	A	G	G	G	G	G	A	G	A	G	G	A	G	G	A
IAB00563	NA	1A	508640861	N	N	N	N	N	N	N	N	N	N	N	N	N	N	N	N	N	N	N	N	N	N	N	N	N	N	N	N	N	N	N	N	N	N	N	N	N	N	N	N	N	N	N	N	N	N
IAB00565	T	1A	508725913	T	N	T	T	T	N	N	N	N	T	N	N	T	T	T	T	T	T	T	N	T	N	N	T	N	T	T	N	N	T	N	T	T	N	N	N	N	T	T	T	N	T	T	T	T	T
IAB00566	T/C	1A	508725967	T	T	T	T	C	T	T	T	T	T	T	T	T	C	C	T	C	T	T	T	T	T	T	T	T	T	T	T	T	T	T	C	T	T	Y	T	T	C	T	C	T	T	C	T	T	C
IAB00567	C/T	1A	508726209	T	C	T	T	C	C	C	C	C	T	C	C	Y	C	C	T	C	T	T	C	T	C	C	T	C	T	T	C	C	T	C	C	T	C	C	C	C	C	T	C	C	T	C	T	T	C
IAB15519	T/C	1A	508930052	C	T	N	C	C	N	T	T	T	N	T	T	C	N	N	C	C	C	C	T	N	T	T	C	N	C	N	N	T	C	T	C	N	T	T	T	T	C	N	C	T	C	C	C	N	C
IAB30917	G	1A	509239806	G	G	G	G	G	G	G	G	G	G	G	G	G	G	G	G	G	G	G	G	G	G	G	G	G	G	G	G	G	G	G	G	G	G	G	G	G	G	G	G	G	G	G	G	G	G
IAB30920	A/G	1A	510341810	A	A	A	A	R	A	A	A	A	A	A	A	A	R	G	A	G	A	A	A	A	A	A	A	A	A	A	A	A	A	A	G	A	A	N	A	A	G	A	R	A	A	R	A	A	R
IAB30921	G/T	1A	510341951	N	N	N	G	T	N	N	G	N	G	N	N	N	T	T	N	T	G	N	N	N	G	N	G	N	N	N	N	N	N	G	T	N	G	N	N	N	K	N	T	N	N	T	G	G	T
IAB30924	C	1A	510342981	N	N	N	N	N	N	N	N	N	N	N	N	N	N	N	N	N	N	N	N	N	N	N	N	N	N	N	N	N	N	N	N	N	N	N	N	N	N	N	N	N	C	N	C	N	N
IAB30929	C/T	1A	510457512	C	C	C	C	T	C	C	C	C	C	C	N	C	T	T	C	T	C	C	C	C	C	C	C	C	C	C	C	C	C	C	T	C	C	C	C	C	T	C	T	C	C	T	C	C	T
IAB15528	A/G	1A	512885268	R	A	G	G	A	G	A	G	A	G	R	G	R	A	A	G	G	A	G	A	R	A	A	G	A	G	G	A	A	G	R	A	G	A	A	R	A	A	G	A	G	G	A	G	G	G
IAB15530	A/G	1A	512885981	N	N	N	N	N	N	N	N	N	N	N	N	N	N	N	N	N	N	N	N	N	N	N	N	N	N	N	N	N	N	N	N	N	N	N	N	N	N	N	N	N	N	N	N	N	N
IAB15532	A	1A	513158711	N	N	N	N	N	N	N	N	N	N	N	N	N	N	N	N	N	N	N	N	N	N	N	N	N	N	N	N	N	N	N	N	N	A	N	N	N	N	N	N	N	N	A	N	N	N
IAB15533	C/T	1A	513159433	N	N	N	T	N	N	N	T	C	N	N	T	N	N	C	N	N	N	N	C	N	C	N	T	N	T	N	C	C	N	T	C	N	C	N	C	C	C	T	C	T	T	C	T	T	T
IAB15534	C/T	1A	513626064	Y	T	C	C	T	C	T	C	T	C	Y	C	Y	T	T	C	C	T	C	T	Y	T	T	C	T	C	C	T	T	C	Y	T	C	T	T	Y	T	T	C	T	C	C	T	C	C	C
IAB30932	C/T	1A	513660886	C	N	C	C	C	C	N	C	N	C	C	C	C	C	C	C	C	C	C	N	Y	N	N	C	N	C	C	N	N	C	C	C	C	Y	N	C	Y	C	C	C	C	C	C	C	C	C
IAB00573	C/T	1A	513685564	C	C	C	C	C	T	C	T	C	C	Y	T	Y	C	C	C	C	C	C	C	C	C	C	C	C	C	C	C	C	C	Y	C	T	C	C	C	C	C	C	C	T	T	C	C	C	C
IAB30933	A/G	1A	513880689	A	A	A	A	A	G	A	G	A	A	G	G	R	A	A	A	A	A	A	A	A	A	A	A	A	A	A	A	A	A	G	A	G	A	A	A	A	A	A	A	G	G	A	G	G	A
IAB30942	C/T	1A	516163935	Y	C	T	T	C	T	C	T	C	C	C	T	Y	C	C	C	C	C	C	C	C	C	C	C	C	C	C	C	C	C	Y	C	T	C	C	C	C	T	C	C	C	T	C	T	Y	C
IAB15539	A/G	1A	516559204	A	R	G	A	G	A	A	A	A	G	R	A	A	G	G	G	G	A	G	A	R	A	A	G	A	G	G	A	A	G	A	G	A	A	A	R	A	A	G	G	A	A	G	A	A	G
IAB00578	T	1A	516786308	N	N	N	N	N	N	N	N	N	N	N	N	N	N	N	N	N	N	N	N	N	N	N	N	N	N	N	N	N	N	N	N	N	N	N	N	N	N	N	N	N	N	N	N	N	N
IAB00579	A/C	1A	517098065	A	A	C	A	C	C	A	A	A	A	A	C	A	C	C	A	A	A	A	A	A	A	A	A	A	A	N	A	A	A	A	C	N	A	A	A	A	C	A	C	C	A	C	C	A	A
IAB30945	G/C	1A	517381579	G	G	G	G	G	C	G	G	G	G	G	C	G	G	G	G	G	G	G	G	G	G	G	G	G	G	G	G	G	G	G	G	G	G	G	G	G	C	G	G	C	G	G	C	G	G
IAB00581	G	1A	517482499	N	N	N	N	N	G	N	N	N	N	N	G	N	N	N	N	N	N	N	N	N	N	N	N	N	N	N	N	N	N	N	N	N	N	N	N	N	N	N	N	G	N	N	G	G	N
IAB15540	G/A	1A	518456748	G	G	G	G	G	G	G	G	G	G	G	G	G	G	G	G	G	G	G	G	G	G	G	G	G	G	G	G	G	G	G	G	G	G	G	G	G	G	G	G	G	G	G	G	G	G
IAB30947	A/G	1A	518733067	R	R	R	R	R	R	R	R	A	A	R	R	R	R	R	R	R	R	R	R	R	R	A	R	R	R	R	R	R	A	R	R	A	R	R	A	R	R	R	R	R	R	R	A	R	R
IAB15541	A/C	1A	519338254	A	C	N	A	A	N	A	A	N	C	N	A	N	M	N	N	C	C	A	A	N	A	A	A	N	A	A	A	A	A	A	A	N	A	N	A	A	A	A	A	A	N	A	C	A	N
IAB30949	T/C	1A	520122672	T	C	C	T	T	C	T	C	T	C	Y	C	T	Y	T	T	C	C	T	T	T	T	T	T	T	T	T	T	T	T	T	T	T	T	Y	T	Y	T	T	T	C	T	T	C	T	C
IAB15542	T/G	1A	520401284	T	G	N	T	N	N	T	K	T	N	N	K	N	K	N	N	N	G	T	T	N	T	T	T	T	T	T	T	T	T	T	T	N	T	N	T	T	T	T	T	G	T	T	G	T	G
IAB30950	A/G	1A	520571927	A	A	A	A	A	A	A	A	A	A	A	A	A	A	A	A	A	G	G	A	R	A	A	G	A	G	G	A	A	G	A	A	A	A	A	R	A	A	G	A	A	A	A	A	A	A
IAB00583	A/G	1A	520579865	A	A	A	A	A	G	A	G	G	A	A	G	G	A	A	A	A	A	R	A	A	A	A	A	G	A	A	A	A	A	A	A	G	A	R	A	A	A	A	A	G	G	A	A	A	A
IAB30952	NA	1A	520793682	N	N	N	N	N	N	N	N	N	N	N	N	N	N	N	N	N	N	N	N	N	N	N	N	N	N	N	N	N	N	N	N	N	N	N	N	N	N	N	N	N	N	N	N	N	N
IAB00585	G/T	1A	521231483	G	G	G	G	G	G	G	G	G	G	K	G	G	G	G	T	G	T	T	G	K	G	G	G	G	T	T	G	G	T	G	G	G	G	G	K	G	G	T	G	G	G	G	G	T	G
IAB15545	NA	1A	521639779	N	N	N	N	N	N	N	N	N	N	N	N	N	N	N	N	N	N	N	N	N	N	N	N	N	N	N	N	N	N	N	N	N	N	N	N	N	N	N	N	N	N	N	N	N	N
IAB15547	C	1A	521738878	N	N	N	N	N	N	N	N	N	N	N	N	N	N	N	N	N	N	N	N	N	N	N	N	N	N	N	N	N	N	N	N	N	N	N	N	N	N	N	N	N	N	N	C	N	N
IAB15552	T/C	1A	522239423	C	T	T	C	T	T	T	T	T	T	Y	T	T	T	T	C	T	C	C	T	C	T	T	T	T	C	C	T	T	C	T	T	T	T	T	Y	T	T	C	T	T	T	T	T	T	T
IAB15553	A/C	1A	522472066	A	A	A	A	A	A	A	A	A	A	A	A	A	A	A	A	A	A	A	A	A	A	A	A	A	A	A	A	A	A	A	A	A	A	A	A	A	A	A	A	A	A	A	A	A	A
IAB15554	A/C/G	1A	522472146	A	A	N	A	A	A	A	A	N	A	A	N	A	A	N	N	N	A	A	A	N	A	A	A	A	A	A	N	A	A	A	A	N	A	N	A	A	A	A	A	A	A	A	A	A	A
IAB15555	A/C	1A	522472491	A	A	A	A	A	A	A	A	A	A	A	A	A	A	A	A	A	A	A	A	A	A	A	A	A	A	A	A	A	A	A	A	A	A	A	A	A	A	A	A	A	A	A	A	A	A
IAB15556	G/T	1A	522501690	N	N	N	N	N	N	N	G	N	N	N	N	N	N	N	N	N	N	G	N	N	N	N	N	N	N	N	N	N	N	G	N	N	G	N	N	N	N	N	N	G	N	N	N	N	G
IAB15557	NA	1A	522507027	N	N	N	N	N	N	N	N	N	N	N	N	N	N	N	N	N	N	N	N	N	N	N	N	N	N	N	N	N	N	N	N	N	N	N	N	N	N	N	N	N	N	N	N	N	N
IAB15558	C	1A	522507171	N	N	N	N	N	N	N	N	N	N	N	N	N	N	N	N	N	N	N	N	N	N	N	N	N	N	N	N	N	N	N	N	N	N	N	N	N	N	N	N	N	N	N	N	N	N
IAB15559	T/C	1A	522510790	T	T	T	T	T	T	T	T	T	T	T	T	T	T	T	T	T	T	T	T	T	T	T	T	T	T	T	T	T	T	T	T	T	T	T	T	T	T	T	T	T	T	T	T	T	T
IAB15560	T/C	1A	522515173	T	T	T	T	T	T	T	T	T	T	T	T	T	T	T	T	T	T	T	T	T	T	T	T	T	T	T	T	T	T	T	T	T	T	T	T	T	T	T	T	T	T	T	T	T	T
IAB15561	T/C	1A	522515588	T	T	T	T	T	T	T	T	T	T	T	T	T	T	T	T	T	T	T	T	T	T	T	T	T	T	T	T	T	T	T	T	T	T	T	T	T	T	T	T	T	T	T	T	T	T
IAB15562	A	1A	522515682	N	N	N	N	N	N	N	N	N	N	N	N	N	N	N	N	N	N	N	N	N	N	N	N	N	N	N	N	N	N	N	N	N	N	N	N	N	N	N	N	N	N	N	N	N	N
IAB15564	A/T	1A	522515940	A	A	A	A	A	A	A	A	A	A	A	A	A	A	A	A	A	A	A	A	A	A	A	A	A	A	A	A	A	A	A	A	A	A	A	A	A	A	A	A	A	A	A	A	A	A
IAB15565	A/G	1A	522516048	A	A	A	A	A	A	A	A	A	A	A	A	A	A	A	A	A	A	A	A	A	A	A	A	A	A	A	A	A	A	A	A	A	A	A	A	A	A	A	A	A	A	A	A	A	A
IAB15566	C/T	1A	522516219	C	C	C	C	C	C	C	C	C	C	C	C	C	C	C	C	C	C	C	C	C	C	C	C	C	C	C	C	C	C	C	C	C	C	C	C	C	C	C	C	C	C	C	C	C	C
IAB15567	NA	1A	522882050	N	N	N	N	N	N	N	N	N	N	N	N	N	N	N	N	N	N	N	N	N	N	N	N	N	N	N	N	N	N	N	N	N	N	N	N	N	N	N	N	N	N	N	N	N	N
IAB30954	A/G	1A	523380964	A	N	N	A	N	N	N	N	N	N	N	N	N	N	N	A	N	A	A	N	A	N	N	N	N	A	A	N	N	A	N	N	N	N	N	A	N	N	A	N	N	N	N	N	N	N
IAB00591	C/T	1A	524409561	T	C	C	T	C	C	C	C	C	C	C	C	C	C	C	T	C	T	T	C	T	C	C	C	C	T	T	C	C	T	C	C	C	C	C	T	C	C	T	C	C	C	C	C	C	C
IAB15575	A/G	1A	527963080	N	N	N	A	N	A	N	A	N	N	N	A	N	N	N	N	N	N	N	N	N	A	N	A	N	N	N	N	A	N	N	N	N	A	N	A	A	A	N	A	N	N	A	A	A	A
IAB15578	A/G	1A	528064444	N	A	N	A	A	A	N	A	N	A	N	N	A	N	A	A	N	A	A	A	N	N	N	A	A	A	A	A	A	A	A	A	N	A	N	A	A	A	A	A	A	N	A	A	N	A
IAB00594	NA	1A	528065582	N	N	N	N	N	N	N	N	N	N	N	N	N	N	N	N	N	N	N	N	N	N	N	N	N	N	N	N	N	N	N	N	N	N	N	N	N	N	N	N	N	N	N	N	N	N
IAB15581	T/C	1A	528296097	N	N	N	N	N	N	N	T	N	N	N	N	N	T	N	N	N	N	N	T	N	T	T	T	N	T	N	N	N	N	N	N	N	N	N	T	N	N	N	N	N	T	T	T	N	N
IAB15582	C/A	1A	528296152	C	C	C	C	C	C	C	C	C	C	C	C	C	C	C	C	C	C	C	C	C	C	C	C	C	C	C	C	C	C	C	C	C	C	C	C	C	C	C	C	C	C	C	C	C	C
IAB15584	T/C	1A	528668864	C	T	T	C	T	T	T	T	T	T	T	T	Y	T	T	C	T	C	C	T	Y	T	T	T	T	C	C	T	T	C	T	T	C	T	T	Y	T	T	C	T	T	C	T	T	Y	T
IAB15585	A/C	1A	528669193	A	A	N	A	A	A	A	A	A	A	A	A	A	A	A	A	N	A	A	A	A	A	A	A	A	A	A	A	A	A	A	A	N	A	N	A	A	A	A	A	A	A	A	A	N	A
IAB00595	A/G	1A	529126282	A	A	N	A	A	A	A	A	A	A	N	N	A	A	N	N	N	A	A	A	A	A	N	A	A	A	A	A	A	A	A	A	N	A	N	A	A	A	A	A	A	A	A	A	A	A
IAB15586	A/G	1A	529242962	N	N	N	N	N	A	N	N	N	N	N	N	N	N	N	N	N	N	N	N	N	N	N	N	N	N	N	N	N	N	N	N	N	N	N	N	N	N	N	N	N	N	N	N	N	N
IAB00597	G/A	1A	529788828	G	G	G	G	G	G	G	G	G	G	G	G	G	G	G	G	G	G	G	G	G	G	G	G	G	G	G	G	G	G	G	G	G	G	G	G	G	G	G	G	G	G	G	G	G	G
IAB15587	C/T	1A	530171766	C	C	C	C	C	C	C	C	C	C	C	C	C	C	C	C	C	C	C	C	C	C	C	C	C	C	C	C	C	C	C	C	C	C	C	C	C	C	C	C	C	C	C	C	C	C
IAB00598	T/G	1A	530173432	T	T	T	T	T	T	T	T	T	T	T	T	T	T	T	T	T	T	T	T	T	T	T	T	T	T	T	T	T	T	T	T	T	T	T	T	T	T	T	T	T	T	T	T	T	T
IAB00599	T/G	1A	530177169	T	T	T	T	T	T	T	T	T	T	T	T	T	T	T	T	T	T	T	T	T	T	T	T	T	T	T	T	T	T	T	T	T	T	T	T	T	T	T	T	T	T	T	T	T	T
IAB15588	NA	1A	530177906	N	N	N	N	N	N	N	N	N	N	N	N	N	N	N	N	N	N	N	N	N	N	N	N	N	N	N	N	N	N	N	N	N	N	N	N	N	N	N	N	N	N	N	N	N	N
IAB00602	C/T	1A	530257592	Y	Y	Y	Y	Y	Y	Y	Y	C	Y	Y	Y	Y	Y	Y	Y	Y	Y	Y	Y	Y	Y	Y	Y	Y	Y	Y	Y	Y	Y	Y	Y	Y	Y	Y	Y	Y	Y	Y	Y	Y	Y	Y	Y	C	Y
IAB30962	C	1A	530598053	N	N	N	C	N	N	N	N	N	N	N	N	C	N	N	N	N	N	N	C	N	N	N	N	N	C	C	N	N	N	N	N	N	N	N	N	N	N	C	N	C	N	N	C	N	N
IAB00603	A/G	1A	531051927	A	N	N	A	N	N	N	N	N	N	N	N	A	N	N	N	N	N	N	N	N	N	N	N	N	N	N	N	N	N	N	N	N	N	N	N	A	A	A	N	N	N	A	A	A	A
IAB30965	NA	1A	531603796	N	N	N	N	N	N	N	N	N	N	N	N	N	N	N	N	N	N	N	N	N	N	N	N	N	N	N	N	N	N	N	N	N	N	N	N	N	N	N	N	N	N	N	N	N	N
IAB00604	A/G	1A	531643216	A	A	N	A	N	G	G	A	N	A	N	G	A	A	A	A	A	A	A	G	N	G	N	A	A	A	G	G	A	A	G	A	A	G	N	G	G	A	G	G	G	A	G	A	G	A
IAB00605	G	1A	531717267	G	G	G	G	G	G	G	G	G	G	G	G	G	G	G	G	G	G	G	G	G	G	G	G	G	G	G	G	G	G	G	G	G	G	G	G	G	G	G	G	G	G	G	G	G	G
IAB30970	A/C	1A	531879662	A	A	A	A	C	A	A	A	A	A	A	C	M	A	A	A	A	A	A	A	A	A	A	C	A	A	A	A	A	A	M	A	C	A	M	A	A	A	A	C	C	C	C	A	M	A
IAB00607	T/C	1A	532105134	Y	T	T	Y	T	T	T	T	T	T	T	Y	T	T	T	T	T	T	T	T	T	T	T	T	T	T	T	T	T	T	T	T	T	T	T	T	T	Y	T	T	Y	T	T	T	T	T
IAB15591	A/C	1A	532269196	C	A	A	C	M	A	A	A	M	A	M	A	A	M	M	M	A	C	A	A	A	M	A	M	M	A	M	M	A	A	A	M	A	A	M	A	A	C	M	M	M	A	A	M	A	M
IAB15592	G/T	1A	532362228	T	G	G	T	G	G	G	G	G	G	G	G	G	G	G	G	G	T	G	G	G	G	G	G	G	G	G	G	G	G	G	G	G	G	G	G	G	T	G	G	G	G	G	G	G	G
IAB30979	G/T	1A	532749740	G	T	T	G	T	G	G	G	G	T	T	G	G	K	G	G	T	T	G	G	G	G	T	G	G	G	G	G	G	G	K	G	G	G	G	G	G	G	G	T	G	G	T	T	T	T
IAB15595	NA	1A	532764599	N	N	N	N	N	N	N	N	N	N	N	N	N	N	N	N	N	N	N	N	N	N	N	N	N	N	N	N	N	N	N	N	N	N	N	N	N	N	N	N	N	N	N	N	N	N
IAB00609	A/T	1A	532769682	A	W	T	A	W	A	A	A	A	W	W	A	A	W	A	A	W	T	A	A	A	A	W	A	A	A	A	A	A	A	A	A	A	A	A	A	A	A	A	A	A	A	W	W	W	W
IAB30981	A/C	1A	532772098	M	M	A	M	M	M	A	A	A	M	M	M	M	A	M	M	M	A	M	M	M	M	M	A	M	C	M	A	M	M	M	A	M	M	M	M	M	M	A	C	M	M	M	M	M	M
IAB30983	T/C	1A	532810314	N	C	N	T	N	N	N	T	N	N	N	T	N	N	N	N	N	C	T	Y	N	N	N	C	N	N	N	N	N	N	N	C	N	T	N	T	T	T	N	C	T	T	C	C	N	C
IAB30985	C/T	1A	532921523	T	T	T	T	T	C	C	C	C	T	Y	C	C	Y	C	C	T	T	C	C	C	C	T	T	C	C	C	C	C	C	Y	T	C	C	C	C	C	T	C	T	C	C	T	T	C	T
IAB30987	A/G	1A	532931396	A	A	A	A	A	A	A	A	A	A	A	A	A	A	A	A	A	A	A	A	A	A	A	A	A	A	A	A	A	A	A	A	A	A	A	A	A	A	A	A	A	A	A	A	A	A
IAB30989	C/A	1A	533254365	A	A	A	A	A	C	C	C	A	A	A	C	C	A	A	C	A	C	C	C	C	C	A	C	A	C	C	C	C	C	M	A	C	C	C	C	C	A	C	A	C	C	A	A	C	A
IAB30990	NA	1A	533409406	N	N	N	N	N	N	N	N	N	N	N	N	N	N	N	N	N	N	N	N	N	N	N	N	N	N	N	N	N	N	N	N	N	N	N	N	N	N	N	N	N	N	N	N	N	N
IAB30991	G/C	1A	533409736	C	C	N	C	C	G	N	G	S	C	C	N	G	C	N	N	C	G	G	N	N	G	C	G	S	S	G	N	N	N	S	C	N	G	N	N	G	C	S	C	N	G	C	C	G	C
IAB30992	C/T	1A	533410160	N	N	N	C	C	N	N	N	N	N	N	N	N	N	N	N	N	N	N	N	N	N	N	N	C	N	N	N	N	N	N	N	N	N	N	N	N	N	N	N	N	N	N	C	N	N
IAB30998	T/C	1A	533670346	Y	T	T	Y	T	Y	Y	Y	T	T	T	Y	Y	T	T	Y	T	Y	Y	Y	Y	Y	T	C	T	Y	Y	Y	Y	Y	Y	T	Y	Y	Y	C	Y	T	Y	T	C	Y	T	T	Y	T
IAB30999	G/A	1A	533670762	N	N	N	N	N	N	N	N	N	N	N	N	N	N	N	N	N	N	N	N	N	N	N	N	N	N	N	N	N	N	N	N	N	N	N	N	N	N	N	N	N	N	N	N	N	N
IAB31000	C/T	1A	533688781	C	T	N	C	T	C	C	C	T	T	Y	C	N	N	N	N	T	C	C	C	C	C	T	C	T	C	N	N	Y	C	Y	T	C	C	C	C	C	T	Y	T	C	C	T	T	C	T
IAB15597	T	1A	534051873	T	T	T	T	T	T	T	T	T	T	T	T	T	T	T	T	T	T	T	T	T	T	T	T	T	T	T	T	T	T	T	T	T	T	T	T	T	T	T	T	T	T	T	T	T	T
IAB31004	T/C	1A	534540909	T	T	T	T	T	C	C	T	T	T	Y	C	C	T	T	T	T	T	T	C	Y	C	T	T	T	T	T	C	C	T	C	T	C	C	Y	C	C	T	T	T	C	C	T	T	T	T
IAB31006	A/G	1A	534850954	G	A	A	G	A	A	A	A	A	A	A	A	A	A	A	G	A	G	A	A	A	A	A	G	A	G	A	A	A	A	A	A	A	A	A	A	A	A	A	A	A	A	A	A	G	A
IAB31008	T/G	1A	535313087	N	N	N	G	T	N	T	N	N	N	N	T	T	N	N	N	N	N	N	T	N	T	N	N	T	N	N	N	N	T	N	T	T	T	N	T	T	N	N	T	T	N	T	T	N	T
IAB00613	T/G	1A	535315011	G	T	T	G	T	T	T	G	T	T	K	T	T	K	K	T	T	G	G	T	K	T	T	G	T	T	K	T	G	T	K	T	N	T	N	T	T	G	G	G	T	T	T	T	K	T
IAB31010	C/G	1A	535435158	G	C	N	G	C	C	C	C	C	C	C	C	C	C	C	C	C	C	C	C	N	C	C	C	C	C	C	C	C	C	C	C	C	C	N	C	C	C	C	C	C	C	C	C	S	C
IAB15601	NA	1A	535445590	N	N	N	N	N	N	N	N	N	N	N	N	N	N	N	N	N	N	N	N	N	N	N	N	N	N	N	N	N	N	N	N	N	N	N	N	N	N	N	N	N	N	N	N	N	N
IAB15602	G/A	1A	535486112	G	G	A	G	R	R	A	G	R	G	R	A	A	R	R	A	G	G	G	A	R	A	G	G	R	A	G	A	G	A	R	G	A	A	R	R	R	G	G	G	R	R	A	G	R	G
IAB31014	T/C	1A	536963767	C	T	C	C	C	T	T	T	T	T	Y	T	T	C	C	T	T	C	T	T	T	T	T	C	T	T	T	T	T	C	T	T	T	T	T	T	T	T	T	C	C	T	C	T	T	T
IAB00617	T/C	1A	538400734	C	T	T	C	T	C	T	T	T	T	C	C	Y	T	T	T	T	C	T	T	T	T	T	C	T	T	T	T	C	T	Y	T	T	T	T	T	T	T	T	C	C	T	T	T	T	T
IAB31021	G/A	1A	539316607	A	G	G	A	G	A	N	G	N	N	N	N	N	G	G	G	N	A	G	G	N	G	N	A	G	G	N	N	G	G	N	G	N	G	N	G	G	G	G	A	G	G	G	G	G	N
IAB31022	G	1A	539749585	G	N	N	G	G	N	N	N	N	G	N	N	G	N	N	N	N	G	N	N	N	N	N	G	N	N	N	N	N	N	N	G	N	N	N	G	G	G	N	N	N	N	G	G	G	G
IAB31031	T	1A	540153294	N	N	N	N	N	N	T	N	N	N	N	N	N	N	T	N	N	N	T	N	N	N	N	T	N	N	N	N	N	T	T	N	N	N	N	N	T	T	N	T	T	N	T	T	N	N
IAB31032	T/A	1A	540195512	W	A	A	T	T	T	T	T	T	T	W	T	T	A	A	T	T	T	T	T	T	T	T	A	T	T	T	T	T	A	W	T	T	T	T	T	T	A	T	T	A	T	A	A	T	A
IAB31033	A/G	1A	540195685	R	G	G	G	A	A	A	A	A	A	R	A	A	G	G	A	A	A	A	A	A	A	A	G	A	A	A	A	A	G	R	R	A	A	A	A	A	G	A	A	G	A	G	G	A	G
IAB31034	T/C	1A	540195686	Y	C	C	C	T	T	T	T	T	T	Y	T	T	C	C	T	T	T	T	T	T	T	T	C	T	T	T	T	T	C	Y	Y	T	T	T	T	T	C	T	T	C	T	C	C	T	C
IAB31035	A/G	1A	540414792	A	A	A	A	N	A	A	A	A	A	A	A	A	A	A	A	A	N	A	A	R	A	A	A	A	N	A	A	A	A	A	A	A	A	A	A	A	N	R	A	N	A	A	A	A	A
IAB31036	NA	1A	540627560	N	N	N	N	N	N	N	N	N	N	N	N	N	N	N	N	N	N	N	N	N	N	N	N	N	N	N	N	N	N	N	N	N	N	N	N	N	N	N	N	N	N	N	N	N	N
IAB31040	T/C	1A	541631356	C	T	C	C	C	T	T	T	T	T	T	T	T	C	C	T	T	C	T	Y	Y	T	T	T	T	C	Y	T	Y	T	Y	T	T	T	Y	T	T	T	C	T	C	T	C	T	T	Y
IAB15610	NA	1A	542826085	N	N	N	N	N	N	N	N	N	N	N	N	N	N	N	N	N	N	N	N	N	N	N	N	N	N	N	N	N	N	N	N	N	N	N	N	N	N	N	N	N	N	N	N	N	N
IAB31047	C/T	1A	543055525	C	Y	C	C	Y	C	C	Y	Y	Y	Y	C	C	C	C	Y	C	Y	C	Y	C	Y	Y	Y	Y	C	C	C	Y	Y	C	Y	C	C	C	C	C	Y	C	C	C	C	C	Y	Y	Y
IAB00622	C/T	1A	543393795	C	T	C	C	T	C	C	T	T	T	Y	C	C	C	C	T	C	T	C	Y	C	T	T	T	T	C	Y	Y	T	T	C	T	C	C	Y	C	C	T	C	C	C	C	C	T	T	T
IAB31050	C	1A	543642939	N	N	N	N	N	N	N	N	N	N	N	N	N	N	N	N	N	N	N	N	N	N	N	N	N	N	N	N	N	N	N	N	N	N	N	N	N	N	N	N	N	N	N	N	N	N
IAB31052	G/C	1A	543951223	C	C	G	C	C	G	G	G	G	C	G	G	G	G	G	G	G	C	G	C	G	C	G	S	C	C	C	G	G	G	G	G	G	G	G	G	G	C	C	G	G	G	G	C	G	C
IAB31053	T/C	1A	543951232	C	C	T	C	C	T	T	T	T	C	T	T	T	T	T	T	T	C	T	C	T	C	T	Y	C	Y	T	T	T	T	T	T	T	T	T	T	T	C	T	T	T	T	T	C	T	C
IAB31055	T	1A	543951472	N	N	N	N	N	N	N	N	N	N	N	N	N	N	N	N	N	N	N	N	N	N	N	N	N	N	N	N	N	N	N	N	N	N	N	N	N	N	N	N	N	T	N	N	T	N
IAB31056	G/A	1A	544372574	R	A	G	A	A	G	G	G	A	A	A	G	G	G	G	G	G	A	G	R	G	A	A	A	A	G	R	R	A	G	G	G	G	G	G	G	G	A	G	G	A	G	G	A	R	A
IAB15613	C/G	1A	544927950	S	N	N	C	N	N	N	C	N	G	N	G	N	C	C	N	N	S	S	S	N	C	N	S	N	S	N	N	S	C	S	C	N	G	S	S	S	S	S	N	G	N	C	S	C	G
IAB15614	T/C	1A	544928372	N	N	N	N	N	N	N	N	N	N	N	N	N	N	N	N	N	N	T	N	N	N	N	N	N	N	N	N	N	N	N	N	N	N	N	N	N	N	N	N	Y	N	N	T	N	N
IAB31057	C/A	1A	545000876	N	N	N	A	N	N	A	N	N	N	N	N	N	N	N	N	N	N	N	C	N	C	N	N	N	N	N	N	N	N	N	N	N	N	N	N	N	N	N	N	N	N	N	A	N	N
IAB31060	A/G	1A	545474948	A	A	A	A	A	A	A	A	A	A	A	A	A	A	A	A	A	A	A	A	A	A	A	A	A	A	A	A	A	A	A	A	A	A	A	A	A	A	A	A	A	A	A	A	A	A
IAB31061	A/C/G	1A	545475161	A	A	A	A	A	A	A	A	A	A	A	A	A	A	A	A	A	A	A	A	A	A	A	A	A	A	A	A	A	A	A	A	A	A	A	A	A	A	A	A	A	A	A	A	A	A
IAB31063	T/C	1A	545647751	T	T	T	T	T	T	T	T	T	T	T	T	T	T	T	T	T	T	T	T	T	T	T	T	T	T	T	T	T	T	T	T	T	T	T	T	T	T	T	T	C	T	T	T	T	T
IAB31064	A/G	1A	545777547	N	N	N	G	N	N	G	N	N	N	N	N	N	N	N	N	N	A	N	N	N	N	N	N	N	N	N	N	N	N	N	N	N	N	N	N	N	N	N	N	N	A	N	A	N	N
IAB31065	T/C	1A	545850131	Y	T	T	C	T	T	C	T	T	T	T	T	T	T	T	T	T	T	T	T	T	T	T	T	T	T	T	Y	T	T	T	T	T	T	T	T	T	T	T	T	C	T	T	T	T	T
IAB31066	NA	1A	545888287	N	N	N	N	N	N	N	N	N	N	N	N	N	N	N	N	N	N	N	N	N	N	N	N	N	N	N	N	N	N	N	N	N	N	N	N	N	N	N	N	N	N	N	N	N	N
IAB31067	G/A	1A	545891327	R	G	G	A	G	G	A	G	G	G	R	G	G	G	G	G	G	G	G	A	G	A	G	G	G	G	G	R	G	G	R	G	G	G	G	G	G	G	G	G	A	G	G	G	G	G
IAB00625	G	1A	547016990	G	G	N	G	N	G	N	G	N	G	N	N	N	N	N	N	N	G	G	G	N	G	N	G	N	N	G	N	G	G	N	N	N	G	N	N	G	G	N	N	G	G	G	G	G	G
IAB00626	T/C	1A	547299511	T	T	T	T	T	T	T	T	T	T	T	T	T	T	T	T	T	T	T	T	T	T	T	T	T	T	T	T	T	T	T	T	T	T	T	T	T	T	T	T	C	T	T	T	T	T
IAB31074	T/C	1A	547395809	Y	T	T	C	T	T	T	T	T	T	T	T	T	T	T	T	T	T	T	C	T	C	T	T	T	T	T	T	T	T	T	T	T	T	T	T	T	T	T	T	T	T	T	T	T	T
IAB31076	C/A	1A	547506537	C	C	C	N	C	C	C	C	C	C	C	C	C	C	C	C	C	C	C	N	C	N	C	C	C	C	C	C	C	C	C	C	C	C	C	C	C	C	C	C	C	C	C	C	C	C
IAB15619	C/G	1A	547864692	S	C	C	G	C	C	C	C	C	C	C	C	C	C	C	C	C	C	C	G	C	G	C	C	C	C	C	C	C	C	C	C	C	C	C	C	C	C	C	C	C	C	C	C	C	C
IAB15621	G/T	1A	547908431	K	G	G	T	G	G	G	G	G	G	G	G	G	G	G	G	G	G	G	T	G	T	G	G	G	G	G	G	G	G	G	G	N	G	G	G	G	G	G	G	G	G	G	G	G	G
IAB31077	A/G	1A	548308110	R	A	N	G	A	N	A	A	N	A	A	A	A	A	A	A	N	A	A	G	A	G	A	A	A	N	A	N	A	A	N	A	A	A	A	A	A	A	N	A	A	A	A	R	N	A
IAB00629	C/T	1A	548734626	C	C	C	C	C	C	C	C	C	C	C	C	C	C	C	C	C	C	C	C	C	C	C	C	C	C	C	C	C	C	C	C	C	C	C	C	C	C	C	C	C	C	C	C	C	C
IAB31081	C	1A	549063138	N	N	N	N	N	N	N	N	N	N	N	N	N	N	N	N	N	N	N	N	N	N	N	N	N	N	N	N	N	N	N	N	N	N	N	N	N	N	N	N	N	N	N	N	N	N
IAB31082	G/T	1A	549063314	K	G	N	T	G	G	G	G	G	G	K	G	G	G	G	G	G	G	G	G	G	G	G	G	G	G	N	G	G	G	K	G	G	G	G	G	G	G	G	G	G	G	G	G	G	G
IAB00630	A	1A	549313231	A	A	A	A	A	A	A	A	A	A	A	A	A	A	A	A	A	A	A	A	A	A	A	A	A	A	A	A	A	A	A	A	A	A	A	A	A	A	A	A	A	A	A	A	A	A
IAB31084	C/G	1A	549358131	S	N	N	G	N	N	N	N	N	N	N	N	N	N	N	N	N	N	N	N	N	N	N	N	N	N	N	N	N	N	N	N	N	N	N	N	N	N	N	N	N	N	N	N	N	N
IAB31086	NA	1A	549359776	N	N	N	N	N	N	N	N	N	N	N	N	N	N	N	N	N	N	N	N	N	N	N	N	N	N	N	N	N	N	N	N	N	N	N	N	N	N	N	N	N	N	N	N	N	N
IAB15624	A/T	1A	549464045	T	A	A	T	A	W	A	A	N	A	T	A	W	A	W	N	A	A	A	A	N	A	N	A	A	A	A	N	A	N	W	A	N	A	N	A	A	A	A	A	A	A	A	A	A	A
IAB31088	A	1A	549515548	N	N	N	N	N	N	N	N	N	N	N	N	N	N	N	N	N	N	N	N	N	N	N	N	N	N	N	N	N	N	N	N	N	N	N	N	N	N	N	N	N	N	N	N	N	N
IAB31091	A/T	1A	549515853	W	A	W	T	A	A	A	A	A	A	A	A	W	W	A	A	A	A	A	A	A	A	W	A	A	W	W	A	A	A	W	A	A	A	W	A	A	W	W	W	A	A	A	W	A	A
IAB31094	A	1A	549516624	N	N	N	A	N	N	N	N	N	N	N	N	N	N	N	N	N	N	N	N	N	N	N	N	N	N	N	N	N	N	N	N	N	N	N	N	N	N	N	N	N	N	N	N	N	N
IAB31095	A/C	1A	549516754	C	A	A	C	A	A	A	A	A	A	M	A	A	A	A	A	A	A	A	A	N	A	A	A	C	A	N	A	A	A	C	A	A	A	A	A	A	A	A	A	A	A	A	A	A	A
IAB31096	C/T	1A	549516769	T	C	C	T	C	C	C	C	C	C	Y	C	C	C	C	C	C	C	C	C	N	C	C	C	T	C	N	T	C	C	T	C	C	C	C	C	C	C	C	C	C	C	C	C	C	C
IAB31099	T/C	1A	549523558	Y	T	T	C	T	T	T	T	T	T	Y	T	T	T	T	T	T	T	T	T	T	T	T	T	T	T	T	T	T	T	Y	T	T	T	T	T	T	T	T	T	C	T	T	T	T	T
IAB00632	T/C	1A	549606236	Y	T	T	C	T	T	T	T	T	T	T	T	T	T	T	T	T	T	T	T	T	T	T	T	T	T	T	T	T	T	T	T	T	T	T	T	T	T	T	T	C	T	T	T	T	T
IAB00634	C/T	1A	549704501	C	C	Y	C	Y	C	Y	C	C	Y	C	C	C	C	C	C	C	C	C	Y	C	Y	C	Y	Y	C	C	Y	Y	C	C	C	Y	C	C	C	Y	C	C	Y	C	C	C	Y	C	Y
IAB31106	G/C	1A	549853877	N	G	N	G	N	G	G	G	N	N	N	G	N	N	N	N	N	N	G	G	N	G	N	G	G	N	N	N	N	N	N	G	N	G	N	G	N	N	G	G	C	N	G	G	G	G
IAB31108	A/G	1A	550111433	G	A	A	G	A	A	R	G	A	A	N	A	A	A	A	A	A	A	A	A	R	A	A	A	A	G	R	A	A	G	A	G	A	A	A	R	A	A	R	A	G	A	A	A	R	A
IAB31109	G/A	1A	550136472	G	R	R	G	R	R	G	G	R	R	R	R	R	R	R	R	R	R	R	R	R	R	A	R	R	G	R	R	R	G	R	G	R	R	R	R	R	R	G	R	G	R	R	R	R	R
IAB00635	T/A	1A	550425684	A	T	T	A	T	T	A	A	T	T	W	T	T	T	T	T	T	T	T	T	W	T	T	T	T	A	W	T	T	A	T	A	T	T	W	W	T	T	A	T	T	T	T	T	W	T
IAB31111	NA	1A	550593573	N	N	N	N	N	N	N	N	N	N	N	N	N	N	N	N	N	N	N	N	N	N	N	N	N	N	N	N	N	N	N	N	N	N	N	N	N	N	N	N	N	N	N	N	N	N
IAB31112	C/G	1A	550629315	N	C	C	N	C	C	N	N	C	C	C	C	C	C	C	C	C	C	C	C	N	C	C	C	C	N	C	C	C	N	C	S	C	C	C	C	C	C	S	C	C	C	C	C	C	C
IAB31115	NA	1A	551312499	N	N	N	N	N	N	N	N	N	N	N	N	N	N	N	N	N	N	N	N	N	N	N	N	N	N	N	N	N	N	N	N	N	N	N	N	N	N	N	N	N	N	N	N	N	N
IAB15627	C/G	1A	551533235	S	C	S	S	S	S	S	C	C	S	S	S	S	S	S	C	C	S	S	S	S	S	S	S	S	C	S	S	S	C	S	S	S	S	C	S	S	S	S	S	S	C	S	S	S	S
IAB15629	C/T	1A	551540426	C	C	C	C	Y	Y	Y	C	C	C	C	Y	C	Y	C	C	C	C	C	C	C	C	C	C	C	C	C	C	C	Y	C	C	Y	Y	C	C	C	C	Y	C	C	C	C	Y	C	C
IAB31118	G/C	1A	551632798	G	G	G	G	G	G	G	G	G	G	G	G	G	G	G	G	G	G	G	G	G	G	G	G	G	G	G	G	G	G	G	G	G	G	G	G	G	G	G	G	G	G	G	G	G	G
IAB31119	T/G	1A	551641809	K	T	T	G	T	T	T	T	T	T	T	T	T	T	T	T	T	T	T	T	T	T	T	T	T	T	T	T	T	T	T	T	N	T	N	T	T	T	T	T	T	T	T	T	T	T
IAB31120	T/C	1A	551680113	N	N	N	N	N	N	N	N	N	N	N	N	N	N	N	N	N	N	N	T	N	N	N	N	N	N	N	N	N	N	N	N	N	T	N	N	N	N	N	N	N	N	N	N	N	N
IAB31122	C/G	1A	553700957	C	C	C	C	C	C	C	C	C	C	C	C	C	C	C	C	C	C	C	C	C	C	C	C	C	C	C	C	C	C	S	C	C	C	C	C	C	C	C	C	C	C	C	C	C	C
IAB31123	G/A	1A	554072067	G	G	G	G	G	G	G	G	G	G	G	G	G	G	G	G	G	G	G	G	G	G	G	G	G	G	G	G	G	G	R	G	G	G	G	G	G	G	G	G	G	G	G	G	G	G
IAB15632	A/G	1A	554994486	A	A	A	A	A	A	A	A	A	A	A	A	A	A	A	A	A	A	A	A	A	A	A	A	A	A	A	A	A	A	A	A	A	A	A	A	A	A	A	A	A	A	A	A	A	A
IAB31125	C/T	1A	555374899	C	C	C	C	C	C	C	C	C	C	C	C	C	C	C	C	C	C	C	C	C	C	C	C	C	C	C	C	C	C	C	C	C	C	C	C	C	C	C	C	C	C	C	C	C	C
IAB15635	C	1A	556298858	N	N	N	C	N	N	N	N	N	N	N	N	N	N	N	N	N	N	N	N	N	N	N	N	N	N	N	N	N	N	N	N	N	N	N	N	N	N	N	N	N	N	N	N	N	N
IAB00644	G/A	1A	556299608	G	G	G	G	G	G	G	G	G	G	G	G	G	G	G	G	G	G	G	G	G	G	G	G	G	G	G	G	G	G	G	G	G	G	G	G	G	G	G	G	G	G	G	G	G	G
IAB31127	NA	1A	556962670	N	N	N	N	N	N	N	N	N	N	N	N	N	N	N	N	N	N	N	N	N	N	N	N	N	N	N	N	N	N	N	N	N	N	N	N	N	N	N	N	N	N	N	N	N	N
IAB31133	T/G	1A	557896720	G	T	T	G	T	T	G	G	T	T	T	T	T	T	T	T	T	T	T	G	K	G	T	T	T	G	K	T	T	G	K	G	T	T	T	K	T	T	G	T	G	T	T	T	K	T
IAB00648	T/A	1A	557913101	A	T	T	A	T	T	A	A	T	T	T	T	T	T	T	T	T	T	T	A	W	A	T	T	T	A	W	T	T	A	W	A	T	T	T	W	T	T	A	T	A	T	T	T	W	T
IAB15644	A/G	1A	557952252	G	A	A	G	A	A	G	G	A	A	R	A	A	A	A	A	A	A	R	G	R	A	A	A	A	G	R	A	A	G	R	G	A	A	A	R	A	A	R	A	G	A	A	A	R	A
IAB15648	A/G	1A	558507523	R	A	A	A	A	A	A	A	A	A	A	A	A	A	A	A	A	A	A	A	A	A	A	A	A	A	A	A	A	A	A	A	A	A	A	A	A	A	A	A	G	A	A	A	A	A
IAB15650	T/C	1A	558515558	Y	T	N	T	T	T	T	T	T	T	T	T	T	T	N	T	T	T	T	T	N	T	T	T	T	T	T	T	T	T	T	T	T	T	N	T	T	T	T	T	C	T	T	T	T	T
IAB15651	C/T	1A	558538486	Y	C	C	C	C	C	C	C	C	C	C	C	C	C	C	C	C	C	C	C	C	C	C	C	C	C	C	C	C	C	C	C	C	C	C	C	C	C	C	C	T	C	C	C	C	C
IAB15652	T/A	1A	558540629	W	T	N	T	N	N	N	N	N	N	N	N	N	T	N	N	N	T	N	T	N	T	N	N	N	N	T	N	N	T	N	N	N	N	N	N	T	T	N	N	N	N	T	T	T	N
IAB00649	T/C	1A	559044798	Y	T	T	T	T	T	T	T	T	T	T	T	T	T	T	T	T	T	T	T	T	T	T	T	T	T	N	T	T	T	T	T	T	T	T	T	T	T	T	T	C	T	T	T	T	T
IAB15654	A	1A	559045521	N	A	N	A	N	N	N	N	N	N	N	N	N	N	N	N	N	A	N	N	N	A	N	A	N	N	N	N	N	N	N	N	N	N	N	N	N	N	N	N	N	N	N	N	N	N
IAB31136	T	1A	559361760	T	N	N	N	N	N	N	N	N	N	N	N	N	N	N	N	N	N	N	N	N	N	N	N	N	N	N	N	N	N	N	N	N	N	N	N	N	N	N	N	T	N	N	N	N	N
IAB15657	A	1A	560467669	A	N	N	N	N	N	N	N	N	N	N	N	N	N	N	N	N	N	N	N	N	N	N	N	N	N	N	N	N	N	N	N	N	N	N	N	N	N	N	N	A	N	N	N	N	N
IAB15658	G	1A	561767548	G	G	G	G	G	G	G	G	G	G	G	G	G	G	G	G	G	G	G	G	G	G	G	G	G	G	G	G	G	G	G	G	G	G	G	G	G	G	G	G	G	G	G	G	G	G
IAB00651	C/T	1A	562320829	C	C	C	C	C	C	C	C	C	C	C	C	C	C	C	C	C	C	C	C	C	C	C	C	C	C	C	C	C	C	C	C	C	C	C	C	C	C	C	C	C	C	C	C	C	C
IAB15659	T/C	1A	562742109	T	T	T	T	T	T	T	T	T	T	T	T	T	T	T	T	T	T	T	T	T	T	T	T	T	T	T	T	T	T	T	T	T	T	T	T	T	T	T	T	T	T	T	T	T	T
IAB00653	C/A	1A	564278703	N	C	N	M	C	C	N	C	C	C	C	C	C	C	C	C	C	C	C	N	C	N	C	C	C	N	C	C	C	N	C	N	C	C	C	C	C	C	N	C	C	C	C	C	M	C
IAB00654	A/G	1A	564392648	A	A	A	A	A	A	A	G	A	A	A	A	A	A	A	A	A	A	A	A	A	A	A	A	A	A	A	A	A	A	A	A	A	A	A	A	A	A	A	A	G	A	A	A	A	A
IAB31147	T/C	1A	564393818	C	T	T	C	T	T	C	C	T	T	Y	T	T	T	T	T	T	T	T	C	Y	C	T	T	T	C	Y	T	T	C	Y	C	T	T	T	Y	T	T	C	T	C	T	T	T	C	T
IAB15662	G/C	1A	564664359	G	N	N	G	N	N	G	N	N	N	N	N	N	N	N	N	N	N	N	G	G	G	N	N	N	G	G	N	N	G	N	G	N	N	N	G	N	N	G	N	N	N	N	N	G	N
IAB15667	C/A	1A	565294670	M	C	C	M	C	C	M	C	C	C	C	C	C	C	C	C	C	C	C	M	M	M	C	C	C	M	M	C	C	M	C	M	C	C	C	M	C	C	M	C	C	C	C	C	M	C
IAB31152	A/G	1A	565518836	R	A	A	G	A	A	G	G	A	A	R	A	A	A	A	A	A	A	A	G	R	G	R	A	A	G	R	A	A	G	R	G	A	A	A	R	A	A	G	A	G	A	A	A	R	A
IAB31154	C/T	1A	566005335	Y	N	N	N	N	N	N	N	N	N	N	N	N	N	N	N	N	N	N	Y	N	N	N	N	N	N	N	N	N	N	N	N	N	N	N	N	N	N	N	N	N	N	N	N	N	C
IAB15668	C/T	1A	566007116	Y	C	C	T	C	C	T	T	C	C	Y	C	C	C	C	C	C	C	C	T	Y	T	C	C	C	T	Y	C	C	T	C	T	C	C	C	Y	C	C	T	C	C	C	C	C	Y	C
IAB00658	C	1A	566010767	C	C	C	C	C	C	C	C	C	C	C	C	C	C	C	C	C	C	C	C	C	C	C	C	C	C	C	C	C	C	C	C	C	C	N	C	C	C	C	C	C	C	C	C	C	C
IAB31155	NA	1A	566497770	N	N	N	N	N	N	N	N	N	N	N	N	N	N	N	N	N	N	N	N	N	N	N	N	N	N	N	N	N	N	N	N	N	N	N	N	N	N	N	N	N	N	N	N	N	N
IAB31157	C/T	1A	566953337	C	N	N	C	N	N	C	C	N	N	N	N	N	N	N	N	N	N	N	C	N	C	N	N	N	C	N	N	N	C	N	C	N	N	N	C	N	N	C	N	N	N	N	N	C	N
IAB00667	A	1A	567976329	A	A	A	A	A	A	A	A	A	A	A	A	A	A	A	A	A	A	A	A	A	A	A	A	A	A	A	A	A	A	A	A	A	A	A	A	A	A	A	A	A	A	A	A	A	A
IAB31159	G	1A	567987144	G	N	N	G	N	N	G	G	N	N	N	N	N	N	N	N	N	N	N	G	N	G	N	N	N	G	G	N	N	G	G	G	N	N	N	G	N	N	G	N	N	N	N	N	G	N
IAB31160	NA	1A	568009035	N	N	N	N	N	N	N	N	N	N	N	N	N	N	N	N	N	N	N	N	N	N	N	N	N	N	N	N	N	N	N	N	N	N	N	N	N	N	N	N	N	N	N	N	N	N
IAB31161	NA	1A	568111516	N	N	N	N	N	N	N	N	N	N	N	N	N	N	N	N	N	N	N	N	N	N	N	N	N	N	N	N	N	N	N	N	N	N	N	N	N	N	N	N	N	N	N	N	N	N
IAB31163	C/G	1A	568459119	G	C	C	G	C	C	G	G	C	C	C	C	C	C	C	C	C	C	C	G	S	G	C	C	C	G	S	C	C	G	S	G	C	C	C	S	C	C	G	C	C	C	C	C	S	C
IAB15671	G/A	1A	568543704	A	G	N	A	N	N	A	A	N	G	G	N	G	G	N	N	G	G	G	A	R	A	G	G	G	N	N	N	G	N	G	A	N	G	G	R	G	G	R	G	G	G	G	G	R	G
IAB00670	A/T	1A	569139635	N	A	N	W	N	N	N	A	N	N	N	A	N	N	N	N	N	N	N	W	W	W	N	A	N	N	N	N	N	N	N	T	N	N	N	W	A	A	N	N	A	N	A	A	W	A
IAB31168	A/G	1A	570226131	G	A	A	G	A	A	G	A	A	A	A	A	A	A	A	A	A	A	A	G	R	G	A	A	A	G	R	A	A	G	A	G	A	A	A	R	A	A	R	A	G	A	A	A	R	A
IAB31169	A/T	1A	570280149	W	A	A	A	A	A	A	A	A	A	A	A	A	A	A	A	A	A	A	A	W	A	A	A	A	A	A	N	A	A	A	A	A	A	A	A	A	A	A	A	T	A	A	A	A	A
IAB15678	G/A	1A	570422987	R	G	G	G	G	G	G	G	G	G	G	G	G	G	G	G	G	G	G	G	R	G	G	G	G	G	G	G	G	G	R	G	G	G	G	G	G	G	G	G	A	G	G	G	G	G
IAB31170	G/A	1A	570806476	R	N	N	G	N	N	G	G	N	N	G	G	G	N	N	G	N	G	G	G	G	G	G	G	N	G	N	N	G	G	G	G	G	G	G	G	G	G	G	G	A	G	G	G	G	G
IAB15683	T/A	1A	570860658	W	T	T	T	T	T	T	T	T	T	T	T	T	T	T	T	T	T	T	T	W	T	T	T	T	T	T	T	T	T	W	T	T	T	T	T	T	T	T	T	A	T	T	T	T	T
IAB00674	C/A	1A	570861214	M	C	C	C	C	C	C	C	C	C	C	C	C	C	C	C	C	C	C	C	C	C	C	C	C	C	C	C	C	C	C	C	C	C	C	C	C	C	C	C	A	C	C	C	C	C
IAB00676	C/T	1A	570880317	T	C	N	C	N	N	N	N	N	C	N	N	C	N	N	N	C	N	N	C	Y	C	N	N	C	N	N	C	N	N	C	C	N	C	N	N	Y	N	C	C	T	N	N	C	N	C
IAB15684	T/A	1A	571278153	A	T	T	T	T	T	T	T	T	T	T	T	T	T	T	T	T	T	T	T	W	T	T	T	T	T	T	T	T	T	W	T	T	T	T	T	T	T	T	T	A	T	T	T	T	T
IAB00677	C	1A	571787128	N	N	N	N	N	N	N	N	N	N	N	N	N	N	N	N	N	N	N	N	N	N	N	N	N	N	N	N	N	N	N	N	N	N	N	N	N	N	N	N	N	N	N	N	N	N
IAB00679	G/A	1A	572350838	A	G	G	A	G	G	A	A	G	G	R	G	G	G	G	G	G	G	G	A	R	G	G	G	R	A	R	G	G	A	R	A	G	G	R	R	R	G	A	G	A	G	G	G	A	G
IAB15686	G/T	1A	572576479	N	N	N	N	N	N	N	N	N	N	N	N	N	N	N	N	N	N	N	N	N	N	N	N	N	N	N	N	N	N	N	N	N	N	N	N	N	N	N	N	N	N	N	N	N	N
IAB31173	NA	1A	573033350	N	N	N	N	N	N	N	N	N	N	N	N	N	N	N	N	N	N	N	N	N	N	N	N	N	N	N	N	N	N	N	N	N	N	N	N	N	N	N	N	N	N	N	N	N	N
IAB31176	C	1A	573242585	N	N	N	C	N	N	N	C	N	N	N	N	N	N	N	N	N	N	N	C	N	N	N	C	N	N	N	N	N	N	N	N	N	N	N	N	C	N	N	N	N	N	N	N	N	N
IAB00680	NA	1A	573333566	N	N	N	N	N	N	N	N	N	N	N	N	N	N	N	N	N	N	N	N	N	N	N	N	N	N	N	N	N	N	N	N	N	N	N	N	N	N	N	N	N	N	N	N	N	N
IAB00684	NA	1A	574642809	N	N	N	N	N	N	N	N	N	N	N	N	N	N	N	N	N	N	N	N	N	N	N	N	N	N	N	N	N	N	N	N	N	N	N	N	N	N	N	N	N	N	N	N	N	N
IAB31182	G/A	1A	575208661	G	G	G	G	G	G	G	G	G	G	G	G	G	G	G	G	G	G	G	G	G	G	G	G	G	G	G	G	G	G	G	G	G	G	G	G	G	G	G	G	A	G	G	G	G	G
IAB31183	C/T	1A	575466576	N	N	N	N	N	N	N	N	N	N	N	N	N	N	N	N	N	N	N	N	N	N	N	N	N	N	N	N	N	N	N	N	N	N	N	N	N	C	N	C	N	N	N	N	N	N
IAB00686	G	1A	576372922	G	G	G	G	G	G	G	G	G	G	G	G	G	G	G	G	G	G	G	G	G	G	G	G	G	G	G	G	G	G	G	G	G	G	G	G	G	G	G	G	G	G	G	G	G	G
IAB31186	C/G	1A	577079415	C	C	S	C	S	C	C	C	C	C	C	C	C	S	C	C	C	S	C	C	C	C	C	S	C	C	C	C	C	C	C	C	C	C	S	C	C	C	C	C	C	C	S	S	C	S
IAB15691	A/C	1A	577462025	M	A	C	A	C	A	A	A	A	A	A	M	A	C	A	A	A	C	A	A	A	A	A	C	A	A	A	A	A	A	A	A	A	A	A	A	A	A	A	A	C	A	C	C	A	C
IAB00688	C/T	1A	577637016	Y	C	T	C	T	C	C	C	T	C	C	Y	C	T	C	C	C	T	T	C	C	T	C	T	T	C	C	C	C	C	C	C	C	C	Y	C	C	T	C	C	T	C	T	T	C	T
IAB15694	C/T	1A	577766929	Y	C	T	C	T	C	C	C	T	C	C	C	C	T	C	C	C	T	T	C	C	T	C	T	T	C	C	C	C	C	C	C	C	C	T	C	C	T	C	C	C	C	T	T	C	T
IAB00689	A/C	1A	577840967	M	A	C	A	C	A	A	A	C	A	M	M	A	C	C	A	A	C	C	A	A	C	A	C	C	A	A	A	A	A	A	A	A	A	M	A	A	C	A	A	C	A	C	C	A	C
IAB00690	C/T	1A	577841123	Y	C	T	C	T	C	C	C	T	C	Y	Y	C	T	T	C	C	T	T	C	C	T	C	T	T	C	C	C	C	C	C	C	C	C	Y	C	C	T	C	C	T	C	T	T	C	T
IAB31187	A/G	1A	577886841	N	A	N	A	N	N	N	A	N	N	N	N	A	N	N	N	N	N	N	A	N	N	N	N	N	A	N	N	A	A	N	A	N	A	N	N	A	N	N	N	N	N	N	N	A	N
IAB31194	A/T	1A	578198361	W	A	T	A	T	A	A	A	T	A	W	W	A	T	T	A	A	T	T	A	A	T	A	T	T	A	A	A	A	A	A	A	A	A	W	A	A	T	A	A	T	A	T	T	A	T
IAB00693	G	1A	578198667	G	G	N	G	N	G	N	N	N	G	N	N	G	N	G	N	N	G	N	G	N	N	N	N	G	G	G	N	G	N	G	G	N	G	N	G	G	G	N	G	N	G	G	G	N	G
IAB15700	T	1A	578911657	N	N	N	T	N	N	N	N	N	N	N	N	N	N	N	N	N	N	N	N	N	N	N	N	N	N	N	N	N	N	N	N	N	N	N	N	N	N	N	N	N	N	N	N	N	N
IAB15701	C/T	1A	578934656	C	Y	Y	C	Y	Y	Y	Y	C	Y	Y	Y	Y	Y	C	C	Y	C	C	Y	Y	Y	Y	C	C	C	C	Y	C	C	Y	C	Y	Y	Y	Y	Y	C	C	Y	C	Y	Y	C	C	Y
IAB15702	A/C	1A	578939949	C	A	A	C	A	A	A	A	C	A	A	A	A	A	N	C	A	C	C	A	A	C	A	C	C	C	C	A	C	C	A	C	A	A	A	M	A	C	M	A	C	A	A	C	C	A
IAB00694	G/A	1A	579299322	A	G	G	A	G	G	G	G	A	G	G	G	G	G	A	A	G	A	A	G	R	A	G	A	A	A	A	G	A	A	G	A	G	G	G	R	A	A	A	G	A	G	G	A	A	G
IAB15703	T/A	1A	579574290	A	T	T	A	T	T	T	T	A	T	T	W	T	T	A	A	T	A	A	T	W	A	T	A	A	A	A	T	A	A	T	A	T	T	T	W	A	A	A	T	A	T	T	A	A	T
IAB00696	C/G	1A	580424830	C	C	C	C	C	C	C	C	C	C	C	C	C	C	G	C	C	C	C	C	C	C	C	C	C	C	C	C	C	C	C	C	C	C	S	C	C	C	C	C	C	C	C	C	C	C
IAB15705	G/A	1A	580448850	G	G	G	G	G	A	A	A	G	A	R	R	A	G	G	G	A	G	G	A	R	G	A	G	G	G	G	A	G	G	R	G	A	A	R	G	G	G	R	A	G	A	G	G	G	G
IAB00698	T	1A	580496846	T	T	T	T	T	N	N	N	T	N	T	T	N	T	T	T	N	T	N	N	N	T	N	T	T	T	T	N	T	T	N	T	N	N	N	T	T	T	T	N	T	N	T	T	T	T
IAB31205	NA	1A	581756981	N	N	N	N	N	N	N	N	N	N	N	N	N	N	N	N	N	N	N	N	N	N	N	N	N	N	N	N	N	N	N	N	N	N	N	N	N	N	N	N	N	N	N	N	N	N
IAB31207	T/C	1A	582227082	Y	C	C	T	C	T	T	T	C	T	Y	Y	T	C	C	T	T	C	T	T	T	C	T	C	C	T	T	Y	T	T	Y	T	T	T	C	T	C	C	T	T	C	T	C	C	T	C
IAB31211	A/G	1A	582764252	N	N	N	N	N	N	N	N	N	N	N	N	N	N	N	N	N	N	N	N	N	N	N	N	N	N	N	N	N	N	N	N	N	N	N	N	N	N	N	N	N	N	N	N	N	N
IAB15706	NA	1A	582842690	N	N	N	N	N	N	N	N	N	N	N	N	N	N	N	N	N	N	N	N	N	N	N	N	N	N	N	N	N	N	N	N	N	N	N	N	N	N	N	N	N	N	N	N	N	N
IAB15707	A/G	1A	582858555	A	A	A	A	A	A	A	A	A	A	R	A	A	A	R	A	A	A	A	A	A	A	A	R	A	A	A	A	A	A	A	A	A	A	A	A	R	A	A	A	A	A	A	A	A	A
IAB31215	G/C	1A	582870739	S	C	N	C	N	N	G	G	N	G	N	N	G	G	G	N	N	N	G	G	S	C	N	G	G	C	C	S	N	C	G	C	N	G	N	N	G	G	C	G	C	G	G	G	C	G
IAB15710	C	1A	583290929	C	C	C	C	C	C	C	C	C	C	C	C	C	C	N	C	C	C	C	C	C	C	C	N	C	C	C	C	C	C	C	C	C	C	C	C	N	C	C	C	C	C	C	C	C	C
IAB15711	NA	1A	583291639	N	N	N	N	N	N	N	N	N	N	N	N	N	N	N	N	N	N	N	N	N	N	N	N	N	N	N	N	N	N	N	N	N	N	N	N	N	N	N	N	N	N	N	N	N	N
IAB00707	A/G	1A	583304452	R	G	A	A	A	A	A	A	A	A	A	R	A	A	A	A	A	A	A	A	A	A	A	A	A	A	A	A	A	A	A	A	A	A	A	A	A	A	A	A	A	A	A	A	A	G
IAB31217	C/T	1A	583336306	Y	C	T	T	C	C	C	C	T	C	Y	C	C	T	C	Y	C	T	C	C	Y	T	C	C	T	T	T	Y	T	T	C	T	C	C	T	T	C	T	T	C	T	C	C	T	T	C
IAB31218	G/A	1A	583361053	N	N	N	G	N	N	N	N	G	N	N	N	N	G	N	G	N	G	N	N	N	G	N	N	G	G	G	N	G	G	N	G	N	N	G	G	N	G	G	N	G	N	N	G	G	A
IAB00709	G/T	1A	583587634	N	T	T	N	N	N	N	N	T	N	G	K	N	T	T	N	N	T	T	N	N	T	N	G	T	N	N	N	N	N	G	N	N	N	N	N	G	T	N	N	T	N	N	T	N	G
IAB00710	A	1A	583989935	N	N	N	N	N	N	N	N	N	N	N	N	N	N	N	N	N	N	N	N	N	N	N	N	N	N	N	N	N	N	N	N	N	N	N	N	A	N	N	N	N	N	N	A	N	A
IAB00711	T/C	1A	584086208	T	C	C	T	T	T	T	T	C	T	Y	Y	T	C	C	T	T	C	C	T	T	C	T	C	C	T	T	T	T	T	Y	T	T	T	C	T	C	C	T	T	C	T	T	C	T	C
IAB31222	T	1A	584373788	N	T	N	N	N	N	N	N	N	N	N	N	N	N	N	N	N	T	N	N	N	T	N	N	N	N	N	N	N	N	N	N	N	N	N	N	N	N	N	N	N	N	N	N	N	N
IAB31223	T/C	1A	584374655	T	T	Y	Y	N	Y	N	Y	Y	Y	N	Y	Y	Y	Y	N	Y	T	Y	Y	Y	T	Y	Y	Y	Y	N	Y	Y	Y	Y	Y	N	Y	N	Y	Y	Y	C	Y	Y	Y	C	Y	Y	Y
IAB15715	T/C	1A	584513213	T	T	Y	T	T	T	T	T	Y	T	Y	T	T	C	T	T	T	T	T	T	T	T	T	Y	Y	T	T	T	T	T	T	T	T	T	Y	T	C	Y	T	T	T	T	T	C	T	T
IAB31225	C/T	1A	584753560	C	T	C	C	T	C	C	C	C	C	C	Y	C	C	T	C	C	T	T	T	C	T	C	C	C	C	C	C	C	C	C	C	C	C	Y	C	C	C	C	C	T	C	T	C	C	T
IAB00712	C	1A	584755337	C	C	N	C	C	C	C	C	N	C	C	C	C	C	C	C	C	C	C	C	C	C	C	C	C	C	N	C	C	C	C	C	N	C	C	C	C	C	C	C	C	C	C	C	C	C
IAB31226	G	1A	584759573	G	G	N	G	G	N	N	G	G	N	N	G	G	G	G	G	N	G	G	G	N	G	G	G	N	G	N	G	G	N	G	G	N	G	G	N	G	G	G	G	G	G	G	G	G	G
IAB31228	C	1A	584759666	C	C	C	C	C	C	C	C	C	C	C	C	C	C	C	C	C	C	C	C	C	C	C	C	C	C	C	C	C	C	C	C	C	C	C	C	C	C	C	C	C	C	C	C	C	C
IAB31229	A/G	1A	584759993	A	G	A	A	A	A	A	A	A	A	A	R	A	A	G	A	A	G	G	G	A	G	A	A	A	A	A	A	A	A	A	A	A	A	R	A	A	A	A	A	A	A	A	A	A	G
IAB31230	G/A	1A	584760449	G	A	G	G	A	G	G	G	G	G	G	R	G	G	A	G	G	A	A	A	G	A	G	G	G	G	G	G	G	G	G	G	G	G	R	G	G	G	G	G	A	G	A	G	G	A
IAB31231	G	1A	584761525	G	G	G	G	G	G	G	G	G	G	G	G	G	G	G	G	G	G	G	G	G	G	G	G	G	G	G	G	G	G	G	G	G	G	G	G	G	G	G	G	G	G	G	G	G	G
IAB31232	A/C	1A	584761675	A	C	A	A	C	A	A	A	A	A	A	M	A	A	C	A	A	C	C	C	A	C	A	A	A	A	A	A	A	A	A	A	A	A	M	A	A	A	A	A	C	A	C	A	A	C
IAB15717	C/G	1A	585616617	N	N	N	C	N	C	N	C	N	N	N	N	N	N	N	N	N	N	N	N	N	N	N	N	N	N	N	N	N	N	C	C	N	N	N	N	N	N	C	C	N	N	N	C	N	N
IAB15718	C/A	1A	585619618	N	N	N	C	N	C	N	N	N	N	N	N	N	N	N	N	N	N	N	N	N	A	N	N	N	N	N	N	N	N	N	N	N	N	N	N	N	N	N	N	N	N	N	N	N	N
IAB15721	A/G	1A	585690899	R	G	R	G	G	G	A	G	G	G	A	G	A	A	G	A	A	G	G	G	A	G	A	A	G	A	G	A	A	A	G	A	A	A	G	A	G	G	G	A	G	A	G	A	A	G
IAB15722	G/C	1A	585743360	G	S	N	G	N	N	G	G	G	N	N	S	G	G	N	G	G	N	C	C	G	C	N	G	G	N	N	G	G	G	G	G	N	G	N	G	G	G	G	G	N	G	N	G	N	N
IAB15723	T/G	1A	585743664	T	G	T	T	G	T	T	T	T	T	T	K	T	T	G	T	T	G	G	G	T	G	T	T	T	T	T	T	T	T	T	T	T	T	K	T	T	T	T	T	G	T	G	T	T	G
IAB31237	T/C	1A	586330626	N	N	T	T	N	N	N	T	T	N	T	N	N	N	N	N	N	N	N	C	N	T	N	T	T	T	N	N	N	T	N	N	N	N	N	N	T	T	T	T	N	N	T	T	N	T
IAB15724	A	1A	586598753	N	N	N	N	N	N	N	N	N	N	N	N	N	N	N	N	N	N	N	N	N	N	N	N	N	N	N	N	N	N	N	N	N	N	N	N	N	N	N	N	N	N	N	N	N	N
IAB00714	G/T	1A	586722536	G	G	G	G	G	G	G	G	G	G	G	G	G	T	T	G	G	G	G	G	G	G	G	G	G	G	G	G	G	G	G	G	G	G	K	G	G	G	G	G	G	G	G	G	G	G
IAB15725	T/C	1A	586898559	T	Y	T	T	T	T	T	T	T	T	T	T	T	C	C	T	T	T	T	Y	T	T	T	T	T	T	T	T	T	T	T	T	T	T	Y	T	T	T	T	T	C	T	T	T	T	T
IAB15726	A/C	1A	586898632	A	C	A	A	N	A	A	A	A	A	A	M	A	C	N	A	N	A	A	C	A	A	A	A	A	A	A	M	A	A	A	A	A	A	M	A	A	A	A	A	C	A	A	A	A	A
IAB00715	G	1A	586924319	G	G	G	G	G	G	G	G	G	G	G	G	G	G	G	G	G	G	G	G	G	G	N	G	G	G	G	N	G	G	G	G	G	G	G	G	G	G	G	G	G	G	G	G	G	G
IAB00716	C/T	1A	586993772	C	T	N	C	C	C	C	C	N	C	C	Y	C	N	N	C	C	C	T	T	C	C	C	C	C	C	C	N	C	C	C	C	N	C	N	C	C	C	C	C	T	C	C	C	C	C
IAB00717	A/G	1A	587360579	A	A	G	A	A	A	A	A	G	A	A	A	A	G	G	A	A	G	A	A	A	A	A	A	G	A	A	A	A	A	R	A	A	A	G	A	G	G	A	A	A	A	A	G	A	A
IAB31239	A/G	1A	588019596	A	N	N	A	A	N	G	A	N	A	N	R	A	N	N	N	N	G	G	G	A	A	N	G	N	A	A	N	A	A	N	A	N	A	G	A	G	G	A	A	A	A	A	G	A	A
IAB00720	C	1A	588902942	C	C	C	C	C	C	C	C	C	C	C	C	C	C	C	C	C	C	C	C	C	C	C	C	C	C	C	C	C	C	C	C	C	C	C	C	C	C	C	C	C	C	C	C	C	C
IAB31240	C/G	1A	589039433	N	N	N	N	N	N	N	C	N	N	N	N	N	N	N	N	N	C	N	N	N	N	N	N	N	N	N	N	C	N	N	N	N	N	N	N	N	G	N	N	G	N	C	G	N	N
IAB31241	A	1A	589055371	N	N	A	N	N	N	N	N	A	N	N	N	N	A	N	A	N	N	N	N	N	N	N	A	A	N	N	N	N	N	N	N	N	N	A	N	N	A	N	N	A	N	A	A	N	N
IAB15731	G/A	1A	589055740	A	G	A	A	G	G	G	G	A	G	G	G	G	A	A	G	G	G	G	A	R	G	G	A	A	A	R	G	G	G	R	A	G	G	R	G	R	A	R	G	A	G	G	A	A	A
IAB00721	A	1A	589247362	N	N	A	N	N	N	N	N	A	N	N	N	N	A	N	N	N	N	N	N	N	N	N	A	A	N	N	N	N	N	N	N	N	N	A	N	N	A	N	N	A	N	N	A	N	N
IAB31245	G/A	1A	590001977	A	G	A	G	A	G	G	G	A	G	G	G	G	A	A	G	G	G	A	G	R	G	G	A	A	G	G	G	G	G	R	A	G	G	R	G	A	A	G	G	A	G	G	A	G	G
IAB00722	A	1A	590344120	A	A	A	A	A	A	A	A	A	A	A	A	A	A	A	A	A	A	A	A	A	A	A	A	A	A	A	A	A	A	A	A	A	A	A	A	A	A	A	A	A	A	A	A	A	A
IAB31247	G/A	1A	590649396	G	G	A	G	A	G	G	G	A	G	G	G	G	A	G	G	G	G	A	G	G	G	G	A	A	G	G	G	G	G	G	G	G	G	R	G	G	A	G	G	A	G	G	A	G	G
IAB00723	T/C	1A	590967395	Y	Y	C	T	C	T	Y	T	C	T	Y	T	T	C	C	T	T	C	C	T	Y	T	T	C	C	T	Y	Y	T	T	C	C	T	T	C	T	Y	C	T	T	C	T	C	C	Y	Y
IAB00724	T/C	1A	590967862	Y	T	C	T	C	T	T	T	C	T	T	T	T	C	C	T	T	C	C	T	Y	T	T	C	C	T	T	T	T	T	C	C	T	T	C	T	C	C	T	T	C	T	C	C	T	T
IAB31248	A/G	1A	590968146	G	A	G	A	G	A	A	A	G	A	A	A	A	G	G	A	A	G	G	A	R	A	A	G	G	A	A	A	A	A	G	G	A	A	G	A	G	G	A	A	G	A	G	G	A	A
IAB31249	C/G	1A	590968801	N	N	N	N	N	N	N	N	N	N	N	N	N	N	N	N	N	N	N	N	N	N	N	N	N	N	N	N	N	N	N	N	N	N	N	N	N	N	N	N	N	N	N	C	N	N
IAB15735	G/A	1A	591947342	G	G	N	G	A	G	G	G	A	G	G	G	G	R	G	G	G	A	G	G	G	G	G	G	R	G	G	G	G	G	R	G	G	G	A	G	G	A	G	G	G	G	A	A	G	G
IAB31255	C/G	1A	592831232	N	N	N	S	N	N	C	C	N	N	N	N	N	N	N	N	N	S	N	N	N	S	N	C	N	N	N	N	N	N	S	N	N	N	N	N	N	N	N	N	N	N	S	C	N	N
IAB31258	C	1B	364285	C	C	C	C	N	N	C	N	C	N	C	N	C	C	C	C	N	C	C	C	C	C	N	C	C	C	C	C	C	N	C	C	C	C	N	C	N	C	C	C	N	N	C	C	C	C
IAB31259	T/C/A	1B	882327	T	T	C	T	N	N	C	M	C	Y	T	N	T	C	C	T	N	C	T	T	T	T	N	Y	C	T	T	T	T	N	T	C	T	T	N	T	W	C	T	T	W	N	C	T	T	C
IAB31261	C/A/T	1B	1432145	C	C	N	A	C	N	N	N	N	N	C	N	C	N	N	C	N	N	C	C	C	C	N	A	N	C	A	C	C	N	M	N	C	C	N	A	N	N	A	C	N	W	N	N	C	N
IAB31262	A	1B	1432437	A	A	N	A	A	N	N	N	N	N	A	N	A	N	N	A	N	N	A	A	A	A	N	A	N	A	A	A	A	N	A	N	A	A	N	A	N	N	A	A	N	N	N	N	A	N
IAB31263	C/T	1B	1432878	Y	Y	C	Y	Y	C	C	C	C	C	T	C	Y	C	C	Y	C	C	Y	Y	T	Y	C	Y	C	Y	Y	Y	T	C	Y	C	T	T	C	Y	C	C	T	Y	C	C	C	C	Y	C
IAB00728	NA	1B	1532272	N	N	N	N	N	N	N	N	N	N	N	N	N	N	N	N	N	N	N	N	N	N	N	N	N	N	N	N	N	N	N	N	N	N	N	N	N	N	N	N	N	N	N	N	N	N
IAB00729	T/C	1B	1533524	T	T	T	T	C	C	T	C	T	C	T	C	T	T	T	T	C	T	T	T	T	Y	C	T	T	T	T	T	T	C	T	T	T	T	T	T	C	T	T	T	C	C	T	T	T	T
IAB31265	G	1B	1942507	N	N	N	N	G	N	N	N	N	N	N	N	N	N	N	N	N	N	N	N	N	N	N	N	N	N	N	N	N	N	N	N	N	N	N	N	N	N	N	N	N	N	N	N	N	N
IAB15740	G	1B	2356901	G	G	N	G	G	N	N	G	N	N	G	N	G	N	N	G	N	N	G	G	G	G	N	G	N	G	G	G	G	N	G	N	G	G	G	G	N	N	G	G	G	N	G	G	G	N
IAB31267	C/T	1B	3562926	Y	Y	C	Y	T	C	C	C	C	C	Y	C	Y	C	C	Y	C	C	Y	Y	Y	Y	C	C	C	Y	Y	Y	Y	C	Y	C	Y	Y	Y	T	C	C	Y	Y	C	C	C	C	Y	C
IAB31268	A/T	1B	3952453	W	A	T	A	A	N	T	N	T	N	N	N	A	T	T	A	N	T	A	A	N	W	N	T	T	W	N	N	A	N	W	T	N	A	N	A	N	T	W	A	N	N	T	T	A	T
IAB15742	T/C	1B	4320968	T	T	C	T	C	N	C	N	C	N	Y	N	T	C	C	T	N	C	T	T	T	Y	N	C	C	T	T	T	T	N	Y	C	T	T	N	T	N	C	T	T	N	N	C	C	T	C
IAB15743	C/T	1B	4342664	Y	N	N	T	N	N	N	N	N	N	N	N	N	N	N	N	N	N	N	N	N	N	N	N	N	N	N	N	Y	N	N	C	N	N	N	T	N	N	N	N	N	N	N	C	N	N
IAB15744	C/A	1B	4347120	M	C	A	C	A	N	A	N	A	N	C	N	C	A	A	C	N	A	C	C	C	C	N	A	A	C	C	C	C	N	M	A	C	C	C	C	N	A	M	C	N	N	A	A	C	A
IAB31270	C/T	1B	4349558	T	N	T	C	T	N	T	N	T	N	N	N	Y	T	T	C	N	T	C	C	N	C	N	T	T	Y	C	N	C	N	Y	T	N	C	N	C	N	T	Y	C	T	N	T	T	C	T
IAB00741	A/G	1B	4966531	A	A	G	A	G	N	G	N	G	N	A	N	A	G	A	A	N	G	A	G	A	A	N	G	G	A	N	A	A	N	A	G	N	A	N	A	N	G	A	G	N	N	G	G	A	G
IAB15747	NA	1B	4992533	N	N	N	N	N	N	N	N	N	N	N	N	N	N	N	N	N	N	N	N	N	N	N	N	N	N	N	N	N	N	N	N	N	N	N	N	N	N	N	N	N	N	N	N	N	N
IAB00744	A/G	1B	5004541	R	A	G	A	A	N	G	R	G	N	A	N	A	G	G	A	N	G	A	A	A	A	N	G	G	A	A	A	A	A	R	G	A	A	A	A	R	G	A	A	A	N	G	G	A	G
IAB15748	A/G	1B	5004808	G	A	G	A	N	N	G	N	G	N	N	N	A	G	G	N	N	G	A	A	N	A	N	G	G	A	N	A	A	N	G	G	N	A	N	A	N	G	G	A	N	N	G	G	N	G
IAB00747	NA	1B	5057809	N	N	N	N	N	N	N	N	N	N	N	N	N	N	N	N	N	N	N	N	N	N	N	N	N	N	N	N	N	N	N	N	N	N	N	N	N	N	N	N	N	N	N	N	N	N
IAB31272	G/A	1B	5099458	G	N	N	A	N	N	N	N	N	N	A	N	N	N	N	N	N	N	N	N	N	A	N	G	N	N	N	N	N	N	A	G	N	N	N	N	N	G	A	G	N	N	G	G	N	N
IAB00751	C	1B	5137623	C	C	C	C	C	N	C	N	C	N	C	N	C	C	C	C	N	C	C	C	C	C	N	C	C	C	C	C	C	N	C	C	C	C	C	C	N	C	C	C	N	N	C	C	C	C
IAB15749	T/C	1B	5142114	N	N	N	T	N	N	N	N	C	T	N	N	N	N	N	N	N	Y	N	N	N	T	N	Y	C	N	N	N	T	N	N	Y	N	N	N	N	N	Y	N	N	N	N	Y	Y	N	Y
IAB00752	A/T	1B	5142875	A	T	A	T	A	A	A	A	A	A	T	A	T	A	A	T	A	A	W	A	W	T	A	A	A	W	W	T	W	A	W	A	T	T	W	T	A	A	W	A	A	A	A	A	T	A
IAB15751	A	1B	5159317	A	A	A	A	A	N	A	N	A	N	A	N	A	A	A	A	N	A	A	A	A	A	N	A	A	A	A	A	A	N	A	A	A	A	A	A	N	A	A	A	N	N	A	A	A	A
IAB31282	NA	1B	6194851	N	N	N	N	N	N	N	N	N	N	N	N	N	N	N	N	N	N	N	N	N	N	N	N	N	N	N	N	N	N	N	N	N	N	N	N	N	N	N	N	N	N	N	N	N	N
IAB31283	G/A	1B	6195868	R	G	A	G	N	N	A	N	A	N	G	N	G	A	A	G	N	A	G	G	G	G	N	A	A	G	G	G	G	N	R	A	G	G	G	G	N	A	R	G	N	N	A	A	G	A
IAB31284	C/A	1B	6195927	C	C	A	C	N	N	A	N	A	N	C	N	C	A	A	C	N	A	C	C	C	C	N	A	A	C	C	C	C	N	C	A	C	C	C	C	N	A	C	C	N	N	A	A	C	A
IAB31285	G/T	1B	6197623	K	K	G	K	G	G	G	G	G	G	K	G	K	G	G	K	K	G	K	K	K	K	K	G	G	K	K	K	K	G	K	G	K	K	K	K	G	G	K	K	G	G	G	G	K	G
IAB31286	NA	1B	6436482	N	N	N	N	N	N	N	N	N	N	N	N	N	N	N	N	N	N	N	N	N	N	N	N	N	N	N	N	N	N	N	N	N	N	N	N	N	N	N	N	N	N	N	N	N	N
IAB31288	T/A/G	1B	6747202	T	T	T	T	T	N	T	N	T	N	T	N	T	T	T	T	N	T	T	T	T	T	N	T	T	T	T	T	T	N	T	T	T	T	T	T	N	T	T	T	N	N	T	T	T	A
IAB15754	A/G	1B	8559397	A	A	G	A	G	N	A	N	G	N	A	N	G	G	A	A	N	G	A	G	A	A	N	A	A	A	A	A	A	N	A	G	G	A	A	A	N	G	A	G	N	N	A	G	A	G
IAB15755	C/A	1B	8676216	C	C	A	C	N	N	C	N	A	N	C	N	C	A	C	C	N	A	C	A	C	C	N	C	C	C	M	C	C	N	C	A	C	C	C	C	N	A	C	A	N	N	C	A	C	C
IAB00761	T/C	1B	8915815	T	T	N	T	Y	N	T	C	C	Y	T	C	T	C	C	T	N	C	T	T	T	T	C	C	C	T	Y	T	T	N	T	C	T	T	T	T	C	C	T	T	C	C	T	C	T	T
IAB31301	T/C	1B	9550403	T	T	C	T	C	N	T	N	T	N	T	N	Y	C	C	T	N	T	T	T	T	T	N	C	C	T	Y	T	T	N	Y	C	T	T	T	T	N	C	T	T	N	N	T	C	T	C
IAB00769	A	1B	9555802	N	N	N	N	N	N	N	N	N	N	N	N	N	N	N	N	N	N	N	N	N	N	N	N	N	N	N	N	N	N	N	N	N	N	N	N	N	N	N	N	N	N	N	N	N	N
IAB31302	A/T	1B	9579631	A	A	T	A	N	T	A	T	A	T	A	T	A	N	T	A	T	A	A	N	A	A	T	T	T	A	W	A	A	T	A	N	A	A	A	A	T	N	A	N	T	T	A	N	A	N
IAB00771	C/A	1B	9691700	A	N	N	C	N	N	C	N	N	N	N	N	A	N	N	N	N	C	N	A	N	C	N	N	N	N	N	N	N	N	N	N	N	N	N	N	N	N	M	A	N	N	C	N	C	N
IAB31304	C/A	1B	9692006	C	C	N	C	N	C	C	C	C	N	C	N	M	N	N	C	N	C	C	A	C	C	N	N	N	C	C	C	C	N	C	N	C	C	C	C	C	N	C	A	N	C	C	N	C	C
IAB00772	C/G	1B	9692469	S	S	N	C	G	G	C	G	C	G	C	G	S	C	N	C	G	C	C	G	C	S	G	N	N	S	S	C	C	G	S	N	C	C	S	S	G	N	S	G	G	G	C	N	C	C
IAB31305	C/G	1B	9692892	S	C	N	C	N	N	C	N	C	N	C	N	S	N	N	C	N	C	C	G	C	C	N	N	N	C	C	C	C	N	C	N	N	C	C	C	N	N	S	G	N	N	C	N	C	C
IAB00773	G/T	1B	9711318	K	G	N	G	T	N	G	N	G	N	G	N	K	N	N	G	N	G	G	T	G	G	N	N	N	G	G	G	G	N	G	N	G	G	G	G	N	N	K	T	N	N	G	N	G	G
IAB00774	A/G	1B	9711621	R	A	G	A	R	N	A	N	A	N	A	N	R	G	G	A	N	A	A	G	A	A	N	G	G	A	R	A	A	N	A	G	A	A	A	A	N	G	A	G	N	N	A	G	A	A
IAB31306	G/A	1B	9711881	R	G	A	G	G	N	G	N	N	N	N	N	A	A	A	G	N	G	G	A	G	R	N	A	A	G	N	N	G	N	R	A	N	G	N	G	N	A	R	A	N	N	G	A	G	G
IAB31307	G/A	1B	9712401	R	G	A	G	A	A	G	A	R	A	G	A	R	A	A	G	A	R	G	A	G	G	A	A	A	G	R	R	G	A	R	A	G	G	R	G	A	A	R	A	R	A	G	A	G	G
IAB31309	A/G	1B	9846221	A	A	G	A	G	N	A	N	A	N	A	N	R	G	R	A	N	A	A	G	A	A	N	G	G	A	A	A	A	N	A	G	A	A	G	A	N	G	A	G	N	N	A	G	A	A
IAB31310	A/G	1B	9873984	A	A	G	A	G	N	A	G	A	G	A	N	A	G	G	A	N	A	A	G	A	A	N	G	G	A	A	A	A	N	A	G	A	A	G	A	N	G	A	G	N	G	A	G	A	A
IAB31311	T	1B	9874287	T	T	N	T	N	N	N	N	T	N	T	N	N	N	N	T	N	T	T	N	N	T	N	N	N	T	T	T	T	N	N	N	N	T	N	T	N	N	T	N	N	N	T	N	T	N
IAB31312	T/C	1B	9874794	T	T	C	T	C	N	T	Y	T	N	T	T	Y	C	C	T	N	T	T	C	T	T	N	C	C	T	Y	T	T	N	Y	C	T	T	C	T	T	C	Y	C	T	T	T	C	T	T
IAB31314	G/C	1B	9875133	G	G	C	G	C	N	G	N	G	N	G	N	S	C	C	G	N	G	G	C	G	G	N	C	C	G	S	G	G	N	S	C	G	G	C	G	N	C	G	C	G	N	G	C	G	G
IAB31315	C	1B	9875327	C	C	N	C	N	N	C	N	C	N	C	N	C	N	N	C	N	C	C	N	C	C	N	N	N	C	C	C	C	N	C	N	C	C	N	C	N	N	C	N	N	N	C	N	C	C
IAB31316	A/G	1B	9875622	A	A	G	A	A	N	A	N	A	N	A	N	R	G	G	A	N	A	A	G	A	A	N	G	G	A	R	A	A	N	R	G	A	A	G	A	N	G	R	G	N	N	A	G	A	A
IAB31317	C/T	1B	9875693	C	C	Y	C	T	N	C	Y	C	N	C	N	Y	T	T	C	N	C	C	T	C	C	N	T	T	C	Y	C	C	N	C	T	C	C	Y	C	C	T	C	T	N	C	C	T	C	C
IAB31318	G/A	1B	9875823	G	G	R	G	R	N	G	G	G	G	G	N	R	R	R	G	N	G	G	R	G	G	G	R	R	G	G	G	G	N	G	R	G	G	R	G	R	R	G	R	G	G	G	R	G	G
IAB31320	A/G	1B	9939798	A	A	N	A	G	N	A	N	A	N	A	N	A	A	G	A	N	A	A	R	A	A	N	G	R	A	A	A	A	N	A	A	A	A	G	A	N	A	A	N	N	N	A	A	A	A
IAB00776	G/A	1B	9940159	G	G	G	G	G	N	G	N	G	N	G	N	G	G	G	G	N	G	G	A	G	G	N	G	G	G	G	G	G	N	G	G	G	G	G	G	N	G	G	A	N	N	G	G	G	G
IAB31321	NA	1B	9940939	N	N	N	N	N	N	N	N	N	N	N	N	N	N	N	N	N	N	N	N	N	N	N	N	N	N	N	N	N	N	N	N	N	N	N	N	N	N	N	N	N	N	N	N	N	N
IAB31322	C	1B	10016394	N	N	N	N	N	N	N	N	N	N	N	N	N	N	N	N	N	N	N	N	N	N	N	N	N	N	N	N	N	N	N	N	N	N	N	N	N	N	N	N	N	N	N	N	N	C
IAB31323	A/G	1B	10016553	N	N	A	N	N	A	N	A	N	A	N	A	N	N	N	N	A	N	N	A	N	N	A	N	N	N	A	N	A	A	A	N	N	N	N	N	A	N	A	N	A	A	N	N	N	G
IAB15756	T	1B	10087657	N	N	N	N	N	N	N	N	N	N	N	N	N	N	N	N	N	N	N	N	N	N	N	N	N	N	N	N	N	N	N	N	N	N	N	N	N	N	N	N	N	N	N	N	N	N
IAB31328	G/A/T	1B	10088333	N	N	G	N	G	G	N	G	N	G	N	G	N	N	G	N	G	N	G	A	N	G	N	G	G	N	G	N	N	G	N	N	N	N	G	N	G	N	N	A	G	G	N	N	N	G
IAB31330	C/G	1B	10098054	C	C	S	C	C	N	C	N	C	N	C	N	C	C	C	C	N	C	C	N	C	C	N	C	C	C	C	C	C	N	C	C	C	C	C	C	N	C	C	N	N	N	G	C	C	G
IAB31332	A/G	1B	10098067	A	A	G	A	G	N	A	N	A	N	A	N	A	A	G	A	N	A	A	N	A	A	N	G	G	A	R	A	A	N	A	A	A	A	G	A	N	A	A	N	N	N	G	A	A	G
IAB31333	T/G	1B	10098166	T	T	T	T	T	N	T	N	T	N	T	N	T	T	T	T	N	T	T	K	T	T	N	T	T	T	T	T	T	N	T	T	T	T	T	T	T	T	T	N	N	N	G	T	T	G
IAB31334	C/T	1B	10098169	C	C	T	C	T	N	C	N	C	N	Y	N	C	C	T	C	N	C	C	N	C	Y	N	T	T	C	Y	C	C	N	C	C	C	C	T	C	C	C	C	N	N	N	T	C	C	T
IAB31335	T	1B	10098406	N	N	N	N	T	N	N	N	N	N	N	N	N	N	N	N	N	N	N	N	N	N	N	N	N	N	N	N	N	N	N	N	N	N	N	N	N	N	N	N	N	N	T	N	N	T
IAB31336	C/G	1B	10098529	C	C	G	C	C	N	C	N	C	N	C	N	C	C	G	C	N	C	C	N	C	C	N	G	C	C	C	C	C	N	C	C	C	C	C	C	N	C	C	N	N	N	G	C	C	G
IAB31337	A/G	1B	10098556	A	A	G	A	A	N	A	N	A	N	A	N	A	A	G	A	N	A	A	N	A	A	N	G	A	A	A	A	A	N	A	A	A	A	A	A	N	A	A	N	N	N	G	A	A	G
IAB00779	A/T	1B	10204650	N	N	N	N	N	N	N	N	N	N	N	N	N	N	N	N	N	N	N	N	N	N	N	T	N	N	N	N	N	N	T	N	N	N	N	N	N	T	T	N	N	N	A	T	A	A
IAB31339	G/T	1B	10360132	G	K	T	G	T	N	K	N	G	N	G	N	K	T	T	G	N	K	G	T	N	G	N	T	T	G	T	G	G	N	K	T	N	G	T	K	N	T	G	T	N	N	T	T	G	T
IAB31340	C/T	1B	10360282	N	N	C	T	N	N	N	N	N	N	N	N	N	C	C	N	N	N	N	C	N	N	N	C	C	N	C	N	N	N	N	C	N	N	C	N	N	C	N	C	N	N	C	C	N	C
IAB31341	C/G	1B	10360375	C	C	G	C	G	N	C	N	C	N	C	N	C	G	G	C	N	C	C	G	C	C	N	G	G	C	S	C	C	N	S	G	C	C	G	C	N	G	C	G	C	N	G	G	C	G
IAB31342	C/T	1B	10360769	C	C	T	C	C	N	C	N	C	N	C	N	C	T	T	C	N	C	C	T	C	C	N	T	T	C	Y	C	C	N	Y	T	C	C	T	C	N	T	C	T	N	N	C	T	C	C
IAB31343	T/A	1B	10360811	T	T	A	T	N	N	T	N	T	N	T	N	T	A	A	T	N	T	T	A	T	T	N	A	A	T	W	T	T	N	W	A	T	T	A	T	N	A	T	A	N	N	A	A	T	A
IAB31344	C/A	1B	10361195	C	C	A	C	C	N	C	N	C	N	C	N	C	A	A	C	N	C	C	A	C	C	N	A	A	C	C	C	C	N	C	A	C	C	A	C	N	A	C	A	N	N	C	A	C	C
IAB31345	T/C	1B	10361388	T	T	N	T	N	N	T	N	T	N	T	N	T	C	C	T	N	T	T	C	T	T	N	C	C	T	Y	T	T	N	Y	C	N	T	C	T	N	C	T	C	N	N	T	C	T	T
IAB31346	T/A	1B	10366743	T	T	W	T	T	N	T	N	T	N	T	N	T	A	W	T	N	T	T	W	T	T	N	W	A	T	W	T	T	N	T	W	T	T	W	T	N	W	T	W	N	N	T	W	T	T
IAB31347	C/T	1B	10366806	C	C	T	C	C	N	C	N	C	N	C	N	C	T	T	C	N	C	C	T	C	C	N	T	Y	C	Y	C	C	C	C	T	C	C	T	C	N	T	C	Y	N	C	C	Y	C	C
IAB31348	C	1B	10408908	N	N	N	N	N	N	N	N	N	N	N	N	N	N	N	N	N	N	N	N	N	N	N	N	N	N	N	N	N	N	N	N	N	N	N	N	N	N	N	N	N	N	C	N	N	C
IAB31350	G/C	1B	10838495	G	G	N	G	G	N	G	N	G	N	G	N	G	N	N	G	N	G	G	N	G	G	N	N	N	G	G	G	G	N	G	N	G	G	N	G	N	N	G	N	N	N	C	N	G	C
IAB15757	T/C	1B	11179930	T	T	T	T	T	T	T	T	T	T	T	T	T	T	T	T	T	T	T	T	T	T	T	T	T	T	T	T	T	T	T	T	T	T	T	T	T	T	T	T	T	T	C	T	T	C
IAB31351	A	1B	11180269	A	A	N	A	N	N	A	N	A	N	A	N	A	N	N	A	N	A	A	N	A	A	N	N	N	A	A	A	A	N	A	N	A	A	N	A	N	N	A	N	N	N	A	N	A	A
IAB31352	T/C	1B	11180397	T	T	C	T	T	N	T	T	T	N	T	N	T	C	C	T	N	T	T	C	T	T	N	C	C	T	T	T	T	N	T	C	T	T	C	T	N	C	T	C	N	N	T	C	T	T
IAB00781	C	1B	11181324	C	C	N	C	C	N	C	N	C	N	C	N	C	N	N	C	N	C	C	N	C	C	N	N	N	C	C	C	C	N	C	N	C	C	N	C	N	N	C	N	N	N	C	N	C	C
IAB31353	T	1B	11182127	T	T	N	T	T	N	T	N	T	N	T	N	T	N	N	T	N	T	T	N	T	T	N	N	N	T	T	T	T	N	T	N	T	T	N	T	N	N	T	N	N	N	T	N	T	T
IAB31354	G/T	1B	11182546	G	G	T	G	G	N	G	N	G	N	G	N	G	T	K	G	N	G	G	T	G	G	N	T	K	G	K	G	G	N	G	T	G	G	T	G	N	T	G	T	N	N	G	T	G	G
IAB15759	G/C	1B	11408676	G	G	G	G	G	N	G	N	G	N	G	N	G	G	G	G	N	G	G	G	G	G	N	G	G	G	G	G	G	N	G	G	G	G	G	G	N	G	G	G	N	N	C	G	G	C
IAB15760	T/C	1B	11692380	T	T	C	T	C	N	T	N	T	N	T	N	Y	C	C	T	N	T	T	C	T	T	N	C	C	T	Y	T	T	N	Y	C	T	T	C	T	N	C	Y	C	N	N	C	C	T	C
IAB15761	C	1B	11692502	C	C	C	C	C	N	N	N	C	N	N	N	C	C	N	C	N	C	C	C	N	C	N	N	C	C	N	N	C	N	C	C	N	C	N	C	N	C	C	C	N	N	C	C	C	C
IAB00782	T/A	1B	11692663	T	T	T	T	T	N	T	N	T	N	T	N	T	T	T	T	N	T	T	T	T	T	N	T	T	T	T	T	T	N	T	T	T	T	T	T	N	T	T	T	N	N	A	T	T	A
IAB00783	C/T	1B	11858284	C	C	C	C	C	N	C	N	C	N	C	N	C	C	C	C	N	C	C	C	C	C	N	C	C	C	C	C	C	N	C	C	C	C	C	C	N	C	C	C	N	N	T	C	C	T
IAB31356	C	1B	11861387	N	N	N	N	N	N	N	N	N	N	N	N	N	N	N	N	N	N	N	N	N	N	N	N	N	N	N	N	N	N	N	N	N	N	N	N	N	N	N	N	N	N	C	N	N	C
IAB00787	A/C	1B	12388122	A	A	A	A	A	A	A	A	A	A	A	A	A	M	A	A	A	A	A	A	A	A	A	A	M	A	A	A	A	A	A	M	A	A	M	A	A	M	A	A	A	A	M	M	A	M
IAB00788	C	1B	12428430	C	C	C	C	C	C	C	N	C	N	C	N	C	N	N	C	N	C	C	N	C	C	N	C	N	C	C	C	C	N	C	N	C	C	C	C	C	N	C	N	C	C	C	N	C	C
IAB31358	G	1B	12827904	N	N	G	N	G	N	N	N	N	N	N	N	N	G	G	N	N	N	N	N	N	N	N	G	G	N	G	N	N	N	G	G	N	N	G	N	N	G	N	N	N	N	G	G	N	G
IAB15762	A	1B	13190345	N	N	A	N	A	N	N	N	N	N	N	N	N	A	A	N	N	N	N	N	N	N	N	A	A	N	N	N	N	N	N	A	N	N	A	N	N	A	N	N	N	N	N	A	N	N
IAB31359	NA	1B	13592264	N	N	N	N	N	N	N	N	N	N	N	N	N	N	N	N	N	N	N	N	N	N	N	N	N	N	N	N	N	N	N	N	N	N	N	N	N	N	N	N	N	N	N	N	N	N
IAB31362	G/A/T	1B	13898454	G	G	G	G	T	N	G	N	G	N	G	N	G	A	G	G	N	G	G	G	G	G	N	G	A	G	G	G	G	N	A	A	G	G	A	G	N	A	G	G	N	N	A	A	G	A
IAB31367	G/C	1B	14145762	N	G	N	G	G	N	G	N	G	N	N	N	N	C	N	G	N	G	N	G	N	G	N	N	C	N	N	N	N	N	N	C	G	G	N	G	N	C	G	G	N	N	C	C	G	C
IAB31370	A/T	1B	14654337	A	A	A	A	N	A	A	A	A	N	A	A	A	T	A	A	A	N	A	A	A	A	N	A	T	A	A	A	A	A	W	T	A	A	A	A	A	T	A	A	A	A	A	T	A	A
IAB31371	NA	1B	15038803	N	N	N	N	N	N	N	N	N	N	N	N	N	N	N	N	N	N	N	N	N	N	N	N	N	N	N	N	N	N	N	N	N	N	N	N	N	N	N	N	N	N	N	N	N	N
IAB31372	NA	1B	15040469	N	N	N	N	N	N	N	N	N	N	N	N	N	N	N	N	N	N	N	N	N	N	N	N	N	N	N	N	N	N	N	N	N	N	N	N	N	N	N	N	N	N	N	N	N	N
IAB00792	NA	1B	15169235	N	N	N	N	N	N	N	N	N	N	N	N	N	N	N	N	N	N	N	N	N	N	N	N	N	N	N	N	N	N	N	N	N	N	N	N	N	N	N	N	N	N	N	N	N	N
IAB31374	G	1B	15289289	G	N	N	G	G	N	N	N	N	N	N	N	G	G	N	N	N	N	N	N	G	N	N	G	G	G	N	N	G	N	N	G	G	N	N	N	N	G	N	N	N	N	G	G	G	G
IAB31375	NA	1B	15441809	N	N	N	N	N	N	N	N	N	N	N	N	N	N	N	N	N	N	N	N	N	N	N	N	N	N	N	N	N	N	N	N	N	N	N	N	N	N	N	N	N	N	N	N	N	N
IAB00793	A/G	1B	15518196	R	A	A	G	N	N	A	N	A	N	A	N	G	G	A	A	N	G	A	A	R	A	N	G	G	G	A	R	G	N	R	G	G	A	A	A	N	G	A	A	N	N	G	G	G	G
IAB31377	NA	1B	15659144	N	N	N	N	N	N	N	N	N	N	N	N	N	N	N	N	N	N	N	N	N	N	N	N	N	N	N	N	N	N	N	N	N	N	N	N	N	N	N	N	N	N	N	N	N	N
IAB31379	A	1B	15745665	N	N	N	A	N	N	N	N	N	N	N	N	N	N	N	N	N	N	N	A	N	N	N	A	N	N	N	N	N	N	N	N	N	N	N	N	N	A	N	N	N	N	N	A	N	N
IAB31384	C	1B	16189060	N	N	N	C	N	N	N	N	N	N	N	N	N	N	N	N	N	N	N	N	N	N	N	N	N	N	N	N	N	N	N	N	N	N	N	N	N	N	N	N	N	N	N	C	N	N
IAB15768	G/A	1B	16229164	R	R	R	R	G	G	R	G	R	G	R	G	G	G	R	R	G	G	R	R	R	R	G	G	R	R	R	R	R	G	R	G	G	R	R	R	G	G	R	R	G	G	G	G	G	G
IAB00797	C	1B	16464572	C	C	C	C	C	C	C	C	C	C	C	C	C	C	C	C	C	C	C	C	C	C	C	C	C	C	C	C	C	C	C	C	C	C	C	C	C	C	C	C	C	C	C	C	C	C
IAB00798	C	1B	17385593	N	N	C	N	C	N	N	N	N	N	N	N	C	C	N	N	N	C	N	C	N	N	N	C	C	N	N	N	N	N	C	C	C	N	C	N	N	C	N	N	N	N	C	C	C	C
IAB31389	G	1B	17560118	N	N	G	N	N	N	N	N	N	N	N	N	G	G	N	N	N	G	N	G	N	N	N	N	N	N	N	N	N	N	G	N	N	N	N	N	N	G	N	N	N	N	G	N	N	N
IAB00800	G/T	1B	17745515	N	N	G	N	G	N	N	N	N	N	N	N	G	G	N	N	N	G	N	G	N	N	N	G	G	N	N	N	K	N	G	G	G	N	G	N	N	G	N	N	N	N	G	G	G	G
IAB31400	C	1B	18117531	N	N	N	N	N	N	N	N	N	N	N	N	N	N	N	N	N	N	N	N	N	N	N	N	N	N	N	N	N	N	N	N	N	N	N	N	N	N	N	N	N	N	N	N	N	N
IAB31402	G/C	1B	19040316	S	S	S	S	G	G	S	G	S	G	G	G	G	G	S	S	G	G	S	G	S	G	G	G	S	S	S	S	S	G	G	G	G	S	S	S	G	G	S	S	G	G	G	G	G	G
IAB00803	A/C	1B	20047342	A	A	A	A	A	N	A	N	A	N	A	N	N	N	A	A	N	N	A	N	A	A	N	N	A	A	A	A	A	N	A	C	N	A	A	A	N	N	A	A	N	N	A	N	A	N
IAB00804	C	1B	20588024	N	N	C	N	N	N	N	N	N	N	N	N	C	N	N	N	N	C	N	C	N	N	N	C	N	N	N	N	N	N	C	C	N	N	N	N	N	C	N	N	N	N	C	C	C	C
IAB31408	C	1B	22022559	N	N	N	N	N	N	N	N	N	N	N	N	N	N	N	N	N	N	N	N	N	N	N	N	N	N	N	N	N	N	N	N	N	N	N	N	N	N	N	N	N	N	N	C	N	N
IAB31409	T	1B	22022565	N	N	N	N	N	N	N	N	N	N	N	N	N	N	N	N	N	N	N	N	N	N	N	N	N	N	N	N	N	N	N	N	N	N	N	N	N	N	N	N	N	N	N	T	N	N
IAB31410	NA	1B	22047870	N	N	N	N	N	N	N	N	N	N	N	N	N	N	N	N	N	N	N	N	N	N	N	N	N	N	N	N	N	N	N	N	N	N	N	N	N	N	N	N	N	N	N	N	N	N
IAB00806	NA	1B	22706408	N	N	N	N	N	N	N	N	N	N	N	N	N	N	N	N	N	N	N	N	N	N	N	N	N	N	N	N	N	N	N	N	N	N	N	N	N	N	N	N	N	N	N	N	N	N
IAB31414	T/C	1B	23839912	N	N	T	N	T	C	N	C	N	C	Y	C	T	T	N	N	C	T	N	T	N	C	C	T	T	N	N	N	T	C	T	T	T	N	T	N	C	T	N	N	C	C	T	T	T	T
IAB31415	NA	1B	24160649	N	N	N	N	N	N	N	N	N	N	N	N	N	N	N	N	N	N	N	N	N	N	N	N	N	N	N	N	N	N	N	N	N	N	N	N	N	N	N	N	N	N	N	N	N	N
IAB31417	NA	1B	24163211	N	N	N	N	N	N	N	N	N	N	N	N	N	N	N	N	N	N	N	N	N	N	N	N	N	N	N	N	N	N	N	N	N	N	N	N	N	N	N	N	N	N	N	N	N	N
IAB00808	G/A	1B	24163490	N	N	G	N	G	N	N	N	N	N	N	N	G	G	N	N	N	G	N	G	N	N	N	G	G	N	N	N	N	N	G	G	G	N	G	N	N	G	N	N	N	N	G	G	G	G
IAB15784	T/A	1B	24988819	T	T	A	T	T	N	T	N	T	N	W	N	A	A	T	T	N	A	T	A	T	T	N	T	T	T	T	T	W	N	W	A	A	T	A	T	N	A	T	T	N	N	A	A	W	A
IAB00809	C	1B	25260544	C	C	C	C	C	N	C	C	C	N	C	N	C	C	C	C	C	C	C	C	C	C	N	C	C	C	C	C	C	C	C	C	C	C	C	C	C	C	C	C	C	C	C	C	C	C
IAB15785	A/C	1B	25819861	N	A	N	A	N	N	N	N	N	N	A	N	N	N	N	N	N	C	A	C	N	A	N	C	C	N	N	N	A	N	C	C	C	N	N	A	N	N	A	A	N	N	C	C	N	C
IAB31421	T/C	1B	25821480	T	T	C	T	N	N	T	N	T	N	Y	N	C	T	T	T	N	C	T	C	T	T	N	T	C	T	T	T	T	N	C	C	C	T	C	T	N	C	T	T	N	N	C	C	C	C
IAB31423	NA	1B	25894575	N	N	N	N	N	N	N	N	N	N	N	N	N	N	N	N	N	N	N	N	N	N	N	N	N	N	N	N	N	N	N	N	N	N	N	N	N	N	N	N	N	N	N	N	N	N
IAB31427	NA	1B	28041052	N	N	N	N	N	N	N	N	N	N	N	N	N	N	N	N	N	N	N	N	N	N	N	N	N	N	N	N	N	N	N	N	N	N	N	N	N	N	N	N	N	N	N	N	N	N
IAB31428	NA	1B	29102960	N	N	N	N	N	N	N	N	N	N	N	N	N	N	N	N	N	N	N	N	N	N	N	N	N	N	N	N	N	N	N	N	N	N	N	N	N	N	N	N	N	N	N	N	N	N
IAB31430	G/T	1B	29492740	G	G	T	G	G	N	G	N	G	N	G	N	G	T	G	G	N	G	G	T	G	G	N	G	T	G	G	G	G	N	K	T	G	G	T	K	N	T	G	G	N	N	G	T	G	G
IAB31432	NA	1B	30730630	N	N	N	N	N	N	N	N	N	N	N	N	N	N	N	N	N	N	N	N	N	N	N	N	N	N	N	N	N	N	N	N	N	N	N	N	N	N	N	N	N	N	N	N	N	N
IAB31433	A/C	1B	30796220	A	A	C	A	A	C	A	C	A	C	A	C	C	C	A	A	C	C	A	C	A	A	C	C	C	A	A	A	A	C	C	A	C	A	C	A	C	A	A	A	C	C	C	C	A	C
IAB15788	C/T	1B	30796574	C	C	T	C	C	N	C	N	C	N	C	N	T	T	C	C	N	T	C	T	C	C	N	C	T	C	C	C	C	N	T	C	T	C	T	C	N	C	C	C	N	N	T	T	C	T
IAB00825	T	1B	31904240	T	T	T	T	T	N	T	N	T	N	T	N	T	T	T	T	N	T	T	T	T	T	N	T	T	T	T	T	T	N	T	T	T	T	T	T	N	T	T	T	N	N	T	T	T	T
IAB00826	T/A	1B	31969901	N	N	N	N	N	N	N	N	N	N	N	N	N	N	N	N	N	N	N	N	N	N	N	N	N	N	N	N	N	N	N	N	N	N	N	N	N	N	T	N	N	N	N	N	N	N
IAB31436	G/C	1B	32378990	G	G	G	G	C	C	S	C	G	C	S	C	G	G	G	G	C	G	S	G	S	S	C	G	G	G	S	G	G	C	G	G	G	S	S	S	C	G	S	G	C	C	G	G	G	C
IAB00828	C	1B	32766555	C	C	C	C	C	N	C	N	C	N	C	N	C	C	C	C	N	C	C	C	C	C	N	C	C	C	C	C	C	N	C	C	C	C	C	C	N	C	C	C	N	N	C	C	C	C
IAB00830	A	1B	35682708	A	A	A	A	A	N	A	N	A	N	A	N	A	A	A	A	N	A	A	A	A	A	N	A	A	A	A	A	A	N	A	A	A	A	A	A	N	A	A	A	N	N	A	A	A	A
IAB31445	G	1B	37762681	N	N	N	N	G	N	N	N	N	N	N	N	N	N	N	N	N	N	N	N	N	N	N	N	N	N	N	N	N	N	N	N	N	N	N	N	N	N	N	N	N	N	N	G	N	G
IAB00833	C/T	1B	38833924	N	N	N	C	T	N	N	N	N	N	N	N	N	N	N	N	N	C	C	C	N	C	N	N	N	C	N	N	C	N	N	N	N	C	N	N	N	C	N	N	N	N	N	T	N	T
IAB31448	C/G	1B	39396240	C	C	C	C	G	N	C	N	C	N	C	N	C	C	C	C	N	C	C	C	C	C	N	N	C	C	C	C	C	N	C	C	C	C	G	C	N	C	C	C	N	N	C	G	C	G
IAB00835	G/A	1B	39397134	G	G	G	G	A	N	G	N	G	N	G	N	G	G	G	G	N	G	G	G	G	G	N	G	G	G	G	G	G	N	G	G	G	G	A	G	N	G	G	G	N	N	G	A	G	A
IAB00836	G	1B	39579138	G	G	N	G	N	N	N	N	N	N	N	N	N	G	G	N	N	N	G	G	N	G	N	N	G	N	N	N	N	N	N	N	N	G	N	N	N	G	G	G	N	N	G	G	N	N
IAB00838	C/T	1B	39656288	C	C	C	C	C	C	C	C	C	C	C	C	C	C	C	C	C	C	C	C	C	C	C	Y	C	C	C	C	C	C	C	C	C	C	C	C	C	C	C	C	C	C	C	C	C	C
IAB00840	G	1B	39853060	G	G	N	G	N	N	G	N	N	N	N	N	G	G	G	G	N	G	G	G	N	N	N	G	G	N	N	N	G	N	G	G	N	G	N	G	N	G	G	G	N	N	G	G	G	G
IAB31451	T	1B	41840713	N	N	N	N	N	N	N	N	N	N	N	N	N	N	N	N	N	N	N	N	N	N	N	N	N	N	N	N	N	N	N	N	N	N	N	N	N	N	N	N	N	N	N	N	N	N
IAB31452	A/G	1B	41984008	A	A	A	A	G	N	A	N	A	N	A	N	A	A	A	A	N	A	A	A	A	A	N	A	A	A	A	N	A	N	A	A	A	A	N	A	N	A	A	A	N	N	A	A	A	A
IAB31454	C/T	1B	44428604	C	C	C	C	C	C	C	C	C	C	C	C	C	C	C	C	C	Y	C	C	C	C	C	C	C	C	C	C	C	C	C	C	C	C	C	C	C	C	C	C	C	C	C	Y	C	Y
IAB31456	A/T	1B	45249306	A	A	A	A	A	N	A	N	A	N	A	N	A	A	A	A	N	A	A	A	A	A	N	A	A	A	A	A	A	N	A	A	A	A	A	A	N	A	A	A	A	N	A	A	A	A
IAB31457	A/G	1B	45740867	A	A	N	A	G	N	G	N	N	N	G	N	A	G	A	G	N	G	A	G	G	A	N	A	A	A	N	N	A	N	A	A	N	A	N	A	N	A	A	A	N	N	G	G	A	G
IAB00851	G	1B	45741510	G	G	G	G	G	N	G	N	G	N	G	N	G	G	G	G	N	G	G	G	G	G	N	G	G	G	G	G	G	N	G	G	G	G	G	G	N	G	G	G	N	N	G	G	G	G
IAB15794	G/A	1B	46548381	R	G	N	G	N	N	N	N	G	N	N	N	G	A	N	A	N	N	G	A	G	G	N	G	G	N	G	N	G	N	G	G	N	G	N	G	N	G	G	N	N	N	A	A	G	A
IAB31461	C/T	1B	46874351	Y	C	Y	C	T	T	T	T	C	T	Y	T	C	T	C	T	T	T	C	T	Y	C	T	C	C	C	C	T	C	Y	C	C	C	C	C	C	T	C	C	C	T	T	T	T	C	T
IAB31463	C	1B	47160286	N	N	N	N	N	N	N	N	N	N	N	N	N	N	N	N	N	N	N	N	N	N	N	N	N	N	N	N	N	N	N	N	N	N	N	N	N	N	N	N	N	N	N	N	N	N
IAB15797	A/C	1B	47205678	M	A	C	A	C	N	C	N	A	N	M	N	A	C	A	C	N	C	A	C	M	A	N	A	A	A	A	C	A	N	A	A	A	A	A	A	N	A	A	A	N	N	C	C	A	C
IAB00854	T/C	1B	47544168	T	T	C	T	C	N	C	N	T	N	Y	N	T	C	T	C	N	C	T	C	T	T	N	C	T	T	T	C	T	N	C	T	T	T	C	T	N	T	T	T	N	N	C	C	T	C
IAB15800	G/A	1B	47544333	G	G	A	G	A	N	A	N	G	N	G	N	G	A	G	A	N	A	G	A	G	G	N	G	G	G	G	R	G	N	G	G	G	G	G	G	N	G	G	G	N	N	A	A	G	A
IAB15801	C	1B	47544561	C	C	C	C	C	C	C	C	C	C	C	C	C	C	C	C	C	C	C	C	C	C	C	C	C	C	C	C	C	C	C	C	C	C	C	C	C	C	C	C	C	C	C	C	C	C
IAB15802	C/T	1B	47546318	C	C	N	C	N	N	N	N	C	N	C	N	C	T	C	N	N	N	C	N	C	C	N	C	C	C	C	N	C	N	C	C	C	C	C	C	N	C	C	C	N	N	N	N	C	N
IAB15806	A/G	1B	47606242	A	A	N	A	N	N	N	G	A	A	A	N	A	N	A	N	N	N	A	N	A	A	N	A	A	A	A	A	A	G	A	A	A	A	A	A	A	A	A	A	A	N	N	N	A	N
IAB31466	T/C	1B	47918976	T	T	N	T	N	N	N	N	T	N	T	N	T	N	T	N	N	N	T	N	T	T	N	C	T	T	T	T	T	N	Y	T	T	T	C	T	N	T	T	T	N	N	N	N	T	N
IAB00855	G	1B	48265891	N	N	N	N	N	N	N	N	N	N	N	N	N	N	N	N	N	N	N	N	N	N	N	G	N	N	N	N	N	N	G	N	N	N	G	N	N	N	N	N	N	N	N	N	N	N
IAB15814	C/G	1B	48904442	C	C	N	C	N	N	N	C	C	N	N	N	N	N	N	N	N	G	N	G	N	C	N	S	N	N	N	N	C	N	S	C	N	C	N	N	N	N	C	C	N	N	G	G	N	G
IAB15815	A	1B	48998034	A	A	N	A	N	N	N	N	A	N	A	N	A	N	A	N	N	N	A	N	A	A	N	A	A	A	A	N	A	N	A	A	A	A	A	A	N	A	A	A	N	N	N	N	A	N
IAB00858	A/G	1B	50184168	R	R	R	R	R	A	R	A	R	A	R	A	R	R	R	R	A	R	R	R	R	R	A	R	R	R	R	R	R	A	R	R	R	R	R	R	A	R	R	R	A	A	R	R	R	R
IAB00860	NA	1B	50338450	N	N	N	N	N	N	N	N	N	N	N	N	N	N	N	N	N	N	N	N	N	N	N	N	N	N	N	N	N	N	N	N	N	N	N	N	N	N	N	N	N	N	N	N	N	N
IAB00861	NA	1B	50778646	N	N	N	N	N	N	N	N	N	N	N	N	N	N	N	N	N	N	N	N	N	N	N	N	N	N	N	N	N	N	N	N	N	N	N	N	N	N	N	N	N	N	N	N	N	N
IAB31470	G/A	1B	50951355	R	R	R	R	G	N	R	N	R	N	R	N	R	R	R	G	N	R	R	G	R	R	N	G	R	R	R	R	R	N	R	R	R	R	G	R	N	R	R	R	N	N	R	R	R	R
IAB31471	G/A	1B	50987746	G	G	N	G	G	N	N	N	G	N	G	N	G	G	G	N	N	G	G	A	G	G	N	A	N	G	N	G	G	N	G	G	G	G	N	G	N	G	G	G	N	N	G	G	G	G
IAB31472	A/G	1B	50987939	A	A	N	A	A	A	A	A	A	A	A	A	A	A	A	A	A	A	A	R	A	A	A	R	A	A	A	A	A	A	A	A	A	A	R	A	A	A	A	A	A	A	A	A	A	A
IAB00864	T	1B	53364928	N	N	N	N	N	N	N	N	N	N	N	N	N	N	N	N	N	N	N	N	N	N	N	N	N	N	N	N	N	N	N	N	N	N	N	N	N	N	N	N	N	N	N	N	N	N
IAB31478	C/G	1B	53718933	C	C	G	C	G	N	C	N	C	N	C	N	C	S	S	C	N	G	C	G	C	C	N	G	C	C	C	C	C	N	C	C	C	C	G	C	N	C	C	C	N	N	C	C	C	C
IAB31479	G	1B	54132762	N	N	N	N	N	N	N	N	N	N	N	N	N	N	N	N	N	G	N	N	N	N	N	N	N	N	N	N	N	N	N	N	N	N	N	N	N	N	N	N	N	N	N	N	N	N
IAB15819	C/T	1B	54136184	N	N	N	N	N	N	N	N	N	N	N	N	N	N	N	N	N	N	N	N	N	N	N	N	N	N	N	N	N	N	N	N	N	N	N	N	N	N	N	N	N	N	N	C	N	N
IAB00871	T/C	1B	56313128	T	T	T	T	T	N	T	T	T	N	T	N	T	T	T	T	N	C	T	C	T	T	N	C	T	T	T	T	T	T	T	T	T	T	C	T	T	T	T	T	T	T	T	T	T	T
IAB00878	A	1B	56880284	N	N	N	A	N	N	N	N	N	N	N	N	N	N	N	N	N	N	N	N	N	A	N	N	N	N	N	N	N	N	N	N	N	N	N	N	N	N	N	N	N	N	N	N	N	N
IAB31493	G/C	1B	57003274	G	G	C	G	C	G	G	G	G	G	G	G	G	G	G	G	G	C	G	C	G	G	G	C	G	G	G	G	G	G	G	G	G	G	C	G	G	G	G	G	G	G	G	G	G	G
IAB31498	C/T	1B	57380207	T	C	T	T	T	N	C	N	N	N	N	N	N	N	N	N	N	C	N	T	T	N	N	T	N	T	N	N	Y	N	N	N	N	C	T	N	N	C	C	N	N	N	N	C	N	C
IAB31499	G/T	1B	57432649	G	G	G	G	G	N	G	N	G	N	G	N	G	G	G	G	N	G	G	T	G	G	N	T	G	G	G	G	G	N	G	G	G	G	T	G	N	G	G	G	N	N	G	G	G	G
IAB31501	C/G	1B	57630149	N	N	N	G	N	N	N	N	C	N	C	N	C	N	C	N	N	C	C	N	N	C	N	S	C	N	C	N	C	N	C	C	C	C	N	C	N	C	C	N	N	N	C	C	C	N
IAB00882	A/G	1B	57712726	A	A	A	A	A	N	A	N	A	N	A	N	A	A	A	A	N	A	A	A	A	A	N	A	A	A	A	A	A	N	A	A	A	A	A	A	N	A	A	A	N	N	A	A	A	A
IAB31502	A/T	1B	58032360	N	N	A	N	N	N	N	N	N	N	N	N	N	N	N	N	N	N	N	N	N	N	N	N	N	N	N	N	N	N	N	N	N	N	N	N	N	N	N	N	N	N	N	N	N	N
IAB31503	NA	1B	58326709	N	N	N	N	N	N	N	N	N	N	N	N	N	N	N	N	N	N	N	N	N	N	N	N	N	N	N	N	N	N	N	N	N	N	N	N	N	N	N	N	N	N	N	N	N	N
IAB15823	G	1B	58545706	N	N	N	N	N	N	N	N	N	N	N	N	N	N	N	N	N	N	N	N	N	N	N	N	N	N	N	N	N	N	N	N	N	N	N	N	N	N	N	N	N	N	N	N	N	N
IAB31504	A	1B	58580095	N	N	N	N	N	N	N	N	N	N	N	N	N	N	N	N	N	N	N	N	N	N	N	N	N	N	N	N	N	N	N	N	N	N	N	N	N	N	N	N	N	N	N	N	N	N
IAB31506	T/C	1B	58754069	T	T	C	T	C	N	T	N	T	N	T	N	T	T	T	T	N	T	T	T	T	T	N	T	T	T	T	T	T	N	Y	C	T	T	T	T	N	C	T	T	N	N	T	T	T	T
IAB00884	NA	1B	59193648	N	N	N	N	N	N	N	N	N	N	N	N	N	N	N	N	N	N	N	N	N	N	N	N	N	N	N	N	N	N	N	N	N	N	N	N	N	N	N	N	N	N	N	N	N	N
IAB00885	G	1B	59195257	G	G	G	G	G	N	G	N	G	N	G	N	G	G	G	G	N	G	G	G	G	G	N	G	G	G	G	G	G	N	G	G	G	G	G	G	N	G	G	G	N	N	G	G	G	G
IAB31507	NA	1B	59456759	N	N	N	N	N	N	N	N	N	N	N	N	N	N	N	N	N	N	N	N	N	N	N	N	N	N	N	N	N	N	N	N	N	N	N	N	N	N	N	N	N	N	N	N	N	N
IAB00886	G	1B	59601574	G	G	G	G	G	G	G	G	G	G	G	G	G	G	G	G	G	G	G	G	G	G	G	G	G	G	G	G	G	G	G	G	G	G	G	G	G	G	G	G	G	G	G	G	G	G
IAB31511	NA	1B	59603610	N	N	N	N	N	N	N	N	N	N	N	N	N	N	N	N	N	N	N	N	N	N	N	N	N	N	N	N	N	N	N	N	N	N	N	N	N	N	N	N	N	N	N	N	N	N
IAB31513	A/T	1B	59634884	N	N	A	N	N	N	N	N	N	N	T	N	N	N	N	N	N	N	N	N	N	T	N	N	N	N	N	N	N	N	A	A	N	N	N	N	N	A	N	N	N	N	N	N	N	N
IAB00891	T	1B	63759530	N	N	N	N	N	N	N	N	N	N	N	N	N	N	N	N	N	N	N	N	N	N	N	N	N	N	N	N	N	N	N	N	N	N	N	N	N	N	N	N	N	N	N	T	N	N
IAB15827	A	1B	64515672	A	A	A	A	N	N	A	N	N	N	A	N	A	A	A	A	N	A	A	A	A	A	N	A	A	A	N	N	A	N	A	A	N	A	N	A	N	A	A	A	N	N	A	A	A	A
IAB00892	A/G	1B	65369324	A	G	A	A	A	A	R	A	A	A	A	A	A	A	A	G	A	A	A	G	R	R	A	R	A	R	A	G	G	A	A	A	G	R	A	A	A	A	A	G	A	A	G	R	R	G
IAB00897	C/G	1B	66573332	C	C	C	C	G	N	C	N	C	N	C	G	C	C	C	C	N	C	C	C	C	C	N	C	C	C	C	C	C	N	C	C	C	C	C	C	G	C	C	C	G	G	C	C	C	C
IAB00898	G/A	1B	66928528	G	G	G	G	G	G	G	G	G	G	G	G	G	G	G	G	G	G	G	G	G	G	G	G	G	G	G	G	G	G	G	G	G	G	G	G	G	G	G	G	G	G	G	G	G	G
IAB31523	NA	1B	68086216	N	N	N	N	N	N	N	N	N	N	N	N	N	N	N	N	N	N	N	N	N	N	N	N	N	N	N	N	N	N	N	N	N	N	N	N	N	N	N	N	N	N	N	N	N	N
IAB31526	C/G	1B	69259218	S	C	C	G	G	N	C	N	C	N	C	N	C	G	C	C	N	C	C	C	S	C	N	C	C	G	C	C	C	N	C	C	C	C	C	C	N	C	C	C	N	N	G	G	C	C
IAB00908	NA	1B	69563511	N	N	N	N	N	N	N	N	N	N	N	N	N	N	N	N	N	N	N	N	N	N	N	N	N	N	N	N	N	N	N	N	N	N	N	N	N	N	N	N	N	N	N	N	N	N
IAB00910	G/A	1B	69825009	G	G	G	G	G	A	G	A	G	A	G	A	G	G	G	G	A	G	G	G	G	G	A	G	G	G	R	G	G	A	G	G	G	G	G	G	A	G	G	G	A	A	G	G	G	G
IAB00911	C/T	1B	69907086	C	C	C	C	C	T	C	Y	C	N	C	N	C	C	C	C	N	C	C	C	C	Y	T	C	C	C	Y	C	C	T	C	C	C	C	C	C	T	C	C	C	Y	Y	C	C	C	C
IAB31533	T	1B	72028182	N	T	T	N	N	N	T	N	T	N	T	N	T	N	T	T	N	T	T	T	N	T	N	T	T	N	T	T	T	N	T	T	T	T	T	T	N	T	T	T	N	N	N	N	T	T
IAB15829	A/T	1B	72536285	W	A	A	T	N	N	A	N	A	N	A	N	A	T	A	A	N	A	A	A	W	A	N	A	A	T	N	A	A	N	A	A	A	A	N	A	N	A	A	A	N	N	T	T	A	A
IAB00915	T/C	1B	72696958	N	T	N	C	N	N	N	N	N	N	N	N	N	N	N	N	N	N	N	N	N	N	N	T	N	N	N	N	T	N	N	N	N	N	N	N	N	N	Y	N	N	N	N	C	N	C
IAB31535	C	1B	73729952	N	C	C	C	C	N	C	N	C	N	C	N	C	N	C	C	N	C	C	C	C	C	N	C	C	N	C	C	C	N	C	C	N	C	N	C	N	C	C	C	N	N	N	N	C	C
IAB00916	NA	1B	74228779	N	N	N	N	N	N	N	N	N	N	N	N	N	N	N	N	N	N	N	N	N	N	N	N	N	N	N	N	N	N	N	N	N	N	N	N	N	N	N	N	N	N	N	N	N	N
IAB31536	NA	1B	74249134	N	N	N	N	N	N	N	N	N	N	N	N	N	N	N	N	N	N	N	N	N	N	N	N	N	N	N	N	N	N	N	N	N	N	N	N	N	N	N	N	N	N	N	N	N	N
IAB31538	A/G	1B	75639999	R	A	A	R	A	A	A	A	A	A	A	A	A	R	A	A	A	A	A	A	A	A	A	A	A	R	A	A	A	A	A	A	A	A	A	A	A	A	A	A	A	A	R	R	A	A
IAB15834	C/G	1B	78125699	S	C	C	G	N	N	C	N	C	N	C	N	C	G	C	C	N	C	C	C	S	C	N	C	C	G	C	C	C	N	C	C	C	C	C	C	N	C	C	C	N	N	G	G	C	C
IAB31542	G/A	1B	79117914	R	G	G	A	N	N	G	N	G	N	G	N	G	A	G	G	N	G	G	G	R	G	N	G	G	A	G	G	G	N	G	G	G	G	G	G	N	G	G	G	N	N	A	A	G	G
IAB00919	A/G	1B	79978471	R	A	A	G	N	N	A	N	A	N	A	N	A	G	A	A	N	A	A	A	R	A	N	A	A	G	A	A	A	N	A	A	A	A	A	A	N	A	A	A	N	N	G	G	A	A
IAB31548	G	1B	82882581	N	N	N	G	N	N	N	N	N	N	N	N	N	N	G	N	N	G	G	G	N	N	N	G	N	N	N	N	N	N	N	N	N	G	N	N	N	N	N	G	N	N	N	N	N	N
IAB31549	NA	1B	83630668	N	N	N	N	N	N	N	N	N	N	N	N	N	N	N	N	N	N	N	N	N	N	N	N	N	N	N	N	N	N	N	N	N	N	N	N	N	N	N	N	N	N	N	N	N	N
IAB31550	G	1B	83969790	G	G	G	G	G	N	G	N	G	N	G	N	G	G	G	G	N	G	G	G	G	G	N	G	G	G	G	G	G	N	G	G	G	G	G	G	N	G	G	G	N	N	G	G	G	G
IAB00922	A/C	1B	85432729	N	N	N	C	C	N	N	N	N	N	N	N	N	N	N	N	N	N	N	A	N	A	N	N	N	N	N	N	N	N	N	A	N	N	N	N	N	N	A	N	N	C	C	C	N	N
IAB31552	NA	1B	86775869	N	N	N	N	N	N	N	N	N	N	N	N	N	N	N	N	N	N	N	N	N	N	N	N	N	N	N	N	N	N	N	N	N	N	N	N	N	N	N	N	N	N	N	N	N	N
IAB31553	C/G	1B	87733580	S	C	G	G	G	N	C	N	C	N	C	N	C	G	C	C	N	C	C	C	S	C	N	C	G	G	C	C	C	N	G	C	C	C	G	C	N	C	C	C	N	N	G	G	C	G
IAB31554	A/C	1B	87971666	M	A	A	C	C	N	A	N	A	N	A	N	A	C	A	A	N	A	A	A	M	A	N	A	A	C	A	A	A	N	A	A	A	A	A	A	N	A	A	A	N	N	C	C	A	A
IAB31555	NA	1B	88347692	N	N	N	N	N	N	N	N	N	N	N	N	N	N	N	N	N	N	N	N	N	N	N	N	N	N	N	N	N	N	N	N	N	N	N	N	N	N	N	N	N	N	N	N	N	N
IAB00924	G	1B	88751532	G	G	G	G	G	N	G	N	G	N	G	N	G	G	G	G	N	G	G	G	G	G	N	G	G	G	G	G	G	N	G	G	G	G	G	G	N	G	G	G	N	N	G	G	G	G
IAB15839	G/A	1B	89486209	R	G	N	A	G	N	G	N	N	N	N	N	N	A	G	N	N	G	G	G	N	G	N	G	G	N	N	G	G	N	G	G	N	G	N	G	N	G	G	G	N	N	A	A	N	G
IAB31557	T/C	1B	89960988	Y	T	T	C	T	N	T	T	T	N	T	N	T	C	T	T	N	T	T	T	Y	T	N	T	T	C	T	T	T	N	T	T	T	T	T	T	N	T	T	T	N	N	C	C	T	T
IAB00927	A/G	1B	90939474	G	G	A	G	G	N	G	N	A	N	R	N	A	A	A	G	N	A	A	A	G	A	N	A	A	G	R	R	R	N	A	G	A	A	A	A	N	G	R	G	N	N	A	A	A	A
IAB00928	A	1B	90992771	N	N	A	N	N	N	N	N	A	N	A	N	A	A	A	N	N	A	A	A	N	A	N	A	A	N	N	N	A	N	A	N	A	A	A	A	N	N	A	N	N	N	A	A	A	A
IAB00929	T/C	1B	92872025	Y	C	T	T	T	N	C	N	T	N	Y	N	T	T	T	C	N	T	T	T	Y	T	N	T	T	T	Y	Y	T	N	Y	T	T	T	T	T	N	T	Y	C	N	N	T	T	T	T
IAB00930	G/A	1B	92882474	N	N	N	N	N	N	N	N	N	N	N	N	N	N	N	N	N	N	G	N	N	N	N	N	N	N	N	N	N	N	N	N	N	N	N	N	N	G	N	N	N	N	N	G	N	N
IAB31565	T/G	1B	93914996	G	G	T	G	G	G	G	G	T	G	T	G	T	T	T	G	G	T	T	T	G	T	G	T	T	G	K	G	T	G	T	T	T	T	T	T	G	T	G	G	G	G	T	T	T	T
IAB00936	T/C	1B	95234832	C	C	T	C	C	N	C	N	T	N	T	N	T	T	T	C	N	T	T	T	C	T	N	T	T	C	T	C	T	N	C	T	T	T	T	C	N	T	T	C	Y	N	T	T	T	T
IAB31567	NA	1B	95308425	N	N	N	N	N	N	N	N	N	N	N	N	N	N	N	N	N	N	N	N	N	N	N	N	N	N	N	N	N	N	N	N	N	N	N	N	N	N	N	N	N	N	N	N	N	N
IAB31568	NA	1B	95737004	N	N	N	N	N	N	N	N	N	N	N	N	N	N	N	N	N	N	N	N	N	N	N	N	N	N	N	N	N	N	N	N	N	N	N	N	N	N	N	N	N	N	N	N	N	N
IAB15842	G/A	1B	98723454	R	G	G	A	G	N	G	N	G	N	G	N	G	G	G	G	N	G	G	G	R	G	N	G	G	A	G	G	R	N	G	G	G	G	G	G	N	G	G	G	N	N	G	G	G	G
IAB15843	A/G	1B	98724211	R	A	R	G	A	N	A	N	A	N	A	N	A	A	A	A	N	A	A	A	R	A	N	A	A	G	A	A	A	N	A	A	A	A	A	G	N	A	A	A	N	N	A	A	A	A
IAB00944	G/A	1B	99594558	R	G	G	A	N	N	G	N	G	N	R	N	G	G	G	G	N	G	G	G	R	G	N	G	G	A	G	G	G	N	R	G	N	G	G	A	N	G	G	G	N	N	G	G	G	G
IAB31575	G/C	1B	100032738	S	G	G	C	N	C	G	S	G	C	S	C	G	G	G	G	C	G	G	G	S	S	C	G	G	C	S	G	G	C	S	G	G	G	S	C	C	G	G	G	C	C	G	G	G	G
IAB00947	NA	1B	101270458	N	N	N	N	N	N	N	N	N	N	N	N	N	N	N	N	N	N	N	N	N	N	N	N	N	N	N	N	N	N	N	N	N	N	N	N	N	N	N	N	N	N	N	N	N	N
IAB15845	T/G	1B	102154705	N	N	N	G	N	N	N	N	N	N	N	N	N	N	N	N	N	N	T	T	N	T	N	T	N	N	N	N	N	N	N	T	N	T	N	G	N	N	N	K	N	N	T	T	T	T
IAB31581	G/C	1B	104770854	S	G	G	C	C	N	G	N	G	N	G	N	G	G	G	G	N	G	G	G	S	G	N	G	G	C	G	G	G	N	S	G	G	G	G	C	N	G	G	G	N	N	G	G	G	G
IAB00955	C/A	1B	106765881	C	C	C	C	A	A	C	A	C	A	C	C	C	C	C	C	N	C	C	C	C	C	A	C	C	C	C	C	C	A	M	C	C	C	C	C	C	C	C	C	A	A	C	C	C	C
IAB00956	A/G	1B	106817595	A	A	A	A	A	G	A	G	A	G	R	G	A	A	A	A	G	A	A	A	A	R	G	A	A	A	A	A	A	G	A	A	A	A	A	N	G	A	A	A	G	G	A	A	A	A
IAB31585	NA	1B	107574197	N	N	N	N	N	N	N	N	N	N	N	N	N	N	N	N	N	N	N	N	N	N	N	N	N	N	N	N	N	N	N	N	N	N	N	N	N	N	N	N	N	N	N	N	N	N
IAB00963	T/A	1B	109728714	T	T	T	T	T	N	T	N	T	N	T	N	T	T	T	T	N	T	T	T	T	T	N	T	T	T	T	T	T	N	T	T	T	T	T	T	N	T	T	T	N	N	T	T	T	T
IAB00966	A/G	1B	111026641	N	N	N	G	N	N	N	N	N	N	N	N	N	N	N	N	N	N	A	A	N	N	N	N	N	N	N	N	N	N	N	N	N	N	N	N	N	A	N	N	N	N	N	A	N	N
IAB15849	T/G	1B	113025399	K	T	T	G	G	N	T	K	T	N	T	N	T	T	T	T	N	T	T	T	K	T	N	T	T	G	T	T	T	N	K	T	T	T	T	G	N	T	T	T	N	N	T	T	T	T
IAB00970	A	1B	113820191	N	A	N	A	N	N	N	N	N	N	N	N	A	A	N	N	N	N	N	A	N	A	N	N	N	N	N	N	A	N	N	N	N	A	N	N	N	A	A	A	N	N	A	A	A	A
IAB00971	T/C	1B	113821035	T	T	T	T	C	N	T	N	T	N	T	N	T	T	T	T	N	T	T	T	T	T	N	T	T	T	T	T	T	N	Y	T	T	T	T	C	N	T	T	T	N	N	T	T	T	T
IAB00977	A	1B	117178600	N	N	N	N	N	N	N	N	N	N	N	N	N	N	N	N	N	N	N	N	N	N	N	N	N	N	N	N	N	N	N	N	N	N	N	N	N	N	N	N	N	N	N	N	N	N
IAB31598	T/C	1B	117180110	Y	T	T	C	C	C	T	C	T	C	Y	C	T	T	T	T	Y	T	T	T	Y	T	C	T	T	C	T	T	T	C	Y	T	T	T	T	C	C	T	T	T	C	C	T	T	T	T
IAB31599	C/A	1B	117276429	M	C	C	A	A	N	C	N	C	N	C	N	C	C	C	C	N	C	C	C	M	C	N	C	C	A	C	C	C	N	M	C	C	C	C	A	N	C	C	C	N	N	C	C	C	C
IAB00988	C/T	1B	119887284	C	C	C	C	T	N	C	N	C	N	C	N	C	C	C	C	N	C	C	C	C	C	N	C	C	C	C	C	C	N	Y	C	C	C	C	C	N	C	C	C	N	N	C	C	C	C
IAB31611	A/G	1B	123952065	N	A	N	A	A	G	A	G	A	N	A	G	N	R	N	A	N	G	R	A	A	A	G	A	A	N	N	A	A	G	A	A	A	A	N	A	G	A	A	A	G	G	A	A	A	A
IAB31612	G/A	1B	123966533	R	R	R	R	R	A	R	R	G	N	G	N	G	R	R	G	R	A	R	G	R	R	N	G	R	R	R	R	R	A	R	R	R	R	A	R	R	R	R	G	A	A	G	R	G	R
IAB31614	G/A	1B	123973271	R	G	G	A	A	N	G	N	G	N	G	N	G	G	G	G	N	A	G	G	R	G	N	G	G	R	G	G	G	N	R	G	G	G	N	G	N	G	G	G	N	N	G	G	G	G
IAB31615	NA	1B	125284662	N	N	N	N	N	N	N	N	N	N	N	N	N	N	N	N	N	N	N	N	N	N	N	N	N	N	N	N	N	N	N	N	N	N	N	N	N	N	N	N	N	N	N	N	N	N
IAB31620	A/T	1B	129176621	W	A	A	T	T	N	A	W	A	N	A	N	A	A	A	A	N	T	A	A	W	A	N	A	A	T	A	A	A	N	W	A	A	A	T	A	N	A	A	A	N	N	A	A	A	A
IAB31621	C/T	1B	129177260	N	C	N	N	N	N	N	N	N	N	N	N	N	N	N	N	N	N	N	N	N	N	N	N	N	N	N	N	N	N	N	C	N	N	N	N	N	N	N	N	N	N	N	N	N	N
IAB15858	A/G	1B	129508336	N	N	N	N	N	N	N	N	N	N	N	N	N	N	N	N	N	N	N	N	N	N	N	N	N	N	N	N	N	N	N	N	N	N	N	N	N	N	N	N	N	N	N	N	N	N
IAB31622	C/T	1B	129998653	N	N	N	C	N	N	N	N	N	N	N	N	N	N	N	N	N	N	N	N	N	N	N	N	N	N	N	N	N	N	C	N	N	N	N	N	N	N	N	N	N	N	N	N	N	N
IAB31623	A/G	1B	129998815	R	A	A	G	G	G	A	G	A	G	A	G	A	A	A	A	R	G	A	A	R	R	N	A	A	G	R	A	A	G	R	A	A	A	R	A	G	A	R	A	G	G	A	A	A	A
IAB31624	G/A	1B	130020440	A	G	N	A	G	N	G	N	G	N	G	N	G	G	G	G	N	A	G	G	A	G	N	G	G	A	N	G	G	N	A	G	N	G	A	G	N	G	G	G	N	N	G	G	G	G
IAB01003	G/A	1B	132937671	N	G	G	N	G	A	G	A	N	A	G	A	G	G	G	G	A	G	G	G	N	G	N	G	G	N	R	N	G	A	G	G	N	G	N	G	A	G	R	G	A	A	G	G	G	G
IAB31630	T/C	1B	133106929	N	N	N	C	N	N	N	N	T	N	T	N	N	T	N	T	N	T	T	N	N	T	N	T	N	N	T	T	T	N	N	N	T	T	N	T	N	T	T	T	N	N	N	T	T	T
IAB31631	C/T	1B	133806658	Y	C	N	T	Y	N	C	N	C	N	C	N	C	T	N	C	N	C	C	C	Y	C	N	C	C	T	N	C	C	N	Y	C	C	C	C	C	N	C	C	C	N	N	C	C	C	C
IAB15861	A/T	1B	135825703	A	A	A	N	N	N	A	N	A	N	A	N	A	N	A	A	N	A	A	T	N	A	N	A	A	N	A	A	A	N	N	A	A	A	A	T	N	A	A	A	N	N	A	A	A	A
IAB01007	G	1B	136645324	N	N	N	G	N	N	G	N	N	N	G	N	N	N	N	N	N	G	G	G	N	G	N	G	N	N	N	N	G	N	N	G	N	G	N	G	N	N	G	G	N	N	G	G	G	G
IAB01009	C	1B	136649939	N	N	N	C	N	N	N	N	N	N	N	N	C	N	N	N	N	N	N	N	N	N	N	N	N	N	N	N	N	N	N	N	N	N	N	N	N	N	N	N	N	N	N	N	N	N
IAB01012	C/T	1B	137634337	Y	Y	Y	T	Y	C	Y	C	Y	C	T	C	Y	Y	Y	Y	C	Y	Y	Y	Y	T	C	Y	Y	Y	Y	Y	T	C	Y	Y	Y	Y	Y	Y	C	Y	Y	Y	C	C	Y	Y	Y	Y
IAB31637	G/A	1B	138042330	R	G	G	A	G	G	G	G	G	G	G	G	G	G	G	G	G	G	G	G	R	G	G	G	G	A	G	G	G	G	G	G	G	G	G	G	G	G	G	G	G	G	G	G	G	G
IAB31638	NA	1B	138733220	N	N	N	N	N	N	N	N	N	N	N	N	N	N	N	N	N	N	N	N	N	N	N	N	N	N	N	N	N	N	N	N	N	N	N	N	N	N	N	N	N	N	N	N	N	N
IAB01016	C	1B	139070529	C	C	C	N	C	N	C	N	C	N	C	N	C	C	C	C	N	C	C	C	N	C	N	C	C	N	C	C	C	N	C	C	C	C	C	C	N	C	C	C	N	N	C	C	C	C
IAB01020	A	1B	140296673	A	A	N	A	A	N	N	N	A	N	A	N	A	A	A	A	N	A	A	A	A	A	N	A	A	A	A	A	A	N	A	A	N	A	A	A	N	A	A	A	N	N	A	A	A	A
IAB01021	C/T	1B	141122349	C	C	T	C	C	N	C	N	C	N	C	N	C	N	T	C	N	C	C	T	C	C	N	C	T	C	C	C	C	N	T	T	C	C	C	C	N	T	C	C	N	N	T	T	C	T
IAB31641	T/C	1B	141641624	Y	T	T	C	C	N	T	T	T	N	T	N	T	C	T	T	N	T	T	T	Y	T	N	T	T	C	T	T	T	N	T	T	T	T	T	T	N	T	T	T	Y	N	T	T	T	T
IAB01024	A/G	1B	142523453	R	A	G	G	G	N	A	N	A	N	A	N	A	G	G	A	N	A	A	G	R	A	N	A	G	G	A	A	R	N	R	G	A	A	A	A	N	G	A	A	N	N	G	G	A	G
IAB01025	C	1B	143055042	C	C	C	C	C	C	C	C	C	C	C	C	C	C	C	C	C	C	C	C	C	C	C	C	C	C	C	C	C	C	C	C	C	C	C	C	C	C	C	C	C	C	C	C	C	C
IAB31646	G/A	1B	143838526	G	G	G	G	G	N	G	N	G	N	G	N	G	A	G	N	N	G	G	G	G	G	N	G	G	G	G	G	G	N	N	G	N	G	N	G	N	G	G	G	N	N	G	G	G	G
IAB31649	G/T	1B	145349761	N	G	G	N	T	N	G	N	G	N	G	N	G	T	G	G	N	G	G	G	N	G	N	G	G	N	N	G	G	N	G	G	N	G	N	G	N	G	G	G	N	N	G	G	G	G
IAB01036	C/T	1B	145453172	C	C	C	C	C	C	C	C	C	C	C	C	C	C	C	C	C	C	C	C	C	C	C	C	C	C	C	C	C	C	C	C	C	C	C	C	C	C	C	C	C	C	C	C	C	C
IAB15863	A/G	1B	146303966	A	A	A	G	A	N	A	N	A	N	A	N	A	G	A	A	N	A	A	A	A	A	N	A	A	G	A	A	A	N	A	A	A	A	A	A	N	A	A	A	N	N	A	A	A	A
IAB31653	NA	1B	146618862	N	N	N	N	N	N	N	N	N	N	N	N	N	N	N	N	N	N	N	N	N	N	N	N	N	N	N	N	N	N	N	N	N	N	N	N	N	N	N	N	N	N	N	N	N	N
IAB31654	T	1B	146963481	N	N	N	N	N	N	N	N	N	N	N	N	N	N	N	N	N	N	N	N	N	N	N	N	N	N	N	N	N	N	N	N	N	N	N	N	N	N	N	T	N	N	N	N	N	N
IAB01048	C/T	1B	152799892	T	C	C	T	C	N	C	N	C	N	C	N	C	C	C	C	N	C	C	C	T	C	N	C	C	T	C	C	C	N	C	C	C	C	C	C	N	C	C	C	N	N	C	C	C	C
IAB01050	C/T	1B	154598578	C	C	C	C	C	C	C	C	C	C	C	C	C	Y	C	C	C	C	C	C	C	C	C	C	C	C	C	C	C	C	C	C	C	C	C	C	C	C	C	C	C	C	C	C	C	C
IAB31671	T/G	1B	155411045	G	T	N	G	N	N	T	N	T	N	T	N	N	N	N	T	N	T	T	T	G	T	N	N	N	G	N	N	T	N	T	T	N	T	T	N	N	T	T	T	N	N	T	T	N	T
IAB31672	G/A	1B	155741552	R	G	G	A	A	N	G	N	G	N	G	N	G	G	G	G	N	G	G	G	R	G	N	G	G	A	G	G	G	N	G	G	G	G	G	G	N	G	G	G	N	N	G	G	G	G
IAB31673	G	1B	156583920	G	G	G	N	N	N	G	N	G	N	G	N	G	N	G	G	N	G	G	G	N	G	N	G	G	N	G	G	G	N	G	G	G	G	G	G	N	G	G	G	N	N	G	G	G	G
IAB01053	C/T	1B	157901588	Y	C	C	T	T	N	C	N	C	N	C	N	C	T	C	C	N	C	C	C	Y	C	N	C	C	T	C	C	C	N	C	C	C	C	C	C	N	C	C	C	N	N	C	C	C	C
IAB31677	C/T	1B	159386383	T	C	C	T	C	N	C	N	C	N	C	N	C	C	C	C	N	C	C	C	T	C	N	C	C	T	N	C	C	N	C	C	C	C	C	C	N	C	C	C	N	N	C	C	C	C
IAB01056	NA	1B	160322679	N	N	N	N	N	N	N	N	N	N	N	N	N	N	N	N	N	N	N	N	N	N	N	N	N	N	N	N	N	N	N	N	N	N	N	N	N	N	N	N	N	N	N	N	N	N
IAB31679	C/T	1B	161208082	C	C	C	N	T	N	C	N	C	N	C	N	C	C	C	C	N	C	C	C	C	C	N	C	C	N	C	C	C	N	C	C	C	C	C	C	N	C	C	C	N	N	C	C	C	C
IAB15869	NA	1B	165818385	N	N	N	N	N	N	N	N	N	N	N	N	N	N	N	N	N	N	N	N	N	N	N	N	N	N	N	N	N	N	N	N	N	N	N	N	N	N	N	N	N	N	N	N	N	N
IAB31688	A/G	1B	166078253	N	N	N	N	N	N	N	N	N	N	N	N	N	N	N	N	N	N	N	N	N	N	N	N	N	N	N	N	N	N	N	N	N	N	N	N	N	N	N	N	N	N	N	N	N	N
IAB01069	G	1B	166590978	G	G	G	G	G	N	G	N	G	N	G	N	G	G	G	G	N	G	G	G	G	G	N	G	G	G	G	G	G	N	G	G	G	G	G	G	N	G	G	G	N	N	G	G	G	G
IAB01072	C/T	1B	166657423	C	C	C	C	T	C	C	C	C	C	C	C	C	C	C	C	C	C	C	T	C	C	C	C	Y	C	C	C	C	C	C	C	C	C	C	C	C	C	C	C	C	C	C	C	C	C
IAB31692	A/C	1B	168972933	M	A	C	C	C	N	A	C	A	N	N	N	A	C	N	A	N	A	A	C	M	A	N	A	C	C	N	A	A	N	C	A	A	A	N	A	N	C	A	A	N	C	C	C	A	M
IAB31695	G/A	1B	169941359	R	R	N	G	G	R	R	G	R	N	R	G	R	R	R	R	N	R	R	G	G	R	N	R	G	R	R	N	R	R	R	R	R	R	R	R	R	R	R	A	R	G	R	R	R	R
IAB31697	C/T	1B	170843135	N	N	N	N	N	N	N	N	N	N	N	N	N	N	N	N	N	N	N	N	N	N	N	N	N	N	N	N	N	N	N	N	N	N	N	N	N	N	N	N	N	N	N	Y	N	N
IAB01080	G	1B	172006999	N	G	N	G	N	N	N	N	N	N	N	N	N	N	N	N	N	G	G	G	N	G	N	N	N	N	N	G	N	N	N	G	N	G	N	N	N	N	G	G	N	N	G	G	N	G
IAB01082	C	1B	174106302	C	C	C	C	C	N	C	N	C	N	C	N	C	C	C	C	N	C	C	C	C	C	N	C	C	C	C	C	C	N	C	C	C	C	C	C	N	C	C	C	N	N	C	C	C	C
IAB01083	C	1B	175417401	C	C	N	C	C	N	C	N	C	N	N	N	N	C	N	C	N	C	N	C	C	C	N	C	C	C	C	N	C	N	C	C	C	C	N	C	N	C	C	C	N	N	C	C	C	N
IAB01086	A	1B	176784545	N	N	N	A	N	N	N	N	N	N	N	N	N	N	N	N	N	N	N	N	N	N	N	N	N	N	N	N	N	N	N	N	N	N	N	N	N	N	N	N	N	N	N	N	N	N
IAB31703	A/G	1B	177477674	A	A	A	A	N	N	A	N	A	N	A	N	A	G	A	A	N	A	A	A	A	A	N	A	A	A	R	A	A	N	A	A	R	A	A	A	N	A	G	A	N	N	A	A	A	A
IAB31704	C/A	1B	178972249	C	C	C	C	A	N	C	N	C	N	C	N	C	A	C	C	N	C	C	C	C	C	N	C	C	C	M	C	C	N	C	C	C	C	C	C	N	C	A	C	N	N	C	C	C	C
IAB31705	G/A	1B	179973783	G	G	G	G	G	N	G	N	G	N	G	N	G	A	G	G	N	G	G	G	G	G	N	G	G	G	G	G	G	N	G	G	G	G	G	G	N	G	G	G	N	N	G	G	G	G
IAB31708	NA	1B	181218252	N	N	N	N	N	N	N	N	N	N	N	N	N	N	N	N	N	N	N	N	N	N	N	N	N	N	N	N	N	N	N	N	N	N	N	N	N	N	N	N	N	N	N	N	N	N
IAB15877	T/C	1B	182654866	T	T	T	T	N	N	T	N	T	N	T	N	T	C	T	T	N	T	T	T	T	T	N	T	T	T	Y	T	T	N	T	T	T	T	T	T	N	T	C	T	N	N	T	T	T	T
IAB01096	C	1B	183878230	C	C	C	C	C	N	C	N	C	N	C	N	C	C	C	C	N	C	C	C	C	C	N	C	C	C	C	C	C	N	C	C	C	C	C	C	N	C	C	C	N	N	C	C	C	C
IAB31712	NA	1B	184266104	N	N	N	N	N	N	N	N	N	N	N	N	N	N	N	N	N	N	N	N	N	N	N	N	N	N	N	N	N	N	N	N	N	N	N	N	N	N	N	N	N	N	N	N	N	N
IAB01098	T	1B	186463485	N	N	N	T	N	N	N	N	N	N	N	N	N	N	N	N	N	T	N	N	N	N	N	N	N	N	N	N	N	N	N	N	N	N	N	N	N	T	N	T	N	N	N	T	N	N
IAB31714	A/G	1B	187135942	A	A	A	A	G	N	A	N	A	N	A	N	A	G	A	A	N	A	A	A	A	A	N	A	A	A	R	A	A	N	A	A	A	A	N	A	N	A	G	A	N	N	A	A	A	A
IAB31715	C	1B	188793754	C	C	C	C	N	N	C	N	C	N	C	N	C	N	C	C	N	C	C	C	C	C	N	C	C	C	C	C	C	N	C	C	C	C	C	C	N	C	N	C	N	N	C	C	C	C
IAB31726	A/C	1B	196872563	A	M	A	A	A	A	M	A	M	A	M	A	M	A	A	M	A	M	M	A	M	M	A	A	A	A	A	M	M	A	M	M	M	M	M	M	A	M	A	M	A	A	A	A	M	M
IAB31742	G	1B	212121739	G	G	G	G	N	N	G	N	G	N	G	N	G	G	G	G	N	G	G	G	G	G	N	G	G	G	G	G	G	N	G	G	G	G	G	G	N	G	G	G	N	N	G	G	G	G
IAB31750	T/C	1B	221619955	N	T	N	T	N	N	N	N	N	N	T	N	N	C	T	N	N	T	N	N	N	T	N	T	N	T	N	N	T	N	N	T	N	T	N	T	N	T	N	T	N	N	T	T	N	T
IAB01138	G/A	1B	226905752	G	G	N	G	G	N	G	N	G	N	G	N	G	A	G	G	N	G	G	G	G	G	N	G	G	G	G	G	G	N	G	G	G	G	G	G	N	G	G	G	N	N	G	G	G	G
IAB15903	C	1B	231331837	C	C	C	C	C	N	C	N	C	N	C	N	C	C	C	C	N	C	C	C	C	C	N	C	C	C	C	C	C	N	C	C	C	C	C	C	N	C	C	C	N	N	C	C	C	C
IAB15904	A	1B	232293968	A	A	A	A	N	N	A	N	A	N	A	N	A	N	A	A	N	A	A	N	A	A	N	A	N	A	N	A	A	N	A	A	A	A	A	A	N	A	N	A	N	N	A	A	A	A
IAB31759	G	1B	232967680	G	G	G	G	G	N	G	N	G	N	G	N	G	G	G	G	N	G	G	G	G	G	N	G	G	G	G	G	G	N	G	G	G	G	G	G	N	G	G	G	N	N	G	G	G	G
IAB01147	NA	1B	238674494	N	N	N	N	N	N	N	N	N	N	N	N	N	N	N	N	N	N	N	N	N	N	N	N	N	N	N	N	N	N	N	N	N	N	N	N	N	N	N	N	N	N	N	N	N	N
IAB31777	G	1B	246546019	G	G	N	G	G	G	G	G	G	G	G	G	G	N	N	G	G	G	G	G	G	G	G	G	N	G	G	N	G	G	G	G	G	G	N	G	G	G	G	G	G	G	G	G	G	G
IAB01151	A/G	1B	246800362	R	A	G	G	N	R	A	A	A	A	A	A	A	G	G	A	A	G	A	N	R	A	A	G	N	G	R	A	A	A	R	G	A	A	G	A	A	A	G	A	A	A	G	G	A	G
IAB15914	G/A	1B	248233898	R	G	R	A	G	G	G	G	G	G	G	G	G	G	R	G	G	G	G	G	R	G	G	A	G	A	G	G	G	G	G	G	G	G	G	G	G	G	G	G	G	G	A	R	G	G
IAB15915	G	1B	249237844	G	G	G	G	G	G	G	G	G	G	G	G	G	G	G	G	G	G	G	G	G	G	G	G	G	G	G	G	G	G	G	G	G	G	G	G	G	G	G	G	G	G	G	G	G	G
IAB15916	C/T	1B	251460882	C	C	C	C	C	C	C	C	C	C	C	C	C	C	C	C	C	C	C	T	C	C	C	C	T	C	Y	C	C	C	C	C	C	C	C	C	C	C	T	C	C	C	C	C	C	C
IAB31784	NA	1B	251851700	N	N	N	N	N	N	N	N	N	N	N	N	N	N	N	N	N	N	N	N	N	N	N	N	N	N	N	N	N	N	N	N	N	N	N	N	N	N	N	N	N	N	N	N	N	N
IAB31787	A/C	1B	254088267	A	A	N	A	N	A	A	A	A	A	A	A	A	A	C	A	A	A	A	A	A	A	A	M	A	A	A	A	A	A	A	A	A	A	A	A	A	A	A	A	A	A	C	C	A	A
IAB31793	C/T	1B	258768917	C	C	C	C	C	C	C	C	C	C	C	C	C	C	C	C	C	C	C	T	C	C	C	C	T	C	Y	C	C	C	C	C	C	C	C	C	C	C	Y	C	C	C	C	C	C	C
IAB31796	NA	1B	260539422	N	N	N	N	N	N	N	N	N	N	N	N	N	N	N	N	N	N	N	N	N	N	N	N	N	N	N	N	N	N	N	N	N	N	N	N	N	N	N	N	N	N	N	N	N	N
IAB15924	C	1B	262067222	N	C	N	C	N	N	N	C	C	N	N	C	N	N	N	N	N	N	C	C	N	N	N	N	N	N	N	N	N	C	N	C	N	N	N	N	C	C	C	C	N	N	N	C	C	N
IAB01159	A/G	1B	262920704	R	G	N	G	N	A	N	A	A	N	N	A	N	N	N	N	N	R	A	N	N	N	N	N	N	G	R	N	N	A	R	N	N	A	N	A	A	G	R	G	A	A	G	G	A	R
IAB31800	G/A	1B	263572005	R	G	A	A	A	G	G	G	G	G	G	G	G	A	A	G	G	G	G	A	R	G	G	A	A	A	G	G	G	G	A	G	G	G	G	G	G	G	A	G	G	G	A	A	G	G
IAB15925	G/C	1B	263748920	G	S	G	G	G	S	S	S	S	S	C	S	C	G	G	S	S	S	S	G	G	S	S	G	G	G	S	S	S	S	S	S	S	S	S	S	S	S	G	S	S	C	G	G	S	S
IAB15928	C	1B	265648128	N	N	N	N	N	N	N	N	N	N	N	N	N	N	N	N	N	N	N	N	N	N	N	N	N	N	N	N	N	N	N	N	N	N	N	N	N	N	N	N	N	N	N	N	N	N
IAB01162	T/G	1B	266916339	T	T	T	T	G	T	T	T	T	T	T	T	T	G	T	T	T	T	T	G	T	T	T	T	G	T	K	T	T	T	T	T	T	T	T	T	T	T	G	T	T	T	T	T	T	T
IAB31804	T/C	1B	267782425	T	T	N	T	N	N	T	T	N	N	N	T	N	N	T	N	N	T	T	C	N	T	T	N	C	T	Y	N	T	N	N	N	N	T	N	T	T	T	Y	T	T	T	T	T	T	T
IAB31805	A/G	1B	268641458	A	A	A	A	G	A	A	A	A	A	A	A	A	G	A	A	A	A	A	G	A	A	A	A	G	A	R	A	A	A	A	G	A	A	A	A	A	A	R	A	A	A	A	A	A	G
IAB01165	T/C	1B	269042614	C	T	C	C	C	T	T	T	T	T	T	T	T	C	C	T	T	T	T	C	Y	T	T	C	C	C	Y	T	T	T	T	C	T	T	T	T	T	C	C	T	T	T	C	C	T	C
IAB01166	C/A	1B	271109283	M	C	C	M	C	C	C	C	C	C	C	C	C	C	M	C	C	C	C	M	M	C	C	C	M	M	M	C	C	C	C	M	C	C	C	C	C	C	M	C	C	C	C	C	C	M
IAB31811	C/T	1B	273667913	C	C	N	C	T	C	C	C	C	C	N	C	C	Y	N	N	C	C	C	C	N	C	C	C	C	C	C	N	C	C	C	C	N	C	N	C	C	C	C	C	C	C	C	C	N	C
IAB01170	C/T	1B	277766393	C	C	C	C	C	C	C	C	C	C	C	C	C	T	C	C	C	C	C	C	C	C	C	C	C	C	C	C	C	C	C	C	C	C	C	C	C	C	C	C	C	C	C	C	C	C
IAB31815	C/G	1B	277959820	N	N	N	N	N	N	N	N	N	N	N	N	N	N	N	N	N	N	N	N	N	N	N	N	N	G	N	N	N	N	N	N	N	N	N	N	N	N	N	N	N	N	N	N	N	N
IAB01171	A/G	1B	278473846	R	A	G	G	G	A	A	A	A	A	A	A	A	G	G	A	A	A	A	G	R	A	A	G	G	G	R	A	A	A	A	G	A	A	A	A	A	G	G	A	A	A	G	G	A	G
IAB31817	T/C	1B	279775210	T	T	T	N	T	T	T	T	T	T	T	T	T	N	N	T	T	T	T	Y	T	T	T	T	N	N	T	T	T	T	T	N	T	T	T	T	T	T	T	T	T	T	T	T	T	N
IAB15940	C	1B	282130048	C	C	C	C	C	C	C	C	C	C	C	C	C	C	C	C	C	C	C	C	C	C	C	C	C	C	C	C	C	C	C	C	N	C	N	C	C	C	C	C	C	C	C	C	C	C
IAB01173	A/G	1B	282429955	G	A	N	G	N	A	N	A	N	A	N	N	A	N	N	N	N	A	A	N	N	A	N	A	G	N	N	N	A	A	A	N	A	A	A	A	A	A	G	A	A	A	A	A	N	G
IAB15941	A/G	1B	283120913	G	A	A	G	G	A	A	A	A	A	A	A	A	G	G	A	A	A	A	G	R	A	A	A	G	G	R	A	R	A	A	G	A	A	A	A	A	A	R	A	A	A	A	A	A	G
IAB31822	G/A	1B	283630725	G	G	G	A	A	G	G	G	G	G	G	G	G	A	A	G	G	G	G	A	G	G	G	G	A	A	G	G	G	G	G	A	G	G	G	G	G	G	A	G	G	G	G	G	G	A
IAB31825	A/G	1B	285327769	A	A	A	R	G	A	A	A	A	A	A	A	A	N	N	A	A	A	A	N	R	A	A	A	N	N	A	A	A	A	A	N	A	A	A	A	A	A	R	A	A	A	A	A	A	N
IAB31827	C	1B	286610108	C	C	C	C	C	C	C	C	C	C	C	C	C	C	C	C	C	C	C	C	C	C	C	C	C	C	C	C	C	C	C	C	C	C	C	C	C	C	C	C	C	C	C	C	C	C
IAB01176	C	1B	288171244	C	C	C	C	C	C	C	C	C	C	C	C	C	C	C	C	C	C	C	C	C	C	C	C	C	C	C	C	C	C	C	C	C	C	C	C	C	C	C	C	C	C	C	C	C	C
IAB31834	G/A	1B	294806023	G	G	G	G	G	G	G	G	G	G	G	G	G	A	G	G	G	G	G	G	G	G	G	G	G	G	G	G	G	G	G	G	G	G	G	G	G	G	G	G	G	G	G	G	G	G
IAB15952	G	1B	296499695	G	G	G	G	G	G	G	G	G	G	G	G	G	G	G	G	G	G	G	G	G	G	G	G	G	G	G	G	G	G	G	G	G	G	G	G	G	G	G	G	G	G	G	G	G	G
IAB31842	NA	1B	297732862	N	N	N	N	N	N	N	N	N	N	N	N	N	N	N	N	N	N	N	N	N	N	N	N	N	N	N	N	N	N	N	N	N	N	N	N	N	N	N	N	N	N	N	N	N	N
IAB15955	G/A	1B	298527007	G	G	G	G	A	G	G	G	G	G	G	G	G	G	G	G	G	G	G	G	G	G	G	G	G	G	G	G	G	G	G	G	G	G	R	G	G	G	G	G	G	G	G	G	G	G
IAB31846	C/T	1B	299450833	C	C	C	C	T	C	C	C	C	C	C	C	C	C	C	C	C	C	C	C	C	C	C	C	C	C	C	C	C	C	C	C	C	C	C	C	C	C	C	C	C	C	C	C	C	C
IAB15957	A/C	1B	300330188	A	A	A	A	C	A	A	A	A	A	A	A	A	A	A	A	A	A	A	A	A	A	A	A	A	A	A	A	A	A	A	A	A	A	A	A	A	A	A	A	A	A	A	A	A	A
IAB01184	NA	1B	302509889	N	N	N	N	N	N	N	N	N	N	N	N	N	N	N	N	N	N	N	N	N	N	N	N	N	N	N	N	N	N	N	N	N	N	N	N	N	N	N	N	N	N	N	N	N	N
IAB31862	A/C	1B	302518998	A	A	A	A	C	A	A	A	A	A	A	A	A	C	A	A	A	A	A	A	A	A	A	A	A	A	A	A	A	A	C	A	A	A	A	A	A	A	A	A	A	A	A	A	A	A
IAB15959	C	1B	303596491	C	C	C	C	C	C	C	C	C	C	C	C	C	C	C	C	C	C	C	C	C	C	C	C	C	C	C	C	C	C	C	C	C	C	C	C	C	C	C	C	C	C	C	C	C	C
IAB01186	A/T	1B	303680874	A	A	A	A	A	A	A	A	A	A	A	A	A	A	A	A	A	A	A	A	A	A	A	A	A	A	A	A	A	A	A	A	A	A	A	A	A	A	A	A	A	A	A	A	A	A
IAB31866	C/T	1B	304123639	Y	T	T	T	T	C	C	C	C	C	Y	C	C	T	T	T	C	T	C	T	T	C	C	T	T	T	Y	C	C	C	Y	T	C	C	T	T	C	T	Y	T	C	C	T	T	C	T
IAB01187	G/C	1B	305538333	G	G	G	G	G	G	G	G	G	G	G	G	G	C	G	G	G	G	G	G	G	G	G	G	G	G	G	G	G	G	G	G	G	G	G	G	G	G	G	G	G	G	G	G	G	G
IAB31869	A/G	1B	305542364	A	A	N	A	A	A	A	A	A	A	A	A	A	A	A	A	N	A	A	A	A	A	A	A	A	A	A	A	A	A	A	A	A	A	A	A	A	A	A	A	A	A	A	A	A	A
IAB31871	A	1B	305767102	N	N	N	N	N	N	N	N	N	N	N	N	N	N	N	N	N	N	N	N	N	N	N	N	N	N	N	N	N	N	N	N	N	N	N	N	N	N	N	N	N	N	N	N	N	N
IAB31877	A	1B	308633761	N	N	N	N	N	N	N	N	N	N	N	N	N	N	N	N	N	N	N	N	N	N	N	N	N	N	N	N	N	N	N	N	N	N	N	N	N	N	N	N	N	N	N	N	N	N
IAB31879	T	1B	309931570	N	N	N	N	N	N	N	N	N	N	N	N	N	N	N	N	N	N	N	N	N	N	N	N	N	N	N	N	N	N	N	N	N	N	N	N	N	N	N	N	N	N	N	N	N	N
IAB01192	G	1B	312927824	G	G	G	G	G	G	G	G	G	G	G	G	G	G	G	G	G	G	G	G	G	G	G	G	G	G	G	G	G	G	G	G	G	G	G	G	G	G	G	G	G	G	G	G	G	G
IAB31884	G	1B	313277085	G	G	N	G	G	G	G	G	G	G	G	G	G	G	G	G	G	G	G	G	G	G	G	G	G	G	G	G	G	G	G	G	N	G	G	G	G	G	G	G	G	G	G	G	G	G
IAB31887	G/T	1B	314571952	G	G	G	G	G	G	G	G	G	G	G	G	G	G	G	G	G	G	G	G	G	G	G	G	G	G	G	G	G	G	T	G	G	G	G	G	G	G	G	G	G	G	G	G	G	G
IAB31892	T	1B	316254749	N	N	N	N	N	N	N	N	N	N	N	N	N	N	N	N	N	N	N	N	N	N	N	N	N	N	N	N	N	N	T	N	N	N	N	N	N	N	N	N	N	N	N	N	N	N
IAB31894	C	1B	317184301	N	N	N	N	N	N	N	N	N	N	N	N	N	N	N	N	N	N	N	N	N	N	N	N	N	N	N	N	N	N	N	N	N	N	N	N	N	N	N	N	N	N	N	N	N	N
IAB31902	T/C	1B	317365051	T	T	N	T	N	N	N	T	T	T	N	T	T	N	N	N	N	T	T	Y	N	T	N	T	N	N	N	N	T	N	C	Y	N	N	N	T	T	T	T	N	T	T	N	T	N	T
IAB01195	NA	1B	317440784	N	N	N	N	N	N	N	N	N	N	N	N	N	N	N	N	N	N	N	N	N	N	N	N	N	N	N	N	N	N	N	N	N	N	N	N	N	N	N	N	N	N	N	N	N	N
IAB15967	A	1B	317442517	A	A	A	A	A	A	A	A	A	A	A	A	A	A	A	A	A	A	A	A	A	A	A	A	A	A	A	A	A	A	A	A	A	A	A	A	A	A	A	A	A	A	A	A	A	A
IAB01197	C	1B	317793638	N	N	N	N	N	N	N	N	N	N	N	N	N	N	N	N	N	N	N	N	N	N	N	N	N	N	N	N	N	N	N	N	N	N	N	N	N	N	N	N	N	N	N	N	N	N
IAB15969	NA	1B	321682995	N	N	N	N	N	N	N	N	N	N	N	N	N	N	N	N	N	N	N	N	N	N	N	N	N	N	N	N	N	N	N	N	N	N	N	N	N	N	N	N	N	N	N	N	N	N
IAB15970	T/C	1B	322486356	N	N	N	T	N	N	N	T	N	T	N	N	T	N	N	N	N	N	N	C	N	T	N	N	N	N	N	N	N	N	N	T	N	N	N	N	N	N	N	Y	T	T	T	T	N	T
IAB01201	G/T	1B	323634771	G	G	G	G	G	G	G	G	G	G	G	G	G	T	G	G	G	T	G	G	G	G	G	G	G	G	G	G	G	G	K	G	G	G	K	G	G	G	G	G	G	G	G	G	G	G
IAB01202	A/G	1B	325286948	A	A	A	A	G	A	A	A	A	A	A	A	A	G	A	A	A	G	A	A	A	A	A	A	A	A	A	A	A	A	R	A	A	A	G	A	A	A	A	A	A	A	A	A	A	A
IAB15972	A/T	1B	326003414	W	A	W	W	A	W	W	W	W	W	W	W	W	W	W	A	W	A	W	W	W	W	W	W	W	W	W	W	W	W	W	W	W	W	A	W	W	A	W	A	W	W	W	W	W	W
IAB01203	T/C	1B	326779924	T	T	T	T	C	T	T	T	T	T	T	T	T	C	T	T	T	C	T	T	T	T	T	T	T	T	T	T	T	T	Y	T	T	T	C	T	T	C	T	T	T	T	T	T	T	T
IAB31921	G/A	1B	328154302	G	G	G	G	A	G	G	G	G	G	G	G	G	A	G	G	G	A	G	G	G	G	G	G	G	G	G	G	G	G	G	G	G	G	A	G	G	A	G	G	G	G	G	G	G	G
IAB31922	G/A	1B	328439428	R	R	R	R	R	R	R	R	R	R	R	R	R	R	R	R	R	R	R	R	R	R	R	R	R	R	R	R	R	R	R	R	R	R	R	R	R	R	R	R	G	R	R	R	R	R
IAB01206	T/C	1B	329487263	C	T	T	C	C	T	T	T	T	T	T	T	T	C	T	T	T	C	T	C	C	T	T	T	C	C	T	T	Y	T	T	T	T	T	C	T	T	T	T	T	T	T	T	T	T	T
IAB15978	G/A	1B	329714442	R	R	R	G	G	R	R	R	R	R	R	R	R	G	R	R	R	G	R	G	R	R	R	R	G	G	R	R	R	R	R	R	R	R	G	R	R	R	R	R	R	R	R	R	R	R
IAB15981	G/T	1B	329763865	T	G	N	T	N	N	N	G	N	N	N	N	G	N	N	N	N	N	N	T	N	G	N	G	T	T	N	N	N	G	N	G	N	G	N	N	G	G	G	G	N	N	N	G	N	N
IAB15982	C/T	1B	329764699	T	C	N	T	T	C	C	N	N	C	N	N	C	T	C	N	C	T	C	T	T	C	C	C	N	T	C	N	C	N	N	C	N	C	N	N	C	C	C	C	C	N	C	C	C	C
IAB01208	T/C	1B	332085070	T	T	T	T	T	T	T	T	T	T	T	T	T	C	T	T	T	T	T	T	T	T	T	T	T	T	T	T	T	T	C	T	T	T	T	T	T	C	T	T	T	T	T	T	T	T
IAB15985	A/T	1B	332750244	A	A	A	A	A	A	A	A	A	A	A	A	A	A	A	A	A	A	A	A	A	A	A	A	A	A	A	A	A	A	A	A	A	A	A	A	A	W	A	A	A	A	A	A	A	A
IAB31935	G/T	1B	336209877	K	K	K	K	G	K	K	K	K	K	K	K	K	G	K	K	K	K	K	K	K	K	K	K	K	K	K	K	K	K	G	K	K	K	G	K	K	K	K	K	K	K	K	K	K	K
IAB15989	C/A	1B	339364733	N	N	N	C	A	N	N	N	N	N	N	N	N	A	N	N	N	C	N	N	N	N	N	N	N	N	N	N	N	N	A	C	N	N	A	N	N	C	N	N	N	N	N	C	N	N
IAB31944	G/A	1B	341129281	N	N	N	N	N	N	G	N	N	N	N	N	N	N	N	N	N	N	N	N	N	N	N	N	N	N	N	N	N	N	N	N	N	N	N	N	N	N	N	N	N	N	N	N	N	N
IAB01217	A	1B	342116469	A	A	A	A	A	A	A	A	A	A	A	A	A	A	A	A	A	A	A	A	A	A	A	A	A	A	A	A	A	A	A	A	A	A	A	A	A	A	A	A	A	A	A	A	A	A
IAB01218	G/A	1B	343663122	N	N	N	N	N	N	N	G	N	N	N	N	G	N	N	N	N	N	N	N	N	N	N	N	N	N	N	N	N	N	N	N	N	N	N	N	G	N	N	N	N	N	N	N	N	N
IAB15996	G/A	1B	347775609	N	N	N	G	N	N	N	N	N	N	N	N	G	N	N	N	N	G	N	N	N	G	N	G	N	G	N	N	N	N	N	G	N	G	N	G	G	G	N	N	G	N	G	G	N	G
IAB01222	A/G	1B	348806388	A	A	A	A	A	A	A	A	A	A	A	A	A	G	A	A	A	A	A	A	A	A	A	A	A	A	A	A	A	A	A	A	A	A	A	A	A	A	A	A	A	A	A	A	A	A
IAB15997	C/G	1B	349550295	C	S	C	S	S	S	S	S	S	C	S	C	C	G	S	S	C	S	S	C	S	S	S	S	S	S	N	S	S	S	C	G	S	S	C	S	S	S	S	S	S	S	S	C	S	G
IAB15999	T/G	1B	350395116	T	T	T	T	T	T	T	T	T	T	T	T	T	T	T	T	T	T	T	T	T	T	T	T	T	T	T	T	T	T	T	T	T	T	T	T	T	T	T	T	T	T	T	T	T	T
IAB31956	C/T	1B	350792461	C	C	C	C	C	C	C	C	C	C	C	C	C	T	C	C	C	C	C	C	C	C	C	C	C	C	C	C	C	C	C	C	C	C	C	C	C	C	C	C	C	C	C	C	C	C
IAB31957	NA	1B	351444549	N	N	N	N	N	N	N	N	N	N	N	N	N	N	N	N	N	N	N	N	N	N	N	N	N	N	N	N	N	N	N	N	N	N	N	N	N	N	N	N	N	N	N	N	N	N
IAB01224	C/A	1B	352391270	C	C	C	C	C	C	C	C	C	C	C	C	C	A	C	C	C	C	C	C	C	C	C	C	C	C	C	C	C	C	C	C	C	C	C	C	C	C	C	C	C	C	C	C	C	C
IAB16004	G/A	1B	354543744	G	G	N	G	N	G	G	G	N	N	N	N	G	G	N	G	N	G	N	G	N	G	G	G	N	N	N	N	N	G	N	G	N	G	N	G	G	G	G	G	G	N	G	G	N	G
IAB16007	A/G	1B	359903131	A	A	A	A	G	A	A	A	A	A	A	A	A	G	A	A	A	A	A	A	A	A	A	A	A	A	A	A	A	A	G	A	A	A	R	A	A	A	A	A	A	A	A	A	A	A
IAB31970	A/G	1B	361494359	N	A	N	A	N	N	A	A	A	A	N	N	A	N	A	N	A	A	N	A	A	A	N	A	A	A	N	N	A	A	A	A	N	A	A	A	A	A	A	A	A	A	A	A	A	A
IAB16008	T/C	1B	361814158	T	T	T	T	T	T	T	T	T	T	T	T	T	N	T	T	T	T	T	T	T	T	T	T	T	T	T	T	T	T	T	T	T	T	T	T	T	T	T	T	T	T	T	T	T	T
IAB01233	T/C	1B	363477283	T	T	T	T	T	T	T	T	T	T	T	T	T	C	T	T	T	T	T	T	T	T	T	T	T	T	T	T	T	T	T	T	T	T	T	T	T	T	T	T	T	T	T	T	T	T
IAB16010	A/G	1B	364293808	N	A	N	A	N	N	N	A	N	N	N	N	A	N	N	N	N	N	A	N	A	A	N	N	N	N	N	A	R	N	N	A	N	N	N	N	N	N	A	A	N	N	N	A	A	N
IAB16011	A/G	1B	364293820	N	A	N	A	N	N	N	A	N	N	N	A	A	N	N	N	A	N	A	A	A	A	N	A	N	N	A	N	R	N	N	A	N	A	N	A	R	N	A	A	N	N	A	A	N	A
IAB16012	C/T	1B	364419036	N	N	N	N	C	N	N	N	N	N	N	N	N	C	N	N	N	N	N	N	N	N	N	N	N	N	N	N	N	N	C	N	N	N	C	N	N	N	N	N	N	N	N	N	N	N
IAB16013	C/T	1B	365021972	C	C	C	C	T	C	C	C	C	C	C	C	C	T	C	Y	C	C	C	C	C	C	C	C	C	C	N	C	C	C	T	C	C	C	Y	C	C	C	C	C	C	C	C	C	C	C
IAB01236	C	1B	365692953	C	C	C	C	C	C	C	C	C	C	C	C	C	N	C	C	C	C	C	C	C	C	C	C	C	C	C	C	C	C	C	C	C	C	C	C	C	C	C	C	C	C	C	C	C	C
IAB16018	NA	1B	368550303	N	N	N	N	N	N	N	N	N	N	N	N	N	N	N	N	N	N	N	N	N	N	N	N	N	N	N	N	N	N	N	N	N	N	N	N	N	N	N	N	N	N	N	N	N	N
IAB31980	A/G	1B	368925955	A	A	A	A	G	A	A	A	A	A	A	A	A	G	A	A	A	A	A	A	A	A	A	A	A	A	A	A	A	A	R	A	A	A	R	A	A	A	A	A	A	A	A	A	A	A
IAB31982	NA	1B	370022936	N	N	N	N	N	N	N	N	N	N	N	N	N	N	N	N	N	N	N	N	N	N	N	N	N	N	N	N	N	N	N	N	N	N	N	N	N	N	N	N	N	N	N	N	N	N
IAB31985	C	1B	370727860	C	C	C	C	C	C	C	C	C	C	C	C	C	C	C	C	C	C	C	C	C	C	C	C	C	C	C	C	C	C	C	C	C	C	C	C	C	C	C	C	C	C	C	C	C	C
IAB01240	T/G/A	1B	371139181	K	K	N	K	G	K	K	K	T	T	G	K	N	N	K	N	K	K	T	K	N	K	K	T	N	N	K	K	K	K	K	K	N	K	G	K	K	K	K	K	K	K	K	K	K	K
IAB01241	G/A	1B	373628557	N	N	N	R	N	N	N	R	N	N	N	N	N	G	N	N	N	N	N	N	N	N	N	N	N	N	N	N	N	N	N	N	N	N	N	N	N	N	N	N	N	N	N	N	N	N
IAB01242	T/G	1B	374859455	T	T	T	T	G	T	T	T	T	T	T	T	T	G	T	T	T	T	T	T	T	T	T	T	T	T	T	T	T	T	G	T	T	T	K	T	T	T	T	T	T	T	T	T	T	T
IAB31992	NA	1B	374874730	N	N	N	N	N	N	N	N	N	N	N	N	N	N	N	N	N	N	N	N	N	N	N	N	N	N	N	N	N	N	N	N	N	N	N	N	N	N	N	N	N	N	N	N	N	N
IAB01245	G/A	1B	380885618	R	R	G	R	G	R	R	R	R	R	R	R	R	G	R	R	R	G	R	R	R	R	R	R	R	R	R	R	R	R	G	R	R	R	G	R	R	R	R	G	R	R	R	R	R	R
IAB32004	G/A	1B	381190203	G	G	N	G	A	G	G	G	G	G	G	G	G	G	G	G	G	R	G	G	G	G	G	G	G	G	G	G	G	G	A	G	G	G	A	G	G	G	G	G	G	G	G	G	G	G
IAB16026	C/T	1B	383051993	C	C	N	C	T	N	N	C	C	C	N	C	C	N	N	N	C	C	C	C	N	C	N	C	C	N	N	C	C	C	T	N	C	C	T	C	C	C	C	C	C	C	C	C	N	C
IAB16027	A/G	1B	384498806	A	A	A	A	G	A	A	A	A	A	A	A	A	A	A	A	A	A	A	A	A	A	A	A	A	A	A	A	A	A	R	A	A	A	G	A	A	A	A	A	A	A	A	A	A	A
IAB32010	NA	1B	385162527	N	N	N	N	N	N	N	N	N	N	N	N	N	N	N	N	N	N	N	N	N	N	N	N	N	N	N	N	N	N	N	N	N	N	N	N	N	N	N	N	N	N	N	N	N	N
IAB32016	G/A	1B	387298619	G	G	N	G	A	G	G	G	G	G	N	G	G	N	N	N	G	G	G	G	N	G	N	G	G	N	N	N	G	G	A	G	N	G	N	G	G	G	G	G	G	G	G	G	G	G
IAB16030	G/C	1B	387429132	N	N	N	N	G	N	N	N	N	N	N	C	N	N	N	N	N	N	N	N	N	N	N	N	N	N	N	N	N	N	G	N	N	N	G	N	N	N	N	N	N	N	N	N	N	N
IAB32021	A/G	1B	389943815	N	N	N	A	G	N	N	N	N	N	N	N	N	N	N	N	N	A	N	N	N	N	N	N	N	N	N	N	N	N	N	A	N	A	N	A	N	N	A	A	A	N	A	A	N	N
IAB32037	NA	1B	397425088	N	N	N	N	N	N	N	N	N	N	N	N	N	N	N	N	N	N	N	N	N	N	N	N	N	N	N	N	N	N	N	N	N	N	N	N	N	N	N	N	N	N	N	N	N	N
IAB32038	C	1B	398385346	C	C	C	C	C	C	C	C	C	C	C	C	C	C	C	C	C	C	C	C	C	C	C	C	C	C	C	C	C	C	C	C	C	C	C	C	C	C	C	C	C	C	C	C	C	C
IAB01261	T/G	1B	399317322	T	T	T	T	G	T	T	T	T	T	T	T	T	G	T	T	T	T	T	T	T	T	T	T	T	T	T	T	T	T	G	T	T	T	G	T	T	T	T	T	T	T	T	T	T	T
IAB01262	T/G	1B	399318019	T	T	T	T	G	T	T	T	T	T	T	T	T	T	T	T	T	T	T	T	T	T	T	T	T	T	T	T	T	T	T	T	T	T	G	T	T	T	T	T	T	T	T	T	T	T
IAB32042	A	1B	399336210	N	N	N	N	N	N	N	N	N	N	N	N	N	N	N	N	N	N	N	N	N	N	N	N	N	N	N	N	N	N	N	N	N	N	N	N	N	N	N	N	N	N	N	N	N	N
IAB01265	T/C	1B	400773612	T	T	T	T	C	T	T	T	T	T	T	T	T	T	T	T	T	T	T	T	T	T	T	T	T	T	T	T	T	T	T	T	T	T	C	T	T	T	T	T	T	T	T	T	T	T
IAB32048	A/G	1B	401143872	A	A	A	A	G	A	A	A	A	A	A	A	A	A	A	A	A	A	A	A	A	A	A	A	A	A	A	A	A	A	A	A	A	A	G	A	A	A	A	A	A	A	A	A	A	A
IAB16041	C	1B	401454721	N	N	N	C	N	N	N	N	N	N	N	N	N	N	N	N	N	N	N	N	N	N	N	N	N	N	N	N	N	N	N	N	N	N	N	N	N	N	N	N	N	N	N	N	N	N
IAB32052	C/G/T	1B	401992138	N	N	N	N	N	N	N	N	N	N	N	N	N	N	N	N	N	N	N	N	N	N	N	N	N	N	N	N	N	N	N	C	N	N	N	N	N	N	N	N	N	N	N	C	N	Y
IAB32056	G/C	1B	402798172	N	G	N	G	N	N	N	G	G	N	N	N	G	N	N	N	N	G	N	G	N	N	N	N	N	N	N	N	G	G	G	G	N	N	N	N	G	G	G	N	G	G	G	G	N	G
IAB16042	NA	1B	403188489	N	N	N	N	N	N	N	N	N	N	N	N	N	N	N	N	N	N	N	N	N	N	N	N	N	N	N	N	N	N	N	N	N	N	N	N	N	N	N	N	N	N	N	N	N	N
IAB01267	A/G	1B	403976633	A	A	N	A	N	A	A	A	N	A	N	A	A	N	N	A	N	A	A	A	N	A	N	A	A	A	N	A	A	A	A	A	A	A	N	A	A	A	A	A	A	A	A	A	A	A
IAB32065	NA	1B	407938298	N	N	N	N	N	N	N	N	N	N	N	N	N	N	N	N	N	N	N	N	N	N	N	N	N	N	N	N	N	N	N	N	N	N	N	N	N	N	N	N	N	N	N	N	N	N
IAB16044	G/A	1B	408164563	G	G	G	G	A	G	G	G	G	G	G	G	G	A	G	G	G	G	G	G	G	G	G	G	G	G	G	G	G	G	A	G	G	G	A	G	G	G	G	G	G	G	G	G	G	G
IAB01271	G/A	1B	409633284	G	G	G	G	A	G	G	G	G	G	G	G	G	A	G	G	G	G	G	G	G	G	G	G	G	G	G	G	G	G	R	G	G	G	A	G	G	G	G	G	G	G	G	G	G	G
IAB32076	A/T	1B	411155454	A	A	N	A	T	A	A	A	A	A	A	A	A	A	A	A	A	A	A	A	A	A	A	A	A	A	A	A	A	A	A	A	A	A	T	A	A	A	A	A	A	A	A	A	A	A
IAB32077	G/C	1B	411990571	G	G	N	G	C	G	N	G	N	N	N	N	G	C	N	N	N	G	N	G	G	G	N	G	G	N	G	G	G	G	N	N	N	G	N	G	G	G	N	G	G	G	G	G	G	G
IAB32078	NA	1B	414167329	N	N	N	N	N	N	N	N	N	N	N	N	N	N	N	N	N	N	N	N	N	N	N	N	N	N	N	N	N	N	N	N	N	N	N	N	N	N	N	N	N	N	N	N	N	N
IAB32079	T/G	1B	414807124	T	T	T	T	G	T	T	T	T	T	T	T	T	G	T	T	T	T	T	T	T	T	T	T	T	T	T	T	T	T	G	T	T	T	G	T	T	T	T	T	T	T	T	T	T	T
IAB32080	T	1B	415743983	N	N	N	T	N	N	N	N	N	N	N	N	N	N	N	N	N	N	N	N	N	N	N	N	N	N	N	N	N	N	N	N	N	N	N	N	N	N	N	N	N	N	N	N	N	N
IAB32087	C/A	1B	418676549	C	C	C	C	A	C	C	C	C	C	C	C	C	A	C	C	C	C	C	C	C	C	C	C	C	C	C	C	C	C	A	C	C	C	A	C	C	C	C	C	C	C	C	C	C	C
IAB32089	T/C	1B	419972185	T	T	T	T	C	T	T	T	T	T	T	T	T	C	T	T	T	N	T	T	T	T	T	T	T	T	T	T	T	T	C	T	T	T	C	T	T	T	T	T	T	T	T	T	T	T
IAB32091	G/C	1B	419982291	N	N	N	G	N	N	N	N	N	N	N	N	N	N	N	N	N	N	N	G	N	N	N	N	N	N	N	N	N	N	N	N	N	N	N	N	G	G	N	G	G	N	N	G	N	G
IAB32093	C	1B	420355351	N	N	N	N	C	N	N	N	N	N	N	N	N	N	N	N	N	N	N	N	N	N	N	N	N	N	N	N	N	N	N	N	N	N	N	N	N	N	N	N	N	N	N	N	N	N
IAB01278	NA	1B	420360334	N	N	N	N	N	N	N	N	N	N	N	N	N	N	N	N	N	N	N	N	N	N	N	N	N	N	N	N	N	N	N	N	N	N	N	N	N	N	N	N	N	N	N	N	N	N
IAB16052	C/G	1B	421097242	C	C	C	C	G	C	C	C	C	C	C	C	C	G	C	C	C	C	C	C	C	C	C	C	C	C	C	C	C	C	S	C	C	C	G	C	C	C	C	C	C	C	C	C	C	C
IAB16054	C/G	1B	422757382	C	C	C	C	N	S	C	C	C	C	C	C	C	G	C	C	C	C	C	C	S	C	C	C	C	C	S	C	C	S	S	C	C	C	N	S	C	C	S	C	S	C	C	C	C	C
IAB32100	A/G	1B	423204471	A	A	A	A	G	A	A	A	A	A	A	A	A	N	A	A	A	A	A	A	A	A	A	A	A	A	A	A	A	A	N	A	A	A	G	A	A	A	A	A	A	A	A	A	A	A
IAB16056	C	1B	424531457	C	C	C	C	C	C	C	C	C	C	C	C	C	C	C	C	C	C	C	C	C	C	C	C	C	C	C	C	C	C	C	C	C	C	C	C	C	C	C	C	C	C	C	C	C	C
IAB16057	C	1B	424531467	C	C	C	C	C	C	C	C	C	C	C	C	C	C	C	C	C	C	C	C	C	C	C	C	C	C	C	C	C	C	C	C	C	C	C	C	C	C	C	C	C	C	C	C	C	C
IAB32105	NA	1B	424540917	N	N	N	N	N	N	N	N	N	N	N	N	N	N	N	N	N	N	N	N	N	N	N	N	N	N	N	N	N	N	N	N	N	N	N	N	N	N	N	N	N	N	N	N	N	N
IAB32107	G/T	1B	425719540	G	G	G	G	N	G	G	G	G	G	G	G	G	N	G	G	G	G	G	G	G	G	G	G	G	G	G	G	G	G	N	G	G	G	N	G	G	G	G	G	G	G	G	G	G	G
IAB32112	G/A	1B	427214404	G	G	G	G	A	G	G	G	G	G	G	G	G	A	G	G	G	G	G	G	G	G	G	G	G	G	G	G	G	G	R	G	G	G	R	G	G	G	G	G	G	G	G	G	G	G
IAB32114	A/G	1B	428067661	A	A	N	A	N	A	N	A	N	A	N	A	A	N	N	N	A	A	A	A	N	A	A	A	A	A	N	N	N	N	N	A	N	A	N	A	A	A	A	A	A	A	A	A	A	A
IAB01283	G	1B	428809717	G	G	G	G	G	G	G	G	G	G	G	G	G	G	G	G	G	G	G	G	G	G	G	G	G	G	G	G	G	G	G	G	G	G	G	G	G	G	G	G	G	G	G	G	G	G
IAB32116	G/T	1B	429211829	G	G	N	G	G	N	G	G	G	N	G	G	G	N	N	N	G	G	G	G	G	G	G	N	G	G	G	N	G	G	G	G	G	G	G	G	G	G	K	G	G	G	T	T	G	G
IAB01285	C/T	1B	429764187	N	N	N	N	N	N	N	N	N	N	N	N	N	N	N	N	N	N	N	N	N	C	N	N	N	N	N	N	N	N	N	N	N	N	N	N	N	N	N	N	N	N	N	N	N	N
IAB16060	A	1B	430617435	A	A	A	A	N	A	A	A	A	N	A	A	A	A	A	A	A	A	A	A	A	A	A	A	A	A	A	A	A	A	N	A	N	A	N	A	A	A	A	A	A	N	A	A	A	A
IAB16062	C	1B	432378699	N	N	N	N	N	N	N	N	N	N	N	N	N	N	N	N	N	N	N	C	N	N	N	N	N	N	N	N	N	N	N	N	N	N	N	N	N	N	C	N	N	N	N	N	N	N
IAB32125	A	1B	435104134	N	N	N	N	N	N	N	N	N	N	N	N	N	N	N	N	N	N	N	N	N	N	N	N	N	N	N	N	N	N	N	N	N	N	N	N	N	N	N	N	N	N	N	N	N	N
IAB16068	A/C	1B	439443016	A	A	A	A	A	A	A	A	A	C	A	A	A	C	A	A	A	A	A	C	A	A	A	A	C	A	A	A	A	A	A	C	A	A	A	A	A	A	M	A	A	C	A	A	A	A
IAB32132	NA	1B	441209304	N	N	N	N	N	N	N	N	N	N	N	N	N	N	N	N	N	N	N	N	N	N	N	N	N	N	N	N	N	N	N	N	N	N	N	N	N	N	N	N	N	N	N	N	N	N
IAB01292	A/G	1B	442623926	A	A	A	A	A	A	A	A	A	G	A	A	A	A	A	A	A	A	A	G	A	A	A	A	G	A	A	A	A	A	R	G	A	A	A	A	A	A	A	A	A	G	A	A	A	A
IAB01293	G/A	1B	443563523	R	R	R	R	R	R	R	R	R	G	G	R	R	G	R	R	R	R	R	G	R	R	R	R	G	R	R	R	R	R	G	G	R	R	R	R	R	R	R	R	R	G	R	R	R	R
IAB01294	C/A	1B	443997720	C	C	C	C	C	C	C	C	C	C	A	C	C	A	C	C	C	C	C	C	C	C	C	C	C	C	C	C	C	C	A	C	C	C	C	C	C	C	C	C	C	C	C	C	C	C
IAB32136	NA	1B	444686973	N	N	N	N	N	N	N	N	N	N	N	N	N	N	N	N	N	N	N	N	N	N	N	N	N	N	N	N	N	N	N	N	N	N	N	N	N	N	N	N	N	N	N	N	N	N
IAB32138	G/T	1B	444863044	N	T	T	N	T	G	G	T	G	G	K	G	G	G	N	K	G	G	G	G	N	G	G	T	G	G	G	G	G	G	G	G	G	G	T	N	G	T	G	T	G	G	T	T	G	T
IAB32141	C/A	1B	445180564	C	M	M	C	M	C	C	M	C	C	C	C	C	C	C	C	C	C	C	C	M	C	C	M	C	C	C	C	C	C	C	C	C	C	M	C	C	M	C	M	C	C	M	M	C	M
IAB32142	C/T	1B	445427420	C	T	T	C	T	C	C	T	C	C	Y	C	C	C	C	C	C	C	C	C	Y	C	C	T	C	C	C	C	C	C	C	C	C	C	T	C	C	T	C	T	C	C	T	T	C	T
IAB32143	G/T	1B	445429013	N	G	G	T	G	G	G	G	G	G	N	G	G	N	N	G	N	G	G	G	N	G	N	G	G	G	N	N	K	G	K	G	N	G	N	K	G	G	G	G	G	G	G	G	G	G
IAB01297	T/C	1B	447323307	T	C	C	T	C	T	T	C	T	T	T	T	T	T	T	T	T	T	T	T	Y	T	T	C	T	T	T	T	T	T	T	T	T	T	C	T	T	C	T	C	T	T	C	C	T	C
IAB16072	T/C	1B	447323479	C	C	C	C	C	T	T	C	T	T	C	T	T	T	C	T	T	T	T	T	C	T	T	C	T	T	T	T	T	T	Y	T	T	T	C	C	T	C	T	C	T	T	C	C	T	C
IAB60006	C/A	1B	448525024	A	C	C	A	C	C	C	C	C	C	C	C	C	N	A	C	C	C	C	C	A	C	C	C	C	C	C	C	A	C	C	C	C	C	C	A	C	C	C	C	C	C	C	C	C	C
IAB32150	C/G	1B	449394386	C	G	G	C	G	C	C	G	C	C	C	C	C	C	C	C	C	C	C	C	S	C	C	G	C	C	C	C	C	C	C	C	C	C	G	C	C	G	C	G	C	C	G	G	C	G
IAB32151	T	1B	449701983	N	N	N	N	N	N	N	N	N	N	N	N	N	N	N	N	N	N	N	N	N	N	N	N	N	N	N	N	N	N	N	N	N	N	N	N	N	N	N	N	N	N	N	N	N	N
IAB16074	G/C	1B	450025896	S	C	N	C	C	G	G	C	G	G	S	G	G	G	C	G	G	G	G	G	N	G	G	C	G	G	G	G	G	G	S	G	S	G	N	C	G	C	G	C	G	G	C	C	G	C
IAB32155	NA	1B	450030324	N	N	N	N	N	N	N	N	N	N	N	N	N	N	N	N	N	N	N	N	N	N	N	N	N	N	N	N	N	N	N	N	N	N	N	N	N	N	N	N	N	N	N	N	N	N
IAB32157	G/A	1B	450376561	N	G	G	A	N	N	N	G	N	N	N	N	N	N	N	N	N	N	N	N	N	N	N	N	N	N	N	N	N	N	N	N	N	N	N	N	N	G	N	G	N	N	G	G	N	G
IAB01300	G/T	1B	451077212	G	T	N	G	G	G	G	T	G	G	G	G	G	G	G	G	G	G	G	G	T	G	G	T	G	G	G	G	G	G	G	G	G	G	G	G	G	T	G	T	G	G	T	T	G	T
IAB01302	G/A	1B	452757801	R	G	G	A	A	G	G	G	G	A	R	G	G	A	G	G	G	G	G	A	R	G	G	G	A	G	R	G	G	G	R	A	G	G	A	A	G	A	A	G	G	A	G	A	G	G
IAB32163	NA	1B	453017942	N	N	N	N	N	N	N	N	N	N	N	N	N	N	N	N	N	N	N	N	N	N	N	N	N	N	N	N	N	N	N	N	N	N	N	N	N	N	N	N	N	N	N	N	N	N
IAB01304	G	1B	453345336	G	G	G	G	G	G	G	G	G	G	G	G	G	G	G	G	G	G	G	G	G	G	G	G	G	G	G	G	G	G	G	G	G	G	G	G	G	G	G	G	G	G	G	G	G	G
IAB01308	A	1B	456185344	N	N	N	A	A	N	N	N	N	A	A	N	N	A	N	N	N	N	N	A	N	N	N	N	A	N	N	N	N	N	A	A	N	N	N	N	N	A	N	N	N	A	N	N	N	N
IAB32173	C/G	1B	456977179	S	C	C	G	G	C	C	C	C	G	S	C	C	G	C	C	C	C	C	G	S	C	C	C	G	C	C	C	S	C	S	G	C	C	G	G	C	C	C	C	C	G	C	C	C	C
IAB16077	T/G	1B	456998382	K	T	T	G	G	T	T	T	T	G	K	T	T	G	T	T	T	T	T	G	G	T	T	T	G	T	T	T	T	T	G	G	N	T	G	G	T	T	T	T	T	G	T	T	T	T
IAB32174	T/G	1B	457321144	G	T	T	G	G	T	T	T	T	G	G	T	T	G	T	T	T	T	T	G	G	T	T	T	G	T	T	T	T	T	G	G	T	T	G	G	T	T	T	T	T	G	T	T	T	T
IAB16079	NA	1B	459925758	N	N	N	N	N	N	N	N	N	N	N	N	N	N	N	N	N	N	N	N	N	N	N	N	N	N	N	N	N	N	N	N	N	N	N	N	N	N	N	N	N	N	N	N	N	N
IAB16082	T/C	1B	462803988	T	T	T	T	N	T	T	T	T	T	T	T	T	T	T	T	T	T	T	T	T	T	T	T	T	T	T	T	T	T	T	T	T	T	N	T	T	C	T	T	T	T	T	T	T	T
IAB16083	C/G	1B	463832928	N	C	N	C	C	N	C	C	C	C	C	C	C	C	C	C	C	C	C	C	N	C	C	C	N	C	N	N	C	C	C	C	C	C	N	C	C	G	C	C	C	C	C	C	C	C
IAB01314	G	1B	465589374	G	G	G	G	G	G	G	G	G	G	G	G	G	G	G	G	G	G	G	G	G	G	G	G	G	G	G	G	G	G	G	G	G	G	G	G	G	G	G	G	G	G	G	G	G	G
IAB32186	NA	1B	466072293	N	N	N	N	N	N	N	N	N	N	N	N	N	N	N	N	N	N	N	N	N	N	N	N	N	N	N	N	N	N	N	N	N	N	N	N	N	N	N	N	N	N	N	N	N	N
IAB16085	C/T	1B	466287513	C	C	C	C	C	C	C	C	C	Y	Y	C	C	Y	C	C	C	C	C	Y	C	C	C	C	Y	C	C	C	C	C	C	Y	C	C	C	C	C	C	C	C	C	Y	C	C	C	C
IAB01315	G/C/T	1B	466937049	S	G	G	C	G	G	G	G	G	G	G	G	G	G	G	G	G	G	G	G	S	G	G	G	C	G	G	G	G	G	S	G	G	G	G	C	G	G	G	G	G	G	G	G	G	G
IAB16087	NA	1B	466937640	N	N	N	N	N	N	N	N	N	N	N	N	N	N	N	N	N	N	N	N	N	N	N	N	N	N	N	N	N	N	N	N	N	N	N	N	N	N	N	N	N	N	N	N	N	N
IAB32188	A/G	1B	467461685	A	N	N	A	N	N	N	N	N	N	N	N	N	N	N	N	N	N	N	N	A	N	N	N	A	N	N	N	N	N	A	N	N	N	N	A	N	N	N	N	N	N	N	G	N	N
IAB16089	T/C	1B	470548698	T	T	T	T	T	T	T	T	T	T	T	T	T	T	T	T	T	T	T	T	T	T	T	T	T	T	T	T	T	T	T	T	T	T	T	T	T	T	T	T	T	T	T	T	T	T
IAB01318	T/A	1B	471752268	W	N	N	A	A	N	N	T	N	N	T	N	T	N	T	N	N	N	T	T	N	T	N	T	N	T	N	N	N	N	N	T	N	T	N	A	T	T	T	T	T	N	T	T	T	N
IAB16092	NA	1B	473059606	N	N	N	N	N	N	N	N	N	N	N	N	N	N	N	N	N	N	N	N	N	N	N	N	N	N	N	N	N	N	N	N	N	N	N	N	N	N	N	N	N	N	N	N	N	N
IAB32198	NA	1B	473492999	N	N	N	N	N	N	N	N	N	N	N	N	N	N	N	N	N	N	N	N	N	N	N	N	N	N	N	N	N	N	N	N	N	N	N	N	N	N	N	N	N	N	N	N	N	N
IAB01319	A/G	1B	473867967	N	A	A	G	N	N	N	A	N	N	N	A	N	N	N	A	A	A	A	A	N	N	N	A	N	A	N	N	A	A	G	A	N	A	N	N	A	A	A	N	A	A	N	A	N	N
IAB01320	T/C	1B	474118005	T	T	T	T	C	T	T	T	T	T	T	T	T	C	T	T	T	T	T	T	T	T	T	T	T	T	T	T	T	T	T	T	T	T	C	T	T	T	T	T	T	T	T	T	T	T
IAB32203	T/C	1B	474451617	Y	T	T	C	C	T	T	T	T	T	T	T	T	C	T	T	T	T	T	T	Y	T	T	T	C	T	T	T	Y	T	C	T	T	T	C	C	T	T	T	T	T	T	T	T	T	T
IAB32204	NA	1B	474682335	N	N	N	N	N	N	N	N	N	N	N	N	N	N	N	N	N	N	N	N	N	N	N	N	N	N	N	N	N	N	N	N	N	N	N	N	N	N	N	N	N	N	N	N	N	N
IAB16094	G/A	1B	476015750	G	N	N	G	N	N	N	N	N	N	N	N	N	N	N	N	N	N	N	N	G	N	N	N	G	N	N	N	N	N	G	N	N	N	N	G	N	N	N	N	N	N	N	N	N	N
IAB16095	T/C	1B	476871943	N	N	N	C	N	N	N	N	N	N	N	N	N	N	N	N	N	N	N	N	N	N	N	N	N	N	N	N	N	N	N	N	N	N	N	N	N	N	N	N	N	N	N	T	N	N
IAB01322	G	1B	478055269	N	G	N	G	N	N	N	N	N	N	N	G	N	N	N	N	N	G	N	N	N	N	N	N	N	N	N	N	N	G	N	N	N	N	N	N	N	N	N	G	G	N	N	N	N	N
IAB16099	A/G	1B	481295135	R	A	A	G	G	A	A	A	A	A	A	A	A	A	A	A	A	A	A	A	R	A	A	A	G	A	A	A	A	A	A	A	A	A	G	G	A	A	A	A	A	A	A	A	A	A
IAB16100	G/A	1B	481295704	R	G	G	A	A	G	G	G	G	G	G	G	G	G	G	G	G	G	G	G	R	G	G	G	A	G	G	G	G	G	R	G	G	G	A	A	G	G	G	G	G	G	G	G	G	G
IAB16103	G/A	1B	484887610	A	G	G	A	A	G	G	G	G	G	G	G	G	G	A	G	G	G	G	G	A	G	G	G	A	G	G	G	G	G	A	G	G	G	A	A	G	G	G	G	G	G	G	G	G	A
IAB01329	T/C	1B	486970423	Y	T	T	C	C	T	T	T	T	T	T	T	T	T	C	T	T	T	T	T	Y	T	T	T	C	T	T	T	T	T	Y	T	T	T	C	C	T	T	T	T	T	T	T	T	T	C
IAB01330	T/C	1B	488208391	Y	T	T	C	C	T	T	T	T	C	Y	T	T	C	C	T	T	T	T	C	C	C	T	T	C	T	T	T	T	T	T	C	T	T	T	C	T	T	T	C	T	C	T	T	T	C
IAB01332	NA	1B	488217103	N	N	N	N	N	N	N	N	N	N	N	N	N	N	N	N	N	N	N	N	N	N	N	N	N	N	N	N	N	N	N	N	N	N	N	N	N	N	N	N	N	N	N	N	N	N
IAB16106	A/G	1B	488643462	N	A	N	N	N	N	A	A	N	N	N	A	N	N	N	N	N	A	N	G	N	G	N	N	N	N	N	N	N	A	N	G	N	A	N	N	A	A	N	N	A	G	A	A	A	G
IAB16112	C/T	1B	490447667	Y	C	C	T	C	C	C	C	C	T	Y	C	C	Y	T	C	C	C	C	T	T	T	C	C	T	C	C	C	Y	C	C	T	C	C	C	T	C	C	C	T	C	T	C	C	C	T
IAB16114	T/C	1B	493316295	Y	N	N	T	N	N	N	T	N	T	N	N	C	N	N	N	N	C	N	T	N	T	N	T	N	N	N	N	N	N	N	T	N	C	N	T	C	N	N	T	T	T	T	T	N	T
IAB01336	A/G	1B	493873890	R	N	N	G	N	A	N	G	A	N	N	A	A	N	N	A	A	A	A	G	N	G	N	N	N	N	N	N	A	N	N	G	N	A	N	G	A	N	A	N	G	N	G	G	N	G
IAB32236	C/T	1B	494159127	Y	C	T	T	C	C	C	T	C	T	T	C	C	C	T	C	C	C	C	T	T	T	C	T	T	C	C	C	Y	C	C	T	C	C	Y	T	C	T	C	T	T	T	T	T	T	T
IAB16115	G	1B	494558346	G	G	G	G	G	G	G	G	G	G	G	G	G	G	G	G	G	G	G	G	G	G	G	G	G	G	G	G	G	G	G	G	G	G	G	G	G	G	G	G	G	G	G	G	G	G
IAB32238	T/G	1B	495805327	T	T	N	T	G	T	T	T	N	T	T	T	T	T	T	N	T	T	N	T	T	T	T	T	T	T	T	T	T	T	T	T	N	T	N	T	T	T	T	T	T	T	T	T	T	T
IAB01338	C/T	1B	497472445	T	Y	T	T	C	C	C	T	C	T	Y	C	C	C	T	C	C	C	C	T	T	T	C	T	T	C	C	C	C	C	C	T	C	C	Y	T	C	T	C	T	T	T	T	T	T	T
IAB32242	A	1B	498860104	N	N	N	N	N	N	N	N	N	N	N	N	N	N	N	N	N	N	N	N	N	N	N	N	N	N	N	N	N	N	N	N	N	N	N	N	N	N	N	N	N	N	N	N	N	N
IAB32243	C/T	1B	499204832	C	C	C	C	C	C	C	C	C	C	C	C	C	T	C	C	C	C	C	C	C	C	C	C	C	C	C	C	C	C	C	C	C	C	C	C	C	C	C	C	C	C	C	C	C	C
IAB01339	T/C	1B	499546763	T	T	N	T	T	T	T	T	T	T	N	T	T	N	T	N	N	T	T	T	N	T	N	T	T	T	N	N	T	T	N	T	N	T	N	T	T	T	T	T	T	T	T	T	T	T
IAB32246	T/C	1B	502935515	Y	T	C	C	C	T	T	C	T	C	Y	T	T	T	C	T	T	T	T	C	C	C	T	C	C	T	T	T	Y	T	Y	C	T	T	C	C	T	C	T	C	C	C	C	C	T	C
IAB32247	C	1B	503661908	C	C	C	C	N	C	C	C	C	C	C	C	C	C	C	C	C	C	C	C	C	C	C	C	C	C	C	C	C	C	C	C	C	C	N	C	C	C	C	C	C	C	C	C	C	C
IAB16122	C	1B	507853800	N	N	N	N	N	N	N	N	N	N	N	N	N	N	N	N	N	N	N	N	N	N	N	N	N	N	N	N	N	N	N	N	N	N	N	N	N	N	N	N	N	N	N	N	N	N
IAB16123	G/A	1B	507854194	N	N	N	N	N	N	N	N	N	N	N	N	N	N	N	N	N	N	N	N	N	N	N	N	N	N	N	N	N	N	N	N	N	N	N	N	N	N	N	N	N	N	N	N	N	N
IAB16124	NA	1B	509002647	N	N	N	N	N	N	N	N	N	N	N	N	N	N	N	N	N	N	N	N	N	N	N	N	N	N	N	N	N	N	N	N	N	N	N	N	N	N	N	N	N	N	N	N	N	N
IAB01345	G/A	1B	509891392	G	G	G	G	A	G	G	G	G	G	G	G	G	G	G	G	G	G	G	G	G	G	G	G	G	G	G	G	G	G	G	G	G	G	R	G	G	G	G	G	G	G	G	G	R	G
IAB32256	C/T	1B	509892345	C	C	C	C	C	C	C	C	C	C	C	C	C	C	C	C	C	C	C	C	C	C	C	C	C	C	C	C	C	C	C	C	C	C	C	C	C	C	C	C	C	C	C	C	Y	C
IAB32258	T/C	1B	510333109	T	T	C	T	C	T	T	T	T	T	Y	T	T	T	T	T	T	T	T	T	Y	C	T	C	T	T	T	T	T	T	T	T	T	T	Y	T	T	C	T	C	C	T	C	C	Y	C
IAB32259	C/A	1B	510791861	C	C	A	C	A	C	C	C	C	C	C	C	C	C	C	C	C	C	C	C	M	A	C	A	C	C	C	C	C	C	C	C	C	C	M	C	C	A	C	A	A	C	A	A	A	A
IAB16127	C/T	1B	511967689	N	N	N	C	T	N	C	C	N	C	N	N	N	N	N	N	N	C	C	C	C	T	C	T	C	N	N	N	N	C	N	C	N	C	N	C	C	T	N	C	C	C	T	T	N	T
IAB01347	T/C	1B	511969659	T	T	N	T	C	T	T	T	T	T	T	T	T	T	T	T	T	T	T	T	T	C	T	C	T	T	T	T	T	T	T	T	T	T	T	T	T	C	T	T	T	T	C	C	N	C
IAB16128	NA	1B	511971440	N	N	N	N	N	N	N	N	N	N	N	N	N	N	N	N	N	N	N	N	N	N	N	N	N	N	N	N	N	N	N	N	N	N	N	N	N	N	N	N	N	N	N	N	N	N
IAB16132	G/A	1B	512632870	G	G	N	G	N	G	G	G	G	G	G	G	G	G	G	G	G	G	G	G	G	N	G	N	G	G	G	G	G	G	G	G	G	G	G	G	G	N	G	G	G	G	N	N	R	N
IAB16135	A/C	1B	512637985	A	A	C	A	C	A	A	A	A	A	A	A	A	A	A	A	A	A	A	A	A	C	A	C	A	A	A	A	A	A	A	A	A	A	M	A	A	M	A	A	A	A	C	C	M	C
IAB32263	G/T	1B	512639710	G	G	T	G	T	G	G	G	G	G	G	G	G	G	G	G	G	G	G	G	G	T	G	T	G	G	G	G	G	G	G	G	G	G	K	G	G	T	G	G	G	G	T	T	G	T
IAB16136	T/C	1B	512677030	T	T	C	T	C	T	T	T	T	T	T	T	T	T	T	T	T	T	T	T	T	C	T	C	T	T	T	T	T	T	T	T	T	T	Y	T	T	C	T	T	T	T	C	C	T	C
IAB01348	C/T	1B	513161575	C	C	N	C	C	C	C	C	C	C	C	C	C	C	C	C	C	C	C	C	C	T	N	T	C	C	C	C	C	C	C	C	N	C	N	C	C	T	C	C	C	C	T	T	C	T
IAB16137	G/T	1B	513477332	T	G	T	T	T	G	G	T	G	T	T	G	G	G	T	G	G	G	G	T	K	T	G	T	T	G	G	G	K	G	K	T	K	G	T	T	G	T	G	G	G	T	T	T	K	T
IAB32265	T/C	1B	514188427	T	T	T	T	T	T	T	T	T	T	T	T	T	N	T	T	T	T	T	T	T	T	T	T	T	T	T	T	T	T	T	T	T	T	T	T	T	T	T	T	T	T	T	T	T	T
IAB32267	G/A	1B	515913452	R	G	N	A	A	G	G	A	G	A	R	G	G	G	A	G	G	G	G	A	R	G	G	G	A	G	G	N	G	G	R	A	N	G	A	A	G	G	G	G	G	A	G	G	R	G
IAB16140	A/G	1B	517346970	A	A	A	A	G	A	A	A	A	A	A	A	A	G	A	A	A	A	A	A	A	A	A	A	A	A	A	A	R	A	A	A	A	A	R	A	A	A	A	A	A	A	A	G	A	A
IAB16142	A/C	1B	520089059	A	N	N	A	N	N	N	A	N	N	N	N	N	N	N	N	N	N	N	A	N	C	N	N	N	N	N	N	N	N	N	N	N	N	N	A	C	C	N	N	N	N	N	C	N	N
IAB32273	G/C/T	1B	520361568	S	N	N	C	G	N	G	C	N	C	C	K	G	N	N	G	K	K	G	C	N	G	N	K	N	N	N	N	S	G	S	C	G	G	N	C	K	K	G	G	G	C	G	G	G	G
IAB32274	G/A	1B	520399292	R	G	G	A	G	G	G	A	G	A	R	G	G	A	A	G	G	G	G	A	R	G	G	G	A	G	G	G	R	G	R	A	G	G	R	A	G	G	G	G	G	A	G	G	R	G
IAB16144	NA	1B	520517107	N	N	N	N	N	N	N	N	N	N	N	N	N	N	N	N	N	N	N	N	N	N	N	N	N	N	N	N	N	N	N	N	N	N	N	N	N	N	N	N	N	N	N	N	N	N
IAB16146	G/A	1B	520517478	R	G	G	A	A	G	G	A	G	A	A	G	G	A	A	G	G	G	G	A	R	G	G	G	A	G	G	G	R	G	A	A	G	G	A	A	G	G	G	G	G	A	G	G	A	G
IAB16147	A/C	1B	520926917	M	A	A	C	C	A	A	C	A	C	M	A	A	C	C	A	A	A	A	C	M	A	N	A	C	A	A	A	A	A	M	C	A	A	N	C	A	A	A	A	A	C	A	A	M	A
IAB16149	A	1B	521002105	N	N	N	N	N	N	N	N	N	N	N	N	N	N	N	N	N	N	N	N	N	N	N	N	N	N	N	N	A	N	N	N	N	N	N	N	N	N	N	N	N	N	N	A	N	N
IAB16150	G	1B	521225061	N	N	N	N	N	N	N	N	N	N	N	N	N	N	N	N	N	N	N	N	N	N	N	N	N	N	N	N	N	N	N	N	N	N	N	N	N	G	N	N	G	N	N	G	N	N
IAB32279	C/T	1B	522740331	C	C	C	C	C	C	C	C	C	C	C	C	C	C	C	C	Y	C	C	C	C	C	C	C	C	C	C	C	C	C	C	C	C	C	C	C	C	C	C	C	C	C	C	C	C	C
IAB32280	T/C	1B	523042256	N	N	N	T	N	N	N	Y	N	N	N	N	N	N	N	N	N	T	N	T	N	N	N	N	N	N	N	N	N	N	N	N	N	N	N	N	N	N	N	N	N	N	T	T	N	N
IAB16153	C	1B	523336295	N	N	N	N	N	N	N	N	N	N	N	N	C	N	N	N	N	C	N	C	N	N	N	N	N	N	N	N	N	N	N	N	N	C	N	N	N	N	N	N	C	N	N	N	N	N
IAB16154	T/C	1B	524502308	T	T	T	T	N	T	T	T	T	T	T	T	T	N	T	T	T	T	T	T	T	T	T	T	T	T	T	T	N	T	T	T	T	T	N	T	T	T	T	T	T	T	T	T	T	T
IAB32283	A/G	1B	525665635	A	A	A	A	G	A	A	A	A	A	A	A	A	G	A	A	A	A	A	A	N	A	A	A	A	A	A	A	N	A	A	A	A	A	R	A	A	A	A	A	A	A	A	A	A	A
IAB32286	A/C	1B	526432161	A	A	N	A	N	A	A	A	M	A	A	A	A	A	A	A	A	A	A	A	A	A	A	N	A	A	A	A	N	A	A	A	A	A	A	A	A	A	A	A	A	A	A	A	A	A
IAB16156	G/C	1B	527288343	G	G	G	G	C	G	G	G	G	G	G	G	G	G	G	G	G	G	G	G	G	G	G	G	G	G	G	G	G	G	G	G	G	G	S	G	G	G	G	G	G	G	G	G	G	G
IAB32294	NA	1B	529508064	N	N	N	N	N	N	N	N	N	N	N	N	N	N	N	N	N	N	N	N	N	N	N	N	N	N	N	N	N	N	N	N	N	N	N	N	N	N	N	N	N	N	N	N	N	N
IAB16159	G/A	1B	529706377	G	G	N	N	G	G	G	G	G	N	N	G	G	N	G	G	G	G	G	G	N	N	G	N	N	G	G	G	N	G	G	N	G	G	G	N	G	N	G	N	N	N	N	R	G	N
IAB32299	A/C	1B	531005527	A	A	N	A	A	A	A	A	A	A	A	A	A	N	A	A	A	A	A	A	A	N	A	N	A	A	A	A	A	A	A	A	A	A	A	A	A	A	A	A	A	A	N	A	A	N
IAB01359	A/G	1B	531007117	A	A	G	A	A	A	A	A	A	A	A	A	A	G	A	A	A	A	A	A	A	G	A	G	A	A	R	A	G	A	A	A	A	A	A	A	A	A	A	A	A	A	G	A	A	G
IAB32301	C/A	1B	531012778	C	C	A	C	C	C	C	C	C	C	C	C	C	A	C	C	C	C	C	C	C	A	C	A	C	C	M	C	M	C	C	C	C	C	C	C	C	C	C	C	C	C	A	C	C	A
IAB32305	T	1B	531650128	N	N	N	T	N	N	N	N	N	N	N	N	N	N	N	N	N	N	N	N	N	T	N	N	N	N	N	N	N	N	N	N	N	N	N	N	N	N	N	N	T	N	N	N	N	N
IAB01360	T	1B	532170593	N	N	N	T	N	N	N	N	N	N	N	N	N	N	N	N	N	N	N	N	N	N	N	N	N	N	N	N	N	N	N	N	N	N	N	N	N	N	N	N	N	N	N	N	N	N
IAB16160	G/A	1B	532693753	N	N	N	N	N	N	N	N	N	N	N	N	N	N	N	N	N	N	N	N	N	N	N	N	N	N	N	N	N	N	N	G	N	N	N	N	N	N	N	N	N	N	N	N	N	G
IAB32311	G/T	1B	534298744	G	G	G	G	G	G	G	G	G	G	G	G	G	G	G	G	G	G	G	G	G	G	G	G	G	G	G	G	G	G	G	G	G	G	G	G	G	G	G	G	G	G	G	G	G	G
IAB16161	G/A	1B	534736116	G	G	G	G	G	G	G	G	G	G	G	G	G	G	G	G	G	G	G	G	G	G	G	G	G	G	G	G	G	G	G	G	G	G	G	G	G	G	G	G	G	G	G	G	G	G
IAB01362	C/G	1B	535143735	C	C	G	C	C	C	C	G	C	G	S	C	C	C	G	C	C	C	C	C	S	C	C	G	C	C	C	S	G	C	C	G	C	C	S	C	C	C	C	G	G	G	C	G	S	G
IAB16165	G	1B	535914413	N	N	N	G	G	N	N	N	N	N	N	N	N	N	N	G	N	G	N	N	N	G	N	N	N	N	N	N	N	G	N	N	N	N	N	N	G	N	G	N	N	N	G	N	N	N
IAB16168	T	1B	535939403	N	N	N	N	N	N	N	N	N	N	N	N	N	N	N	N	N	N	N	N	N	N	N	N	N	N	N	N	N	N	N	N	N	N	N	N	N	N	N	N	N	N	N	N	N	N
IAB16170	G/C	1B	536122889	G	G	C	G	G	G	G	C	G	C	C	G	G	G	C	G	G	G	G	G	S	G	G	C	G	G	G	G	C	G	G	C	G	G	S	G	G	C	G	C	C	C	G	C	S	C
IAB16174	NA	1B	536572117	N	N	N	N	N	N	N	N	N	N	N	N	N	N	N	N	N	N	N	N	N	N	N	N	N	N	N	N	N	N	N	N	N	N	N	N	N	N	N	N	N	N	N	N	N	N
IAB16175	A/T	1B	536572575	A	A	T	A	A	A	A	T	A	T	T	A	A	A	T	A	A	A	A	A	A	A	A	T	A	A	A	A	T	A	A	T	A	A	T	A	A	T	A	T	T	T	A	T	T	T
IAB16176	C/T	1B	536572740	C	C	T	C	C	C	C	T	C	T	T	C	C	C	T	C	C	C	C	C	Y	C	C	T	C	C	C	C	T	C	C	T	C	C	T	C	C	T	C	T	T	T	C	T	T	T
IAB16177	T	1B	536572789	N	N	N	N	N	N	N	N	N	N	N	N	N	N	N	N	N	N	N	N	N	N	N	N	N	N	N	N	N	N	N	N	N	N	N	N	N	N	T	N	N	N	N	N	N	N
IAB01364	T/C	1B	536666097	T	T	T	T	T	T	T	T	T	T	T	T	T	T	C	T	T	T	T	T	T	T	T	T	T	T	T	T	T	T	T	T	T	T	T	T	T	T	T	T	T	T	T	T	T	T
IAB32316	NA	1B	537415756	N	N	N	N	N	N	N	N	N	N	N	N	N	N	N	N	N	N	N	N	N	N	N	N	N	N	N	N	N	N	N	N	N	N	N	N	N	N	N	N	N	N	N	N	N	N
IAB16178	NA	1B	537772896	N	N	N	N	N	N	N	N	N	N	N	N	N	N	N	N	N	N	N	N	N	N	N	N	N	N	N	N	N	N	N	N	N	N	N	N	N	N	N	N	N	N	N	N	N	N
IAB32318	G/A	1B	539127902	G	G	A	G	G	G	G	A	G	A	A	G	G	G	G	G	G	G	G	G	R	G	G	A	G	G	G	G	A	G	G	A	G	G	R	G	G	A	G	A	A	A	G	A	A	A
IAB16180	G/A	1B	539588573	R	R	G	R	G	R	R	R	R	R	R	R	R	R	G	R	R	R	R	R	R	R	R	R	R	R	R	R	R	R	G	R	R	R	G	R	R	R	R	R	R	R	R	R	R	R
IAB32325	A/T	1B	540155810	A	A	N	A	T	A	A	A	A	A	A	A	A	A	N	A	A	A	A	A	A	A	A	A	A	A	A	A	A	A	N	A	A	A	A	A	A	A	A	A	A	A	A	A	A	A
IAB32326	C	1B	540156024	C	C	N	C	N	C	C	C	C	C	C	C	C	C	N	C	C	C	C	C	C	C	C	C	C	C	C	C	C	C	N	C	C	C	N	C	C	C	C	C	C	C	C	C	C	C
IAB32334	C/G	1B	543083236	C	C	C	C	C	C	C	C	C	C	C	C	C	C	C	C	C	C	C	C	C	C	C	C	C	C	C	C	C	C	C	C	C	C	C	C	C	C	C	C	C	C	C	C	C	C
IAB32335	T/C	1B	543086373	T	T	C	T	Y	N	T	T	N	C	Y	T	T	T	N	T	N	C	T	C	N	T	T	T	T	T	Y	N	T	T	Y	C	N	T	Y	T	T	T	T	T	T	C	T	T	T	T
IAB16186	C/T	1B	543603404	C	C	Y	C	T	C	C	C	T	T	Y	C	C	C	C	C	C	Y	C	T	C	C	C	C	C	C	C	C	C	C	C	T	C	C	Y	C	C	C	C	C	C	T	C	C	C	C
IAB32338	G/C	1B	543905088	G	G	C	G	C	G	G	G	C	C	S	G	G	G	C	G	G	C	G	G	G	G	G	G	G	G	G	G	G	G	S	C	G	G	G	G	G	G	G	G	G	C	G	G	G	G
IAB01374	A/G	1B	545644664	A	A	A	A	A	A	A	A	A	A	A	A	A	A	G	A	A	A	A	A	A	A	A	A	A	A	A	A	A	A	R	A	A	A	A	A	A	A	A	A	A	A	A	A	A	A
IAB32345	T/C	1B	546148929	T	T	T	T	T	T	T	T	T	T	T	T	T	T	T	T	T	T	T	T	T	T	T	T	T	T	T	T	T	T	T	T	T	T	T	T	T	T	T	T	T	T	T	T	T	T
IAB01377	A/G	1B	547968251	A	A	A	A	G	A	A	A	A	A	A	A	A	A	A	A	A	A	A	A	A	A	A	A	A	A	A	A	A	A	A	A	A	A	A	A	A	A	A	A	A	A	A	A	A	A
IAB01379	G	1B	548198798	N	G	N	N	N	N	N	N	N	N	N	N	N	N	G	N	N	N	N	G	N	G	N	N	N	N	N	N	N	N	G	N	N	G	N	N	N	G	N	N	N	N	G	N	N	N
IAB32350	A/G	1B	548301212	R	R	A	R	G	R	R	R	R	R	G	R	R	G	G	R	R	R	A	R	R	G	R	R	R	R	R	A	R	R	G	A	R	R	R	A	R	R	R	A	R	R	R	A	R	A
IAB32351	G/A	1B	548536104	G	G	G	G	G	G	G	G	G	G	G	G	G	G	G	G	G	G	G	G	G	G	G	G	G	G	G	G	G	G	G	G	G	G	G	G	G	G	G	G	G	G	G	G	G	G
IAB32352	T/C	1B	548612401	T	T	T	T	T	T	T	T	T	T	Y	T	T	C	C	T	T	T	T	T	T	C	T	T	T	T	T	T	T	T	Y	T	T	T	T	T	T	T	T	T	T	T	T	T	Y	T
IAB32353	A/G	1B	549375078	R	R	R	R	N	N	A	R	N	N	N	R	R	N	R	A	A	R	N	R	N	R	N	R	R	N	R	R	A	R	R	R	N	R	N	R	R	R	N	R	R	R	R	R	A	R
IAB16191	G/A	1B	549891577	G	G	G	G	A	G	G	G	G	G	R	G	G	G	G	G	G	G	G	G	G	G	G	G	G	G	G	G	G	G	G	G	G	G	A	G	G	G	G	G	G	G	G	G	G	G
IAB32354	G/T	1B	550281128	G	G	G	G	T	G	G	G	G	G	K	G	G	G	G	G	G	G	G	G	G	G	G	G	G	G	G	G	G	G	G	G	G	G	T	G	G	G	G	G	G	G	G	G	G	G
IAB32357	G	1B	551013384	G	G	G	G	G	G	G	G	G	G	G	G	G	G	G	G	G	G	G	G	G	G	G	G	G	G	G	G	G	G	G	G	G	G	G	G	G	G	G	G	G	G	G	G	G	G
IAB16198	C/G	1B	553558119	C	C	G	C	G	C	C	C	C	C	S	C	C	G	G	C	C	C	C	C	C	G	C	C	C	C	C	C	C	C	S	C	C	C	G	C	C	G	C	C	C	C	C	G	S	G
IAB32373	T/A	1B	555950986	T	T	A	T	A	T	T	T	A	T	A	T	T	T	A	T	T	A	T	A	T	T	T	T	T	T	A	T	T	T	T	T	N	T	A	T	T	T	W	T	T	T	T	A	T	T
IAB01392	T/C	1B	557410956	T	T	C	T	T	T	T	T	T	T	Y	T	T	T	C	T	T	T	T	T	T	T	T	T	T	T	T	T	T	T	T	T	T	T	T	T	T	T	T	T	T	T	T	C	T	T
IAB01393	A/C	1B	558998139	N	N	N	A	N	N	A	A	N	A	N	N	N	N	N	N	N	A	N	A	N	A	A	A	N	N	N	N	N	N	M	C	N	A	N	N	N	A	N	A	A	N	A	C	N	A
IAB32380	A/C	1B	558998904	A	A	A	A	A	A	A	A	A	A	A	A	A	A	A	A	A	A	A	A	A	A	A	A	A	A	A	A	A	A	A	N	A	A	A	A	A	A	A	A	A	A	A	N	A	A
IAB01394	A/C	1B	560252498	A	A	C	A	A	A	A	A	A	A	M	A	A	A	C	A	A	A	A	A	A	A	A	A	A	A	A	A	A	A	M	C	A	A	A	A	A	C	A	A	A	A	A	C	A	A
IAB16207	T	1B	560852500	T	T	N	T	T	N	N	T	N	T	N	T	T	N	N	T	N	T	T	T	T	T	T	T	T	N	T	N	T	T	N	T	T	T	N	T	T	N	T	T	N	T	T	T	T	T
IAB32393	C	1B	562031714	C	C	N	C	C	C	C	C	C	C	C	C	C	C	N	C	C	C	C	C	C	C	C	C	C	C	C	C	C	C	N	N	C	C	C	C	C	C	C	C	C	C	C	N	C	C
IAB32399	T	1B	562489625	T	T	N	T	T	T	T	T	T	T	T	T	T	T	N	T	T	T	T	T	T	T	T	T	N	T	T	T	T	T	T	N	T	T	T	T	T	T	T	T	T	T	T	N	T	T
IAB32401	C/T	1B	563297393	C	C	C	C	C	C	C	C	C	C	C	C	C	C	C	C	C	C	C	C	C	C	C	C	C	C	C	C	C	C	C	C	C	C	C	C	C	C	C	C	C	C	C	C	C	C
IAB32403	A	1B	563674919	N	N	N	N	A	N	N	N	N	N	N	N	N	N	N	N	N	N	N	N	N	N	N	N	N	N	N	N	N	N	N	N	N	N	A	N	N	N	N	N	N	N	N	A	N	N
IAB32407	A/G	1B	564635403	G	G	A	G	A	G	G	G	G	G	R	G	A	A	G	A	G	G	A	A	R	A	G	A	G	A	A	A	G	G	R	A	R	G	A	G	G	A	A	A	A	G	A	G	A	A
IAB01399	T/C	1B	564909193	C	C	T	C	T	C	C	C	C	C	T	C	T	T	C	T	C	C	T	C	Y	T	C	T	C	T	Y	T	C	C	C	T	Y	C	T	C	C	T	T	T	T	C	T	C	T	T
IAB01400	G/A	1B	565334399	G	G	R	G	A	G	G	G	G	G	R	G	A	A	G	G	G	G	A	A	G	A	G	A	G	A	A	R	G	G	A	A	R	G	A	G	G	A	A	G	G	G	A	G	R	A
IAB32410	C/T	1B	565670523	C	C	T	C	T	C	C	C	C	C	T	C	T	T	C	C	C	C	T	T	C	T	C	T	C	T	T	C	C	C	C	T	T	C	T	C	C	T	T	C	C	C	T	C	T	T
IAB32413	C/T	1B	566607062	C	C	T	C	T	C	C	C	T	C	C	C	C	T	C	T	C	T	T	T	Y	T	C	C	C	C	Y	T	C	C	Y	C	C	C	T	C	C	T	C	T	T	C	C	T	Y	C
IAB01405	T/C	1B	567114454	T	T	C	T	C	T	T	T	T	T	C	T	T	C	C	C	T	T	T	C	Y	C	T	T	T	T	C	C	T	T	Y	C	T	T	C	T	T	C	C	C	C	T	C	C	Y	T
IAB16221	NA	1B	567979706	N	N	N	N	N	N	N	N	N	N	N	N	N	N	N	N	N	N	N	N	N	N	N	N	N	N	N	N	N	N	N	N	N	N	N	N	N	N	N	N	N	N	N	N	N	N
IAB16222	G/A	1B	568522799	G	G	A	G	A	G	G	G	G	G	A	G	G	A	A	A	G	G	G	A	R	A	G	G	G	G	A	A	G	G	A	A	G	G	A	G	G	A	A	A	A	G	A	A	R	G
IAB32417	T	1B	569258830	T	T	N	T	T	N	N	T	N	N	T	T	T	N	T	T	T	T	T	T	N	T	N	T	N	T	T	T	T	T	T	T	N	T	N	N	T	T	T	N	T	T	T	T	T	T
IAB16226	C/T	1B	569541061	C	C	T	C	T	C	C	C	C	C	T	C	C	T	C	T	C	C	C	T	Y	T	C	C	C	C	T	T	C	C	Y	T	C	C	T	C	C	T	T	T	T	C	T	T	Y	C
IAB16229	C	1B	570023969	C	C	N	C	N	C	N	C	C	C	N	C	C	N	C	N	C	C	C	N	C	N	N	C	C	C	N	N	C	C	N	N	C	C	N	N	C	N	N	N	N	C	N	N	N	C
IAB01407	G/A	1B	570302407	G	G	R	G	A	G	G	G	G	G	R	G	G	A	A	A	G	G	G	A	G	A	G	G	G	G	R	A	G	G	R	A	G	G	A	A	G	A	A	A	A	G	A	A	R	G
IAB16232	G	1B	570522377	G	G	N	G	N	G	G	G	G	G	N	G	G	N	N	N	G	G	G	N	N	N	G	G	G	G	N	N	G	G	N	N	G	G	N	N	G	N	N	N	N	G	N	N	G	G
IAB16239	NA	1B	571441115	N	N	N	N	N	N	N	N	N	N	N	N	N	N	N	N	N	N	N	N	N	N	N	N	N	N	N	N	N	N	N	N	N	N	N	N	N	N	N	N	N	N	N	N	N	N
IAB01415	C/T	1B	572674875	C	C	C	C	C	C	C	C	C	C	C	C	C	C	C	C	C	C	C	C	C	C	C	C	C	C	C	C	C	C	C	C	C	C	C	C	C	C	C	C	C	C	C	C	C	C
IAB01416	A	1B	572677032	A	A	A	A	A	A	A	A	A	A	A	A	A	A	A	A	A	A	A	A	A	A	A	A	A	A	A	A	A	A	A	A	A	A	A	A	A	A	A	A	A	A	A	A	A	A
IAB32427	C	1B	573217566	N	N	N	N	N	N	N	N	N	N	N	N	N	N	N	N	N	N	N	N	N	N	N	N	N	N	N	N	N	N	N	N	N	N	N	N	N	N	N	N	N	N	N	N	N	N
IAB32428	C/T	1B	573871267	N	N	N	N	C	N	N	N	C	N	N	N	N	N	N	C	N	C	N	C	C	C	N	N	C	N	C	C	N	N	N	C	N	N	C	C	N	C	C	C	C	N	C	N	C	C
IAB32429	C/T	1B	574265209	C	C	N	C	N	C	C	C	T	C	N	N	C	N	N	T	N	T	C	T	Y	C	N	C	T	N	N	N	C	N	C	C	N	C	N	N	C	N	C	T	N	C	C	C	C	T
IAB32433	G/A	1B	575863908	R	R	R	R	G	R	R	R	G	R	R	R	R	R	R	G	R	G	R	G	R	R	A	R	G	R	R	G	R	R	R	R	R	R	G	R	R	R	R	R	G	R	R	R	R	G
IAB16242	C/T	1B	575868468	C	C	C	C	C	C	C	C	C	C	C	C	C	C	C	C	C	C	C	C	C	C	C	C	C	C	C	C	C	C	C	C	C	C	C	C	C	C	C	C	C	C	C	C	C	C
IAB32435	G/A	1B	576687828	G	G	N	G	G	N	G	G	G	G	G	G	G	G	N	G	G	G	G	G	N	G	G	G	G	G	G	N	G	G	G	G	N	G	G	G	G	G	G	G	G	G	G	G	G	G
IAB01421	C/T	1B	577675471	C	T	C	C	C	C	T	T	C	T	C	T	C	T	C	C	C	C	T	C	C	C	T	T	C	C	C	C	T	C	C	C	T	C	C	C	C	C	C	C	C	T	C	C	C	C
IAB32443	A/G	1B	577912418	A	A	A	A	G	A	A	A	G	A	R	A	A	A	A	G	A	G	A	G	R	G	A	A	G	A	G	G	A	A	R	G	A	A	G	G	A	G	G	G	G	A	G	A	R	G
IAB32444	A/G	1B	577912906	A	A	A	A	G	A	A	A	G	A	R	A	A	A	A	G	A	G	A	G	R	G	A	A	G	A	G	G	A	A	G	G	A	A	G	G	A	G	G	G	G	A	G	A	R	G
IAB16244	A	1B	578545184	A	A	N	A	N	N	A	A	N	N	N	N	N	N	A	N	N	A	N	A	N	A	N	N	N	A	N	A	A	N	N	A	N	N	N	A	A	A	A	A	N	A	N	A	N	N
IAB01422	G/A	1B	579002016	G	G	N	G	G	G	G	G	G	G	G	G	G	G	G	G	G	G	G	G	G	G	G	G	G	G	G	G	G	G	G	G	G	G	G	G	G	G	G	G	G	G	G	G	G	G
IAB01423	C/T	1B	579981856	C	C	T	C	C	C	C	C	C	C	C	C	C	C	C	C	C	C	C	C	C	T	C	C	C	C	Y	C	C	C	C	T	C	C	C	T	C	T	Y	T	C	C	T	C	C	C
IAB16246	NA	1B	581413908	N	N	N	N	N	N	N	N	N	N	N	N	N	N	N	N	N	N	N	N	N	N	N	N	N	N	N	N	N	N	N	N	N	N	N	N	N	N	N	N	N	N	N	N	N	N
IAB16247	NA	1B	581413951	N	N	N	N	N	N	N	N	N	N	N	N	N	N	N	N	N	N	N	N	N	N	N	N	N	N	N	N	N	N	N	N	N	N	N	N	N	N	N	N	N	N	N	N	N	N
IAB01427	T/C	1B	581414325	N	N	N	N	N	N	N	N	N	N	C	N	N	N	C	N	N	N	C	N	N	T	N	N	N	N	T	N	N	N	C	T	N	N	N	T	N	T	T	T	N	N	N	C	T	N
IAB16248	G	1B	582416511	G	G	G	G	G	G	G	G	G	G	N	G	G	G	N	G	G	G	G	G	G	G	G	G	G	G	G	G	G	G	G	G	G	G	G	G	G	G	G	G	G	G	G	N	G	G
IAB32450	C/A	1B	582547541	M	M	M	M	C	M	M	M	C	M	C	M	M	M	C	C	M	C	C	C	M	M	M	M	C	M	M	C	M	M	C	M	M	M	C	M	M	M	M	M	C	M	M	C	M	C
IAB01429	G	1B	583088019	N	G	N	N	N	N	N	N	N	N	N	N	N	N	N	N	N	N	N	G	N	N	N	N	N	N	N	N	N	N	G	N	N	N	N	N	N	N	N	N	N	N	N	G	N	N
IAB01430	C/T	1B	583207844	C	C	T	C	T	C	C	C	T	C	T	C	C	T	T	T	C	T	T	T	Y	C	Y	C	T	C	T	T	C	C	T	C	C	C	T	T	C	C	T	T	T	C	T	T	C	T
IAB32454	G/A	1B	583395177	A	A	N	A	G	A	G	A	G	A	G	A	A	G	G	G	G	G	G	G	N	A	N	A	G	A	G	G	A	A	G	A	N	A	G	G	A	A	G	G	G	A	G	G	G	G
IAB32457	G	1B	583858662	N	N	N	N	N	N	N	N	N	N	N	N	N	N	N	N	N	N	N	N	N	N	N	N	N	N	N	N	N	N	N	N	N	N	N	N	N	N	N	N	G	N	N	N	N	N
IAB32458	G	1B	583985924	N	N	N	G	N	N	N	N	N	N	N	N	N	N	N	N	N	N	N	N	N	N	N	N	N	N	N	N	N	N	N	N	N	N	N	N	N	N	N	N	N	N	N	G	N	N
IAB01431	G/C	1B	584160681	G	G	G	G	C	G	G	G	C	G	G	G	G	G	G	C	G	C	N	C	S	G	G	G	C	G	S	C	G	G	G	G	G	G	C	G	G	G	G	G	C	G	G	G	G	C
IAB32463	T/C	1B	585338199	C	C	T	C	T	C	C	C	T	C	T	C	C	T	C	T	C	T	T	T	T	T	C	T	T	C	T	T	C	C	T	T	C	C	T	C	C	C	T	T	T	C	T	C	T	T
IAB16252	T/C	1B	585941779	T	T	T	T	T	T	T	C	T	T	T	T	N	T	T	T	N	T	T	T	T	T	T	T	T	T	T	T	T	N	T	T	N	T	N	T	T	T	T	T	T	T	T	T	T	T
IAB16253	G/A	1B	587040425	G	G	G	G	A	G	G	G	A	G	R	G	G	A	A	A	G	A	G	G	R	A	G	A	A	G	R	A	G	G	G	A	G	G	A	G	G	A	A	A	A	G	G	A	G	A
IAB32467	G/A	1B	587274168	G	G	G	G	A	G	G	G	A	G	R	G	G	A	A	A	G	A	G	G	R	A	G	A	A	G	R	A	G	G	G	A	G	G	A	G	G	A	A	A	A	G	G	A	G	A
IAB16255	G/T	1B	587661400	N	T	N	T	N	N	N	N	N	N	G	N	N	N	N	G	N	K	N	N	N	G	N	N	G	T	G	N	N	N	N	G	N	N	N	N	T	G	G	G	N	N	N	G	T	N
IAB16259	A/G	1B	587974889	N	G	N	R	N	N	N	N	N	N	N	G	N	N	N	N	G	A	N	N	R	A	N	N	N	N	N	N	G	N	N	N	N	N	N	G	N	A	N	N	A	N	N	A	N	N
IAB16262	NA	1B	587975932	N	N	N	N	N	N	N	N	N	N	N	N	N	N	N	N	N	N	N	N	N	N	N	N	N	N	N	N	N	N	N	N	N	N	N	N	N	N	N	N	N	N	N	N	N	N
IAB16273	G/A	1B	588155011	G	G	G	G	A	G	G	G	A	G	G	G	G	G	G	A	G	A	G	G	R	A	G	A	A	G	R	A	G	G	G	A	G	G	A	G	G	A	A	A	A	G	G	G	G	A
IAB32468	A/C	1B	588230735	A	A	A	A	C	A	A	A	C	A	M	A	A	C	N	C	A	C	A	A	M	C	A	C	C	A	M	C	A	A	A	C	A	A	C	A	A	C	C	C	C	A	A	N	A	C
IAB01434	G/A	1B	588233251	G	G	G	G	A	G	G	G	A	G	R	G	G	G	N	A	G	A	G	G	R	A	G	A	A	G	R	A	G	G	G	A	G	G	A	G	G	A	R	A	A	G	G	G	G	A
IAB16274	T/C	1B	588486518	T	T	C	T	C	T	T	T	C	T	C	T	N	C	N	C	T	C	T	T	N	C	T	C	C	T	Y	C	T	T	T	C	N	T	N	T	T	N	C	C	C	T	N	C	N	C
IAB16275	G/A	1B	588487085	G	G	A	G	A	G	G	G	A	G	R	G	G	N	G	A	G	A	G	G	R	A	G	A	A	G	R	A	G	G	G	A	G	G	A	G	G	N	A	A	A	G	A	G	R	A
IAB16276	C/T	1B	588488963	C	C	T	C	T	C	C	C	T	C	T	C	C	C	N	T	C	T	C	C	Y	T	C	T	T	C	T	T	C	C	C	T	C	C	T	C	C	N	T	T	T	C	T	N	T	T
IAB16278	A/G	1B	588490256	N	N	A	N	A	N	N	N	A	N	A	N	N	A	N	A	N	A	N	N	A	A	N	A	A	N	A	A	N	N	N	A	N	N	A	N	N	N	A	A	A	N	A	N	A	A
IAB16279	G/A	1B	588493732	G	G	A	G	A	G	G	G	A	G	R	G	G	A	G	R	G	A	G	G	R	A	G	A	A	G	A	A	G	G	G	A	G	G	A	G	G	G	A	A	A	G	A	G	R	A
IAB16280	T/C	1B	588493895	T	T	C	T	C	T	T	T	C	T	Y	T	T	T	T	C	T	C	T	T	Y	C	T	C	C	T	Y	C	T	T	T	C	T	T	C	T	T	N	C	C	C	T	C	T	Y	C
IAB32470	G/A	1B	588498059	G	G	G	G	R	G	G	G	A	G	R	G	G	G	G	R	G	A	G	G	R	R	G	A	R	G	R	A	G	G	G	A	G	G	A	G	G	G	A	R	R	G	G	G	G	R
IAB32475	NA	1B	588764385	N	N	N	N	N	N	N	N	N	N	N	N	N	N	N	N	N	N	N	N	N	N	N	N	N	N	N	N	N	N	N	N	N	N	N	N	N	N	N	N	N	N	N	N	N	N
IAB32476	C	1B	588766639	N	N	N	N	N	N	N	N	N	N	N	N	N	N	N	N	N	N	N	C	N	N	N	N	N	N	N	N	N	N	N	N	N	N	N	N	N	N	N	N	N	N	C	N	N	N
IAB32481	NA	1B	589066649	N	N	N	N	N	N	N	N	N	N	N	N	N	N	N	N	N	N	N	N	N	N	N	N	N	N	N	N	N	N	N	N	N	N	N	N	N	N	N	N	N	N	N	N	N	N
IAB32482	C/A	1B	589071333	C	C	N	C	C	C	C	C	C	C	M	C	C	A	C	C	C	C	C	C	C	C	C	C	C	C	C	C	C	C	C	C	N	C	N	C	C	C	C	C	C	C	C	C	C	C
IAB32485	C	1B	589897737	N	N	N	N	N	N	N	N	N	N	N	N	N	N	N	N	N	N	N	N	N	N	N	N	N	N	N	N	N	N	C	N	N	N	N	N	N	N	N	N	N	N	N	N	N	N
IAB32487	G/C	1B	589977412	G	G	G	G	G	G	G	G	G	G	G	G	G	G	G	G	G	G	G	G	G	G	G	G	G	G	G	G	G	G	G	G	G	G	G	G	G	G	G	G	G	G	G	G	G	G
IAB16289	NA	1B	590091983	N	N	N	N	N	N	N	N	N	N	N	N	N	N	N	N	N	N	N	N	N	N	N	N	N	N	N	N	N	N	N	N	N	N	N	N	N	N	N	N	N	N	N	N	N	N
IAB32495	NA	1B	591108714	N	N	N	N	N	N	N	N	N	N	N	N	N	N	N	N	N	N	N	N	N	N	N	N	N	N	N	N	N	N	N	N	N	N	N	N	N	N	N	N	N	N	N	N	N	N
IAB01438	G/A	1B	591110060	G	G	G	G	G	G	G	G	G	G	G	G	G	G	G	G	G	G	G	G	G	G	G	G	G	G	G	G	G	G	G	G	G	G	G	G	G	G	G	G	G	G	G	G	G	G
IAB32496	C/G	1B	591351212	C	C	N	C	C	N	S	C	N	N	N	C	C	C	C	C	N	N	N	G	C	C	N	C	C	C	N	N	C	C	N	S	C	C	N	C	C	S	S	C	C	C	G	C	S	C
IAB32497	G/A	1B	591351437	G	G	N	G	G	G	G	G	N	G	N	G	G	N	N	G	N	G	G	G	G	G	N	G	G	G	N	N	G	G	G	G	G	G	N	G	G	G	G	G	G	G	G	G	G	G
IAB16292	A/G	1B	591420211	A	A	G	A	A	A	A	A	A	A	A	A	A	A	A	A	A	A	A	G	A	A	A	A	A	A	R	A	A	A	A	A	A	A	A	A	A	A	R	A	A	A	G	A	R	A
IAB16293	T/C	1B	591420443	T	T	C	T	N	T	T	T	T	T	T	T	T	T	T	T	T	T	T	C	T	T	T	T	T	T	Y	T	T	T	T	T	N	T	T	T	T	T	Y	T	T	T	C	T	Y	T
IAB16294	T/C	1B	591420680	T	T	C	T	T	T	T	T	T	T	T	T	T	T	T	T	T	T	T	C	T	T	T	T	T	T	Y	T	T	T	T	T	T	T	T	T	T	T	T	T	T	T	C	T	Y	T
IAB16295	A/G	1B	591420782	A	A	G	A	A	A	A	A	A	A	A	A	A	A	A	A	A	A	A	G	A	A	A	A	A	A	A	A	A	A	A	A	A	A	A	A	A	A	A	A	A	A	G	A	A	A
IAB32500	G/A	1B	591439413	G	G	A	G	G	G	G	G	G	G	G	G	G	G	G	G	G	G	G	A	G	G	G	G	G	G	R	G	G	G	G	G	G	G	G	G	G	G	G	G	G	G	A	G	R	G
IAB32501	T/A	1B	591512821	T	T	T	T	T	T	T	T	T	T	T	T	T	T	T	T	T	T	T	T	T	T	T	T	T	T	T	T	T	T	T	T	T	T	N	T	T	T	T	T	T	T	T	T	T	T
IAB01443	C	1B	593890892	C	C	N	C	C	N	C	C	C	C	C	C	C	C	C	N	N	C	C	C	C	C	C	C	C	C	C	C	C	C	C	C	C	C	N	C	C	C	C	C	N	C	C	C	C	C
IAB16304	A/G	1B	596881285	A	G	G	A	A	A	A	A	A	A	R	A	A	G	G	A	A	A	A	G	A	R	A	G	A	A	G	R	A	A	R	A	A	A	A	A	A	A	G	A	A	A	G	G	R	G
IAB32513	C/A	1B	597196015	C	C	C	C	C	C	C	C	C	C	A	C	C	C	C	C	C	C	C	C	C	C	C	C	C	C	C	C	C	C	C	C	C	C	C	C	C	C	C	C	C	C	C	C	C	C
IAB01445	A/G	1B	597553547	A	A	N	A	A	N	A	A	A	A	G	A	A	A	A	N	A	A	N	A	N	A	A	A	A	A	N	N	A	A	A	A	N	A	N	A	A	A	A	A	A	A	A	A	A	A
IAB16306	G/A	1B	600259169	G	G	G	G	G	G	G	G	G	G	R	G	G	G	G	G	G	G	G	G	G	G	G	G	G	G	G	G	G	G	G	G	G	G	G	G	G	G	G	G	G	G	G	G	G	G
IAB32516	T/G	1B	600603907	T	T	T	T	T	T	T	T	T	T	K	T	T	G	T	T	T	T	T	T	T	T	T	T	T	T	T	T	T	T	T	T	T	T	T	T	T	T	T	T	T	T	T	T	T	T
IAB32520	T	1B	602223967	N	N	N	N	N	N	N	N	N	N	N	N	N	N	N	N	N	N	N	N	N	N	N	N	N	N	N	N	N	N	N	N	N	N	N	N	N	N	N	N	N	N	N	N	N	N
IAB32521	T/G	1B	602649790	T	G	G	T	T	T	T	T	T	T	K	T	T	T	T	T	T	T	T	T	T	K	T	G	T	T	K	T	T	T	T	T	T	T	T	T	T	T	G	T	T	T	G	T	T	T
IAB32522	A	1B	603093457	N	N	N	N	N	N	N	N	N	N	N	N	N	N	N	N	N	A	N	N	N	N	N	N	N	N	N	N	N	N	N	A	N	N	N	N	N	N	N	N	N	N	N	A	N	A
IAB01448	G	1B	603147052	N	N	N	N	N	N	N	N	N	N	N	G	N	N	N	N	N	G	N	N	N	N	N	N	G	N	N	G	N	N	G	G	N	N	N	N	N	N	N	N	G	N	N	G	N	G
IAB16310	A/T	1B	603147641	N	A	N	N	T	N	N	A	T	N	N	N	N	N	N	N	N	N	N	N	N	A	N	A	N	N	N	N	N	N	N	T	N	N	N	N	N	N	A	A	T	N	N	T	N	N
IAB16312	A/C	1B	603753358	A	M	N	A	N	N	N	N	M	A	A	N	N	A	A	A	N	A	A	A	N	M	N	C	N	A	N	N	A	N	A	A	N	A	N	A	A	A	C	A	A	N	C	A	A	A
IAB01450	G/A	1B	604562420	G	G	G	G	G	G	G	G	G	G	G	G	G	G	G	G	G	G	G	G	G	R	G	A	G	G	R	G	G	G	G	G	G	G	G	G	G	G	R	G	G	G	G	G	G	G
IAB01451	NA	1B	605584363	N	N	N	N	N	N	N	N	N	N	N	N	N	N	N	N	N	N	N	N	N	N	N	N	N	N	N	N	N	N	N	N	N	N	N	N	N	N	N	N	N	N	N	N	N	N
IAB16314	G/T	1B	606190293	G	G	G	G	G	G	G	G	G	G	T	G	G	G	G	G	G	G	G	G	G	G	G	G	G	G	G	G	G	G	G	G	G	G	N	G	G	G	G	G	G	G	G	G	G	G
IAB01453	T/G	1B	607429100	T	T	T	T	T	T	T	T	T	T	T	T	T	T	T	T	T	T	T	T	T	T	T	T	T	T	T	T	T	T	T	T	T	T	T	T	T	T	T	T	T	T	T	T	T	T
IAB01454	C	1B	608860330	C	C	C	C	C	C	C	C	C	C	C	C	C	C	C	C	C	C	C	C	C	C	C	C	C	C	C	C	C	C	C	C	C	C	C	C	C	C	C	N	C	C	C	C	C	C
IAB01455	A	1B	610012305	N	N	N	A	N	N	A	A	N	N	N	N	N	N	N	N	N	A	N	N	N	N	N	A	N	A	N	N	N	N	N	N	N	N	N	N	A	A	A	N	A	N	A	A	N	N
IAB16317	A/G	1B	612485069	N	N	N	A	N	N	N	N	N	N	N	A	A	N	N	N	N	A	N	N	N	N	N	N	N	N	N	N	N	N	N	N	N	N	N	N	A	N	N	N	N	N	N	A	N	A
IAB32543	G/T	1B	614293182	G	G	G	G	G	T	G	G	G	G	K	G	G	T	G	G	G	G	T	T	G	K	G	T	G	G	K	G	G	G	G	G	G	G	T	G	G	G	T	T	G	G	G	G	K	G
IAB01459	G/A	1B	614455638	G	G	G	G	G	A	G	G	G	G	G	A	G	A	G	A	G	G	A	A	R	A	G	A	G	A	R	A	G	G	G	G	G	G	A	G	G	G	A	A	A	G	G	G	G	G
IAB32548	A/G	1B	614717857	N	N	N	A	A	A	N	A	N	A	N	A	R	A	N	A	N	A	A	A	N	A	N	A	R	A	N	N	G	N	N	A	N	R	N	R	A	A	A	A	A	N	A	A	A	N
IAB32550	T/A	1B	614719073	T	T	T	T	T	A	T	T	T	T	W	A	T	A	T	A	T	T	A	A	W	A	T	A	T	A	W	A	T	T	T	T	T	T	T	T	T	T	A	A	A	N	T	T	T	T
IAB16322	T/C	1B	615125928	T	T	T	T	T	Y	T	T	T	T	T	Y	T	Y	T	Y	T	T	Y	Y	T	Y	T	Y	T	Y	Y	Y	T	T	T	T	T	T	T	T	T	T	Y	Y	Y	T	T	T	T	T
IAB32557	G/A	1B	615732404	G	G	G	G	G	A	G	G	G	G	G	A	G	A	G	A	R	G	A	A	R	A	G	A	G	A	A	A	G	G	G	G	G	G	G	G	G	G	A	A	A	G	G	G	G	G
IAB16325	C/T	1B	618697766	C	C	T	C	C	T	C	C	C	C	C	C	C	T	C	C	C	C	T	T	C	C	C	T	C	C	Y	C	C	C	C	C	C	C	T	C	C	C	T	T	C	C	T	C	Y	C
IAB32562	G/A	1B	619097177	R	R	G	R	R	G	G	G	G	G	G	G	G	G	N	G	G	R	G	G	N	G	G	G	G	G	G	G	G	G	R	G	N	G	N	R	R	R	G	G	G	G	G	G	G	G
IAB16327	G/A	1B	619636880	G	G	A	G	G	A	G	G	A	G	R	G	G	A	G	G	G	G	A	A	G	G	G	A	A	G	R	G	G	G	R	G	G	G	A	G	G	A	R	A	G	A	A	A	R	A
IAB32564	C/T	1B	621059201	C	C	C	C	C	C	C	C	C	C	C	C	C	C	C	C	C	C	C	C	C	C	C	C	C	C	C	C	C	C	C	C	C	C	C	C	C	C	C	C	C	C	C	C	C	C
IAB32566	A/G	1B	622366292	A	A	G	A	A	G	A	A	A	A	A	A	A	G	A	A	A	A	G	G	A	A	A	G	A	A	R	A	A	A	A	A	A	A	G	A	A	A	G	G	A	G	G	A	R	A
IAB16334	C/T	1B	622366550	Y	C	T	C	C	T	C	C	C	C	Y	C	C	T	N	Y	C	C	T	T	C	Y	Y	T	C	C	T	N	C	Y	C	C	N	C	T	C	C	C	T	T	C	T	T	C	Y	C
IAB16335	G	1B	622366567	N	N	N	N	N	N	N	N	N	N	N	N	N	N	N	N	N	N	N	N	N	N	N	G	N	N	N	N	N	N	N	N	N	N	N	N	N	N	N	N	N	N	N	N	N	N
IAB16336	C/T	1B	622366637	C	C	T	C	C	T	C	C	C	C	C	C	C	T	C	C	C	C	T	T	C	C	C	T	C	C	Y	C	Y	C	C	C	C	C	T	C	C	C	T	T	C	T	T	C	Y	C
IAB16337	C/T	1B	622366730	C	C	T	C	C	T	C	C	C	C	Y	C	C	T	C	C	C	C	T	T	C	C	C	T	C	C	Y	C	C	C	C	C	C	C	T	C	C	C	T	T	C	T	T	C	Y	C
IAB16338	NA	1B	622700652	N	N	N	N	N	N	N	N	N	N	N	N	N	N	N	N	N	N	N	N	N	N	N	N	N	N	N	N	N	N	N	N	N	N	N	N	N	N	N	N	N	N	N	N	N	N
IAB32568	C/T	1B	622708051	Y	C	C	C	C	T	C	C	T	C	Y	C	C	T	T	C	C	C	T	T	C	C	C	T	T	C	Y	C	Y	C	Y	C	C	C	T	C	C	T	T	T	C	C	C	T	Y	T
IAB01468	NA	1B	622886342	N	N	N	N	N	N	N	N	N	N	N	N	N	N	N	N	N	N	N	N	N	N	N	N	N	N	N	N	N	N	N	N	N	N	N	N	N	N	N	N	N	N	N	N	N	N
IAB32572	C/T	1B	624088202	C	C	C	C	C	C	C	C	C	C	Y	C	C	T	T	C	C	C	C	C	C	C	C	C	C	C	C	C	C	C	C	C	C	C	T	C	C	C	C	C	C	C	C	C	C	C
IAB16339	A/G	1B	624506258	A	A	G	A	A	A	A	A	G	A	R	A	A	A	A	A	A	A	A	A	A	A	A	A	G	A	A	A	R	A	A	A	A	A	A	A	A	G	A	A	A	A	G	G	A	G
IAB32573	NA	1B	624881276	N	N	N	N	N	N	N	N	N	N	N	N	N	N	N	N	N	N	N	N	N	N	N	N	N	N	N	N	N	N	N	N	N	N	N	N	N	N	N	N	N	N	N	N	N	N
IAB01470	NA	1B	625083075	N	N	N	N	N	N	N	N	N	N	N	N	N	N	N	N	N	N	N	N	N	N	N	N	N	N	N	N	N	N	N	N	N	N	N	N	N	N	N	N	N	N	N	N	N	N
IAB16340	G/A	1B	625259701	G	G	G	G	G	G	G	G	G	G	G	G	G	G	G	G	G	G	G	G	G	G	G	G	G	G	G	G	G	G	G	G	G	G	G	G	G	G	G	G	G	G	G	G	G	G
IAB32574	G/A	1B	625571725	G	G	G	G	G	G	G	G	G	G	G	G	G	G	G	G	G	G	G	G	G	G	G	G	G	G	G	G	G	G	G	G	G	G	G	G	G	G	G	G	G	G	A	G	G	G
IAB01471	G	1B	626070787	G	G	G	G	G	G	G	G	G	G	G	G	G	G	G	G	G	G	G	G	G	G	G	G	G	G	G	G	G	G	G	G	G	G	G	G	G	G	G	G	G	G	G	G	G	G
IAB32577	C/G	1B	626244057	C	C	C	C	C	C	C	C	C	C	S	C	C	C	C	C	C	C	C	C	C	C	C	C	C	C	C	C	C	C	C	C	C	C	N	C	C	C	C	C	C	C	C	C	C	C
IAB32578	C/G	1B	626244431	C	C	C	C	C	C	C	C	C	C	C	C	C	C	C	C	C	C	C	C	C	C	C	C	C	C	C	C	C	C	C	C	C	C	C	C	C	C	C	C	C	C	C	C	C	C
IAB32579	C/T/A	1B	626244509	Y	Y	Y	C	Y	Y	Y	Y	Y	Y	Y	Y	Y	Y	Y	Y	C	Y	Y	Y	Y	Y	Y	Y	Y	Y	Y	Y	C	Y	C	Y	Y	Y	Y	Y	Y	Y	Y	Y	Y	C	Y	Y	Y	Y
IAB01473	G	1B	626245341	G	G	G	G	G	G	G	G	G	G	G	G	G	G	G	G	G	G	G	G	G	G	G	G	G	G	G	G	G	G	G	G	G	G	G	G	G	G	G	G	G	G	G	G	G	G
IAB32581	G	1B	626649179	N	N	N	G	N	N	N	N	N	N	N	N	N	N	N	N	N	N	N	N	N	N	N	N	N	N	N	N	N	N	N	N	N	N	N	N	N	N	G	N	N	N	N	N	N	N
IAB01475	T/C	1B	626688686	T	T	C	T	T	T	T	C	T	T	Y	T	T	C	T	C	T	T	T	T	T	Y	T	T	T	C	Y	C	T	T	Y	T	T	T	T	T	T	T	T	T	C	T	C	T	Y	T
IAB32583	G	1B	626725133	G	G	N	G	G	G	G	N	G	G	G	G	G	N	G	N	G	G	G	G	N	G	G	G	G	N	G	N	G	G	G	G	G	G	G	G	G	G	G	G	N	G	N	G	N	G
IAB16341	G/A	1B	627947089	G	G	G	G	G	G	G	G	G	G	G	G	G	G	G	G	G	G	G	A	G	G	G	G	G	G	G	G	G	G	G	G	G	G	G	G	G	G	G	G	G	G	A	G	G	G
IAB32587	T/C	1B	628031317	N	N	N	T	N	N	N	N	N	N	N	N	N	N	N	N	N	T	N	N	N	N	N	N	N	N	N	N	N	N	N	N	N	N	N	N	N	N	N	N	N	N	N	N	N	N
IAB01480	T/C	1B	628514633	T	T	C	T	C	T	T	T	T	T	T	T	T	C	T	T	T	T	T	C	T	Y	T	T	T	T	T	T	T	T	T	T	T	T	T	T	T	T	T	T	T	C	T	T	T	T
IAB32588	C/T	1B	628602717	C	C	T	C	T	C	C	C	C	C	C	C	C	T	C	C	C	C	C	T	C	Y	C	C	C	C	C	C	C	C	C	C	C	C	C	C	C	C	C	C	C	T	C	C	C	C
IAB16342	A/G	1B	628603434	A	A	G	A	G	A	A	A	A	A	A	A	A	G	A	A	A	A	A	G	A	A	A	A	A	A	A	A	A	A	A	A	A	A	A	A	A	A	A	A	A	G	G	A	A	A
IAB32589	T/C	1B	628604363	T	T	C	T	C	T	T	T	T	T	T	T	T	C	T	T	T	T	T	C	T	Y	T	T	T	T	T	T	T	T	T	T	T	T	T	T	T	T	T	T	T	C	T	T	T	T
IAB32593	G/A	1B	629113410	G	G	A	G	A	G	G	G	G	G	G	G	G	A	G	G	G	G	G	A	G	R	G	G	G	G	G	G	G	G	G	G	G	G	G	G	G	G	G	G	G	A	G	G	G	G
IAB32595	C	1B	629262970	C	C	N	C	N	C	C	C	C	C	C	C	C	N	N	C	C	C	C	N	C	C	N	C	C	C	C	C	C	C	C	C	C	C	C	C	C	C	C	C	C	N	C	C	C	N
IAB32599	C/T	1B	629263703	C	C	T	C	T	C	C	C	C	C	C	C	C	T	T	C	C	C	C	T	C	Y	T	C	C	C	Y	C	C	C	C	C	C	C	C	C	C	C	C	C	C	T	C	C	C	T
IAB32604	A/G	1B	629654581	A	A	N	A	A	A	A	A	A	A	A	A	A	N	A	A	A	A	A	A	A	A	A	A	A	A	A	A	A	A	A	A	A	A	G	A	A	A	A	A	A	A	G	A	A	A
IAB01484	NA	1B	630262065	N	N	N	N	N	N	N	N	N	N	N	N	N	N	N	N	N	N	N	N	N	N	N	N	N	N	N	N	N	N	N	N	N	N	N	N	N	N	N	N	N	N	N	N	N	N
IAB32608	G	1B	630262537	N	N	N	N	N	N	N	N	N	N	N	N	N	N	N	N	N	N	N	N	N	N	N	N	N	N	N	N	N	N	N	N	N	N	N	N	N	N	N	N	N	N	N	N	N	N
IAB16344	NA	1B	630263193	N	N	N	N	N	N	N	N	N	N	N	N	N	N	N	N	N	N	N	N	N	N	N	N	N	N	N	N	N	N	N	N	N	N	N	N	N	N	N	N	N	N	N	N	N	N
IAB16345	NA	1B	630263224	N	N	N	N	N	N	N	N	N	N	N	N	N	N	N	N	N	N	N	N	N	N	N	N	N	N	N	N	N	N	N	N	N	N	N	N	N	N	N	N	N	N	N	N	N	N
IAB32610	A/C	1B	630741693	N	N	N	N	N	N	N	N	N	N	N	N	N	N	N	N	N	N	N	N	N	N	N	N	N	N	N	N	N	N	N	N	N	N	A	N	N	N	N	N	N	N	A	N	N	N
IAB01486	C/G	1B	630742066	C	C	C	C	C	C	C	C	C	C	C	C	C	C	C	C	C	C	C	C	C	C	C	C	C	C	C	C	C	C	C	C	C	C	G	C	C	C	C	C	C	C	G	C	C	C
IAB32612	NA	1B	630823274	N	N	N	N	N	N	N	N	N	N	N	N	N	N	N	N	N	N	N	N	N	N	N	N	N	N	N	N	N	N	N	N	N	N	N	N	N	N	N	N	N	N	N	N	N	N
IAB32613	G/C	1B	630823349	G	G	G	G	G	G	G	G	G	G	G	G	G	G	G	G	G	G	G	G	G	G	G	G	G	G	G	G	C	G	G	G	G	G	C	G	G	G	G	G	G	G	C	G	G	G
IAB16347	T/C	1B	630824349	T	T	T	T	T	T	T	T	T	T	T	T	T	T	T	T	T	T	T	T	T	T	T	T	T	T	T	T	T	T	T	T	T	T	C	T	T	T	T	T	T	T	C	T	T	T
IAB01488	T	1B	630832087	N	N	N	N	N	N	N	N	N	N	N	N	N	N	N	N	N	N	N	N	N	N	N	N	N	N	N	N	N	N	N	N	N	N	T	N	N	N	N	N	N	N	T	N	N	N
IAB32616	C/T	1B	630923085	C	C	C	C	C	C	C	C	C	C	C	C	C	C	C	C	C	C	C	C	C	C	C	C	C	C	C	C	C	C	C	C	C	C	T	C	C	C	C	C	C	C	T	C	C	C
IAB32618	NA	1B	630923662	N	N	N	N	N	N	N	N	N	N	N	N	N	N	N	N	N	N	N	N	N	N	N	N	N	N	N	N	N	N	N	N	N	N	N	N	N	N	N	N	N	N	N	N	N	N
IAB32619	G	1B	631200111	N	N	N	N	N	N	N	N	N	N	N	N	N	N	N	N	N	N	N	N	N	N	N	N	N	N	N	N	N	N	N	N	N	N	N	N	N	N	N	N	N	N	N	N	N	N
IAB32620	G/C	1B	631200621	G	G	G	G	G	G	G	G	G	G	G	G	G	G	G	G	G	G	G	G	G	G	G	G	G	G	G	G	G	G	G	G	G	G	C	G	G	G	G	G	G	G	C	G	G	G
IAB32622	C/T	1B	631218928	C	C	C	C	C	C	C	C	C	C	C	C	C	C	C	C	C	C	C	C	C	C	C	C	C	C	C	C	C	C	C	C	C	C	T	C	C	C	C	C	C	C	T	C	C	C
IAB16350	G/C	1B	631829480	C	G	G	C	G	G	G	G	G	G	G	G	G	G	G	G	G	C	G	G	C	G	G	C	G	G	C	G	C	G	G	C	G	G	G	C	G	G	C	G	G	G	G	G	C	C
IAB01490	C	1B	631829647	C	C	C	C	C	C	C	C	C	C	C	C	C	C	C	C	C	C	C	C	C	C	C	C	C	C	C	C	C	C	C	C	C	C	C	C	C	C	C	C	C	C	C	C	C	C
IAB16352	A	1B	631967151	N	N	N	A	N	N	N	N	N	N	N	N	N	N	N	N	N	N	N	A	N	N	N	N	N	N	N	A	N	A	N	N	N	A	N	N	N	N	N	A	N	N	A	A	N	N
IAB32627	T	1B	632015027	T	T	T	T	T	T	T	T	T	T	T	T	T	T	T	T	T	T	T	T	T	T	T	T	T	T	T	T	T	T	T	T	T	T	T	T	T	T	T	T	T	T	T	T	T	T
IAB16353	C	1B	633093700	N	C	C	N	N	C	C	N	N	N	C	C	C	C	C	N	C	N	C	N	N	C	C	N	N	N	N	N	C	C	C	N	C	C	N	N	C	N	N	N	C	C	N	C	C	N
IAB32640	A/C	1B	633119497	C	A	A	M	C	A	A	M	M	M	A	A	A	A	A	M	A	M	A	C	C	M	A	M	C	M	M	M	M	A	A	C	A	A	C	C	A	C	M	M	A	A	C	A	M	N
IAB32643	T	1B	633845804	N	N	N	N	T	N	N	N	T	N	N	N	N	N	N	N	N	N	N	N	N	N	N	N	T	N	N	N	N	N	N	T	N	N	T	N	N	T	N	N	N	N	T	N	T	T
IAB32644	A/G	1B	634313053	N	G	A	A	A	N	A	N	A	N	N	A	A	G	G	N	N	N	A	N	N	A	A	N	A	N	N	N	N	A	A	N	N	A	N	N	A	A	N	N	A	A	N	A	A	N
IAB32649	G	1B	634565014	N	N	N	N	N	N	G	N	N	N	N	N	N	N	N	N	N	N	G	N	N	N	N	N	N	N	N	N	N	N	N	N	N	N	N	N	N	N	N	N	G	G	N	G	N	N
IAB32651	T/C	1B	635129619	T	C	T	T	T	T	T	T	T	T	T	T	T	C	C	T	T	T	T	T	T	T	T	T	T	T	T	T	T	T	T	T	T	T	T	T	T	T	T	T	T	T	T	T	T	T
IAB32652	G	1B	636726037	N	G	N	N	N	N	G	N	N	N	N	N	N	G	N	N	G	N	N	N	N	N	G	N	N	N	N	N	N	N	G	G	N	G	G	N	G	N	N	N	G	G	G	N	G	G
IAB16358	G/A	1B	636726718	G	A	G	G	G	A	A	G	G	G	R	A	A	A	A	G	A	G	G	G	G	R	A	G	G	G	G	G	G	A	A	A	A	A	N	G	R	G	G	G	A	A	N	G	R	A
IAB32653	T/A	1B	636753356	T	T	N	T	N	T	T	T	N	T	T	T	T	T	T	T	T	T	T	T	T	T	T	T	W	T	T	T	T	T	T	T	T	T	N	T	T	T	T	T	T	T	N	W	T	T
IAB32654	T/C	1B	636753592	T	T	N	T	N	T	T	T	N	T	T	T	T	T	T	T	T	T	T	T	T	T	T	T	Y	T	T	T	T	T	T	T	T	T	N	T	T	T	T	T	T	T	T	T	T	T
IAB32656	G/A	1B	637495421	R	G	N	A	N	N	N	G	N	G	G	G	G	N	A	N	N	G	R	G	N	G	N	A	R	N	R	G	R	G	G	G	N	G	N	A	G	A	A	G	G	G	A	A	N	G
IAB01496	C/T	1B	637593343	N	N	N	Y	Y	N	N	Y	N	N	N	N	N	N	N	N	N	Y	N	N	N	N	C	Y	N	N	N	N	Y	N	C	N	N	C	N	Y	N	T	Y	N	N	N	Y	Y	N	C
IAB32661	G	1B	637817112	G	G	N	G	G	G	G	G	G	G	G	G	G	G	N	N	G	G	G	G	N	G	G	G	G	G	G	N	G	G	G	G	G	G	N	G	G	G	G	G	G	G	G	G	G	G
IAB32662	C/T	1B	638035412	Y	C	T	T	C	C	C	T	T	T	C	C	C	C	T	T	C	T	C	C	T	C	C	C	C	T	Y	Y	T	C	C	C	C	C	T	T	C	C	C	C	C	C	C	T	Y	C
IAB32664	C/T	1B	639073339	C	T	N	C	C	T	T	C	T	C	T	T	T	C	C	C	T	T	C	C	C	T	T	C	C	C	Y	C	Y	T	Y	T	Y	T	T	C	T	C	C	C	T	T	C	C	Y	T
IAB32665	C	1B	639413186	C	N	C	C	C	N	N	C	N	C	N	N	N	C	C	C	N	N	C	C	C	N	N	C	C	C	C	C	C	N	N	N	N	C	N	C	N	C	C	C	N	N	C	C	C	N
IAB32668	A/G	1B	639413618	A	A	A	A	A	A	A	A	G	A	A	A	A	A	A	A	A	G	A	A	A	A	A	A	A	A	A	A	A	A	A	A	A	A	G	A	A	A	A	A	A	A	A	A	A	A
IAB32669	G/A	1B	639415228	N	G	N	G	N	N	N	N	N	N	N	N	N	N	N	N	N	N	N	N	N	G	N	N	N	N	N	N	N	N	G	G	N	N	N	N	N	G	N	N	N	N	G	G	G	G
IAB32671	G	1B	639415670	N	G	N	G	G	G	G	G	N	G	G	G	G	G	G	G	G	N	G	G	N	G	N	G	G	G	G	N	G	G	G	G	G	G	N	G	G	G	G	G	G	G	G	G	G	G
IAB32672	C/T	1B	639416364	N	N	N	Y	N	N	N	N	N	N	N	N	Y	N	N	N	N	N	N	C	N	N	N	N	N	N	N	N	N	N	N	N	N	N	N	N	N	N	Y	N	N	C	N	Y	N	N
IAB32674	C/T	1B	639443234	N	N	N	N	N	N	N	N	N	N	N	C	N	N	N	N	N	C	N	T	N	N	N	N	N	N	N	N	N	N	N	N	N	C	N	N	N	T	N	N	N	N	N	T	N	N
IAB32675	A/T	1B	639443542	A	T	A	A	A	T	T	A	T	A	W	T	T	A	T	A	T	T	A	A	A	T	T	A	A	A	W	A	A	T	W	T	T	T	T	A	T	A	A	A	T	T	A	A	A	T
IAB32676	G	1B	639443894	G	N	G	G	G	N	N	G	N	G	N	N	N	G	N	G	N	N	G	G	G	N	N	G	G	G	G	G	G	N	N	N	N	N	N	G	N	G	G	G	N	N	G	G	G	N
IAB01498	C/T	1B	639444191	C	C	C	C	C	C	C	C	T	C	C	C	C	C	C	C	C	T	C	C	C	C	C	C	C	C	C	C	C	C	C	C	C	C	T	C	C	C	C	C	C	C	C	C	C	C
IAB16361	A/T	1B	639444392	W	W	A	W	A	A	W	A	T	A	W	A	A	A	T	W	A	T	W	A	W	W	A	A	A	W	W	W	W	A	A	A	A	W	T	W	A	A	W	W	A	A	A	A	A	A
IAB32678	G/A	1B	640073631	G	G	A	G	A	G	G	A	A	A	G	G	G	A	A	G	G	A	G	G	G	G	G	A	A	A	R	R	G	G	G	G	G	G	A	G	G	A	R	G	G	G	A	A	R	G
IAB32679	T/C	1B	640157972	T	T	N	T	N	T	T	N	T	N	T	T	T	N	T	T	T	T	T	T	T	T	T	T	N	N	T	N	T	T	T	T	T	T	T	T	T	N	T	T	T	T	C	N	T	T
IAB32687	T/C	1B	640611473	T	T	N	T	T	N	T	T	C	T	N	T	T	T	N	T	N	Y	N	T	N	T	T	T	T	T	Y	N	T	T	N	T	N	T	N	T	T	T	T	T	T	T	T	T	T	T
IAB32692	A/T	1B	641202627	A	N	N	N	N	N	N	N	N	N	N	N	N	A	N	N	N	N	A	A	N	N	N	N	N	N	N	N	N	N	N	N	N	N	N	A	T	A	N	A	N	N	N	A	N	N
IAB32693	G/A	1B	641519558	G	G	N	A	N	G	G	N	N	N	G	G	G	N	N	N	G	R	G	G	N	A	G	N	N	R	G	G	R	G	G	G	G	G	N	A	G	N	R	G	G	G	R	A	R	G
IAB32694	A/G	1B	641519777	A	A	A	A	A	A	A	A	G	A	A	A	A	A	G	A	A	G	A	A	A	A	A	A	A	A	A	A	A	A	A	A	A	A	R	A	A	A	A	A	A	A	A	A	A	A
IAB01500	G/T	1B	641534162	K	G	T	T	T	G	G	T	G	T	G	G	G	T	G	T	G	G	G	G	T	T	G	T	T	T	K	G	T	G	K	G	G	G	G	T	G	T	T	G	G	G	G	T	K	G
IAB32695	NA	1B	641550577	N	N	N	N	N	N	N	N	N	N	N	N	N	N	N	N	N	N	N	N	N	N	N	N	N	N	N	N	N	N	N	N	N	N	N	N	N	N	N	N	N	N	N	N	N	N
IAB32696	NA	1B	641629529	N	N	N	N	N	N	N	N	N	N	N	N	N	N	N	N	N	N	N	N	N	N	N	N	N	N	N	N	N	N	N	N	N	N	N	N	N	N	N	N	N	N	N	N	N	N
IAB32702	G/C	1B	643101623	S	G	S	G	S	G	G	S	S	S	G	G	G	S	S	G	G	S	S	S	G	S	G	S	S	S	S	G	G	G	G	G	G	G	S	G	G	S	S	C	G	S	G	G	S	G
IAB32703	G/A	1B	643102000	R	G	A	G	A	G	G	A	A	A	R	G	G	A	A	G	G	A	A	A	G	A	G	A	A	A	A	G	G	G	G	G	G	G	A	G	G	A	A	A	G	A	G	G	A	G
IAB16370	NA	1B	643908080	N	N	N	N	N	N	N	N	N	N	N	N	N	N	N	N	N	N	N	N	N	N	N	N	N	N	N	N	N	N	N	N	N	N	N	N	N	N	N	N	N	N	N	N	N	N
IAB16375	T/G	1B	645513477	G	T	G	G	T	T	T	T	T	G	T	T	T	G	G	G	T	G	G	G	G	G	T	T	G	G	K	T	G	T	T	G	T	T	G	G	T	G	G	G	T	G	G	T	T	T
IAB32711	C/T	1B	645519316	T	C	T	T	C	C	C	C	C	T	C	C	C	T	T	T	C	T	T	T	T	T	C	C	T	T	C	C	T	C	C	T	C	C	T	T	C	T	T	T	C	T	T	C	C	C
IAB32713	C/T	1B	645708159	T	C	Y	T	C	C	C	C	C	Y	C	C	C	Y	T	Y	C	T	T	Y	Y	Y	C	C	T	Y	Y	C	T	C	C	T	C	C	T	T	C	Y	Y	T	C	T	T	C	C	C
IAB32717	G/A	1B	645894918	G	N	N	G	A	N	N	G	A	G	R	G	G	N	G	G	N	G	G	G	N	G	G	G	G	N	R	N	G	N	G	G	N	N	N	G	G	G	N	G	G	G	G	A	A	G
IAB32719	G	1B	645905648	N	N	N	N	G	N	N	N	N	N	N	N	N	N	N	N	N	N	N	N	N	N	N	N	N	N	G	N	N	N	N	N	N	N	N	N	N	N	N	N	N	N	N	G	G	N
IAB32721	T/C	1B	645905966	T	T	T	T	C	T	T	T	T	T	T	T	T	T	T	T	T	T	T	T	T	T	T	T	T	T	Y	T	T	T	T	T	T	T	T	T	T	T	T	T	T	T	T	C	C	T
IAB01503	A/G	1B	646167476	A	A	A	A	A	A	A	A	G	A	R	A	A	A	A	A	A	A	A	A	A	A	A	A	A	A	A	A	A	A	A	A	A	A	A	A	A	A	A	A	A	A	A	A	A	A
IAB32723	G	1B	646167801	G	G	G	G	G	G	G	G	N	G	G	G	G	G	G	G	G	G	G	G	G	G	G	G	G	G	G	G	G	G	G	G	G	G	G	G	G	G	G	G	G	G	G	G	G	G
IAB01504	C/T	1B	647142909	Y	Y	Y	Y	Y	Y	Y	Y	Y	Y	Y	Y	Y	Y	Y	Y	Y	Y	Y	Y	Y	Y	Y	Y	Y	Y	Y	Y	Y	Y	Y	Y	Y	Y	Y	Y	Y	Y	Y	Y	Y	Y	Y	Y	Y	Y
IAB32727	A	1B	649329846	A	A	A	A	A	A	A	A	A	A	A	A	A	A	A	A	A	A	A	A	A	A	A	A	A	A	A	A	A	A	A	A	A	A	A	A	A	A	A	A	A	A	A	A	A	A
IAB32731	T	1B	651884329	N	N	T	T	T	N	T	N	N	N	N	N	N	T	T	N	N	N	N	N	N	N	N	N	T	N	T	N	N	N	N	N	N	N	N	N	N	T	T	N	N	N	T	T	N	T
IAB16381	C/A	1B	652302058	C	C	N	C	N	C	N	C	C	N	N	C	C	N	N	N	C	C	C	C	N	C	C	C	N	C	N	N	N	N	C	C	C	C	N	C	C	A	A	C	C	N	A	A	C	A
IAB16383	C/T	1B	652463748	C	C	N	C	N	C	N	C	C	C	C	C	C	N	N	C	C	C	C	C	C	C	C	C	N	C	N	C	C	C	C	C	C	C	C	C	C	N	N	C	C	C	N	N	C	N
IAB16385	NA	1B	652464400	N	N	N	N	N	N	N	N	N	N	N	N	N	N	N	N	N	N	N	N	N	N	N	N	N	N	N	N	N	N	N	N	N	N	N	N	N	N	N	N	N	N	N	N	N	N
IAB16386	T/A	1B	652467733	T	T	N	T	A	T	A	T	T	T	T	T	T	A	N	T	T	T	T	T	N	T	T	T	A	T	A	T	T	T	T	T	T	T	T	T	T	A	A	T	T	T	A	A	T	A
IAB16402	T/G	1B	652575175	N	N	N	T	N	N	N	T	T	T	N	T	N	N	N	N	N	T	N	N	N	T	N	T	G	T	N	T	N	N	N	T	T	T	N	T	T	G	G	N	T	T	G	G	T	N
IAB16403	G/A	1B	652575242	G	G	A	G	A	G	A	G	G	G	R	G	G	A	A	G	G	G	G	G	G	G	G	G	A	G	A	G	G	G	G	G	G	G	G	G	G	A	A	G	G	G	A	A	G	A
IAB16404	A/G	1B	652575415	A	A	A	A	A	A	A	A	A	A	A	A	A	A	A	A	A	A	A	A	A	A	A	A	A	A	A	A	A	A	A	A	A	A	A	A	A	A	A	A	A	A	A	A	A	A
IAB16407	T/C	1B	652575538	T	T	C	T	C	T	C	T	T	T	T	T	T	C	C	T	Y	T	T	T	T	T	T	T	C	T	C	T	T	T	T	T	T	T	T	T	T	C	C	T	T	T	C	C	T	C
IAB01510	G/A	1B	652575938	G	G	R	G	G	G	G	G	G	G	G	G	G	G	R	G	G	G	G	G	G	G	G	G	G	G	G	G	G	G	G	G	G	G	G	G	G	G	G	G	G	G	G	G	G	G
IAB32738	C/G	1B	652925883	C	C	N	C	G	C	G	C	C	C	N	C	C	G	N	N	C	C	C	C	N	C	C	C	N	C	N	N	C	C	C	C	C	C	C	C	C	G	G	C	C	C	G	G	C	G
IAB16410	T/G	1B	653235544	T	T	G	T	G	T	G	T	T	T	K	T	T	G	G	T	T	T	T	T	T	T	T	T	G	T	G	T	T	T	T	T	T	T	T	T	T	G	G	T	T	T	G	T	T	G
IAB32742	G/C	1B	653526410	G	G	C	G	C	G	C	G	G	G	S	G	G	C	C	G	G	G	G	G	G	G	G	G	C	G	C	G	G	G	G	G	G	G	G	G	G	C	C	G	G	G	C	G	G	C
IAB16411	G/A	1B	654049057	N	N	N	N	N	G	N	G	G	G	N	G	G	N	N	G	G	G	N	G	N	N	G	G	A	G	N	N	G	G	G	N	G	G	N	N	G	A	A	G	G	G	A	G	G	N
IAB16412	A/G	1B	654241280	A	A	A	A	A	R	A	R	R	R	A	R	R	A	A	R	R	R	A	R	A	A	G	R	A	R	A	R	R	R	R	A	R	R	A	A	R	A	A	R	R	R	A	R	G	A
IAB32748	G/A	1B	656183515	G	G	G	G	G	R	G	R	R	R	G	R	R	R	G	R	R	R	R	R	R	R	R	R	R	R	R	R	R	R	R	R	R	R	R	R	R	R	R	R	R	R	R	R	R	G
IAB32749	G/A	1B	656657400	A	A	A	A	G	G	G	G	G	G	R	G	G	G	G	G	G	G	G	G	R	G	G	G	G	G	G	G	G	G	G	G	G	G	G	R	G	G	G	G	G	G	G	G	G	G
IAB32750	G/A	1B	657173224	G	G	G	G	G	G	G	G	G	G	G	G	G	G	G	G	G	G	G	G	G	G	G	G	G	G	G	G	G	G	G	G	G	G	G	G	G	G	R	G	G	G	G	G	G	G
IAB32752	C/G	1B	658496582	C	C	C	C	G	C	G	C	G	C	C	C	C	C	C	C	C	G	C	C	C	C	C	C	C	C	G	S	C	C	S	C	C	C	C	C	C	C	G	C	G	C	C	G	C	G
IAB16416	C/T	1B	658498380	C	C	C	C	T	C	T	C	T	C	C	C	C	C	C	C	C	T	C	C	C	C	C	C	C	C	T	Y	C	C	Y	C	C	C	C	C	C	C	T	C	T	C	C	T	C	T
IAB16418	G/C	1B	658530735	G	G	G	G	C	G	C	G	C	G	G	G	G	G	G	G	G	C	G	G	G	G	G	G	G	G	C	G	G	G	C	G	G	G	G	G	G	G	C	G	C	G	G	C	G	C
IAB32753	G/A	1B	658714288	G	G	R	G	G	G	G	G	G	G	G	G	G	R	R	G	G	G	R	R	G	G	G	G	R	G	G	G	G	G	G	G	G	G	R	G	G	G	G	R	G	R	R	G	G	G
IAB32754	C/G	1B	658714348	C	C	C	C	C	C	C	C	N	C	C	C	C	C	C	C	C	G	C	C	C	C	C	C	C	C	C	C	C	C	C	C	C	C	C	C	C	C	C	C	N	C	C	C	C	C
IAB32756	C	1B	658739041	N	N	N	N	C	C	C	N	N	C	N	N	N	N	N	N	N	N	N	N	N	N	N	C	N	N	C	N	N	N	N	C	N	N	N	N	N	N	C	N	N	N	N	C	N	C
IAB16421	G/A	1B	660012597	A	G	A	G	A	A	A	G	G	A	G	G	G	A	A	G	G	G	G	A	G	A	G	A	G	G	A	G	G	G	G	A	G	G	A	A	G	G	A	A	G	G	A	A	G	A
IAB32761	G/A	1B	660084039	G	G	G	G	G	G	G	G	G	G	G	G	G	G	N	G	G	G	A	G	N	G	G	G	G	G	G	G	G	G	G	G	N	G	N	G	G	G	G	G	G	G	G	G	G	G
IAB16424	A/G	1B	660461480	R	A	G	A	G	G	G	A	A	G	A	A	A	G	G	A	A	A	A	G	A	G	A	G	G	A	N	A	A	A	A	G	A	A	G	R	A	G	N	G	A	A	G	G	A	G
IAB01520	T	1B	661499693	T	T	N	T	T	N	N	T	N	T	N	N	N	N	T	T	N	T	N	T	N	N	N	N	T	T	T	T	N	T	N	N	N	N	N	N	N	T	N	T	T	T	N	T	N	N
IAB32767	G/A	1B	661516836	G	G	G	G	G	G	A	G	G	G	G	G	G	G	G	G	G	G	A	G	G	G	G	G	G	G	A	R	G	G	G	G	G	G	G	G	G	G	A	G	G	G	G	G	G	G
IAB32768	G/A	1B	661516860	N	G	N	G	N	N	A	G	N	N	N	N	G	N	N	N	N	N	A	G	N	N	N	N	N	N	A	N	N	N	N	G	N	G	N	G	G	G	A	G	G	G	G	G	N	G
IAB32769	A/G	1B	661560601	A	A	A	A	A	A	G	A	A	A	A	A	A	A	A	A	A	A	G	A	A	A	A	A	A	A	G	R	A	A	A	A	A	A	A	A	A	A	G	A	A	A	A	A	A	A
IAB32770	NA	1B	661930214	N	N	N	N	N	N	N	N	N	N	N	N	N	N	N	N	N	N	N	N	N	N	N	N	N	N	N	N	N	N	N	N	N	N	N	N	N	N	N	N	N	N	N	N	N	N
IAB16426	C	1B	662005528	N	N	N	N	N	N	N	N	N	N	N	N	N	N	N	N	N	N	N	N	N	N	N	N	N	N	N	N	N	N	N	N	N	N	N	N	N	N	N	N	C	N	N	N	N	N
IAB16429	G/T	1B	662154076	G	G	N	G	N	N	N	G	G	N	G	G	N	N	N	G	G	N	G	N	G	G	G	N	N	G	G	G	N	G	G	N	N	G	G	G	G	N	G	N	G	N	N	N	G	N
IAB01523	G/A	1B	662556555	N	N	N	N	N	G	G	A	N	G	N	N	N	G	N	N	N	N	A	G	N	A	N	N	G	N	A	N	G	N	N	G	N	N	N	N	N	G	A	G	N	G	N	N	N	G
IAB32772	T	1B	663047503	T	T	N	T	N	N	N	T	N	N	T	N	N	T	N	N	N	N	T	N	T	T	N	N	T	N	N	N	N	N	N	N	N	N	N	T	N	T	N	N	N	N	N	N	N	N
IAB32773	NA	1B	663079750	N	N	N	N	N	N	N	N	N	N	N	N	N	N	N	N	N	N	N	N	N	N	N	N	N	N	N	N	N	N	N	N	N	N	N	N	N	N	N	N	N	N	N	N	N	N
IAB32776	A	1B	664017378	N	N	N	N	N	N	N	N	N	N	N	N	N	N	N	N	N	N	N	N	N	N	N	N	N	N	N	N	N	N	N	N	N	N	N	N	N	N	N	N	N	N	N	N	N	N
IAB01524	C/T	1B	664285809	C	C	C	C	C	C	C	T	C	C	C	C	C	T	C	C	C	C	C	C	C	T	C	C	T	C	C	C	C	C	C	C	C	C	C	C	C	T	C	C	C	C	C	C	C	C
IAB01525	G/A	1B	664302475	R	A	G	A	G	G	G	A	G	G	R	G	G	A	G	G	G	G	A	G	R	A	G	G	A	G	G	G	G	G	G	G	G	G	R	R	G	A	G	G	G	G	G	G	G	G
IAB32777	T/C	1B	664317843	N	N	N	N	N	T	N	N	N	N	N	N	N	N	N	N	N	N	N	N	N	N	N	N	N	N	N	N	N	N	N	T	N	N	N	N	N	N	N	N	N	N	N	N	N	N
IAB32779	T/G	1B	664611620	K	G	T	G	T	T	T	G	T	T	K	T	T	G	T	T	T	T	G	T	K	G	T	T	G	T	T	T	T	T	T	T	T	T	T	K	T	G	T	T	T	T	T	T	T	T
IAB01526	A	1B	664772511	A	A	N	A	N	N	N	A	N	N	A	N	N	A	N	N	N	N	A	N	A	A	N	N	A	N	N	N	N	N	N	N	N	N	N	A	N	A	N	N	N	N	N	N	N	N
IAB01527	NA	1B	664800873	N	N	N	N	N	N	N	N	N	N	N	N	N	N	N	N	N	N	N	N	N	N	N	N	N	N	N	N	N	N	N	N	N	N	N	N	N	N	N	N	N	N	N	N	N	N
IAB32782	G/A	1B	664808904	R	G	N	R	R	R	R	R	R	R	R	R	R	R	N	R	R	R	R	R	R	R	R	R	G	R	R	R	R	R	R	R	N	R	N	R	R	R	R	R	R	R	R	R	G	R
IAB16438	C/T	1B	665314061	C	C	N	C	N	N	N	N	N	N	N	C	N	N	N	C	N	C	N	N	N	N	C	C	N	C	N	N	N	N	N	N	N	C	N	N	C	C	N	N	N	N	N	C	C	C
IAB32785	G	1B	666258813	G	G	N	G	N	N	N	N	N	N	N	G	G	G	N	N	N	G	N	N	N	N	N	N	G	G	N	G	N	G	N	N	N	G	N	G	G	G	N	N	N	N	N	G	G	G
IAB32787	A	1B	666535955	N	N	N	A	N	N	N	N	N	N	N	N	N	N	N	N	N	N	N	N	N	N	N	N	N	N	N	N	N	N	N	N	A	N	N	N	N	A	N	N	N	N	N	N	N	N
IAB01533	G/A	1B	666916680	R	A	G	A	G	G	A	A	R	A	R	G	G	A	G	G	G	A	A	G	R	A	G	G	A	G	G	G	G	R	A	G	G	G	A	R	G	A	G	G	G	G	G	A	G	G
IAB32789	C/G	1B	666917265	S	C	G	C	G	G	C	C	S	C	S	G	C	C	G	G	S	C	C	C	S	C	C	G	C	G	C	G	G	S	C	G	C	G	C	C	C	C	C	G	G	C	C	C	G	G
IAB01534	C	1B	667308044	C	C	C	C	C	C	C	C	C	C	C	C	C	C	C	C	C	C	C	C	C	C	C	C	C	C	C	C	C	C	C	C	C	C	N	C	C	C	C	C	C	C	C	C	C	C
IAB01535	C/T	1B	667750437	C	C	C	C	C	C	C	C	C	C	C	C	C	C	C	C	C	C	C	C	C	C	C	C	C	C	C	C	C	C	C	C	C	C	C	C	C	C	C	C	C	C	C	C	C	C
IAB32791	T/C	1B	667819945	T	T	T	T	T	T	T	T	T	T	T	T	T	T	T	T	T	T	C	T	T	T	T	T	T	T	T	T	T	T	T	T	T	T	T	T	T	T	T	T	T	T	T	T	T	T
IAB32795	A/G	1B	668030928	A	A	N	R	R	R	A	R	R	A	R	A	R	N	A	A	N	A	G	A	R	R	R	A	N	R	A	N	A	A	A	A	N	R	R	A	R	A	A	R	A	R	R	R	A	R
IAB32796	C	1B	668122408	N	N	N	N	N	N	N	N	N	N	N	N	N	N	N	N	N	N	C	N	N	N	N	N	N	N	N	N	N	N	N	N	N	N	N	N	N	N	N	N	N	N	N	N	N	N
IAB01537	A/G	1B	668123435	A	A	N	A	R	N	A	A	N	A	N	A	N	R	R	A	A	R	N	A	A	A	A	A	A	A	N	N	N	A	A	A	N	R	A	R	A	R	A	A	A	R	A	A	N	R
IAB01539	T/C	1B	668124597	T	T	T	T	T	T	T	T	T	T	T	T	T	T	T	T	T	T	C	T	T	T	T	T	T	T	T	T	T	T	T	T	T	T	N	T	T	T	T	T	T	T	T	T	T	T
IAB32797	A/G	1B	668129680	N	N	N	A	G	N	N	N	N	N	N	N	N	G	G	N	N	A	G	R	N	A	N	N	N	N	N	N	N	N	N	N	G	N	N	N	N	N	A	N	N	N	N	A	N	N
IAB01541	G	1B	668911914	N	N	N	N	N	N	N	N	N	N	N	N	N	N	N	N	N	G	N	N	N	N	N	G	N	N	G	N	N	N	N	N	N	N	N	N	N	N	N	N	N	N	N	N	N	N
IAB32802	A/G	1B	668966438	N	N	N	N	N	N	N	N	N	N	N	N	N	N	N	N	N	A	N	N	N	N	N	N	N	N	N	N	N	N	N	N	N	N	N	N	N	N	A	N	N	N	N	N	N	N
IAB01542	NA	1B	669027529	N	N	N	N	N	N	N	N	N	N	N	N	N	N	N	N	N	N	N	N	N	N	N	N	N	N	N	N	N	N	N	N	N	N	N	N	N	N	N	N	N	N	N	N	N	N
IAB01543	NA	1B	669705970	N	N	N	N	N	N	N	N	N	N	N	N	N	N	N	N	N	N	N	N	N	N	N	N	N	N	N	N	N	N	N	N	N	N	N	N	N	N	N	N	N	N	N	N	N	N
IAB16443	G/T	1B	670673633	N	N	N	N	N	N	N	N	N	N	N	N	N	N	N	N	N	N	N	N	N	N	N	G	N	N	N	N	N	N	N	N	N	N	N	N	N	N	N	N	N	N	N	N	N	N
IAB32807	T/A/C	1B	670675452	A	A	A	A	A	T	T	T	A	T	A	T	T	A	W	T	T	T	T	T	W	T	T	T	A	T	T	T	T	T	W	T	N	T	N	A	T	A	T	T	T	T	A	W	T	A
IAB32808	A/G	1B	670799850	G	G	G	G	G	A	A	A	G	A	G	A	A	G	G	A	A	A	A	A	R	A	A	A	G	A	A	A	A	A	G	A	A	A	R	R	A	G	A	A	A	A	G	G	A	G
IAB32809	G/C	1B	671198721	N	N	N	G	N	N	G	G	N	N	N	N	N	N	N	N	N	G	N	N	N	N	N	N	N	N	N	N	N	N	N	N	N	N	N	N	N	N	N	S	N	N	G	G	N	N
IAB32811	C	1B	672958690	C	C	C	C	C	C	C	C	C	C	C	C	C	C	C	C	C	C	C	C	C	C	C	C	C	C	C	C	C	C	C	C	C	C	C	C	C	C	C	C	C	C	C	C	C	C
IAB32815	T	1B	673742577	T	T	N	T	N	T	N	T	N	T	T	T	T	N	N	T	N	T	T	T	N	T	T	T	T	T	T	T	T	T	N	T	N	T	T	T	T	T	T	T	T	T	N	N	T	N
IAB01547	G	1B	673743264	N	N	N	N	N	N	N	N	N	N	N	N	N	N	N	N	N	N	N	N	N	N	N	N	N	N	N	N	N	N	N	N	N	N	N	N	N	N	N	N	N	N	N	N	N	N
IAB01548	NA	1B	673745712	N	N	N	N	N	N	N	N	N	N	N	N	N	N	N	N	N	N	N	N	N	N	N	N	N	N	N	N	N	N	N	N	N	N	N	N	N	N	N	N	N	N	N	N	N	N
IAB32817	NA	1B	673785689	N	N	N	N	N	N	N	N	N	N	N	N	N	N	N	N	N	N	N	N	N	N	N	N	N	N	N	N	N	N	N	N	N	N	N	N	N	N	N	N	N	N	N	N	N	N
IAB32821	G	1B	673875754	N	N	G	N	N	N	N	N	N	G	N	N	G	G	G	N	N	N	N	N	N	N	N	G	N	N	G	N	N	G	G	G	N	N	N	G	N	N	G	N	N	N	G	G	N	G
IAB32823	G/A	1B	673992299	G	G	G	G	G	G	G	G	G	A	R	G	R	G	R	G	G	G	G	G	G	G	G	G	G	G	R	G	G	A	R	A	G	G	G	R	G	G	G	G	G	G	A	R	G	G
IAB01549	A	1B	674472535	A	A	N	A	A	A	A	A	A	A	A	A	A	A	A	N	A	A	A	A	A	A	A	A	A	A	A	N	A	A	N	A	A	A	N	A	A	A	A	A	A	A	A	A	A	A
IAB32829	G/T	1B	674625158	T	N	N	T	G	T	N	T	N	G	N	N	T	N	N	N	N	N	T	G	N	T	N	N	N	T	N	N	N	N	N	K	N	G	N	N	T	G	G	N	G	N	G	K	N	N
IAB16449	T/A	1B	674820726	T	T	T	T	A	T	T	T	A	T	W	A	T	T	W	T	T	A	T	A	T	T	T	A	A	T	A	T	T	T	A	A	T	T	W	W	T	A	A	T	A	T	T	W	W	T
IAB32832	A/G	1B	676067025	A	A	A	A	A	A	G	A	A	A	A	A	A	A	A	A	A	A	A	G	A	A	A	A	A	A	A	A	A	A	A	A	A	A	R	A	A	A	N	A	A	A	A	A	A	A
IAB16453	C/T	1B	676259138	N	N	N	Y	N	N	N	N	N	N	N	N	N	N	N	N	N	N	N	N	N	N	N	N	N	N	N	N	N	N	N	N	N	N	N	N	N	N	N	N	N	N	N	N	N	N
IAB32841	G/C	1B	676810943	N	N	C	N	G	N	G	N	G	G	G	G	G	C	C	N	N	G	N	G	N	N	N	C	G	N	G	G	N	G	S	C	N	N	G	C	N	C	G	N	G	N	G	S	G	C
IAB32842	G/T	1B	676811431	N	N	T	N	G	N	G	N	G	G	G	G	G	T	T	N	N	G	N	G	N	N	N	K	G	N	G	N	N	G	G	T	N	N	G	N	N	T	G	N	G	N	G	G	G	T
IAB32843	C/T	1B	676811829	C	C	T	C	C	C	C	C	C	C	C	C	C	T	T	C	C	C	C	C	C	C	C	Y	C	C	C	C	C	C	Y	T	C	C	C	Y	C	T	C	C	C	C	C	Y	C	T
IAB32845	A/G	1B	676812396	A	A	G	A	A	A	A	A	A	A	A	A	A	G	G	A	A	A	A	A	A	A	A	G	A	A	A	A	A	A	R	G	A	A	A	R	A	G	A	A	A	A	A	R	A	G
IAB32846	G/A	1B	676950423	G	N	N	G	G	N	G	G	N	N	N	N	G	N	N	N	G	G	G	G	N	G	N	N	G	N	N	N	N	N	G	N	N	G	N	G	G	N	G	G	G	G	G	R	G	N
IAB32848	C/T/A	1B	677305573	C	C	C	C	C	C	C	C	C	C	C	C	C	C	Y	C	C	C	C	C	C	C	C	Y	C	C	C	C	C	C	C	Y	C	C	C	C	C	Y	C	C	C	C	C	C	C	Y
IAB32849	C/T	1B	677305612	N	N	T	N	C	N	C	N	C	C	C	C	N	T	T	N	N	C	N	C	N	N	N	T	C	N	C	N	N	C	Y	T	N	N	N	N	N	T	C	N	C	N	C	Y	C	T
IAB32850	T/G	1B	677319149	N	N	G	N	T	N	T	N	T	T	T	T	T	N	G	N	N	T	N	T	N	N	N	K	T	N	T	N	N	T	T	K	N	N	T	K	T	G	T	N	T	N	T	K	T	G
IAB01558	C	1B	677569298	C	C	C	C	C	C	C	C	C	C	C	C	C	C	C	C	C	C	C	C	C	C	C	C	C	C	C	C	C	C	C	C	C	C	C	C	C	C	C	C	C	C	C	C	C	C
IAB32853	A/C	1B	678069024	N	N	N	N	N	N	N	N	N	N	N	A	N	N	N	N	N	A	N	N	N	N	N	C	N	N	N	N	N	N	N	C	N	N	N	N	N	N	N	N	A	N	N	N	N	N
IAB01559	C/T	1B	678257054	T	T	C	C	C	N	C	T	C	C	C	C	C	C	C	C	N	C	T	C	N	T	N	C	C	T	C	T	T	C	C	C	N	T	C	C	T	C	C	T	C	T	C	C	C	T
IAB01561	G/A	1B	678439139	G	G	G	G	G	G	G	G	G	G	R	G	G	G	G	G	G	G	G	A	G	G	G	G	G	G	G	G	G	N	N	N	G	G	G	G	G	G	G	G	A	G	G	G	R	G
IAB16454	A	1B	679031153	N	N	N	N	A	N	N	N	N	N	N	N	N	N	N	N	N	A	A	A	N	A	N	N	N	N	N	N	N	N	N	N	N	N	N	N	N	N	N	A	N	N	N	A	N	N
IAB32860	T/G	1B	679488469	T	T	G	T	T	T	T	T	T	G	T	G	K	G	G	T	T	T	T	T	T	T	T	G	T	T	T	T	T	G	G	G	T	T	T	K	T	G	T	T	T	T	G	K	K	G
IAB01565	C/A	1B	679753911	C	C	A	C	C	C	C	C	C	M	C	C	C	A	A	C	M	C	C	C	C	C	C	C	C	C	C	N	C	C	C	C	C	M	C	C	C	C	M	C	C	C	C	M	C	A
IAB16457	C/T	1B	680833480	C	C	C	C	C	C	C	C	C	C	Y	C	C	C	C	C	C	C	C	C	C	C	C	C	C	C	C	C	C	C	C	C	C	C	C	C	C	C	C	C	C	C	C	C	C	C
IAB32865	NA	1B	681252416	N	N	N	N	N	N	N	N	N	N	N	N	N	N	N	N	N	N	N	N	N	N	N	N	N	N	N	N	N	N	N	N	N	N	N	N	N	N	N	N	N	N	N	N	N	N
IAB16458	C/G	1B	681685203	C	C	C	C	C	C	C	C	C	G	G	G	S	C	C	C	C	C	C	C	C	C	C	C	C	C	G	C	C	C	C	C	C	C	C	C	C	C	G	C	C	C	C	C	C	C
IAB01567	C/A	1B	681685535	C	C	C	C	C	C	C	C	C	A	A	A	M	C	C	C	C	C	C	C	C	C	C	C	C	C	A	C	C	C	C	C	C	C	C	C	C	C	A	C	C	C	C	C	C	C
IAB32869	NA	1B	683265324	N	N	N	N	N	N	N	N	N	N	N	N	N	N	N	N	N	N	N	N	N	N	N	N	N	N	N	N	N	N	N	N	N	N	N	N	N	N	N	N	N	N	N	N	N	N
IAB32870	NA	1B	683265675	N	N	N	N	N	N	N	N	N	N	N	N	N	N	N	N	N	N	N	N	N	N	N	N	N	N	N	N	N	N	N	N	N	N	N	N	N	N	N	N	N	N	N	N	N	N
IAB32871	C/T	1B	683460488	C	C	C	C	C	N	T	C	C	T	T	T	Y	C	C	C	C	C	C	N	C	N	N	C	C	C	T	C	C	C	C	C	C	C	C	C	C	C	C	N	N	C	C	C	C	C
IAB01570	C/G	1B	685278408	N	N	N	N	N	N	N	N	N	N	N	N	N	N	N	N	N	N	N	N	N	N	N	N	N	N	N	N	N	N	N	N	N	N	N	N	C	N	N	N	N	N	N	S	N	N
IAB16463	C	1B	685288548	C	C	C	C	C	C	C	C	C	C	C	C	C	C	C	C	C	C	C	C	C	C	C	C	C	C	C	C	C	C	C	C	C	C	C	C	C	C	C	C	C	C	C	C	C	C
IAB16467	G/A	1B	686387453	G	G	G	G	G	G	G	G	G	G	G	G	G	G	G	G	G	G	G	G	G	G	G	G	G	G	G	G	G	G	G	G	G	G	G	G	G	G	G	G	G	G	G	G	G	G
IAB01573	T/C	1B	686842979	N	N	N	T	N	N	N	N	N	N	N	N	N	T	N	N	N	N	N	Y	N	N	N	N	N	N	N	N	N	T	N	T	N	N	N	N	N	N	N	N	N	N	N	T	N	N
IAB01576	G	1B	688283157	G	G	G	G	G	G	G	G	G	G	G	G	G	G	G	G	G	G	G	G	G	G	G	G	G	G	G	G	G	G	G	G	G	G	G	G	G	G	G	G	G	G	G	G	G	G
IAB32878	C	1B	688354315	C	C	N	C	N	C	C	C	C	C	C	C	C	N	C	C	C	N	C	N	C	C	C	N	C	C	N	C	C	C	C	N	C	C	C	C	C	C	N	C	C	C	N	N	C	N
IAB32881	C/T	1D	76589	Y	C	Y	Y	C	C	C	C	C	Y	C	C	C	C	C	C	C	C	Y	C	C	C	C	Y	C	Y	Y	C	C	C	C	C	C	C	C	Y	C	C	Y	C	C	C	C	C	Y	C
IAB16472	G/A/C	1D	85576	R	R	R	R	R	G	G	R	G	R	G	R	R	G	G	R	R	G	G	R	R	R	R	G	R	R	G	G	R	R	G	G	R	R	G	G	R	G	G	R	R	R	R	R	G	G
IAB16473	A/G	1D	217138	R	A	A	A	A	G	A	A	A	A	R	A	A	A	A	A	A	A	G	A	A	A	A	A	A	A	G	R	A	A	A	A	A	A	N	R	A	A	G	A	A	A	A	A	A	A
IAB01581	T/C	1D	218143	Y	T	T	T	T	C	T	T	T	T	Y	T	T	T	T	T	T	T	C	T	T	T	T	T	T	T	C	C	T	T	T	T	T	T	C	Y	T	T	C	T	T	T	T	T	T	T
IAB01585	T/G	1D	339959	K	T	K	T	T	T	T	T	T	T	T	T	T	T	T	T	T	T	T	T	T	T	T	T	T	T	T	K	T	T	T	T	T	T	T	K	T	T	T	T	T	T	T	T	T	T
IAB01586	G	1D	381154	G	G	G	G	G	G	G	G	G	G	G	G	G	G	G	G	G	G	G	G	G	G	G	G	G	G	G	G	G	G	G	G	G	G	G	G	G	G	G	G	G	G	G	G	G	G
IAB01587	NA	1D	395252	N	N	N	N	N	N	N	N	N	N	N	N	N	N	N	N	N	N	N	N	N	N	N	N	N	N	N	N	N	N	N	N	N	N	N	N	N	N	N	N	N	N	N	N	N	N
IAB16481	NA	1D	448243	N	N	N	N	N	N	N	N	N	N	N	N	N	N	N	N	N	N	N	N	N	N	N	N	N	N	N	N	N	N	N	N	N	N	N	N	N	N	N	N	N	N	N	N	N	N
IAB32890	NA	1D	569162	N	N	N	N	N	N	N	N	N	N	N	N	N	N	N	N	N	N	N	N	N	N	N	N	N	N	N	N	N	N	N	N	N	N	N	N	N	N	N	N	N	N	N	N	N	N
IAB32891	A	1D	579782	N	N	N	N	N	N	N	N	N	N	N	N	N	N	N	N	N	N	N	N	N	N	N	N	N	N	N	N	N	N	N	N	N	N	N	N	N	A	N	N	N	N	N	N	N	N
IAB32892	A/T	1D	579987	W	A	A	T	A	T	A	A	A	A	W	T	T	A	A	A	A	A	T	T	T	A	A	A	A	T	T	A	A	A	W	A	A	A	T	A	A	A	T	A	T	A	A	A	W	A
IAB32897	C/T	1D	2075354	N	N	N	C	N	N	C	C	N	C	N	N	N	N	N	N	N	C	N	N	N	N	N	N	N	N	N	N	N	N	C	N	N	N	N	N	N	N	N	C	N	C	C	N	N	N
IAB32899	T/A	1D	2088752	T	A	T	T	T	T	T	T	T	T	T	T	T	T	T	T	T	T	T	T	T	T	T	T	T	T	T	T	A	T	T	A	T	T	T	T	T	T	T	T	T	T	T	T	T	T
IAB32901	T/C	1D	2120126	T	C	T	T	T	T	T	T	T	T	T	T	T	T	T	T	T	T	T	T	T	T	T	T	T	T	T	T	C	T	T	C	T	T	T	T	T	T	T	T	T	T	T	T	T	T
IAB32905	G/A	1D	2483569	G	A	A	G	A	G	G	A	A	G	R	G	G	G	A	G	G	A	G	G	G	A	G	A	A	G	G	G	A	G	G	A	G	A	G	R	A	A	G	G	G	G	G	A	R	A
IAB32906	G/A	1D	2486091	G	A	A	G	A	G	G	A	A	G	R	G	G	G	A	G	G	A	G	G	G	A	G	A	A	G	G	G	A	G	G	A	G	A	G	R	A	A	G	G	G	G	G	A	R	A
IAB16484	G	1D	2495920	G	G	G	G	G	G	G	G	G	G	G	G	G	G	G	G	G	G	G	G	G	G	G	G	G	G	G	G	G	G	G	G	G	G	G	G	G	G	G	G	G	G	G	G	G	G
IAB16485	T/C	1D	2495927	T	C	C	T	C	T	T	C	C	T	Y	T	T	T	C	T	T	C	T	T	T	C	T	C	C	T	T	T	C	T	T	C	T	C	T	Y	C	C	T	T	T	T	T	C	Y	C
IAB01596	A/C	1D	2499119	M	A	N	A	A	C	A	A	A	C	N	A	A	C	A	C	C	A	M	A	N	A	C	A	A	A	C	C	A	C	M	A	C	A	M	M	A	A	C	C	A	C	C	A	A	A
IAB16486	G/A	1D	2516717	R	G	G	G	G	A	A	G	G	A	G	A	A	A	G	A	A	G	G	G	R	G	A	G	G	G	A	A	G	A	G	G	G	G	R	R	G	G	A	G	A	A	G	G	G	G
IAB16487	G/C	1D	2718962	S	S	S	S	S	C	S	C	S	G	S	C	S	G	S	G	G	S	S	S	S	S	G	S	S	S	S	G	S	G	S	S	S	S	S	S	C	S	S	S	C	G	S	S	S	S
IAB01597	G/A	1D	2885708	R	G	N	G	G	G	G	G	G	A	G	G	G	A	G	A	R	G	G	G	G	G	A	G	G	G	G	A	G	A	G	G	G	G	N	R	G	G	G	G	G	A	G	G	G	G
IAB16489	T	1D	2885941	N	N	N	N	N	N	N	N	N	N	N	N	N	N	N	N	N	N	N	N	N	N	N	N	N	N	N	N	N	N	N	N	N	N	N	N	N	N	N	N	N	N	N	N	N	N
IAB16490	C/T	1D	2886011	Y	C	C	C	C	C	C	C	C	T	C	C	C	T	C	T	T	C	C	C	C	C	T	C	C	C	C	T	C	T	C	C	C	C	C	Y	C	C	C	C	C	T	C	C	C	C
IAB16491	T/C	1D	2888682	Y	T	T	T	T	T	T	T	T	C	T	T	T	C	T	C	C	T	T	T	T	T	C	T	T	T	T	C	T	C	T	T	T	T	T	Y	T	T	T	T	T	C	T	T	T	T
IAB32909	G/C	1D	3177130	G	G	G	G	G	C	G	G	G	G	G	G	G	G	G	G	G	G	S	G	G	G	G	G	G	G	S	S	G	G	G	G	G	G	S	G	G	G	S	G	G	G	G	G	G	G
IAB32910	NA	1D	3177817	N	N	N	N	N	N	N	N	N	N	N	N	N	N	N	N	N	N	N	N	N	N	N	N	N	N	N	N	N	N	N	N	N	N	N	N	N	N	N	N	N	N	N	N	N	N
IAB01602	G/A	1D	3710343	G	R	G	G	G	G	G	G	G	G	G	G	G	G	G	R	R	G	G	G	G	G	R	G	G	G	G	G	A	R	G	R	G	G	G	G	G	R	G	G	G	G	G	G	G	R
IAB32917	C/G	1D	4769668	C	S	C	C	C	C	C	C	C	C	C	C	C	C	C	S	S	C	C	S	C	C	G	C	C	C	C	C	S	G	C	S	S	C	C	C	C	S	C	C	C	C	C	C	C	S
IAB01605	C	1D	5139554	C	N	C	C	C	C	C	C	C	C	C	C	C	C	C	N	N	C	C	C	C	C	N	C	C	C	C	C	N	N	C	N	C	C	C	C	C	C	C	C	C	C	C	C	C	N
IAB01606	C	1D	5139740	C	N	C	C	C	C	C	C	C	C	C	C	C	C	C	N	N	C	C	C	C	C	N	C	C	C	C	C	N	N	C	N	C	C	C	C	C	N	C	C	C	C	C	C	C	N
IAB01608	C/T	1D	5357517	Y	C	C	T	C	C	C	C	C	C	C	C	C	C	C	C	C	C	C	C	Y	C	C	C	C	T	C	C	C	C	Y	C	C	C	C	C	C	C	C	C	C	C	C	C	C	C
IAB01609	G	1D	5517554	G	G	G	G	G	G	G	G	G	G	G	G	G	G	G	G	G	G	G	G	G	G	G	G	G	G	G	G	G	G	G	G	G	G	G	G	G	G	G	G	G	G	G	G	G	G
IAB32920	G/A	1D	5849672	G	G	G	G	G	G	G	G	G	G	G	G	G	G	G	G	G	G	G	G	G	G	G	G	G	G	G	G	G	G	G	G	G	G	G	G	G	G	G	G	G	G	G	G	G	G
IAB01610	C	1D	6240871	C	C	C	C	C	C	C	C	C	C	C	C	C	C	C	C	C	C	C	C	C	C	C	C	C	C	C	C	C	C	C	C	C	C	C	C	C	C	C	C	C	C	C	C	C	C
IAB01613	T	1D	6353004	T	T	T	T	T	T	T	T	T	T	T	T	T	T	T	T	T	T	T	T	T	T	T	T	T	T	T	T	T	T	T	T	T	T	T	T	T	T	T	T	T	T	T	T	T	T
IAB32921	G/C	1D	6541670	G	G	G	G	G	G	G	G	G	G	G	G	C	G	G	G	G	G	G	G	G	G	G	G	G	G	G	G	G	G	G	G	G	G	G	G	G	G	G	G	C	G	G	G	G	G
IAB01616	T/G	1D	7027755	K	T	T	T	T	T	T	T	T	T	T	G	T	T	T	T	T	T	T	T	T	T	T	T	T	T	T	T	T	T	T	T	T	T	T	G	T	T	T	T	T	T	T	T	T	T
IAB16497	T/G	1D	7870876	K	G	T	T	T	T	T	T	T	T	K	G	G	T	T	T	T	T	T	T	K	G	T	T	T	G	K	G	K	T	G	T	K	G	K	G	T	T	T	T	G	T	T	T	K	T
IAB16499	A	1D	7871071	A	A	A	A	A	A	A	A	A	A	A	N	A	A	A	A	A	A	A	A	A	N	A	A	A	N	A	A	A	A	N	A	A	N	A	N	A	A	A	A	A	A	A	A	A	A
IAB01620	C/A	1D	7871261	C	N	N	C	C	C	C	C	N	C	N	N	N	C	C	C	C	C	C	C	N	N	C	N	N	N	N	N	C	C	N	C	N	N	N	N	C	C	C	C	N	C	C	C	C	C
IAB16501	A	1D	7875795	N	N	N	A	N	N	N	N	N	N	N	N	N	N	N	N	N	N	N	N	N	N	N	N	N	N	N	N	N	N	N	N	N	N	N	N	N	N	N	N	N	N	A	N	N	N
IAB16502	G/A	1D	7876505	R	A	G	G	G	G	G	G	G	G	R	A	A	G	G	G	G	G	G	G	R	A	G	G	G	A	G	A	R	G	A	G	G	A	R	A	G	G	G	G	A	G	G	G	R	G
IAB16503	G/T	1D	7877845	G	N	G	G	G	G	G	G	G	G	K	T	T	G	G	G	G	G	G	G	K	T	G	G	G	K	G	K	K	G	T	G	G	T	N	N	G	G	G	G	T	G	G	G	G	G
IAB01621	A	1D	7878050	A	N	N	A	A	N	A	A	N	A	N	N	N	N	N	N	N	A	N	A	N	N	N	A	A	N	N	N	N	A	N	A	N	N	N	N	A	A	A	A	N	A	A	A	N	A
IAB01623	A	1D	7899936	N	N	N	N	N	N	N	A	N	N	N	N	N	N	N	N	N	N	N	N	N	N	N	N	N	N	N	N	N	N	N	N	N	N	N	N	A	N	N	N	N	N	N	A	N	N
IAB32928	C/A	1D	8227248	C	C	C	C	C	A	C	C	C	C	M	A	A	C	C	C	C	C	C	C	M	A	A	A	C	A	A	M	M	A	A	C	C	A	A	C	C	C	A	C	A	C	C	C	C	C
IAB32929	G/T	1D	8227755	G	G	G	G	G	T	G	G	G	G	K	T	T	G	G	G	G	G	G	G	K	T	T	T	G	T	T	K	K	T	T	G	G	T	T	G	G	G	T	G	T	G	G	G	K	G
IAB16506	G/C	1D	8228262	G	G	G	G	G	C	G	G	G	G	S	C	C	G	G	G	G	G	G	G	S	C	C	C	G	C	C	S	S	C	C	G	G	C	C	G	G	G	C	G	C	G	G	G	G	G
IAB01625	G/A	1D	8228658	G	G	G	G	G	A	G	G	G	G	R	A	A	G	G	G	G	G	G	G	G	A	A	A	G	A	A	R	R	A	A	G	G	A	A	G	G	G	A	G	A	G	G	G	G	G
IAB16507	A/T	1D	8229482	A	A	A	A	A	T	A	A	A	A	W	T	T	A	A	A	A	A	A	A	W	T	T	T	A	T	T	W	W	T	T	A	A	T	T	A	A	A	T	A	T	A	A	A	A	A
IAB32930	C/T	1D	8279917	C	C	C	C	C	T	C	C	C	C	Y	T	T	C	C	C	C	C	C	C	Y	T	T	T	C	T	T	Y	Y	T	T	C	C	T	T	C	C	C	T	C	T	C	C	C	C	C
IAB32931	NA	1D	8281500	N	N	N	N	N	N	N	N	N	N	N	N	N	N	N	N	N	N	N	N	N	N	N	N	N	N	N	N	N	N	N	N	N	N	N	N	N	N	N	N	N	N	N	N	N	N
IAB32932	NA	1D	8281572	N	N	N	N	N	N	N	N	N	N	N	N	N	N	N	N	N	N	N	N	N	N	N	N	N	N	N	N	N	N	N	N	N	N	N	N	N	N	N	N	N	N	N	N	N	N
IAB32934	C/T	1D	8391298	C	C	C	C	C	T	C	C	C	C	Y	T	T	C	C	C	C	C	C	C	Y	T	T	T	C	T	T	Y	Y	T	T	C	C	T	T	C	C	C	T	C	T	C	C	C	C	C
IAB01626	T/C	1D	8606637	T	T	T	T	T	C	T	T	T	T	Y	C	C	T	T	T	T	T	T	T	Y	C	C	C	T	C	C	Y	Y	C	C	T	T	C	C	T	T	T	C	T	C	T	T	T	T	T
IAB01627	C/T	1D	8611121	C	C	C	C	C	T	C	C	C	C	Y	T	T	C	C	C	C	C	C	C	Y	T	Y	T	C	T	T	Y	Y	T	T	C	C	T	T	C	C	C	T	C	T	C	C	C	C	C
IAB16509	T/C	1D	8612945	T	T	T	T	T	Y	T	T	T	T	T	T	T	T	T	T	T	T	T	T	T	T	Y	C	T	Y	C	T	T	Y	T	T	T	T	C	T	T	T	C	T	T	T	T	T	T	T
IAB16510	C/T	1D	8615073	N	N	C	C	N	N	C	N	C	N	N	N	N	C	N	C	N	C	N	C	N	N	N	N	C	N	N	N	C	Y	C	C	N	N	N	N	C	C	N	N	N	C	C	C	N	C
IAB01628	G/A	1D	8716461	N	N	N	N	N	N	N	N	N	N	N	N	N	N	N	N	N	G	G	N	N	N	N	N	N	N	N	N	N	N	N	G	N	N	N	N	G	G	N	N	N	G	N	G	N	G
IAB01632	C/T	1D	9036248	C	C	C	C	C	C	C	C	C	C	C	C	C	C	C	C	C	C	C	C	C	C	C	C	C	C	C	C	C	C	C	C	C	C	C	C	C	C	C	C	C	C	Y	C	C	C
IAB01633	G	1D	9036295	G	G	G	G	G	G	G	G	G	G	G	G	G	G	G	G	G	G	G	G	G	G	G	G	G	G	G	G	G	G	G	G	G	G	G	G	G	G	G	G	G	G	G	G	G	G
IAB01634	C	1D	9091286	N	N	N	N	N	N	N	N	N	N	N	N	N	N	N	N	N	C	N	N	N	N	N	N	N	N	N	N	N	N	N	N	N	N	N	N	N	N	N	N	N	N	N	N	N	N
IAB01636	NA	1D	9343450	N	N	N	N	N	N	N	N	N	N	N	N	N	N	N	N	N	N	N	N	N	N	N	N	N	N	N	N	N	N	N	N	N	N	N	N	N	N	N	N	N	N	N	N	N	N
IAB01637	C	1D	9343558	C	C	C	C	C	C	C	C	C	C	C	C	C	C	C	C	C	C	C	C	C	C	C	C	C	C	C	C	C	C	C	C	C	C	C	C	C	C	C	C	C	C	C	C	C	C
IAB01638	C	1D	9344908	C	C	C	C	C	C	C	C	C	C	C	C	C	C	C	C	C	C	C	C	C	C	C	C	C	C	C	C	C	C	C	C	C	C	C	C	C	C	C	C	C	C	C	C	C	C
IAB32937	T/C	1D	10153648	N	N	N	T	N	N	N	N	N	N	N	N	N	N	N	N	N	T	N	N	N	N	N	N	N	N	N	N	N	T	N	N	N	N	N	N	N	T	N	N	N	N	N	N	N	N
IAB01645	A	1D	10257425	A	A	A	A	A	A	A	A	A	A	A	A	A	A	A	A	A	A	A	A	A	A	A	A	A	A	A	A	A	A	A	A	A	A	A	A	A	A	A	A	A	A	A	A	A	A
IAB16511	G/A	1D	10626553	G	G	G	G	A	G	G	G	A	A	R	A	G	G	A	G	G	G	G	A	G	G	G	A	A	R	A	G	G	A	G	A	A	G	R	G	G	G	A	G	G	G	G	G	A	G
IAB01646	G	1D	10666955	G	G	G	G	G	G	G	G	G	G	G	G	G	G	G	G	G	G	G	G	G	G	G	G	G	G	G	G	G	G	G	G	G	G	G	G	G	G	G	G	G	G	G	G	G	G
IAB32943	C/T	1D	11290863	N	T	N	N	C	N	N	T	C	C	C	C	N	N	C	N	N	N	N	T	N	T	N	T	C	T	N	N	N	N	N	C	C	N	N	N	Y	T	T	N	N	N	Y	T	N	N
IAB32945	T/A	1D	12249284	W	A	A	W	T	T	A	A	T	T	A	A	A	T	T	A	T	T	A	A	W	A	A	T	T	T	T	A	W	T	A	T	W	A	T	A	T	T	T	A	A	T	T	T	A	T
IAB32947	T/C	1D	12300293	Y	Y	T	Y	T	T	C	C	Y	T	Y	C	T	T	Y	Y	T	T	Y	C	Y	Y	T	T	T	Y	Y	Y	Y	T	T	T	T	Y	T	Y	T	T	Y	C	T	T	T	T	T	T
IAB16518	G/A	1D	12303425	G	G	G	G	G	G	A	A	G	G	R	A	G	G	G	G	G	G	G	A	G	G	G	G	G	G	G	G	G	G	G	G	G	G	G	G	G	G	G	A	G	G	G	G	G	G
IAB01656	G	1D	12315693	G	G	N	G	G	G	G	G	G	G	G	G	G	G	G	G	G	G	G	G	G	G	G	G	G	G	G	N	G	G	G	G	G	G	G	G	G	G	G	G	G	G	G	G	G	G
IAB32948	G/A	1D	12533096	R	A	A	A	R	R	G	G	G	G	R	A	A	G	G	A	R	G	A	G	R	A	A	G	G	G	G	A	A	G	A	G	R	A	G	A	R	G	G	A	A	R	G	G	R	G
IAB32949	G/A	1D	12533362	R	A	A	A	G	G	G	G	G	G	A	A	A	G	G	A	G	G	A	G	R	A	A	G	G	G	G	A	A	R	A	G	A	A	G	A	G	G	G	A	A	G	G	G	R	G
IAB32950	C/A	1D	12533364	M	A	A	A	C	C	C	C	C	C	A	A	A	C	C	A	C	C	A	C	M	A	A	C	C	C	C	A	A	M	A	C	A	A	C	A	C	C	C	A	A	C	C	C	M	C
IAB32951	C/A	1D	12533501	M	A	A	M	C	C	C	C	C	C	M	A	A	C	C	A	C	C	A	C	M	A	A	C	C	C	C	A	M	C	A	C	M	A	C	A	C	C	C	A	A	C	C	C	M	C
IAB32953	T/C	1D	12534911	Y	C	C	Y	T	T	T	T	T	T	Y	C	C	T	T	C	T	T	C	T	Y	C	C	T	T	T	T	C	Y	T	C	T	Y	C	T	C	T	T	T	C	C	T	T	T	Y	T
IAB01657	C/T	1D	12536156	Y	T	T	Y	C	C	C	C	C	C	Y	T	T	C	C	T	C	C	T	C	Y	T	T	C	C	C	C	T	T	C	T	C	Y	T	C	T	Y	C	C	T	T	C	C	C	Y	C
IAB32956	C/G	1D	12823312	S	S	S	S	C	C	C	C	C	C	S	S	S	C	C	S	C	C	S	C	S	S	S	C	C	C	C	S	S	C	S	C	S	S	C	S	C	C	C	S	S	C	C	C	C	C
IAB16521	T/C	1D	14718488	Y	C	N	C	T	T	T	T	T	T	Y	Y	C	T	N	C	N	N	C	T	Y	T	C	T	T	T	T	Y	Y	T	C	T	N	C	T	C	Y	T	T	T	C	T	T	T	T	T
IAB01659	C/G	1D	15398826	S	S	G	S	S	S	C	S	C	C	S	S	G	C	C	S	S	C	G	C	S	C	S	C	C	C	C	G	C	S	G	C	S	S	C	G	S	C	C	C	G	S	C	C	S	C
IAB16522	C/T	1D	16225442	N	C	N	C	Y	N	N	N	N	N	N	N	N	N	N	C	N	Y	N	Y	N	Y	N	Y	N	Y	N	N	N	N	C	N	N	C	N	C	Y	Y	Y	N	C	N	N	Y	Y	Y
IAB32963	G/T	1D	16403177	K	T	T	K	G	G	G	G	G	G	K	G	T	G	G	T	G	G	T	G	K	G	T	G	G	G	G	K	G	G	T	G	K	T	G	T	G	G	G	G	T	G	T	G	K	G
IAB32964	G	1D	16611695	N	N	N	N	N	N	N	N	N	N	N	N	N	N	N	N	N	G	N	N	N	N	N	N	N	N	N	N	N	N	N	N	N	N	N	N	N	N	N	N	N	N	N	N	N	N
IAB32966	C/T	1D	16788447	C	C	C	C	C	N	N	N	C	N	C	N	C	N	C	C	N	N	C	C	N	N	C	N	C	N	N	C	N	N	C	N	C	C	N	C	N	Y	N	N	C	N	N	N	N	N
IAB32967	T/G	1D	16788841	K	G	G	K	G	T	T	T	G	T	K	T	G	T	G	G	T	T	G	G	K	T	G	T	G	T	T	G	T	T	G	T	G	G	T	G	T	T	T	T	G	T	T	T	K	T
IAB32968	C/T	1D	16789272	Y	T	T	Y	T	C	C	C	T	C	Y	C	T	C	T	T	C	C	T	T	Y	C	T	C	T	C	C	T	C	C	T	C	Y	T	C	T	C	C	C	C	T	C	C	C	Y	C
IAB32969	G/C	1D	16789472	S	C	C	S	C	G	G	G	C	G	S	G	C	G	C	C	G	G	C	C	S	G	C	G	C	G	G	S	G	G	C	G	S	C	G	C	G	G	G	G	C	G	G	G	G	G
IAB32971	G/A	1D	16826769	R	A	A	R	A	G	G	G	A	G	R	G	A	G	A	A	G	G	A	A	R	G	A	G	A	G	G	A	G	G	A	G	R	A	G	A	G	G	G	G	A	G	G	G	R	G
IAB32972	C/T	1D	17016679	Y	N	N	C	T	N	C	C	T	C	C	C	C	T	T	N	T	C	C	T	C	C	C	C	T	C	N	N	T	N	C	C	N	C	N	C	C	T	C	Y	C	C	C	T	C	C
IAB32974	T/A	1D	17649164	N	A	N	A	T	N	W	W	T	N	N	N	N	W	T	N	N	W	W	T	W	A	N	N	T	W	N	N	A	A	N	W	N	W	N	W	A	T	A	N	N	A	T	A	A	W
IAB32977	T	1D	17964060	T	T	N	T	T	T	T	T	T	N	N	T	T	N	T	T	T	T	T	T	N	T	T	T	T	T	T	T	T	T	T	T	N	T	N	T	T	T	T	T	T	T	T	T	T	T
IAB16527	NA	1D	18431319	N	N	N	N	N	N	N	N	N	N	N	N	N	N	N	N	N	N	N	N	N	N	N	N	N	N	N	N	N	N	N	N	N	N	N	N	N	N	N	N	N	N	N	N	N	N
IAB16528	A/G	1D	18577849	A	A	A	R	A	A	A	G	A	G	R	A	A	A	A	G	A	G	A	G	R	A	G	G	A	A	G	R	A	G	G	G	R	G	G	R	A	A	G	A	A	R	A	A	R	G
IAB16529	A/T	1D	18578015	A	A	A	A	A	A	A	T	A	T	A	A	A	A	A	T	A	T	A	T	A	A	T	T	A	A	T	A	A	T	T	T	A	T	T	A	A	A	T	A	A	T	A	A	A	T
IAB16537	C/T	1D	18591088	C	C	C	C	C	C	C	N	C	N	C	C	C	C	C	N	C	N	C	Y	C	C	N	N	C	C	N	C	C	Y	N	T	C	Y	N	C	C	C	Y	C	C	Y	C	C	C	N
IAB32979	A	1D	18994446	N	N	A	N	N	N	A	N	A	N	N	A	A	N	A	N	N	N	N	N	N	A	N	N	A	N	N	A	N	N	A	N	A	N	N	N	N	A	N	N	A	N	N	A	N	N
IAB32980	C	1D	18994447	N	N	C	N	N	N	C	N	C	N	N	C	C	N	C	N	N	N	N	N	N	C	N	N	C	N	N	C	N	N	C	N	C	N	N	N	N	C	N	N	C	N	N	C	N	N
IAB32985	G	1D	19899164	N	N	N	N	N	N	N	N	N	N	N	N	N	N	N	N	N	N	N	N	N	N	N	N	N	N	N	N	N	N	G	G	N	N	N	N	N	N	N	N	N	G	G	N	N	N
IAB01663	G/A	1D	20185390	N	N	N	N	N	N	N	A	G	N	N	R	N	N	N	N	N	G	N	G	N	A	R	N	N	N	N	N	N	G	N	A	N	A	N	N	N	N	N	N	N	N	N	N	N	N
IAB32986	G/T	1D	20568363	N	N	N	N	N	N	N	G	N	N	N	N	N	N	N	N	N	N	N	N	N	G	N	K	N	N	N	N	K	N	N	N	N	N	N	N	K	N	N	N	K	N	G	K	N	N
IAB16541	A/T	1D	20950996	N	N	N	N	N	N	N	A	N	N	N	N	N	N	N	N	N	N	N	N	N	N	N	N	N	N	N	N	N	N	N	A	N	N	N	N	N	N	N	N	N	A	A	N	N	N
IAB32988	T/C	1D	22305196	T	T	T	N	N	T	T	T	T	T	T	T	T	T	T	T	T	T	T	T	T	T	T	T	T	T	T	T	T	T	T	T	T	T	T	T	T	T	T	T	T	T	T	N	T	T
IAB01669	G	1D	23005209	G	G	G	G	G	G	G	G	G	G	G	G	G	G	G	G	G	G	G	G	G	G	G	G	G	G	G	G	G	G	G	G	G	G	G	G	G	G	G	G	G	G	G	G	G	G
IAB32990	A/G	1D	23416930	R	A	A	R	A	A	A	A	A	A	A	A	R	A	A	A	A	A	A	A	R	A	A	A	A	R	A	A	A	A	A	A	A	A	A	A	A	A	A	A	A	A	A	A	R	A
IAB01670	A	1D	24790557	A	A	A	A	A	A	A	A	A	A	A	A	A	A	A	A	A	A	A	A	A	A	A	A	A	A	A	A	A	A	A	A	A	A	A	A	A	A	A	A	A	A	A	A	A	A
IAB32993	G/A	1D	25965792	G	G	N	G	G	N	N	G	N	N	N	N	G	N	N	N	N	G	G	G	N	N	N	N	N	N	N	N	N	G	G	G	N	N	N	N	G	G	N	N	G	G	G	G	G	G
IAB32994	G/A	1D	26269751	G	G	G	G	G	G	G	A	G	G	G	A	A	G	G	G	G	G	G	A	G	A	G	G	G	G	G	G	A	A	R	G	R	G	G	G	G	G	G	A	A	G	G	G	G	G
IAB01679	T/C	1D	28576158	T	T	T	T	T	T	T	T	T	T	T	T	T	T	T	T	T	T	C	T	T	T	T	T	T	T	T	T	T	T	T	T	T	T	T	T	T	T	T	T	T	T	T	T	T	T
IAB16547	A/C	1D	30431668	A	A	C	A	C	C	A	C	A	C	A	A	A	C	C	A	C	A	A	A	A	A	A	A	A	A	M	A	A	C	A	C	M	C	A	A	A	A	A	A	A	A	A	C	M	C
IAB33000	A/G	1D	30573372	A	A	N	A	N	N	A	N	A	N	A	A	A	N	N	A	N	A	A	A	A	A	A	A	A	A	A	A	N	N	A	N	R	N	A	A	A	A	A	A	A	A	A	N	A	N
IAB16549	G/A	1D	31353621	R	A	G	R	G	G	G	G	G	G	R	A	G	N	G	G	G	G	A	G	R	A	G	G	G	G	G	R	G	G	R	G	G	G	G	G	R	A	G	R	R	A	G	G	G	G
IAB16550	T/G	1D	31355574	G	G	N	K	T	T	T	T	N	N	N	N	N	N	N	T	N	T	G	T	N	N	N	T	T	T	N	N	T	T	T	T	N	T	N	T	N	G	T	G	N	N	T	T	T	T
IAB33002	T	1D	31715899	T	T	N	T	N	N	N	N	N	N	T	T	N	T	T	N	N	N	T	N	T	T	N	N	N	N	N	T	N	N	N	T	N	N	N	N	T	T	N	T	T	T	N	N	N	T
IAB16553	T/C	1D	32424245	Y	C	T	C	T	T	T	T	T	T	Y	C	T	C	C	T	T	T	C	T	Y	C	T	T	T	T	T	Y	T	T	T	C	T	T	T	T	C	C	T	C	C	C	T	T	T	C
IAB16554	T/C	1D	32530093	Y	T	Y	T	Y	C	Y	C	Y	C	Y	T	Y	T	T	Y	C	Y	T	C	Y	T	C	C	Y	Y	C	Y	T	C	C	T	Y	Y	C	Y	T	T	Y	T	T	T	Y	Y	Y	T
IAB16558	A/G	1D	32531048	G	G	A	G	A	A	A	A	R	A	R	G	A	G	G	A	A	A	G	A	R	G	A	A	A	A	A	R	G	A	A	G	N	A	A	A	G	G	A	G	G	G	A	A	A	G
IAB01685	T/C	1D	32543934	C	C	T	C	T	T	T	T	T	T	Y	C	T	C	C	T	N	T	C	T	Y	C	T	T	T	T	T	Y	C	T	T	C	N	T	T	T	C	C	T	C	C	C	T	T	T	C
IAB16559	C/T	1D	32544165	C	C	Y	C	Y	Y	T	Y	Y	Y	C	C	Y	C	C	Y	Y	T	C	Y	Y	C	Y	Y	Y	Y	T	C	C	Y	Y	C	Y	Y	Y	T	C	C	Y	C	C	C	T	Y	Y	C
IAB16562	T/G	1D	32544344	K	G	T	G	T	T	T	T	T	T	K	G	T	G	G	T	T	T	G	T	K	G	T	T	T	T	T	G	G	T	T	G	N	T	T	T	G	G	T	G	G	G	T	T	T	G
IAB01687	T/C	1D	32544853	Y	C	N	C	T	N	N	T	N	T	N	N	T	C	N	T	N	T	C	T	N	C	N	T	T	T	N	N	C	T	N	C	N	T	N	T	C	C	N	C	C	C	T	T	T	C
IAB33006	C/G	1D	33597073	G	G	G	G	G	C	C	C	C	N	G	G	C	G	G	C	C	C	G	C	S	G	N	C	C	C	C	G	G	C	S	G	N	C	C	C	G	G	C	G	G	C	C	G	C	G
IAB33007	C/G	1D	33640331	S	G	G	G	G	C	C	C	C	C	S	G	C	G	G	C	C	C	G	C	S	G	C	C	C	C	C	S	G	C	C	G	C	C	C	C	G	G	C	G	G	C	C	G	C	G
IAB01688	C/T	1D	33712312	C	C	C	C	C	N	N	N	N	N	C	C	N	C	C	N	N	N	C	N	C	C	N	N	N	N	N	C	C	N	N	C	N	N	N	N	C	C	N	C	C	N	N	C	N	C
IAB01689	T/G/A	1D	33712839	N	N	N	G	N	N	W	N	N	N	N	G	T	G	N	W	N	T	N	T	W	G	T	N	N	N	N	K	N	T	T	G	N	N	N	T	G	G	N	R	N	N	T	R	T	R
IAB33008	T	1D	33803346	T	T	N	T	N	N	N	N	N	N	T	T	N	T	N	N	N	N	T	N	N	T	N	N	N	N	N	N	N	N	N	T	N	N	N	N	T	N	N	T	T	N	N	T	N	N
IAB16564	G/A	1D	34625248	A	A	A	A	A	G	G	G	G	G	A	A	G	G	G	G	G	G	A	G	R	A	G	G	G	G	G	A	A	G	G	G	G	G	G	G	A	A	G	A	A	G	G	A	G	G
IAB16565	T	1D	34626290	T	T	T	T	T	N	N	N	N	N	T	T	N	N	N	N	N	N	T	N	T	T	N	N	N	N	N	T	T	N	N	N	N	N	N	N	T	T	N	T	T	N	N	T	N	N
IAB33014	C/G	1D	34662046	G	G	G	G	G	C	C	C	C	C	G	G	S	C	C	C	S	S	G	C	S	G	C	C	C	C	C	G	G	S	C	C	C	C	S	C	G	G	C	G	G	C	S	G	C	C
IAB33015	A/G	1D	34662070	A	A	A	A	A	N	N	N	N	N	A	A	N	N	N	N	N	R	A	N	A	A	N	N	N	N	N	A	A	N	N	N	N	N	N	R	A	A	N	A	A	N	N	A	N	R
IAB01691	T/G	1D	36322755	K	G	G	G	G	T	T	T	T	T	K	G	T	T	T	T	N	T	G	T	K	G	T	T	T	T	T	K	G	T	T	T	T	T	T	T	K	G	T	G	G	T	T	G	T	T
IAB16572	C/G	1D	37962537	G	G	G	G	G	C	C	C	C	C	S	G	C	C	C	G	C	C	G	C	S	G	C	C	C	C	C	S	C	C	C	C	C	C	G	C	G	G	C	G	G	G	G	G	C	C
IAB16573	T/C	1D	37962860	Y	C	Y	C	C	T	T	T	T	T	Y	C	T	T	T	C	T	T	Y	T	T	C	T	T	T	T	T	Y	T	T	T	T	T	T	N	T	C	C	T	C	C	C	C	C	T	T
IAB01698	T/C	1D	38552754	Y	C	C	C	C	T	T	T	T	T	Y	C	T	T	T	C	T	T	C	T	Y	C	T	T	T	T	T	Y	T	T	T	T	T	T	C	T	C	C	T	C	C	C	C	C	T	T
IAB01699	A	1D	38781003	A	N	N	N	N	A	N	N	A	N	N	N	A	A	A	N	N	A	N	A	A	N	N	A	A	A	A	N	A	N	N	A	A	N	N	A	N	A	A	N	N	N	N	N	A	A
IAB16584	A/G	1D	38787678	R	A	A	A	A	G	A	A	G	A	A	R	G	G	G	A	A	G	A	G	R	R	A	G	G	G	R	A	G	A	A	G	R	A	A	G	A	R	G	R	A	R	A	R	R	G
IAB16585	T/G	1D	38787954	K	T	T	T	T	G	T	T	G	T	T	T	G	G	G	T	T	G	T	G	K	T	T	G	G	G	K	T	G	T	T	G	T	T	T	G	T	T	G	T	T	T	T	T	K	G
IAB33031	C/G	1D	38788532	S	C	C	C	C	S	C	C	S	C	C	C	S	S	G	C	C	S	C	S	S	C	C	G	S	S	S	C	S	C	C	S	S	C	C	S	C	S	S	C	C	C	C	C	C	S
IAB01700	A/C	1D	39868806	M	A	N	A	A	C	A	A	N	A	A	A	C	C	C	A	A	C	N	C	M	A	A	C	C	C	M	A	C	A	A	C	M	A	A	C	A	M	C	C	A	A	A	A	M	C
IAB33037	G	1D	39943687	N	N	N	N	N	N	N	N	N	N	N	N	N	N	N	N	N	G	G	G	G	N	N	G	N	N	N	N	G	N	N	G	N	N	N	G	N	N	N	G	N	G	G	G	G	N
IAB16588	NA	1D	41566018	N	N	N	N	N	N	N	N	N	N	N	N	N	N	N	N	N	N	N	N	N	N	N	N	N	N	N	N	N	N	N	N	N	N	N	N	N	N	N	N	N	N	N	N	N	N
IAB16589	T/C	1D	41566207	N	N	N	N	N	N	N	T	N	N	N	N	N	N	N	N	N	N	N	T	N	N	N	N	N	N	N	N	N	N	N	N	N	N	N	N	N	N	N	T	N	N	N	N	T	T
IAB16590	G	1D	41566458	G	N	N	N	N	G	G	G	G	G	N	N	G	G	N	N	G	G	N	G	N	N	G	G	G	G	G	N	G	G	G	G	N	G	G	G	N	G	G	G	N	N	N	N	G	G
IAB01702	T/G	1D	41720363	G	G	G	G	G	T	T	T	T	T	G	G	T	T	T	G	T	T	G	T	T	G	T	T	T	T	T	G	T	T	T	T	T	T	T	T	G	T	T	T	G	G	G	G	T	T
IAB33045	A	1D	41751644	A	N	N	N	N	A	A	A	A	A	N	N	A	A	A	N	A	A	N	A	A	N	A	A	A	A	A	N	A	A	A	A	A	A	A	A	N	A	A	A	N	N	N	N	A	A
IAB33047	G	1D	41757420	G	N	N	N	N	G	G	G	G	G	N	N	G	G	G	N	G	G	N	G	G	N	G	G	G	G	G	N	G	G	G	G	G	G	G	G	N	G	G	G	N	N	N	N	G	G
IAB33048	C/A	1D	42344894	C	C	M	C	C	A	A	A	N	M	M	C	N	N	N	C	N	A	C	N	M	C	N	A	N	A	N	M	M	N	M	A	N	A	N	N	C	N	M	N	C	C	C	C	A	A
IAB33052	T/C	1D	42763793	N	C	N	C	N	T	T	T	T	T	N	Y	T	T	N	N	T	T	C	T	Y	Y	T	T	N	T	N	Y	T	T	T	T	N	T	T	T	Y	T	T	T	Y	Y	C	C	T	T
IAB01706	T	1D	43126896	T	T	T	T	T	T	T	T	T	T	T	T	T	T	T	T	T	T	T	T	T	T	T	T	T	T	T	T	T	T	T	T	T	T	T	T	T	T	T	T	T	T	T	T	T	T
IAB16591	NA	1D	43274795	N	N	N	N	N	N	N	N	N	N	N	N	N	N	N	N	N	N	N	N	N	N	N	N	N	N	N	N	N	N	N	N	N	N	N	N	N	N	N	N	N	N	N	N	N	N
IAB01707	G/T	1D	44275861	G	G	G	G	G	K	K	K	K	K	G	G	K	K	K	G	K	K	G	K	K	G	K	K	K	K	K	G	K	K	K	K	K	K	K	K	G	K	K	K	G	G	G	G	K	K
IAB33058	T	1D	45806733	N	N	N	N	N	N	N	T	N	N	N	N	T	N	N	N	N	T	N	T	N	N	N	N	N	N	N	N	N	N	N	T	N	T	N	N	N	T	N	N	N	N	N	N	N	N
IAB01709	C/T	1D	46183589	Y	T	T	T	T	C	C	C	C	C	T	T	C	C	C	T	C	C	T	C	Y	T	C	C	C	C	C	T	C	C	C	C	C	C	C	C	T	C	C	C	T	T	T	T	C	C
IAB33063	G/A	1D	47649714	R	A	N	A	N	G	G	G	G	G	R	A	G	G	G	A	G	G	A	G	G	A	G	G	G	G	G	N	G	G	G	G	G	G	G	G	A	G	G	G	A	A	A	A	G	G
IAB01711	A/G	1D	47651085	R	G	N	G	N	N	A	R	A	N	G	N	A	A	N	N	A	A	N	A	N	R	R	A	N	N	N	N	A	A	R	A	N	A	N	A	G	A	A	A	G	G	G	G	A	A
IAB33067	T/G/A	1D	47879616	T	T	T	T	T	N	N	G	N	N	T	T	N	G	N	T	N	G	T	N	K	T	N	N	N	N	N	T	N	N	K	N	N	N	N	G	T	G	N	G	T	T	T	T	G	G
IAB01712	T	1D	47987889	N	N	N	N	N	N	T	T	T	T	N	N	T	N	N	N	T	T	N	T	N	N	T	T	N	N	N	N	T	N	N	T	N	T	N	T	N	T	T	T	N	N	N	N	T	T
IAB33069	C/T	1D	47988219	N	N	N	N	N	C	C	C	C	C	C	N	C	C	C	N	C	C	N	C	N	C	C	C	C	C	C	N	C	C	C	C	C	C	C	C	N	C	C	C	N	N	N	N	C	C
IAB33070	G/C	1D	47988352	C	C	C	C	C	G	G	G	G	G	C	C	G	G	G	C	G	G	C	G	S	C	G	G	G	G	G	C	G	G	G	G	G	G	G	G	C	G	G	G	C	C	C	C	G	G
IAB16596	T/G	1D	47988756	K	G	G	G	G	T	T	T	T	T	K	G	T	T	T	G	T	T	G	T	T	G	T	T	T	T	T	K	T	T	T	T	T	T	T	T	G	T	T	T	G	G	G	G	T	T
IAB33071	C/T/A	1D	47989186	C	Y	N	C	C	C	C	C	C	C	N	C	C	C	C	Y	C	C	Y	C	C	W	C	C	C	C	C	Y	C	C	C	C	C	C	C	C	Y	C	C	C	C	C	Y	Y	C	C
IAB33076	A/G	1D	48455495	N	N	N	A	N	N	N	N	N	N	N	N	N	N	N	N	N	N	N	G	N	N	N	N	N	N	N	N	N	R	N	G	N	N	N	N	N	N	N	N	N	N	N	A	N	G
IAB33077	NA	1D	48863123	N	N	N	N	N	N	N	N	N	N	N	N	N	N	N	N	N	N	N	N	N	N	N	N	N	N	N	N	N	N	N	N	N	N	N	N	N	N	N	N	N	N	N	N	N	N
IAB01716	C	1D	49110426	N	N	N	N	N	N	N	N	N	N	N	N	N	N	N	N	N	N	N	C	N	N	N	N	N	N	N	N	N	N	N	C	N	N	N	N	N	N	N	N	N	N	N	N	N	N
IAB33081	G/A	1D	49957502	G	G	G	G	G	G	A	A	G	A	G	G	G	G	G	A	A	G	G	G	G	G	A	G	G	G	G	A	G	A	A	G	A	A	G	G	A	G	G	G	G	A	A	G	A	G
IAB01723	G/A	1D	50197744	G	G	G	G	G	N	G	G	N	G	G	N	N	N	N	G	N	N	G	N	N	G	N	N	N	N	N	N	N	G	G	N	G	G	N	N	G	N	N	N	G	G	G	G	G	N
IAB33092	C/T	1D	50295685	C	C	C	C	C	C	C	C	C	C	C	C	C	T	C	C	C	C	C	C	C	C	C	C	C	C	C	C	C	C	C	C	C	C	C	T	C	C	C	C	C	C	C	C	C	C
IAB33093	T/C	1D	50299913	T	T	T	T	T	N	T	T	N	T	T	T	N	N	N	T	T	N	T	N	T	T	T	N	N	N	T	T	N	T	T	N	T	T	N	N	T	N	N	N	T	T	T	T	T	N
IAB16598	C/G	1D	50907745	C	C	C	C	C	G	C	G	G	C	C	C	G	G	G	C	C	G	C	G	S	C	C	G	G	G	S	C	G	C	C	G	S	C	G	G	C	G	G	G	C	C	C	C	S	G
IAB01724	A/G	1D	51032826	N	A	N	A	A	N	A	G	N	A	A	A	N	G	N	R	N	G	A	G	A	A	A	G	G	N	R	A	G	N	A	G	N	A	N	G	A	G	R	G	A	A	A	A	N	G
IAB33096	A	1D	51994211	A	A	A	A	A	A	A	A	A	A	A	A	N	N	A	A	A	A	A	A	A	A	A	A	N	A	A	A	A	A	A	A	A	A	N	A	A	A	A	A	A	A	A	A	A	A
IAB01726	T/A	1D	53868369	T	T	T	T	T	A	T	A	A	T	T	T	A	A	A	T	T	A	T	A	T	T	T	A	A	A	W	T	A	T	T	A	T	T	A	A	T	A	A	A	T	T	T	T	T	A
IAB33106	A/C	1D	53965808	N	N	N	N	N	N	N	N	N	N	N	N	N	N	N	N	N	N	N	N	N	N	N	N	N	N	N	N	N	N	N	N	N	N	N	N	N	N	N	N	N	N	N	N	N	N
IAB01727	C/T	1D	55414663	T	T	T	T	T	C	C	C	C	C	T	T	C	C	C	T	C	C	T	C	Y	T	C	C	C	C	C	Y	C	C	Y	C	C	C	C	C	T	C	C	C	T	T	T	T	C	C
IAB16602	NA	1D	55661022	N	N	N	N	N	N	N	N	N	N	N	N	N	N	N	N	N	N	N	N	N	N	N	N	N	N	N	N	N	N	N	N	N	N	N	N	N	N	N	N	N	N	N	N	N	N
IAB33111	C/G	1D	56039227	N	G	N	G	N	N	N	C	N	C	N	N	N	N	N	G	C	C	N	N	N	G	C	N	N	N	C	N	N	N	N	C	N	C	N	C	G	C	C	C	G	G	G	G	C	N
IAB33113	C/T	1D	56609130	T	T	T	T	T	C	C	C	C	C	T	T	C	C	C	T	C	C	T	C	C	T	C	C	C	C	C	T	C	C	C	C	C	C	C	C	T	C	C	C	T	T	T	T	C	C
IAB33115	A/C	1D	57477119	N	A	N	A	N	N	N	A	N	C	N	N	A	N	N	A	N	A	A	A	N	A	N	N	A	N	M	N	N	N	N	A	N	N	N	A	A	A	A	N	A	A	A	A	M	A
IAB16607	G/C	1D	58622316	G	G	G	G	G	S	S	G	G	S	G	G	G	S	G	G	S	G	G	G	S	G	S	G	G	G	S	G	G	S	S	G	S	S	G	G	G	G	G	S	G	G	G	G	S	G
IAB01734	A	1D	59616487	A	A	A	A	A	A	A	A	A	A	A	A	A	A	A	A	A	A	A	A	A	A	A	A	A	A	A	A	A	A	A	A	A	A	A	A	A	A	A	A	A	A	A	A	A	A
IAB33117	G	1D	59869795	G	G	G	G	G	G	G	G	G	G	G	G	G	G	G	G	G	G	G	G	G	G	G	G	G	G	G	G	G	G	G	G	G	G	N	G	G	G	G	G	G	G	G	G	G	G
IAB16609	T/C	1D	60733365	T	N	N	T	N	T	N	T	N	N	N	N	N	N	N	N	T	N	T	N	N	N	N	N	N	N	N	N	T	N	T	N	N	N	N	N	T	N	T	T	N	N	T	T	N	T
IAB01738	G/A	1D	62144665	R	G	G	R	G	G	G	G	G	G	G	G	G	G	G	G	G	G	G	G	R	G	G	G	G	R	G	G	G	G	G	G	G	G	G	G	G	G	G	G	G	G	G	G	G	G
IAB01739	G	1D	62414359	G	G	G	G	G	G	G	G	G	G	G	G	G	G	G	G	G	G	G	G	G	G	G	G	G	G	G	G	G	G	G	G	G	G	G	G	G	G	G	G	G	G	G	G	G	G
IAB33123	C/G	1D	62691809	C	C	C	C	C	C	C	C	C	C	C	C	C	C	C	C	C	C	C	C	C	C	C	C	C	C	C	C	C	C	C	C	C	C	C	C	C	C	C	C	C	C	C	C	C	C
IAB01741	C	1D	63373936	C	C	C	C	C	C	C	C	C	C	C	C	C	C	C	C	C	C	C	C	C	C	C	C	C	C	C	C	C	C	C	C	C	C	C	C	C	C	C	C	C	C	C	C	C	C
IAB01742	T/A/G	1D	63374242	T	W	T	T	T	T	T	T	W	T	N	T	W	N	T	T	N	T	W	T	N	T	N	W	W	W	T	T	T	T	T	W	W	T	W	T	T	T	T	W	T	T	W	T	T	T
IAB01743	G	1D	63638819	G	G	G	G	G	G	G	G	G	G	G	G	G	G	G	G	G	G	G	G	G	G	G	G	G	G	G	G	G	G	G	G	G	G	G	G	G	G	G	G	G	G	G	G	G	G
IAB16611	G	1D	63922913	G	G	G	G	G	G	G	G	G	G	G	G	G	G	G	G	G	G	G	G	G	G	G	G	G	G	G	G	G	G	G	G	G	G	G	G	G	G	G	G	G	G	G	G	G	G
IAB16612	G	1D	63922989	G	G	G	G	G	G	G	G	G	G	G	G	G	G	G	G	G	G	G	G	G	G	G	G	G	G	G	G	G	G	G	G	G	G	G	G	G	G	G	G	G	G	G	G	G	G
IAB01752	G	1D	66323244	G	G	G	G	G	G	G	G	G	G	G	G	G	G	G	G	G	G	G	G	G	G	G	G	G	G	G	G	G	G	G	G	G	G	N	G	G	G	G	G	G	G	G	G	G	G
IAB01754	G	1D	66556673	G	G	G	G	G	G	G	G	G	G	G	G	G	G	G	G	G	G	G	G	G	G	G	G	G	G	G	G	G	G	G	G	G	G	G	G	G	G	G	G	G	G	G	G	G	G
IAB33127	A	1D	66995687	A	A	N	A	A	A	A	A	A	A	A	A	A	A	A	A	A	A	A	A	A	A	A	A	A	A	A	A	A	A	A	A	A	A	A	A	A	A	A	A	A	A	A	A	A	A
IAB01760	A/G	1D	73051057	R	A	A	A	A	A	A	A	A	A	A	A	A	A	A	A	A	A	A	A	A	A	A	A	A	A	A	A	A	A	A	A	A	A	A	A	A	A	A	A	A	A	A	A	A	A
IAB33140	C	1D	76980281	C	C	C	C	C	C	C	C	C	C	C	C	C	C	C	C	C	C	C	C	C	C	C	C	C	C	C	C	C	C	C	C	C	C	C	C	C	C	C	C	C	C	C	C	C	C
IAB01767	NA	1D	79799153	N	N	N	N	N	N	N	N	N	N	N	N	N	N	N	N	N	N	N	N	N	N	N	N	N	N	N	N	N	N	N	N	N	N	N	N	N	N	N	N	N	N	N	N	N	N
IAB01769	C	1D	83826514	C	C	C	C	C	C	C	C	C	C	C	C	C	C	C	C	C	C	C	C	C	C	C	C	C	C	C	C	C	C	C	C	C	C	C	C	C	C	C	C	C	C	C	C	C	C
IAB01773	G	1D	86519190	G	G	G	G	G	G	G	G	G	G	G	G	G	G	G	G	G	G	G	G	G	G	G	G	G	G	G	G	G	G	G	G	G	G	G	G	G	G	G	G	G	G	G	G	G	G
IAB01774	A/G	1D	86925879	A	A	A	A	A	A	A	A	A	A	A	A	A	A	A	A	A	A	A	A	A	A	A	A	A	A	A	A	A	A	A	A	A	A	A	A	A	A	A	A	A	A	A	A	A	A
IAB01775	A/G	1D	87092530	A	A	A	A	A	A	A	A	A	A	A	A	A	A	A	A	A	A	A	A	A	A	A	A	A	A	A	A	A	A	A	A	A	A	A	A	A	A	A	A	A	A	A	A	A	A
IAB01777	C/T	1D	89597684	C	C	C	C	C	C	C	C	C	C	C	C	C	C	C	C	C	C	C	C	C	C	C	C	C	C	C	C	C	C	C	C	C	C	C	C	C	C	C	C	C	C	C	C	C	C
IAB16626	C/T	1D	91563891	C	C	N	C	N	N	N	C	N	N	N	N	N	N	N	C	N	N	N	N	N	C	N	N	N	N	N	N	N	N	N	Y	N	N	N	N	N	N	N	N	N	N	C	C	N	C
IAB01781	C/T	1D	92091366	N	N	N	N	N	N	N	N	N	N	N	N	N	N	N	N	N	N	N	N	N	N	N	N	N	N	N	N	N	N	N	N	N	N	N	N	N	N	N	N	N	N	N	T	N	N
IAB33158	C	1D	92652175	C	C	N	C	C	N	C	C	C	C	C	C	C	C	C	C	C	C	C	C	C	C	C	C	N	C	N	N	C	C	C	C	C	C	N	C	C	C	C	C	C	C	C	C	C	C
IAB16628	G	1D	94059062	G	G	G	G	G	G	G	G	G	G	G	G	G	G	G	G	G	G	G	G	G	G	G	G	G	G	G	G	G	G	G	G	G	G	G	G	G	G	G	G	G	G	G	G	G	G
IAB01784	C/T	1D	96906808	C	C	N	C	N	N	N	N	N	C	N	N	N	N	N	N	C	C	N	C	N	N	N	N	N	N	N	N	N	N	N	N	N	N	N	N	N	N	C	N	C	N	N	C	N	N
IAB33164	C/T	1D	97215563	C	C	N	C	C	C	C	C	C	C	C	C	C	C	C	C	C	C	C	C	N	C	C	C	C	C	C	C	C	C	C	C	C	C	C	C	C	C	C	C	C	C	C	C	C	C
IAB16631	G	1D	98848327	G	G	G	G	G	G	G	G	G	G	G	G	G	G	G	G	G	G	G	G	G	G	G	G	G	G	G	G	G	G	G	G	G	G	G	G	G	G	G	G	G	G	G	G	G	G
IAB16633	C/A	1D	104233946	C	C	C	C	C	C	C	C	C	C	C	C	C	C	C	C	C	C	C	C	C	C	C	C	C	C	C	C	C	C	C	C	C	C	C	C	C	C	C	C	C	C	C	C	C	C
IAB16634	A	1D	105156010	A	A	A	A	A	A	A	A	A	A	A	A	A	A	A	A	A	A	A	A	A	A	A	A	A	A	A	A	A	A	A	A	A	A	A	A	A	A	A	A	A	A	A	A	A	A
IAB33173	T/C	1D	106371708	T	T	T	T	T	T	T	T	T	T	T	T	T	T	T	T	T	T	T	T	T	T	T	T	T	T	T	T	T	T	T	T	T	T	T	T	T	T	T	T	T	T	T	T	T	T
IAB01799	C	1D	108110031	N	N	N	N	N	N	N	N	N	N	N	N	N	N	N	N	N	N	N	N	N	N	N	N	N	N	N	N	N	N	N	N	N	N	N	N	N	N	N	N	N	N	N	N	N	N
IAB16637	G/A	1D	108371888	G	G	G	G	G	G	G	G	G	G	G	G	G	G	G	G	G	G	G	G	G	G	G	G	G	G	G	G	G	G	G	G	G	G	G	G	G	G	G	G	G	G	G	G	G	G
IAB16638	G	1D	109115982	G	G	N	G	G	G	G	G	G	G	G	G	G	G	G	G	G	G	G	G	G	G	G	G	G	G	G	G	G	G	G	G	G	G	N	G	G	G	G	G	G	G	G	G	G	G
IAB01804	T/G	1D	112214924	T	T	N	T	N	N	N	T	T	N	N	N	T	N	N	T	N	T	T	T	T	T	N	T	N	T	T	T	T	N	T	N	T	T	N	T	T	T	T	T	T	T	T	T	T	N
IAB16641	G/A	1D	115178372	G	G	N	G	N	G	G	G	N	N	G	N	G	G	N	N	G	G	G	G	G	N	N	G	N	N	N	N	G	G	G	G	N	G	N	G	G	G	G	G	N	N	G	N	G	G
IAB33187	NA	1D	119010796	N	N	N	N	N	N	N	N	N	N	N	N	N	N	N	N	N	N	N	N	N	N	N	N	N	N	N	N	N	N	N	N	N	N	N	N	N	N	N	N	N	N	N	N	N	N
IAB33188	G	1D	120316873	N	N	N	G	N	N	N	G	N	N	N	N	N	N	N	N	N	G	N	G	N	N	N	N	N	N	N	N	G	N	N	N	N	N	N	N	N	N	N	N	N	N	N	N	N	N
IAB01816	C/A	1D	122899699	C	C	C	C	C	C	C	C	C	C	C	C	C	C	C	C	C	C	C	C	C	C	C	C	C	C	C	C	C	C	C	C	C	C	C	C	C	C	C	C	C	C	C	C	C	C
IAB33194	A/G	1D	124561560	R	A	A	R	R	A	R	A	R	A	A	A	A	R	A	A	A	R	R	R	R	A	A	R	R	R	R	R	A	A	R	A	R	R	R	R	A	R	R	R	A	A	A	R	R	R
IAB33195	A/G	1D	126282804	N	N	N	N	N	N	N	N	N	N	N	N	N	N	N	N	N	N	N	N	N	N	N	N	N	N	N	N	N	N	N	N	N	N	N	N	N	N	N	N	N	N	N	G	N	N
IAB33198	NA	1D	130283227	N	N	N	N	N	N	N	N	N	N	N	N	N	N	N	N	N	N	N	N	N	N	N	N	N	N	N	N	N	N	N	N	N	N	N	N	N	N	N	N	N	N	N	N	N	N
IAB33201	C/T	1D	132667087	C	C	N	C	C	C	C	C	C	N	C	C	N	C	C	C	N	C	C	C	C	C	C	C	N	C	N	C	C	C	C	C	N	C	N	C	C	C	C	C	C	C	C	C	C	C
IAB33209	G/A	1D	139143758	G	G	G	G	G	G	G	G	G	G	G	G	G	G	G	G	G	G	G	G	G	G	G	G	G	G	G	G	G	G	G	G	G	G	G	G	G	G	G	G	G	G	G	G	G	G
IAB33210	T/C	1D	139147606	T	T	T	T	T	T	T	T	T	T	T	T	T	T	T	T	T	T	T	T	T	T	T	T	T	T	T	T	T	T	T	T	T	T	T	T	T	T	T	T	T	T	T	T	T	T
IAB01833	NA	1D	140525634	N	N	N	N	N	N	N	N	N	N	N	N	N	N	N	N	N	N	N	N	N	N	N	N	N	N	N	N	N	N	N	N	N	N	N	N	N	N	N	N	N	N	N	N	N	N
IAB33214	NA	1D	142149248	N	N	N	N	N	N	N	N	N	N	N	N	N	N	N	N	N	N	N	N	N	N	N	N	N	N	N	N	N	N	N	N	N	N	N	N	N	N	N	N	N	N	N	N	N	N
IAB01839	C/T	1D	145269453	C	C	C	C	C	C	C	C	C	C	C	C	C	C	C	C	C	C	C	C	C	C	C	C	C	C	C	C	C	C	C	C	C	C	C	C	C	C	C	C	C	C	C	C	C	C
IAB16663	T	1D	146916404	N	N	N	N	N	N	N	N	N	N	N	N	N	N	N	N	N	N	T	N	N	N	N	N	N	N	N	N	N	N	N	N	N	N	N	N	N	N	N	N	N	N	N	N	N	N
IAB01849	G	1D	158093853	G	G	G	G	G	G	G	G	G	G	G	G	G	G	G	G	G	G	G	G	G	G	G	G	G	G	G	G	G	G	G	G	G	G	G	G	G	G	G	G	G	G	G	G	G	G
IAB33237	A	1D	160539600	A	A	A	A	A	A	A	A	A	A	A	A	A	A	A	A	A	A	A	A	A	A	A	A	A	A	A	A	A	A	A	A	A	A	A	A	A	A	A	A	A	A	A	A	A	A
IAB16674	G/A	1D	163767596	N	N	N	G	N	N	N	G	N	N	N	N	N	N	N	N	N	N	N	G	N	G	N	G	N	G	N	N	N	N	N	G	N	N	N	G	N	N	N	N	N	G	G	G	N	N
IAB33243	T/C	1D	164859626	T	T	T	T	T	T	T	T	T	T	T	T	T	T	T	T	T	T	T	T	T	T	T	T	T	T	T	T	T	T	T	T	T	T	T	T	T	T	T	T	T	T	T	T	T	T
IAB16676	A	1D	165546056	N	N	N	A	N	N	N	N	N	N	N	N	N	N	N	N	N	A	A	N	A	N	N	N	A	N	N	N	N	N	N	A	N	N	N	N	A	A	N	N	N	N	A	A	N	N
IAB16683	C	1D	177078226	C	C	C	C	C	C	C	C	C	C	C	C	C	C	C	C	C	C	C	C	C	C	C	C	C	C	C	C	C	C	C	C	C	C	C	C	C	C	C	C	C	C	C	C	C	C
IAB33266	G/A	1D	183747544	G	G	G	G	G	G	G	G	G	G	G	G	G	G	G	G	G	G	G	G	G	G	G	G	G	G	G	G	G	G	G	G	G	G	G	G	G	G	G	G	G	G	G	G	G	G
IAB01866	C/T	1D	186711359	N	N	N	N	N	N	N	N	N	N	N	N	N	N	N	N	N	N	N	N	N	N	N	N	N	N	N	N	N	N	N	N	N	T	N	C	N	N	N	N	N	N	N	C	N	C
IAB01870	NA	1D	188467868	N	N	N	N	N	N	N	N	N	N	N	N	N	N	N	N	N	N	N	N	N	N	N	N	N	N	N	N	N	N	N	N	N	N	N	N	N	N	N	N	N	N	N	N	N	N
IAB16694	G/A	1D	190481083	G	G	G	G	G	G	G	G	G	G	G	G	G	G	G	G	G	G	G	G	G	G	G	G	G	G	G	G	G	G	G	G	G	G	G	G	G	G	G	G	G	G	G	G	G	G
IAB33275	NA	1D	191861020	N	N	N	N	N	N	N	N	N	N	N	N	N	N	N	N	N	N	N	N	N	N	N	N	N	N	N	N	N	N	N	N	N	N	N	N	N	N	N	N	N	N	N	N	N	N
IAB16696	A/C	1D	192662806	A	A	N	A	A	A	A	A	A	A	A	A	A	A	N	A	A	A	A	A	A	A	A	A	N	A	N	A	A	A	A	A	A	A	N	A	A	A	A	A	A	A	A	A	A	A
IAB33279	G/T	1D	194910601	G	G	G	G	G	T	T	G	G	T	K	G	G	G	G	G	T	G	G	G	K	G	T	G	G	G	K	K	G	T	K	G	K	T	G	G	G	G	G	G	G	G	G	G	K	G
IAB33284	T	1D	198906370	N	N	N	N	N	N	N	N	N	N	N	N	N	N	N	N	N	N	N	N	N	N	N	N	N	N	N	N	N	N	N	N	N	N	N	N	N	N	N	N	N	N	N	T	N	N
IAB33285	A/C	1D	199277841	A	A	A	A	A	A	A	A	A	A	A	A	A	A	A	A	A	A	A	A	A	A	A	A	A	A	A	A	A	A	A	A	A	A	A	A	A	A	A	A	A	A	A	A	A	A
IAB01877	NA	1D	199603398	N	N	N	N	N	N	N	N	N	N	N	N	N	N	N	N	N	N	N	N	N	N	N	N	N	N	N	N	N	N	N	N	N	N	N	N	N	N	N	N	N	N	N	N	N	N
IAB33288	C/T	1D	201302439	N	N	N	N	N	N	N	N	N	N	N	N	N	N	N	N	N	N	N	C	N	N	N	N	N	N	N	N	N	N	N	N	N	N	N	N	N	C	N	N	N	N	N	N	N	N
IAB16703	NA	1D	201643019	N	N	N	N	N	N	N	N	N	N	N	N	N	N	N	N	N	N	N	N	N	N	N	N	N	N	N	N	N	N	N	N	N	N	N	N	N	N	N	N	N	N	N	N	N	N
IAB16706	NA	1D	205275820	N	N	N	N	N	N	N	N	N	N	N	N	N	N	N	N	N	N	N	N	N	N	N	N	N	N	N	N	N	N	N	N	N	N	N	N	N	N	N	N	N	N	N	N	N	N
IAB16707	C	1D	206848450	C	C	C	C	C	C	C	C	C	C	C	C	C	C	C	C	C	C	C	C	C	C	C	C	C	C	C	C	C	C	C	C	C	C	C	C	C	C	C	C	C	C	C	C	C	C
IAB01884	C/A	1D	208750138	C	C	C	C	C	C	C	C	C	C	C	C	C	C	C	C	C	C	C	C	C	C	C	C	C	C	C	C	C	C	C	C	C	C	C	C	C	C	C	C	C	C	C	C	C	C
IAB01886	C/T	1D	210841160	C	C	C	C	C	Y	T	C	C	T	C	C	T	C	C	C	T	C	C	C	Y	C	T	C	C	C	Y	Y	C	T	C	C	T	T	C	C	C	C	C	C	C	C	C	C	Y	C
IAB16712	A/C	1D	214082982	A	A	A	A	A	M	A	A	A	A	A	M	A	M	A	A	A	A	M	A	A	M	A	M	A	A	A	M	A	A	A	A	A	M	A	A	A	A	A	M	A	M	A	A	M	A
IAB16717	NA	1D	220075555	N	N	N	N	N	N	N	N	N	N	N	N	N	N	N	N	N	N	N	N	N	N	N	N	N	N	N	N	N	N	N	N	N	N	N	N	N	N	N	N	N	N	N	N	N	N
IAB16719	NA	1D	222022067	N	N	N	N	N	N	N	N	N	N	N	N	N	N	N	N	N	N	N	N	N	N	N	N	N	N	N	N	N	N	N	N	N	N	N	N	N	N	N	N	N	N	N	N	N	N
IAB01892	G/A	1D	222330766	N	N	N	N	N	N	N	G	N	N	N	N	N	N	N	N	N	N	N	R	N	N	N	N	N	N	N	N	N	N	N	G	N	N	N	N	N	N	N	N	N	G	G	G	G	N
IAB33316	C/G	1D	225401170	C	C	C	C	C	C	C	C	C	C	C	C	C	C	C	C	C	C	C	C	C	C	C	C	C	C	C	C	C	C	C	C	C	C	C	C	C	C	C	C	C	C	C	C	C	C
IAB01897	T/C	1D	229067018	T	T	N	T	T	T	T	T	C	T	T	T	T	T	C	T	T	T	T	T	T	T	T	Y	C	T	Y	Y	T	T	T	T	N	T	N	T	C	T	T	C	T	T	T	T	T	C
IAB33321	C/T	1D	229882272	Y	C	C	C	C	C	C	C	C	C	C	C	C	C	C	C	C	C	C	C	C	C	C	C	C	C	C	C	C	C	C	C	C	C	C	C	C	C	C	C	C	C	C	C	C	C
IAB16724	T/C	1D	230217571	Y	T	T	T	T	T	T	T	T	T	T	T	T	T	T	T	T	T	T	T	T	T	T	T	T	T	T	T	T	T	T	T	T	T	T	T	T	Y	T	T	T	T	T	T	T	Y
IAB16727	A	1D	234331450	A	A	N	A	A	A	A	A	A	A	A	A	A	A	A	A	A	A	A	A	A	A	A	A	A	A	A	A	A	A	A	A	A	A	A	A	A	A	A	A	A	A	A	A	A	A
IAB01901	T	1D	236264349	T	T	T	T	T	T	T	T	T	T	T	T	T	T	T	T	T	T	T	T	T	T	T	T	T	T	T	T	T	T	T	T	T	T	T	T	T	T	T	T	T	T	T	T	T	T
IAB01902	T	1D	238060889	T	T	N	T	N	N	T	T	T	T	N	N	T	N	N	T	N	N	T	N	N	T	N	N	N	N	N	N	N	N	T	N	N	T	N	T	T	T	T	T	T	T	T	T	N	T
IAB33332	A	1D	238779728	A	A	A	A	A	A	A	A	A	A	A	A	A	A	A	A	A	A	A	A	A	A	A	A	A	A	A	A	A	A	A	A	A	A	A	A	A	A	A	A	A	A	A	A	A	A
IAB16732	NA	1D	243668467	N	N	N	N	N	N	N	N	N	N	N	N	N	N	N	N	N	N	N	N	N	N	N	N	N	N	N	N	N	N	N	N	N	N	N	N	N	N	N	N	N	N	N	N	N	N
IAB16738	A/C	1D	251709619	M	A	A	A	A	A	A	A	A	A	A	A	A	A	A	A	A	A	A	A	A	A	A	A	A	A	A	A	A	A	A	A	A	A	A	A	A	A	A	A	A	A	A	A	A	A
IAB33350	C	1D	252825492	N	N	N	N	N	N	N	N	N	N	N	N	N	N	N	N	N	N	N	N	N	N	N	N	N	N	N	N	N	N	N	N	N	N	N	N	C	C	N	N	N	N	N	C	N	N
IAB33359	NA	1D	256972692	N	N	N	N	N	N	N	N	N	N	N	N	N	N	N	N	N	N	N	N	N	N	N	N	N	N	N	N	N	N	N	N	N	N	N	N	N	N	N	N	N	N	N	N	N	N
IAB16748	A	1D	258980956	A	A	A	A	A	A	A	A	A	A	A	A	A	A	A	A	A	A	A	A	A	A	A	A	A	A	A	A	A	A	A	A	A	A	A	A	A	A	A	A	A	A	A	A	A	A
IAB16749	G/A	1D	258983612	G	G	G	G	G	G	G	G	G	G	G	G	G	G	G	G	G	G	G	G	G	G	G	G	G	G	G	G	G	G	G	G	G	G	G	G	G	G	G	G	G	G	G	G	G	G
IAB01919	A	1D	258983997	A	A	A	A	A	A	A	A	A	A	A	A	A	A	A	A	A	A	A	A	A	A	A	A	A	A	A	A	A	A	A	A	A	A	A	A	A	A	A	A	A	A	A	A	A	A
IAB01920	A	1D	260569125	A	A	A	A	A	A	A	A	A	A	A	A	A	A	A	A	A	A	A	A	A	A	A	A	A	A	A	A	A	A	A	A	A	A	A	A	A	A	A	A	A	A	A	A	A	A
IAB16751	G	1D	260952876	N	N	N	G	N	N	N	N	N	N	N	N	N	N	N	N	N	N	N	N	N	N	N	N	G	N	N	N	N	N	N	N	N	N	N	N	G	G	G	N	N	N	N	G	N	N
IAB01923	G	1D	262017287	G	G	N	G	N	G	G	G	G	G	G	G	G	G	N	G	N	G	G	G	G	G	G	G	G	G	G	G	G	G	G	G	N	G	G	G	G	G	G	G	G	G	G	G	G	G
IAB16754	G	1D	262529419	G	N	N	G	N	N	G	N	N	N	N	N	N	N	N	N	N	G	N	N	N	N	N	N	N	G	G	N	N	N	N	N	N	N	N	N	N	G	G	N	N	N	N	N	N	G
IAB33371	T/C	1D	263874207	Y	C	N	C	N	T	T	T	T	T	Y	T	T	T	T	T	T	T	T	T	N	T	T	T	T	T	T	T	T	T	Y	T	N	T	T	Y	T	T	T	T	T	Y	T	T	T	T
IAB16755	T/C	1D	264282004	N	N	N	N	N	N	N	N	N	N	N	N	N	N	N	N	N	N	N	N	N	N	N	N	N	N	N	N	N	N	N	N	N	N	N	N	N	N	N	N	N	N	N	N	N	N
IAB33374	NA	1D	265804330	N	N	N	N	N	N	N	N	N	N	N	N	N	N	N	N	N	N	N	N	N	N	N	N	N	N	N	N	N	N	N	N	N	N	N	N	N	N	N	N	N	N	N	N	N	N
IAB33377	T	1D	268535191	T	T	T	T	T	T	T	T	T	T	T	T	T	T	T	T	T	T	T	T	T	T	T	T	T	T	T	T	T	T	T	T	T	T	T	T	T	T	T	T	T	T	T	T	T	T
IAB33378	T	1D	269354044	T	T	N	T	N	T	N	T	N	N	T	T	T	T	N	T	N	T	N	T	T	T	N	T	T	T	T	N	N	N	T	T	N	T	N	T	T	T	T	T	N	T	T	T	T	T
IAB33379	A/G	1D	270186701	A	A	A	A	A	A	A	A	R	A	A	A	A	A	A	A	A	R	A	A	A	A	A	A	A	A	A	A	A	A	A	R	A	A	R	A	A	R	A	A	A	A	R	A	A	R
IAB33380	C/T	1D	270510082	C	C	N	C	C	C	C	T	T	C	C	C	C	T	Y	C	C	T	C	C	N	C	C	C	T	C	N	N	C	C	C	T	C	C	N	C	C	T	C	C	C	C	T	C	C	T
IAB33381	C	1D	271284401	C	C	C	C	C	C	C	C	C	C	C	C	C	C	C	C	C	C	C	C	C	C	C	C	C	C	C	C	C	C	C	C	C	C	C	C	C	C	C	C	C	C	C	C	C	C
IAB01929	T/C	1D	271820809	T	T	T	T	T	T	T	T	T	T	T	T	T	T	T	T	T	T	T	T	T	T	T	T	T	T	T	T	T	T	T	T	T	T	T	T	T	T	T	T	T	T	T	T	T	T
IAB33386	A/G	1D	276719538	R	A	A	A	A	A	A	A	A	A	A	A	A	A	A	A	A	A	A	A	A	A	A	A	A	A	A	A	A	A	A	A	A	A	A	A	A	A	A	A	A	A	A	A	A	A
IAB33389	NA	1D	278812998	N	N	N	N	N	N	N	N	N	N	N	N	N	N	N	N	N	N	N	N	N	N	N	N	N	N	N	N	N	N	N	N	N	N	N	N	N	N	N	N	N	N	N	N	N	N
IAB33390	A	1D	279522224	A	A	A	A	A	A	A	A	A	A	A	A	A	A	A	A	A	A	A	A	A	A	A	A	A	A	A	A	A	A	A	A	A	A	A	A	A	A	A	A	A	A	A	A	A	A
IAB01934	T/A	1D	280715777	W	W	W	W	T	W	W	W	W	W	W	W	W	T	W	W	W	W	W	W	W	W	W	W	W	W	W	W	W	W	T	W	W	W	T	W	W	W	W	W	W	W	W	W	W	W
IAB01936	T/A	1D	284919014	W	T	T	T	T	T	T	T	T	T	T	T	T	T	T	T	T	T	T	T	T	T	T	T	T	T	T	T	T	T	T	T	T	T	T	T	T	T	T	T	T	T	T	T	T	T
IAB16771	C/G	1D	287971439	G	G	C	G	G	C	C	C	C	G	G	G	C	C	C	C	C	C	G	C	S	G	C	C	C	C	C	C	C	C	G	C	C	C	C	S	C	C	C	C	G	G	C	G	C	C
IAB33403	A	1D	288903213	A	A	A	A	A	A	A	A	A	A	A	A	A	A	A	A	A	A	A	A	A	A	A	A	A	A	A	A	A	A	A	A	A	A	A	A	A	A	A	A	A	A	A	A	A	A
[truncated: 14,498 more rows]
[truncated: 154 more columns]
