# Supplementary material for: Genome-wide association study of agronomic traits in winter wheat (Triticum aestivum L.) using a custom SNP marker set
Source: BMC Plant Biol. 2025 Oct 1;25:1279. doi: 10.1186/s12870-025-07322-y (PMC12487310; doi:10.1186/s12870-025-07322-y)
Supplement: Supplementary file 1 — Supplementary Material 1. Additional file 1.pdf supplementary figures and tables. Supplementary figure 1. Proportion of missing (no-call) values for each of the 16.5 K SNPs mapped on chromosomes pseudomolecules of RefSeq1.0 wheat genome assembly; Supplementary figure 2. Plots showing the distribution of SNPs among chromosomes and the gradual decrease their number on various stages of filtering; Supplementary figure 3. Geographical origin of winter wheat accessions on the scatterplot of principal components (PC1 – PC2); Supplementary figure 4. The geographical origin of wheat accessions shown on the neighbor-joining tree; Supplementary figure 5. Manhattan-plots and QQ-plots resulting from GWAS; Supplementary figure 6. Boxplots for significant marker-trait associations found in GWAS; Supplementary figure 7. KASP markers visualization; Supplementary table 1. A list of studies that were automatically screened for mentioning polymorphisms from wheat iSelect 90k array; Supplementary table 2. The KASP primers for detecting SNP alleles; Supplementary table 3. Comparison the KASP markers results and SNP-Seq. Additional file 2.xlsx Initial 60 K SNP set: positions and short descriptions of 60 thousand initial SNPs selected for SNP-seq marker panel design. Additional file 3.xlsx Oligonucleotide probes used for target DNA fragments enrichment. Additional file 4.xlsx Correspondence between sequencing samples and wheat accessions. Additional file 5.xlsx Phenotype BLUES used for GWAS. Additional file 6.xlsx Genotypes of 200 winter wheat accessions (16.497 SNP-seq markers). Additional file 7.xlsx 1RS.1BL translocation prediction and validation. Additional file 8.xlsx Diversity of specific sequencing-genotyped SNPs that are commonly used as breeding markers. Additional file 9.xlsx Significant marker-trait associations. [file 12870_2025_7322_MOESM1_ESM.zip › Additional file 7.xlsx]

## Sheet: 1RS.1BL translocation
#	Accession	Number of no-calls between IAB31258 and IAB31671	1RS.1BL prediction based on no-call SNP markers	SCM9, a microsatellite marker on 1R
1	Altigo	74	absent	absent
2	Xiao_Yan_107	75	absent	absent
3	Barok	79	absent	absent
4	BT_2375_p_15	79	absent	heterogenous
5	Inea	80	absent	absent
6	Donna	81	absent	absent
7	KWS_Zyatt	83	absent	absent
8	06380AR83	84	absent	absent
9	Arsenal	85	absent	absent
10	Gordian	85	absent	absent
11	Clarion	86	absent	absent
12	Yubileinaya_100	87	absent	absent
13	Graf	87	absent	absent
14	L.3244k29-1	88	absent	absent
15	KWS_Barrel	88	absent	absent
16	Sineva	88	absent	absent
17	7675h34-34	88	absent	absent
18	Proza	89	absent	absent
19	Yunona	89	absent	absent
20	Zina	89	absent	absent
21	Etnos	90	absent	absent
22	Tvorets	90	absent	absent
23	Krasnodarskaya_99	90	absent	absent
24	Balitus	90	absent	absent
25	Julia	91	absent	absent
26	Smuglyanka	91	absent	absent
27	Donskaya_Lira	91	absent	absent
28	Platin	91	absent	absent
29	Markiz	91	absent	absent
30	Hadm_25612-02	92	absent	absent
31	Stanichnaya	92	absent	absent
32	Mit_x_S901	92	absent	absent
33	Nikifor	92	absent	absent
34	Volzhskaya_K	93	absent	absent
35	Zolotokolosa	93	absent	absent
36	Viuga	93	absent	absent
37	Volzhskaya_Elena	93	absent	absent
38	Esaul	94	absent	absent
39	Bezostaya_1	94	absent	absent
40	Don_95	94	absent	absent
41	Yubiley_Dona	94	absent	absent
42	Solovey	94	absent	absent
43	Dolya	94	absent	heterogenous
44	Ermak	94	absent	absent
45	Armada	94	absent	absent
46	BT_2385_p_15	94	absent	absent
47	Zimnitsa	94	absent	absent
48	Nemchinovskaya_85	95	absent	absent
49	L.2293k	95	absent	absent
50	Avrolata	95	absent	absent
51	Bylina_Dona	95	absent	absent
52	Desamo	96	absent	absent
53	Brigada	96	absent	absent
54	Ultra_11	96	absent	absent
55	Moskvich	96	absent	absent
56	Musik	97	absent	absent
57	Dagmar	98	absent	absent
58	Mone	98	absent	absent
59	Mironovskaya_808	98	absent	absent
60	Donskaya_Step	98	absent	absent
61	L.3947k2-4	98	absent	absent
62	Nemchinovskaya_24	98	absent	absent
63	Butterfly	98	absent	absent
64	Grom	98	absent	absent
65	Eremeevna	99	absent	absent
66	Pamyat	99	absent	absent
67	Lut.4498h138G7	99	absent	absent
68	Bodryi	99	absent	absent
69	DSV-11-13	99	absent	absent
70	609sv25	99	absent	absent
71	Laureat	99	absent	absent
72	L.3124k4	100	absent	absent
73	Turnia	100	absent	absent
74	Moskovskaya_82	100	absent	absent
75	Odesskaya_200	100	absent	absent
76	Chornyava	100	absent	absent
77	Lut.3164h16-23-14	100	absent	absent
78	Novosibirskaya_32	100	absent	absent
79	Tabor	100	absent	absent
80	Ulyasha	100	absent	absent
81	Lgovskaya_4	100	absent	absent
82	Tandem	100	absent	absent
83	MIRELA	101	absent	absent
84	Moskovskaya_40	101	absent	absent
85	Turanus	101	absent	absent
86	Bet_B_8_14	102	absent	absent
87	Bohemia	102	absent	absent
88	L.2877k58	102	absent	absent
89	Nemchinovskaya_17	102	absent	absent
90	Snigurka	102	absent	absent
91	Bezenchukskaya_380	102	absent	absent
92	4023W5	102	absent	absent
93	ACPG_154	102	absent	absent
94	Knyaginya_Olga	102	absent	absent
95	Lebed	103	absent	absent
96	Bazis	103	absent	absent
97	Zhavoronok	103	absent	absent
98	Don_93	103	absent	absent
99	Tanais	104	absent	absent
100	Caphorn	104	absent	absent
101	Tanya	104	absent	heterogenous
102	Kasatka	104	absent	absent
103	Boyarynya	104	absent	absent
104	Svarog	104	absent	absent
105	Gileya	105	absent	absent
106	Fontanka	105	absent	absent
107	Nota	105	absent	absent
108	NEKOTA	105	absent	heterogenous
109	Ekspromt	106	absent	absent
110	Apache	107	absent	absent
111	KWS_Siskin	107	absent	absent
112	Ordynka	108	absent	absent
113	Gubernator_Dona	108	absent	absent
114	Euclide	108	absent	absent
115	L.2612k2-1	108	absent	absent
116	LYRIK	109	absent	absent
117	Donskaya_Polukarlikovaya	109	absent	absent
118	Liga_1	109	absent	absent
119	Sila	109	absent	absent
120	Flamenko	109	absent	absent
121	Gratsiya	110	absent	absent
122	LITERA	110	absent	absent
123	Kalym	111	absent	absent
124	Kometa	111	absent	absent
125	Donmira	111	absent	absent
126	Dmitrii	112	absent	absent
127	Nakhodka	112	absent	absent
128	5577h56G10	112	absent	absent
129	Volnyi_Don	113	absent	absent
130	Yumpa	113	absent	absent
131	Duplet	113	absent	absent
132	Simonida	113	absent	absent
133	Nemchinovskaya_57	113	absent	absent
134	Iridium	113	absent	absent
135	Morozko	114	absent	absent
136	Viki	115	absent	heterogenous
137	Zhong_Pin_1629	115	absent	absent
138	Bis	116	absent	heterogenous
139	Proton	116	absent	absent
140	NYCKOR	117	absent	absent
141	Donskaya_Yubileinaya	117	absent	absent
142	NIC_11_11637_D	117	absent	absent
143	Zimtra	118	absent	absent
144	Crimson	118	absent	absent
145	Krasnoobskaya_oz.	119	absent	heterogenous
146	Vershina	120	absent	absent
147	Menestrel	122	absent	absent
148	Krasnodarskaya_6	122	absent	absent
149	Cheget	123	absent	present
150	Fenomen	124	absent	absent
151	Trio	124	absent	absent
152	Travitsa	126	absent	absent
153	7675h34-23	136	doubt	absent
154	Sodruzhestvo	142	doubt	present
155	Mv_Vekni	150	doubt	present
156	Donstar	165	doubt	present
157	Anastasiya	166	doubt	heterogenous
158	Mv_Nemere	166	doubt	heterogenous
159	Astarta	168	doubt	present
160	Fortuna	190	doubt	heterogenous
161	Iststar	193	doubt	present
162	Vassa	224	present	present
163	Afina	225	present	present
164	Tayfun_7	227	present	present
165	Kollega	228	present	heterogenous
166	Antonina	229	present	present
167	Kurs	229	present	present
168	L.3451k	229	present	present
169	Mv_Nador	229	present	present
170	Deya	230	present	heterogenous
171	Irishka	230	present	present
172	L.2168k4-3	231	present	present
173	L.4648k12	232	present	present
174	Krasa_Dona	232	present	heterogenous
175	Bezostaya_100	233	present	present
176	Adel	233	present	present
177	Vita	234	present	present
178	Alekseich	235	present	present
179	Lut.1234	235	present	present
180	Favoritka	236	present	present
181	Gurt	236	present	present
182	Urup	237	present	present
183	Velena	237	present	present
184	Viza	237	present	present
185	Rossyp	238	present	heterogenous
186	Stan	238	present	present
187	Paritet	239	present	present
188	Vid	239	present	present
189	Schit	239	present	present
190	Zhiva	239	present	present
191	Aivina	240	present	present
192	Yuka	240	present	present
193	Vekha	240	present	present
194	Bagrat	241	present	heterogenous
195	Step	241	present	present
196	Videya	242	present	heterogenous
197	Karavan	243	present	present
198	Kavkaz	244	present	present
199	Olkhon	245	present	present
200	Utrish	249	present	present
