# Supplementary material for: Genome-wide association study of agronomic traits in winter wheat (Triticum aestivum L.) using a custom SNP marker set
Source: BMC Plant Biol. 2025 Oct 1;25:1279. doi: 10.1186/s12870-025-07322-y (PMC12487310; doi:10.1186/s12870-025-07322-y)
Supplement: Supplementary file 1 — Supplementary Material 1. Additional file 1.pdf supplementary figures and tables. Supplementary figure 1. Proportion of missing (no-call) values for each of the 16.5 K SNPs mapped on chromosomes pseudomolecules of RefSeq1.0 wheat genome assembly; Supplementary figure 2. Plots showing the distribution of SNPs among chromosomes and the gradual decrease their number on various stages of filtering; Supplementary figure 3. Geographical origin of winter wheat accessions on the scatterplot of principal components (PC1 – PC2); Supplementary figure 4. The geographical origin of wheat accessions shown on the neighbor-joining tree; Supplementary figure 5. Manhattan-plots and QQ-plots resulting from GWAS; Supplementary figure 6. Boxplots for significant marker-trait associations found in GWAS; Supplementary figure 7. KASP markers visualization; Supplementary table 1. A list of studies that were automatically screened for mentioning polymorphisms from wheat iSelect 90k array; Supplementary table 2. The KASP primers for detecting SNP alleles; Supplementary table 3. Comparison the KASP markers results and SNP-Seq. Additional file 2.xlsx Initial 60 K SNP set: positions and short descriptions of 60 thousand initial SNPs selected for SNP-seq marker panel design. Additional file 3.xlsx Oligonucleotide probes used for target DNA fragments enrichment. Additional file 4.xlsx Correspondence between sequencing samples and wheat accessions. Additional file 5.xlsx Phenotype BLUES used for GWAS. Additional file 6.xlsx Genotypes of 200 winter wheat accessions (16.497 SNP-seq markers). Additional file 7.xlsx 1RS.1BL translocation prediction and validation. Additional file 8.xlsx Diversity of specific sequencing-genotyped SNPs that are commonly used as breeding markers. Additional file 9.xlsx Significant marker-trait associations. [file 12870_2025_7322_MOESM1_ESM.zip › Additional file 8.xlsx]

## Sheet: MAS_SNPs
	Chr	Position	Ref. allele	Description	Information source	A	C	G	T	S	M	R	Y	N	In final set	Comment	Why rejected	Allele instances
IAB00565	chr1A	508725913	T	Glutenin gene GluA1: G - null, A - 1 (CIMwMAS0012)	[2]				110					94	False	Ref. or no-call	Too much no-call	T: Tanais, Menestrel, Arsenal. N: Eremeevna, Aivina, Morozko.
IAB00878	chr1B	56880284	A	Yellow rust resistance gene Yr15, SNP Yr15-R5 (CIMwMAS0082)	[2]	9								195	False	Ref. or no-call	Too much no-call	N: Tanais, Eremeevna, Menestrel. A: Arsenal, L.3244k29-1, Yubiley_Dona.
IAB00884	chr1B	59193648	A	TARGET OF EAT1 (TaTOE1‐B1) short‐day photoperiod response (CIMwMAS0140)	[1]									204	False	No-call only	No diversity	N: Tanais, Eremeevna, Menestrel.
IAB00885	chr1B	59195257	G	TARGET OF EAT1 (TaTOE1‐B1) short‐day photoperiod response (CIMwMAS0163)	[1]			163						41	False	Ref. or no-call	Too much no-call	G: Tanais, Eremeevna, Menestrel. N: Aivina, Vassa, Yuka.
IAB00927	chr1B	90939474	A	Yellow rust residtance gene Yr15, SNP Yr15-R8 (CIMwMAS0082)	[2]	107		35				19		43	False	Polymorphic	Too much no-call	G: Tanais, Eremeevna, Arsenal. A: Menestrel, LYRIK, Pamyat. N: Aivina, Vassa, Yuka. R: Ekspromt, Bis, Zimtra.
IAB01036	chr1B	145453172	C	1RS:1BL: G-absent, A-present, association (wMAS000011)	[4]		203		1						False	Polymorphic	Low diversity	C: Tanais, Eremeevna, Menestrel. T: Adel.
IAB01427	chr1B	581414325	C	Flowering time TaFT3-B1 (CIMwMAS0139)	[1]		20		32					152	False	Polymorphic	Too much no-call	N: Tanais, Eremeevna, Menestrel. C: Ekspromt, NYCKOR, Esaul. T: L.3244k29-1, Bis, Turnia.
IAB02142	chr1D	484265925	G	Earliness per se casTaBradi2g14790 (CIMwMAS0123)	[1]			201						3	False	Ref. or no-call	Low diversity	G: Tanais, Eremeevna, Menestrel. N: Avrolata, Avrodes, Praskovya.
IAB02301	chr2A	36936403	A	Photoperiod, Ppd-A1: insertion (A)-sensitive, wildtype (C) -loss of function, causal (wMAS000029)	[4]									204	False	No-call only	No diversity	N: Tanais, Eremeevna, Menestrel.
IAB02302	chr2A	36939482	G	Photoperiod, Ppd-A1: wildtype-sensitive, deletion-insensitive, causal (wMAS000031)	[4]			201						3	False	Ref. or no-call	Low diversity	G: Tanais, Eremeevna, Menestrel. N: Travitsa, T._miguschovae, Praskovya.
IAB02303	chr2A	36939614	C	Photoperiod, Ppd-A1: wildtype (C) -sensitive, deletion (G)-insensitive, causal (wMAS000030)	[4]		199							5	False	Ref. or no-call	Low diversity	C: Tanais, Eremeevna, Menestrel. N: Travitsa, Krasnodarskaya_6, Kasatka.
IAB02974	chr2B	6263464	G	(homoelog?) 2NS:2AL translocation Lr37/Yr17/Sr38 (CIMwMAS0004)	[2]			171				33			False	Polymorphic	?	G: Tanais, Eremeevna, Arsenal. R: Menestrel, Fenomen, Morozko.
IAB03271	chr2B	171034174	A	Sucrose Synthase 2 (Sus2-2B): T-lower thousand kernel weight (TKW), C-higher TKW, association (wMAS000021)	[4]	199		4				1			False	Polymorphic	Low diversity	A: Tanais, Eremeevna, Menestrel. G: Ordynka, Mone, Euclide. R: Avrolata.
IAB03454	chr2B	406277763	C	Stem rust, powdery mildew Sr36/Pm6: G-susceptible, T-resistant, association (wMAS000015)	[4]		124				2			78	False	Polymorphic	Too much no-call, low diversity	C: Tanais, Eremeevna, Arsenal. N: Menestrel, LYRIK, Yuka. M: Zhavoronok, Vita.
IAB03858	chr2B	751257597	T	Stem rust, Sr28 (KASP_IWB1208)	[3]				141					63	False	Ref. or no-call	Too much no-call	T: Tanais, Eremeevna, Arsenal. N: Menestrel, Fenomen, LYRIK.
IAB04061	chr2D	33955374	C	Photoperiod, Ppd-D1: insertion (G)-loss of function, wildtype (C) -sensitive, causal (wMAS000025)	[4]		181							23	False	Ref. or no-call	Too much no-call	C: Tanais, Eremeevna, Menestrel. N: Viki, Nemchinovskaya_85, Moskovskaya_82.
IAB04661	chr3A	13354970	C	(homoelog?) Fusarium Head Blight Resistance Gene Fhb1 (Fhb1-TaHRC-KASP)	[3]		203							1	False	Ref. or no-call	Low diversity	C: Tanais, Eremeevna, Menestrel. N: Praskovya.
IAB05384	chr3B	8848580	G	Fusarium Head Blight Resistance Gene Fhb1: C-susceptible, G-resistant, linked (wMAS000008)	[4]			50						154	False	Ref. or no-call	Too much no-call	N: Tanais, Eremeevna, Menestrel. G: Fenomen, Morozko, NYCKOR.
IAB05502	chr3B	82053890	G	Drought Stress Tolerance gene Dreb-B1 (CIMwMAS0069)	[2]			143						61	False	Ref. or no-call	Too much no-call	G: Tanais, Menestrel, Arsenal. N: Eremeevna, Fenomen, LYRIK.
IAB06297	chr3D	51102530	T	(homoelog?) Drought Stress Tolerance gene Dreb-B1 (CIMwMAS0069)	[2]				204						False	Ref. only	No diversity	T: Tanais, Eremeevna, Menestrel.
IAB07235	chr4A	622236523	G	(homoelog?) Soil-borne cereal mosaic virus resistance gene Sbm1: C-susceptible, T-resistant, association (wMAS000016)	[4]			204							False	Ref. only	No diversity	G: Tanais, Eremeevna, Menestrel.
IAB07283	chr4A	662284188	T	(homoelog?) Leaf rust resistance gene Lr34: T-susceptible, C-resistant, causal (wMAS000004)	[4]				204						False	Ref. only	No diversity	T: Tanais, Eremeevna, Menestrel.
IAB08952	chr5A	587412185	G	Vernalization, Vrn-A1 (CIMwMAS0047)	[2]	201		1				2			False	Polymorphic	Low diversity	A: Tanais, Eremeevna, Menestrel. G: T._miguschovae. R: Avrolata, ACPG_154.
IAB08953	chr5A	587412811	G	Vernalization, Vrn-A1: C-short vern, T-long vern, causal (wMAS000034)	[4]	5		4				190		5	False	Polymorphic	Too much heterozygotes	R: Tanais, Eremeevna, Menestrel. N: Donskaya_Yubileinaya, Travitsa, Donstar. G: Turnia, T._miguschovae, Altigo. A: Smuglyanka, Nemchinovskaya_57, Karavan.
IAB08954	chr5A	587423396	G	Vernalization, Vrn-A1: C-winter, A-spring, causal (wMAS000035)	[4]			203						1	False	Ref. or no-call	Low diversity	G: Tanais, Eremeevna, Menestrel. N: T._miguschovae.
IAB08960	chr5A	588550278	A	Vernalization, Vrn-A1: A-winter, G-spring, association (wMAS000033)	[4]	204									False	Ref. only	No diversity	A: Tanais, Eremeevna, Menestrel.
IAB09914	chr5B	573807585	C	Vernalization, Vrn-B1: G-winter, C-spring, --- (wMAS000037)	[4]		203							1	False	Ref. only	No diversity	C: Tanais, Eremeevna, Menestrel. N: T._miguschovae.
IAB10123	chr5D	3591588	T	Endosperm hardness, Pina-D1: A-wild type (soft), G-null (hard), causal (wMAS000019)	[4]				202					2	False	Ref. or no-call	Low diversity	T: Tanais, Eremeevna, Menestrel. N: Afina, Velena.
IAB10571	chr5D	467183465	G	Vernalization, Vrn-D1: G-winter, C-spring, causal (wMAS000039) (primers could be on reverse strand)	[4]			3						201	False	Ref. or no-call	Too much no-call	N: Tanais, Eremeevna, Menestrel. G: Afina, Karavan, Velena.
IAB11032	chr6A	237737207	G	Grain Width and Weight 2, TaGW2-A1 (KASP Marker for TaGW2-A1)	[3]									204	False	No-call only	No diversity	N: Tanais, Eremeevna, Menestrel.
IAB11614	chr6B	134592793	A	The high grain protein content (Gpc-B1) gene transferred from T. dicoccoides (Xuhw89)	[3]	203								1	False	Ref. or no-call	Low diversity	A: Tanais, Eremeevna, Menestrel. N: T._miguschovae.
IAB11615	chr6B	134592802	A	Grain protein content, Gpc-B1: A-normal GPC, T-increased GPC, linked (wMAS000017)	[4]	203								1	False	Ref. or no-call	Low diversity	A: Tanais, Eremeevna, Menestrel. N: T._miguschovae.
IAB12129	chr6B	712346324	C	Cereal cyst nematode resistance gene Cre8 (CIMwMAS0010)	[2]		4	193		5				2	False	Polymorphic	Low diversity	G: Tanais, Eremeevna, Menestrel. S: Bis, Proza, Cheget. N: Kalym, T._miguschovae. C: Nemchinovskaya_17, Mit_x_S901, 609sv25.
IAB12359	chr6D	175714790	G	(homoelog?) Grain Width and Weight 2, TaGW2-A1 (KASP Marker for TaGW2-A1)	[3]									204	False	No-call only	No diversity	N: Tanais, Eremeevna, Menestrel.
IAB12826	chr7A	115204237	G	Leaf rust resistance gene Lr47 (CIMwMAS0055)	[2]			2						202	False	Ref. or no-call	Too much no-call	N: Tanais, Eremeevna, Menestrel. G: Clarion, Mv_Nador.
IAB13367	chr7A	721707504	C	Stem rust resistance locus QSr.abr-7AL (IWB46162)	[3]		44		6				154		False	Polymorphic	?	C: Tanais, Eremeevna, Menestrel. Y: Fenomen, Aivina, Morozko. T: Armada, L.2612k2-1, L.2293k.
IAB13384	chr7A	729399125	G	(homoelog?) Psy1-D1: C-increased grain yellow pigment (YP), T-decreased YP, association (wMAS000032)	[4]			203						1	False	Ref. or no-call	Low diversity	G: Tanais, Eremeevna, Menestrel. N: T._miguschovae.
IAB14064	chr7B	740039652	G	Leaf rust resistance gene Lr68 (CIMwMAS0056)	[2]	59		112				33			False	Polymorphic	?	R: Tanais, Apache, Volnyi_Don. G: Eremeevna, Menestrel, LYRIK. A: Arsenal, Fenomen, Aivina.
IAB14162	chr7D	35597848	G	Synthesis of amylose in endosperm, Wx-D1a	[5]			204							False	Ref. only	No diversity	G: Tanais, Eremeevna, Menestrel.
IAB14178	chr7D	47418830	T	Leaf rust resistance gene Lr34 (CIMwMAS0001)	[2]				74					130	False	Ref. or no-call	Too much no-call	T: Tanais, Arsenal, Aivina. N: Eremeevna, Menestrel, Fenomen.
IAB14933	chrUn	293689987	T	Ppd-B1: insertion (A)-insensitive, wildtype (T)-sensitive, causal (wMAS000027)	[4]				198				1	5	False	Polymorphic	Low diversity	T: Tanais, Eremeevna, Arsenal. N: Menestrel, Travitsa, T._miguschovae. Y: Trio.
IAB00333	chr1A	251589389	C	1RS:1AL: C-absent, T-present, association	[4]		183		12				7	2	True	Polymorphic	-	C: Tanais, Eremeevna, Menestrel. Y: Ekspromt, Mone, Donskaya_Lira. T: L.3244k29-1, Smuglyanka, Armada. N: T._miguschovae, Praskovya.
IAB00566	chr1A	508725967	C	Gluten strength, Glu-A1 Glu-Ax1/x2*_SNP (CIMwMAS0011)	[2]		36		162				5	1	True	Polymorphic	-	T: Tanais, Eremeevna, Menestrel. C: Fenomen, Viki, NYCKOR. Y: Travitsa, Krasnodarskaya_6, Bezenchukskaya_380. N: Praskovya.
IAB00567	chr1A	508726209	C	Gluten strength, GluA1: G-A*, null, A-1 (wMAS000012)	[4]		130		59				14	1	True	Polymorphic	-	T: Tanais, Menestrel, Arsenal. C: Eremeevna, Fenomen, Aivina. Y: Pamyat, Nakhodka, Dolya. N: Praskovya.
IAB02039	chr1D	412162959	G	GluD1: C-2+12 or others, G-5+10, linked (wMAS000014)	[4]		159	30		14				1	True	Polymorphic	-	C: Tanais, Eremeevna, Arsenal. G: Menestrel, Musik, L.3124k4. S: Ekspromt, Bis, Bet_B_8_14. N: Avrodes.
IAB02153	chr1D	493485246	G	Earlier flowering under long days, TaELF3-1D (TaELF3-1D-Kasp1)	[1]	97		84				9		14	True	Polymorphic	-	A: Tanais, Arsenal, Aivina. G: Eremeevna, Menestrel, Morozko. N: Fenomen, Dmitrii, Nemchinovskaya_85. R: Yuka, Kollega, Cheget.
IAB04062	chr2D	33957770	T	Photoperiod, Ppd-D1: deletion (T)-insensitive, wildtype (C) -sensitive, causal (wMAS000024)	[4]		155		46				2	1	True	Polymorphic	-	C: Tanais, Eremeevna, Menestrel. T: Fenomen, LYRIK, Musik. N: Viki. Y: Viuga, Mv_Vekni.
IAB60001	chr4B	30861562	A	Reduced height, Rht-B1e	[6]	185			18					1	True	Polymorphic	-	A: Tanais, Eremeevna, Menestrel. N: Viki. T: Esaul, L.3124k4, L.3244k29-1.
IAB07477	chr4B	30861571	C	Reduced height Rht-B1: C-wild type, T-dwarf (Rht-B1b), causal (wMAS000001)	[4]		106		93				4	1	True	Polymorphic	-	T: Tanais, Menestrel, Arsenal. C: Eremeevna, Fenomen, Aivina. Y: Ekspromt, Donskaya_Yubileinaya, Viuga. N: Viki.
IAB07969	chr4D	18781242	G	Reduced height, Rht-D1: G-wild type, T-dwarf (Rht-D1b), causal (wMAS000002)	[4]			173	30					1	True	Polymorphic	-	G: Tanais, Eremeevna, Menestrel. T: Fenomen, Aivina, NYCKOR. N: Viki.
IAB10126	chr5D	3609894	G	Endosperm hardness, Pinb-D1: C-wild type (soft), T-mutant (hard), causal (wMAS000018)	[4]	178		19				7			True	Polymorphic	-	A: Tanais, Eremeevna, Menestrel. R: Viki, Donskaya_Polukarlikovaya, Avrolata. G: Musik, Esaul, Turnia.
IAB10682	chr5D	546689237	C	Soil-borne cereal mosaic virus Sbm1: C-susceptible, T-resistant, association (wMAS000016)	[4]		140		48				15	1	True	Polymorphic	-	C: Tanais, Eremeevna, Menestrel. T: Morozko, Yuka, Bagrat. Y: Ekspromt, Donskaya_Yubileinaya, MIRELA. N: Avrolata.
	References for MAS markers:
	[1]	ADAPTAWHEAT		https://www.cerealsdb.uk.net/cerealgenomics/CerealsDB/flowering_time.php
	[2]	CIMMYT		https://excellenceinbreeding.org/sites/default/files/u5/KASP%20markers%20for%20Wheat_3112022_final.xlsx
	[3]	MASWheat		https://maswheat.ucdavis.edu/protocols
	[4]	Rasheed et al. 2016		https://doi.org/10.1007/s00122-016-2743-x
	[5]	Yi et al. 2017		https://onlinelibrary.wiley.com/doi/abs/10.1111/pbr.12504
	[6]	Li et al. 2012		https://doi.org/10.1007/s11032-012-9730-y
