# Supplementary material for: Genome-wide association study of agronomic traits in winter wheat (Triticum aestivum L.) using a custom SNP marker set
Source: BMC Plant Biol. 2025 Oct 1;25:1279. doi: 10.1186/s12870-025-07322-y (PMC12487310; doi:10.1186/s12870-025-07322-y)
Supplement: Supplementary file 1 — Supplementary Material 1. Additional file 1.pdf supplementary figures and tables. Supplementary figure 1. Proportion of missing (no-call) values for each of the 16.5 K SNPs mapped on chromosomes pseudomolecules of RefSeq1.0 wheat genome assembly; Supplementary figure 2. Plots showing the distribution of SNPs among chromosomes and the gradual decrease their number on various stages of filtering; Supplementary figure 3. Geographical origin of winter wheat accessions on the scatterplot of principal components (PC1 – PC2); Supplementary figure 4. The geographical origin of wheat accessions shown on the neighbor-joining tree; Supplementary figure 5. Manhattan-plots and QQ-plots resulting from GWAS; Supplementary figure 6. Boxplots for significant marker-trait associations found in GWAS; Supplementary figure 7. KASP markers visualization; Supplementary table 1. A list of studies that were automatically screened for mentioning polymorphisms from wheat iSelect 90k array; Supplementary table 2. The KASP primers for detecting SNP alleles; Supplementary table 3. Comparison the KASP markers results and SNP-Seq. Additional file 2.xlsx Initial 60 K SNP set: positions and short descriptions of 60 thousand initial SNPs selected for SNP-seq marker panel design. Additional file 3.xlsx Oligonucleotide probes used for target DNA fragments enrichment. Additional file 4.xlsx Correspondence between sequencing samples and wheat accessions. Additional file 5.xlsx Phenotype BLUES used for GWAS. Additional file 6.xlsx Genotypes of 200 winter wheat accessions (16.497 SNP-seq markers). Additional file 7.xlsx 1RS.1BL translocation prediction and validation. Additional file 8.xlsx Diversity of specific sequencing-genotyped SNPs that are commonly used as breeding markers. Additional file 9.xlsx Significant marker-trait associations. [file 12870_2025_7322_MOESM1_ESM.zip › Additional file 9.xlsx]

## Sheet: Significant MTAs
Trait	Marker	Chr	Pos	Ref	Alt	Description code	Type	df	F	p	-log10(p)	Nearest gene	Nearest gene annotation (WheatIS)	Candidate gene	Candidate gene description	Candidate gene reference (DOI)	Overlap with other SNP arrays	Overlapping markers
Awns	IAB09131	5A	698510016	T	C	B_RAC875_c8642_231.2_10.3389fpls.2017.01797	B	2	657.847	1.7325e-83	82.7613	TraesCS5A02G542600	Hexose carrier protein HEX6	TraesCS5A02G542800	C2H2 zinc finger transcriptional repressor	10.1111/nph.16152	Infinium90K	RAC875_c8642_231
Plant heihgt	IAB60001	4B	30861562	A	T	A_Rht-B1e=Rht11	A	1	22.7796	3.7326e-06	5.42799	TraesCS4B02G043100	DELLA protein RHT-1	TraesCS4B02G043100	Rht-B1e	10.1104/pp.111.183657	Axiom 820K	BA00585554
Plant heihgt	IAB07969	4D	18781242	G	T	A_Rasheed_wMAS000002_FAM	A	1	24.2876	1.8659e-06	5.72911	TraesCS4D02G040400	DELLA protein RHT-1	TraesCS4D02G040400	Rht-D1b	10.1104/pp.111.183657	Axiom 820K	BA00585554
Plant heihgt	IAB57498	7B	407491560	C	T	G_gap_SNP_OTHER_26769	G	2	18.6982	4.1863e-08	7.37817	TraesCS7B02G397710LC	Uncharacterized	TraesCS7B02G055300	TaDHL-7B	10.3390/genes13060979	no overlap	-
Plant heihgt	IAB28956	7B	555163428	C	T	G_gap_SNP_other_13004	G	2	13.7283	2.8253e-06	5.54894	TraesCS7B02G310400	Hypothetical protein CFC21_104236	TraesCS7B02G452600	Rht13	10.1073/pnas.2209875119	no overlap	-
Days to heading	IAB04062	2D	33957770	T	C	A_Rasheed_wMAS000024_FAM	A	2	16.9137	1.857e-07	6.73119	TraesCS2D02G079600	Two-component response regulator-like PRR37	TraesCS2D02G079600	PPD-D1	10.1007/s00122-007-0603-4	no overlap	-
Days to heading	IAB00955	1B	106765881	C	A	B_BobWhite_c15522_625.2_10.1371journal.pone.0148671_ESM8	B	2	15.5788	5.7535e-07	6.24007	TraesCS1B02G099100	Diacylglycerol O-acyltransferase 3	TraesCS1B02G477400	TaELF3-B1	10.1093/plphys/kiac544	Axiom 820K, Infinium90K	BA00422025, BA00764761, BA00095983, BA00680138, BA00036935, BA00436728, BobWhite_c15522_625, BS00001364_51, BS00086576_51
Grain yield	IAB04062	2D	33957770	T	C	A_Rasheed_wMAS000024_FAM	A	2	10.8832	3.4524e-05	4.46188	TraesCS2D02G079600	Two-component response regulator-like PRR37	TraesCS2D02G079600	PPD-D1	10.1007/s00122-007-0603-4	no overlap	-
1000 kernel weight	IAB04062	2D	33957770	T	C	A_Rasheed_wMAS000024_FAM	A	2	13.2971	4.1104e-06	5.38612	TraesCS2D02G079600	Two-component response regulator-like PRR37	TraesCS2D02G079600	PPD-D1	10.1007/s00122-007-0603-4	no overlap	-
Grain visual score	IAB19354	2D	516926694	G	T	G_gap_SNP_exon_6530	G	2	13.4123	3.718e-06	5.42969	TraesCS2D02G402100	Polygalacturonase ADPG1				no overlap	-
Grain visual score	IAB32845	1B	676812396	A	G	D_Functional_SNP_MODERATE_9104	D	2	16.0845	3.7425e-07	6.42684	TraesCS1B02G466400	Putative disease resistance protein RGA1				no overlap	-
Test weight	IAB41988	3B	655860618	C	T	G_gap_SNP_EXON_19048	G	2	11.2487	2.4934e-05	4.60321	TraesCS3B02G419400	Pentatricopeptide repeat-containing protein At5g61370, mitochondrial				no overlap	-
Starch content	IAB08754	5A	520117260	T	C	G_gap_SNP_exon_2450	G	2	11.266	2.4552e-05	4.60991	TraesCS5A02G307500	Probable acyl-activating enzyme 5, peroxisomal				no overlap	-
Leaf rust	IAB17595	2A	717188839	T	G	D_Functional_SNP_MODERATE_1926	D	2	12.0737	1.2011e-05	4.92042	TraesCS2A02G478600	Sugar transport protein MST1	TraesCS2A02G478600	Sugar transport protein MST1	10.1016/j.jia.2022.12.014	no overlap	-
Septoria blotch (flag leaf 2019)	IAB13554	7B	134556005	C	T	G_gap_SNP_exon_3512	G	2	11.7341	1.6212e-05	4.79016	TraesCS7B02G115900	Aspartyl protease APCB1	TraesCS7B02G115900	Aspartyl protease APCB1	10.3390/biology10020075	TaBW280K	cfn0936814
							Type	Type descriprion
							A	KASP-маркеры
							B	iSelect-90K
							C	NCBI - GenBank
							D	Functional
							G	Gap markers
